# Supplementary material for: ATM orchestrates the DNA-damage response to counter toxic non-homologous end-joining at broken replication forks
Source: Nat Commun. 2019 Jan 8;10:87. doi: 10.1038/s41467-018-07729-2 (PMC6325118; doi:10.1038/s41467-018-07729-2)
Supplement: Supplementary file 3 — Supplementary Data 1 [file 41467_2018_7729_MOESM3_ESM.xlsx]

## Sheet: test_BA4_purple_400nM.pos.gene_
id	num	neg|score	(-)Log10 neg|p-value	neg|p-value	neg|fdr	neg|rank	neg|goodsgrna	pos|score	(-)Log10 pos|p-value	pos|p-value	pos|fdr	pos|rank	pos|goodsgrna
Top1	5	1	0	1	1	18418	0	2.7173e-14	6.57073	2.687e-07	0.000198	1	5
Zfp217	5	1	0	1	1	18424	0	2.0446e-13	6.57073	2.687e-07	0.000198	2	5
Nsfl1c	5	1	0	1	1	18423	0	4.6722e-13	6.57073	2.687e-07	0.000198	3	5
Tceb3	5	0.99998	4.34297e-06	0.99999	1	18397	0	2.5818e-12	6.57073	2.687e-07	0.000198	4	5
Ino80d	5	1	0	1	1	18422	0	1.0016e-11	6.57073	2.687e-07	0.000198	5	5
Nfrkb	5	1	0	1	1	18421	0	1.3609e-11	6.57073	2.687e-07	0.000198	6	5
Epc2	5	0.95908	0.0176835	0.9601	1	17118	1	9.3078e-11	6.57073	2.687e-07	0.000198	7	4
Ccar1	5	1	0	1	1	18419	0	2.1997e-10	6.57073	2.687e-07	0.000198	8	5
Trim24	5	1	0	1	1	18420	0	3.4592e-10	6.57073	2.687e-07	0.000198	9	5
Epc1	5	1	0	1	1	18410	0	6.3831e-10	6.57073	2.687e-07	0.000198	10	5
Sec22b	5	1	0	1	1	18417	0	1.0016e-09	6.57073	2.687e-07	0.000198	11	5
Slc35b2	5	1	0	1	1	18416	0	1.7396e-09	6.57073	2.687e-07	0.000198	12	5
Mcm10	5	0.97228	0.012222	0.97225	1	17405	0	3.5883e-09	6.57073	2.687e-07	0.000198	13	4
Uchl5	5	0.69304	0.0848852	0.82246	1	14666	2	4.3704e-09	6.57073	2.687e-07	0.000198	14	3
Ap1g1	5	1	0	1	1	18415	0	4.6602e-09	6.57073	2.687e-07	0.000198	15	5
C130074G19Rik	5	1	0	1	1	18414	0	5.1854e-09	6.57073	2.687e-07	0.000198	16	5
Fgfr1	5	1	0	1	1	18413	0	5.3039e-09	6.57073	2.687e-07	0.000198	17	5
Rexo1	5	1	0	1	1	18412	0	8.3559e-09	6.57073	2.687e-07	0.000198	18	5
Grb2	5	1	0	1	1	18406	0	8.7977e-09	6.57073	2.687e-07	0.000198	19	5
Rtel1	5	0.98221	0.00783987	0.98211	1	17741	0	2.5861e-08	6.57073	2.687e-07	0.000198	20	4
Tfpt	5	0.93179	0.0260551	0.94177	1	16764	1	2.6852e-08	6.57073	2.687e-07	0.000198	21	4
Slc39a7	5	1	0	1	1	18411	0	4.6232e-08	6.57073	2.687e-07	0.000198	22	5
Trrap	5	0.99351	0.00282776	0.99351	1	18111	0	5.6132e-08	6.57073	2.687e-07	0.000198	23	4
Ints12	5	1	0	1	1	18408	0	5.7052e-08	6.57073	2.687e-07	0.000198	24	5
Lig4	5	1	0	1	1	18403	0	8.7938e-08	6.57073	2.687e-07	0.000198	25	5
Ing3	5	0.43941	0.17968	0.66118	1	11898	1	1.7328e-07	6.09362	8.0609e-07	0.00055	26	4
Elavl1	5	0.93871	0.0241823	0.94584	1	16841	1	1.901e-07	6.09362	8.0609e-07	0.00055	27	4
Uso1	5	1	0	1	1	18409	0	3.8409e-07	5.87176	1.3435e-06	0.000884	28	5
Bnip1	5	0.96218	0.0165	0.96272	1	17173	1	5.9971e-07	5.72563	1.8809e-06	0.001195	29	4
Klf3	5	1	0	1	1	18407	0	7.5538e-07	5.52934	2.9557e-06	0.001815	30	5
Frs2	5	1	0	1	1	18405	0	1.6535e-06	5.209	6.1801e-06	0.003673	31	5
Smad7	5	0.99856	0.000630184	0.99855	1	18314	0	2.0373e-06	5.13937	7.2549e-06	0.00405	32	5
Get4	5	1	0	1	1	18404	0	2.1091e-06	5.13937	7.2549e-06	0.00405	33	5
Carm1	5	0.99998	4.34297e-06	0.99999	1	18395	0	2.312e-06	5.07938	8.3296e-06	0.004514	34	5
Shoc2	5	0.99982	7.818e-05	0.99982	1	18377	0	2.953e-06	4.97968	1.0479e-05	0.005363	35	5
Dgcr6	5	0.99997	8.68598e-06	0.99998	1	18393	0	3.0667e-06	4.97968	1.0479e-05	0.005363	36	5
Ralbp1	5	0.81038	0.0477065	0.89597	1	15966	1	3.5389e-06	4.88055	1.3166e-05	0.006556	37	4
Hirip3	5	0.99998	4.34297e-06	0.99999	1	18396	0	6.0947e-06	4.63121	2.3377e-05	0.011334	38	5
Eif4enif1	5	0.99999	0	1	1	18402	0	6.5783e-06	4.59302	2.5526e-05	0.012059	39	5
Reps1	5	0.99677	0.00141811	0.99674	1	18231	0	6.916e-06	4.5751	2.6601e-05	0.012252	40	4
Ddx39	5	0.99999	4.34297e-06	0.99999	1	18401	0	8.9119e-06	4.46015	3.4662e-05	0.015576	41	5
Hs6st1	5	0.99889	0.000486682	0.99888	1	18331	0	1.1391e-05	4.35855	4.3798e-05	0.019213	42	5
Rab10	5	0.99999	4.34297e-06	0.99999	1	18400	0	1.2168e-05	4.31788	4.8097e-05	0.020608	43	5
Otud4	5	0.99999	4.34297e-06	0.99999	1	18399	0	1.4318e-05	4.21471	6.0994e-05	0.02554	44	5
Amfr	5	0.99999	4.34297e-06	0.99999	1	18398	0	1.4949e-05	4.19967	6.3144e-05	0.025853	45	5
2310011J03Rik	5	0.57066	0.1226	0.75405	1	13535	1	1.6248e-05	4.1608	6.9055e-05	0.027658	46	4
Uap1	5	0.0015783	2.16599	0.0068236	0.416284	302	1	1.7028e-05	4.13777	7.2817e-05	0.028544	47	4
Slc22a23	5	0.99935	0.000286729	0.99934	1	18350	0	2.0235e-05	4.03292	9.2701e-05	0.035462	48	5
Hic2	5	0.99998	8.68598e-06	0.99998	1	18394	0	2.1163e-05	4.02543	9.4313e-05	0.035462	49	5
Rbm38	5	0.99997	8.68598e-06	0.99998	1	18392	0	3.003e-05	3.88144	0.00013139	0.048416	50	5
Llgl2	5	0.99976	0.000108587	0.99975	1	18372	0	3.5142e-05	3.79185	0.00016149	0.058338	51	5
Kat2a	5	0.99822	0.000786785	0.99819	1	18302	0	3.9344e-05	3.72626	0.00018782	0.065915	52	5
Wdr24	5	0.99994	2.17153e-05	0.99995	1	18390	0	3.9886e-05	3.72131	0.00018997	0.065915	53	5
Fubp3	5	0.97228	0.012222	0.97225	1	17434	0	4.088e-05	3.71402	0.00019319	0.065915	54	4
Ptpn11	5	0.98859	0.00497939	0.9886	1	17914	0	4.8631e-05	3.65427	0.00022168	0.074257	55	4
Scaf8	5	0.89919	0.0333749	0.92603	1	16506	1	5.1363e-05	3.63876	0.00022974	0.075583	56	4
Ric8	5	0.99733	0.00117854	0.99729	1	18258	0	5.2711e-05	3.62577	0.00023672	0.076221	57	4
Hnrnpa1	2	0.99995	1.73721e-05	0.99996	1	18391	0	5.3261e-05	3.61988	0.00023995	0.076221	58	2
Gtf2ird1	5	0.99994	2.17153e-05	0.99995	1	18389	0	5.7462e-05	3.59348	0.00025499	0.079627	59	5
Dnase1l3	5	0.99994	2.60585e-05	0.99994	1	18388	0	6.4126e-05	3.55496	0.00027864	0.08353	60	5
Heatr5b	5	0.86743	0.0390538	0.914	1	16306	1	6.4746e-05	3.55078	0.00028133	0.08353	61	4
Vps29	5	0.99993	2.60585e-05	0.99994	1	18387	0	6.5834e-05	3.54748	0.00028348	0.08353	62	5
Cd36	5	0.83143	0.044471	0.90267	1	16090	1	6.655e-05	3.5442	0.00028563	0.08353	63	4
Trnau1ap	5	0.99992	3.04017e-05	0.99993	1	18386	0	8.1538e-05	3.45181	0.00035334	0.101219	64	5
Krt9	5	0.00055537	2.61041	0.0024524	0.31352	143	3	8.3118e-05	3.44721	0.0003571	0.101219	65	1
Rabif	5	0.97513	0.0109642	0.97507	1	17498	0	0.00010088	3.34724	0.00044953	0.124797	66	4
Dennd4c	5	0.019381	1.1512	0.0706	0.705066	1839	2	0.00010158	3.34311	0.00045383	0.124797	67	2
Iqch	5	0.9999	4.34316e-05	0.9999	1	18385	0	0.00010423	3.32944	0.00046834	0.126893	68	5
Ago2	5	0.99881	0.000525815	0.99879	1	18326	0	0.00011435	3.28856	0.00051456	0.136846	69	5
Ctbp2	5	0.98925	0.00468077	0.98928	1	17937	0	0.00011571	3.28406	0.00051993	0.136846	70	4
Gpc5	5	0.99988	5.21185e-05	0.99988	1	18384	0	0.00011859	3.27036	0.00053659	0.139031	71	5
Rint1	5	0.96992	0.0132551	0.96994	1	17355	0	0.00012148	3.26004	0.00054949	0.139031	72	4
Usp27x	5	0.96806	0.0140798	0.9681	1	17306	1	0.00012701	3.24542	0.0005683	0.139031	73	4
Trp53	5	0.99987	5.6462e-05	0.99987	1	18383	0	0.00012955	3.23891	0.00057689	0.139031	74	5
Tnfrsf10b	5	0.96966	0.013376	0.96967	1	17348	0	0.00013349	3.22262	0.00059893	0.139031	75	4
Manea	5	0.1931	0.386222	0.41094	0.965872	7838	3	0.00013561	3.21759	0.00060591	0.139031	76	2
Sugp2	5	0.78893	0.0546595	0.88174	1	15690	1	0.00013601	3.21452	0.00061021	0.139031	77	4
Orai1	5	0.99986	6.08055e-05	0.99986	1	18382	0	0.00013766	3.21109	0.00061505	0.139031	78	5
Myc	5	0.99986	6.08055e-05	0.99986	1	18381	0	0.00013802	3.21071	0.00061559	0.139031	79	5
Cmtm2a	5	0.37364	0.223008	0.5984	1	10867	3	0.00013853	3.20995	0.00061666	0.139031	80	2
Gpr89	5	0.39729	0.206741	0.62124	1	11231	2	0.00013885	3.20844	0.00061881	0.139031	81	3
Insm1	5	0.15649	0.45166	0.35346	0.951955	6840	1	0.00013944	3.20544	0.00062311	0.139031	82	4
Bcl6b	5	0.99986	6.08055e-05	0.99986	1	18380	0	0.00013984	3.20319	0.00062634	0.139031	83	5
Acot2	5	0.99986	6.08055e-05	0.99986	1	18379	0	0.00014321	3.19252	0.00064192	0.140794	84	5
Vstm2b	5	0.9996	0.000182442	0.99958	1	18364	0	0.00014707	3.18104	0.00065912	0.142865	85	5
Col28a1	5	0.99984	6.51491e-05	0.99985	1	18378	0	0.00015515	3.15593	0.00069835	0.149609	86	5
Stx18	5	0.97874	0.00935929	0.97868	1	17626	0	0.00016444	3.1281	0.00074456	0.157676	87	4
Phactr4	5	0.99065	0.00405784	0.9907	1	17999	0	0.00017232	3.10879	0.00077842	0.162973	88	4
Ehmt2	5	0.99802	0.000878162	0.99798	1	18295	0	0.00018187	3.08402	0.0008241	0.169252	89	5
Acin1	5	0.92773	0.0270709	0.93957	1	16716	1	0.00018243	3.08261	0.00082678	0.169252	90	3
Gna13	5	0.99981	8.25238e-05	0.99981	1	18376	0	0.00018815	3.06982	0.0008515	0.169435	91	5
Sos1	5	0.96859	0.0138511	0.96861	1	17324	1	0.000189	3.06872	0.00085365	0.169435	92	4
Ofd1	5	0.65844	0.0955658	0.80248	1	14323	1	0.00018947	3.0679	0.00085527	0.169435	93	4
Gtf3c4	5	0.0022281	2.02369	0.0094692	0.444529	392	4	0.00019393	3.05685	0.0008773	0.171951	94	1
Ddx17	5	0.99979	9.12114e-05	0.99979	1	18375	0	0.00020632	3.02729	0.0009391	0.182126	95	5
Apoh	5	0.83394	0.0441007	0.90344	1	16110	1	0.00021239	3.01552	0.0009649	0.185108	96	3
Papss1	5	0.99946	0.000243273	0.99944	1	18358	0	0.00021458	3.01119	0.00097457	0.185108	97	5
Asphd2	5	0.91824	0.029351	0.93465	1	16656	1	0.00022323	2.99289	0.0010165	0.189469	98	3
Gramd3	5	0.99978	9.98992e-05	0.99977	1	18374	0	0.0002238	2.99221	0.0010181	0.189469	99	5
Ap1m1	5	0.99961	0.000178097	0.99959	1	18366	0	0.00022865	2.98405	0.0010374	0.191139	100	5
Xpo7	5	0.99976	0.000104243	0.99976	1	18373	0	0.00023709	2.96989	0.0010718	0.19552	101	5
Slc45a1	5	0.032458	0.956166	0.11062	0.779133	2614	1	0.00024934	2.94923	0.001124	0.201209	102	1
Pomt2	5	0.99868	0.000586694	0.99865	1	18320	0	0.00025174	2.94493	0.0011352	0.201209	103	5
Papl	5	0.97974	0.00893349	0.97964	1	17658	0	0.00025208	2.9447	0.0011358	0.201209	104	4
Tmprss2	5	0.49467	0.147355	0.71227	1	12787	1	0.00026925	2.91664	0.0012116	0.212588	105	4
4930444A02Rik	5	0.93812	0.0243522	0.94547	1	16833	1	0.00027398	2.90921	0.0012325	0.214226	106	4
Emc7	5	0.98114	0.0083	0.98107	1	17710	0	0.00028291	2.89286	0.0012798	0.220366	107	4
Ccdc141	5	0.35273	0.238147	0.5779	1	10530	2	0.00030474	2.86274	0.0013717	0.234003	108	3
Pan2	5	0.1777	0.410039	0.38901	0.961564	7450	1	0.00031156	2.85198	0.0014061	0.23537	109	4
Hopx	3	0.99968	0.000143341	0.99967	1	18371	0	0.00031533	2.84768	0.0014201	0.23537	110	3
Zfyve27	5	0.76098	0.0636371	0.8637	1	15374	1	0.00031765	2.84442	0.0014308	0.23537	111	3
Kifc2	5	0.68586	0.0870768	0.81832	1	14593	1	0.00031773	2.84442	0.0014308	0.23537	112	4
Dlg5	5	0.39812	0.206196	0.62202	1	11236	2	0.00035239	2.79907	0.0015883	0.251856	113	3
Cnot4	5	0.81122	0.0474352	0.89653	1	15976	2	0.00035273	2.79863	0.0015899	0.251856	114	3
Adtrp	5	0.62444	0.106072	0.7833	1	13996	1	0.0003552	2.79469	0.0016044	0.251856	115	4
Slc1a2	5	0.99964	0.000160719	0.99963	1	18370	0	0.00035673	2.79366	0.0016082	0.251856	116	5
Vps33a	5	0.99964	0.000165063	0.99962	1	18369	0	0.00035848	2.79134	0.0016168	0.251856	117	5
Lipf	5	0.56316	0.124921	0.75003	1	13449	2	0.00036014	2.78933	0.0016243	0.251856	118	3
Gtf2i	5	0.99458	0.00236464	0.99457	1	18151	0	0.00036233	2.78662	0.0016345	0.251856	119	4
Lpar2	5	0.99964	0.000169408	0.99961	1	18368	0	0.00036395	2.78505	0.0016404	0.251856	120	5
Aasdh	5	0.99961	0.000178097	0.99959	1	18367	0	0.00039137	2.75523	0.001757	0.264515	121	5
Cdk6	4	0.99961	0.000178097	0.99959	1	18365	0	0.00039328	2.75296	0.0017662	0.264515	122	4
Krt19	5	0.97653	0.0103233	0.97651	1	17547	0	0.00039426	2.75205	0.0017699	0.264515	123	4
Csrnp2	5	0.14046	0.486929	0.32589	0.940853	6381	1	0.00039712	2.74917	0.0017817	0.264515	124	4
Atxn7l3	5	0.9996	0.000182442	0.99958	1	18362	0	0.00039999	2.74603	0.0017946	0.264515	125	5
Scamp5	5	0.98269	0.00761882	0.98261	1	17756	0	0.00040635	2.73919	0.0018231	0.26658	126	3
Atp2c1	5	0.22917	0.346373	0.45043	0.979425	8469	3	0.00041554	2.7317	0.0018548	0.267752	127	2
Ep400	5	0.45506	0.170143	0.67586	1	12150	1	0.00041704	2.73044	0.0018602	0.267752	128	4
Sall2	5	0.99957	0.000195477	0.99955	1	18361	0	0.00043202	2.71552	0.0019252	0.274964	129	5
Sap30	5	0.99956	0.000199821	0.99954	1	18360	0	0.0004441	2.70415	0.0019763	0.277946	130	5
Lrrc39	5	0.48612	0.152218	0.70434	1	12630	1	0.00044422	2.70415	0.0019763	0.277946	131	3
4933406J08Rik	5	0.30108	0.279072	0.52593	0.997196	9717	3	0.00045901	2.69101	0.002037	0.283518	132	2
Glce	5	0.85407	0.0411495	0.9096	1	16226	1	0.00046197	2.68895	0.0020467	0.283518	133	4
Dock10	5	0.16676	0.430778	0.37087	0.956177	7143	3	0.00047093	2.68025	0.0020881	0.287092	134	2
Gja10	5	0.99257	0.00322573	0.9926	1	18067	0	0.00048058	2.67174	0.0021294	0.290514	135	4
Pspc1	5	0.70054	0.0825995	0.8268	1	14755	1	0.00048326	2.66867	0.0021445	0.290514	136	4
1700008P02Rik	5	0.99951	0.000225892	0.99948	1	18359	0	0.00049341	2.65942	0.0021907	0.294609	137	5
Vps18	5	0.97855	0.00944361	0.97849	1	17615	0	0.00052575	2.63227	0.002332	0.309246	138	4
Vwa5b2	5	0.22712	0.348518	0.44821	0.978733	8434	1	0.00052632	2.63207	0.0023331	0.309246	139	3
Vps35	5	0.97581	0.010657	0.97576	1	17523	0	0.000544	2.61829	0.0024083	0.316938	140	4
Tmem170	5	0.99945	0.000247618	0.99943	1	18357	0	0.00054836	2.615	0.0024266	0.317077	141	5
Aldh1a3	5	0.65286	0.0972739	0.79933	1	14268	2	0.00056867	2.59969	0.0025137	0.32614	142	3
Ext1	5	0.99942	0.000260655	0.9994	1	18356	0	0.0005769	2.59205	0.0025583	0.329606	143	5
Enah	5	0.99941	0.000260655	0.9994	1	18355	0	0.00059052	2.58213	0.0026174	0.332776	144	5
Mib2	5	0.87789	0.0372851	0.91773	1	16366	1	0.00059115	2.58186	0.002619	0.332776	145	4
Hs2st1	5	0.99208	0.00344017	0.99211	1	18049	0	0.00060218	2.57347	0.0026701	0.336925	146	4
Yy1	5	0.99939	0.000269346	0.99938	1	18354	0	0.00061062	2.56714	0.0027093	0.336925	147	5
Jmjd7	5	0.99938	0.000273692	0.99937	1	18353	0	0.00061764	2.56244	0.0027388	0.336925	148	5
Rnf11	5	0.25341	0.322028	0.4764	0.98654	8894	3	0.00061889	2.56124	0.0027464	0.336925	149	2
Prps1l1	5	0.97039	0.0130492	0.9704	1	17367	0	0.00062864	2.555	0.0027861	0.336925	150	4
Sapcd2	5	0.076744	0.686196	0.20597	0.889954	4264	1	0.00062965	2.55449	0.0027894	0.336925	151	4
Rxra	5	0.99937	0.000278037	0.99936	1	18352	0	0.00062974	2.55449	0.0027894	0.336925	152	5
Srek1	5	0.99937	0.000282383	0.99935	1	18351	0	0.00063142	2.55315	0.002798	0.336925	153	5
Iqcb1	5	0.14792	0.470108	0.33876	0.948966	6570	3	0.0006371	2.54852	0.002828	0.338337	154	1
Prpf39	5	0.90239	0.0327423	0.92738	1	16525	1	0.00065168	2.54041	0.0028813	0.342478	155	4
Degs1	5	0.97074	0.0128971	0.97074	1	17374	0	0.00066623	2.53287	0.0029318	0.342711	156	3
Trp53bp1	5	0.97693	0.0101499	0.9769	1	17560	0	0.00068047	2.52429	0.0029903	0.342711	157	4
Kif5a	5	0.99932	0.000304113	0.9993	1	18349	0	0.00068279	2.52304	0.0029989	0.342711	158	5
Calr3	5	0.90469	0.0322789	0.92837	1	16547	1	0.00068366	2.52272	0.0030011	0.342711	159	3
Kcnip2	5	0.66601	0.0932395	0.80679	1	14397	2	0.00069248	2.51693	0.0030414	0.342711	160	3
Chmp5	5	0.99449	0.00239958	0.99449	1	18148	0	0.00069849	2.51326	0.0030672	0.342711	161	4
Fbrs	5	0.81711	0.0464191	0.89863	1	16017	1	0.00070002	2.51204	0.0030758	0.342711	162	4
Nsd1	5	0.79122	0.0539016	0.88328	1	15714	2	0.00070138	2.51121	0.0030817	0.342711	163	3
Athl1	5	0.99789	0.000930386	0.99786	1	18287	0	0.00070301	2.51007	0.0030898	0.342711	164	5
Vps41	5	0.9993	0.000312805	0.99928	1	18348	0	0.00070486	2.50902	0.0030973	0.342711	165	5
Usp28	5	0.99929	0.000312805	0.99928	1	18347	0	0.00070503	2.50886	0.0030984	0.342711	166	5
Dnah1	5	0.99929	0.000312805	0.99928	1	18346	0	0.00070703	2.50774	0.0031064	0.342711	167	5
Myog	5	0.97401	0.0114678	0.97394	1	17458	0	0.00072007	2.50088	0.0031559	0.346093	168	4
Sh3bp5	5	0.97082	0.0128568	0.97083	1	17378	0	0.00073096	2.49603	0.0031913	0.347911	169	4
Tcf21	5	0.36401	0.229892	0.58899	1	10722	2	0.00074786	2.4859	0.0032666	0.354019	170	3
Gm6484	5	0.9981	0.00084335	0.99806	1	18296	0	0.00076551	2.47435	0.0033547	0.360814	171	5
Fbxo9	5	0.99923	0.000343228	0.99921	1	18345	0	0.00076948	2.47171	0.0033751	0.360814	172	5
Bnc2	5	0.99923	0.000343228	0.99921	1	18344	0	0.00077378	2.47006	0.003388	0.360814	173	5
Vps39	5	0.99922	0.000347575	0.9992	1	18343	0	0.00077936	2.46648	0.003416	0.361699	174	5
Zfp518b	5	0.99006	0.00432094	0.9901	1	17973	0	0.00079556	2.45703	0.0034912	0.367553	175	4
1700006E09Rik	5	0.42716	0.187294	0.64969	1	11685	2	0.00080324	2.45304	0.0035234	0.36884	176	3
Ppp2r1b	5	0.36567	0.228699	0.59061	1	10745	2	0.00080805	2.45032	0.0035455	0.36905	177	3
4930519G04Rik	5	0.54057	0.131891	0.73809	1	13233	1	0.00082095	2.44347	0.0036019	0.372817	178	4
Ehmt1	5	0.9136	0.0303744	0.93245	1	16625	1	0.00083368	2.43818	0.003646	0.37335	179	4
0610010K14Rik	9	0.86014	0.0402147	0.91156	1	16259	3	0.0008341	2.43799	0.0036476	0.37335	180	5
Gigyf1	5	0.99916	0.000373654	0.99914	1	18342	0	0.00084182	2.43386	0.0036825	0.374843	181	5
Nbeal2	5	0.92413	0.0279592	0.93765	1	16694	1	0.00084965	2.43051	0.003711	0.375666	182	4
Sgsh	5	0.044861	0.858237	0.1386	0.829037	3079	2	0.00085769	2.42588	0.0037508	0.377617	183	2
Fam73a	5	0.35147	0.23908	0.57666	1	10509	1	0.00086204	2.42297	0.003776	0.378094	184	4
Gpd2	5	0.90997	0.0311716	0.93074	1	16593	1	0.00087185	2.41818	0.0038179	0.379085	185	4
Mettl13	5	0.010155	1.40617	0.039249	0.643331	1121	1	0.00087388	2.41713	0.0038271	0.379085	186	3
Sri	5	0.99909	0.000404082	0.99907	1	18341	0	0.00090515	2.4038	0.0039464	0.385542	187	5
Ubr1	5	0.99909	0.000404082	0.99907	1	18340	0	0.00090678	2.40274	0.003956	0.385542	188	5
Clint1	5	0.96098	0.0169739	0.96167	1	17152	1	0.00091059	2.40097	0.0039722	0.385542	189	4
Cd109	5	0.1552	0.454384	0.35125	0.951769	6796	2	0.000914	2.39968	0.003984	0.385542	190	3
Erbb2	5	0.78268	0.0567133	0.87758	1	15608	1	0.00091638	2.39828	0.0039969	0.385542	191	3
Apol6	5	0.99906	0.000417123	0.99904	1	18339	0	0.00093759	2.38874	0.0040856	0.392043	192	5
Slc39a9	5	0.99562	0.00191511	0.9956	1	18190	0	0.00095181	2.38189	0.0041506	0.394584	193	4
Msx3	5	0.69094	0.0855352	0.82123	1	14650	1	0.00095625	2.37981	0.0041705	0.394584	194	4
Htr1b	5	0.99903	0.000434512	0.999	1	18338	0	0.0009731	2.37244	0.0042419	0.394584	195	5
Zgpat	5	0.99902	0.000434512	0.999	1	18337	0	0.00097548	2.37161	0.00425	0.394584	196	5
Mtrr	5	0.99815	0.000821593	0.99811	1	18298	0	0.00098432	2.36822	0.0042833	0.394584	197	5
Sh2d3c	5	0.9834	0.00729629	0.98334	1	17776	0	0.00098905	2.36616	0.0043037	0.394584	198	4
Adamts1	5	0.99901	0.000443206	0.99898	1	18336	0	0.00099378	2.36437	0.0043215	0.394584	199	5
Klf8	5	0.8087	0.0482449	0.89486	1	15949	1	0.0010006	2.36184	0.0043467	0.394584	200	4
Pcgf5	5	0.96544	0.0152072	0.96559	1	17247	1	0.0010044	2.36044	0.0043607	0.394584	201	3
Iapp	5	0.37068	0.225133	0.59548	1	10818	1	0.0010047	2.36039	0.0043612	0.394584	202	4
Sntb2	5	0.98928	0.0046676	0.98931	1	17939	0	0.0010057	2.35997	0.0043655	0.394584	203	4
1700067K01Rik	5	0.9966	0.00148347	0.99659	1	18227	0	0.0010068	2.35962	0.004369	0.394584	204	3
Hsp90b1	5	0.99749	0.00110451	0.99746	1	18266	0	0.0010157	2.35544	0.0044112	0.395199	205	4
Insrr	5	0.99889	0.00049103	0.99887	1	18329	0	0.0010171	2.35471	0.0044187	0.395199	206	5
Hmgcs2	5	0.99896	0.000460596	0.99894	1	18335	0	0.001036	2.34716	0.0044961	0.400177	207	5
Rassf9	5	0.10038	0.597945	0.25238	0.915495	5079	1	0.0010417	2.34478	0.0045208	0.400443	208	3
Jak2	5	0.95022	0.0207431	0.95336	1	16999	1	0.0010668	2.33483	0.0046256	0.407764	209	3
Asns	5	0.99892	0.000477987	0.9989	1	18334	0	0.0010772	2.33096	0.004667	0.409453	210	5
Ltbp3	5	0.99892	0.000482335	0.99889	1	18333	0	0.001085	2.32792	0.0046998	0.410375	211	5
Scgb3a2	5	0.9989	0.000486682	0.99888	1	18332	0	0.0010987	2.32196	0.0047648	0.412733	212	5
Sphk2	5	0.91042	0.0310783	0.93094	1	16596	1	0.0011016	2.32068	0.0047788	0.412733	213	4
Usp40	5	0.29145	0.287342	0.51601	0.996648	9536	1	0.0011108	2.31738	0.0048153	0.412733	214	3
Mtmr14	5	0.99889	0.00049103	0.99887	1	18330	0	0.0011109	2.31728	0.0048164	0.412733	215	5
2310057M21Rik	5	0.70637	0.0807859	0.83026	1	14825	2	0.0011254	2.31217	0.0048734	0.415681	216	3
Sat1	5	0.68638	0.086907	0.81864	1	14596	2	0.0011355	2.30803	0.0049201	0.417735	217	3
Ntng2	5	0.99884	0.00051277	0.99882	1	18328	0	0.0011572	2.30054	0.0050056	0.418705	218	5
Tssc1	5	0.98282	0.00756137	0.98274	1	17760	0	0.0011581	2.30017	0.0050099	0.418705	219	3
1810062G17Rik	5	0.51425	0.140034	0.72438	1	13003	2	0.0011647	2.29813	0.0050335	0.418705	220	3
Limch1	5	0.97469	0.0111691	0.97461	1	17481	0	0.0011679	2.29757	0.00504	0.418705	221	3
Macrod1	5	0.99883	0.000521466	0.9988	1	18327	0	0.0011727	2.29591	0.0050593	0.418705	222	5
Vps16	5	0.99708	0.00128742	0.99704	1	18250	0	0.0011746	2.29517	0.0050679	0.418705	223	4
Zfp768	5	0.99881	0.000525815	0.99879	1	18325	0	0.0011858	2.29146	0.0051114	0.419544	224	5
Etv1	5	0.99691	0.00136147	0.99687	1	18242	0	0.0011891	2.28995	0.0051292	0.419544	225	4
Hoxd13	5	0.99881	0.000530163	0.99878	1	18324	0	0.0011936	2.2885	0.0051464	0.419544	226	5
Tcf7l1	5	0.98191	0.00796813	0.98182	1	17733	0	0.0012254	2.27713	0.0052829	0.428066	227	4
Dtd2	5	0.99733	0.00117854	0.99729	1	18259	0	0.0012293	2.27594	0.0052974	0.428066	228	4
Slc3a2	5	0.99876	0.000551905	0.99873	1	18323	0	0.0012411	2.27134	0.0053538	0.430264	229	5
Slc16a4	5	0.77057	0.0605756	0.86981	1	15469	2	0.0012462	2.26986	0.0053721	0.430264	230	1
Tmco6	5	0.99875	0.000560602	0.99871	1	18322	0	0.0012517	2.26803	0.0053947	0.430264	231	5
Aif1	5	0.69745	0.0835355	0.82502	1	14720	1	0.0012623	2.26403	0.0054446	0.43118	232	4
Pklr	5	0.0054464	1.65766	0.021996	0.581391	697	1	0.0012699	2.26155	0.0054758	0.43118	233	4
C87414	2	0.99873	0.00056495	0.9987	1	18321	0	0.00127	2.26151	0.0054763	0.43118	234	2
Dpf1	5	0.49494	0.147215	0.7125	1	12794	3	0.0013015	2.25103	0.0056101	0.438589	235	1
Gm7173	5	0.92463	0.0278435	0.9379	1	16698	1	0.0013093	2.24866	0.0056408	0.438589	236	4
Rcor2	5	0.95239	0.0200285	0.95493	1	17028	1	0.0013097	2.24857	0.0056419	0.438589	237	4
Rbm26	5	0.99774	0.00100003	0.9977	1	18279	0	0.0013175	2.24606	0.0056746	0.439284	238	4
Atp6ap1	5	0.9974	0.0011437	0.99737	1	18262	0	0.0013301	2.24185	0.00573	0.441713	239	4
Phf20l1	5	0.9979	0.000930386	0.99786	1	18288	0	0.0013632	2.23079	0.0058778	0.446038	240	5
Gm5941	5	0.99864	0.000604089	0.99861	1	18319	0	0.0013636	2.23051	0.0058815	0.446038	241	5
Mpzl2	5	0.61965	0.107555	0.78063	1	13955	2	0.0013698	2.22821	0.0059127	0.446038	242	3
Puf60	5	0.93179	0.0260551	0.94177	1	16765	1	0.0013796	2.22561	0.0059482	0.446038	243	2
Ube2g2	5	0.86548	0.0393818	0.91331	1	16297	1	0.0013866	2.22335	0.0059793	0.446038	244	4
Acvr1	5	0.93641	0.0248118	0.94447	1	16813	1	0.0013872	2.22331	0.0059799	0.446038	245	2
Stab1	5	0.99769	0.00101744	0.99766	1	18275	0	0.0013892	2.22291	0.0059853	0.446038	246	4
Npr1	5	0.99861	0.000612787	0.99859	1	18318	0	0.0013894	2.2228	0.0059869	0.446038	247	5
Ints6	5	0.9986	0.000617136	0.99858	1	18317	0	0.0014038	2.21911	0.0060379	0.446038	248	5
Dixdc1	5	0.99859	0.000621486	0.99857	1	18316	0	0.0014113	2.2168	0.0060702	0.446038	249	5
Ep300	5	0.89539	0.0341072	0.92447	1	16480	1	0.0014128	2.21645	0.006075	0.446038	250	2
2010005H15Rik	1	0.99859	0.000621486	0.99857	1	18315	0	0.0014131	2.21634	0.0060766	0.446038	251	1
Gsg1l	5	0.99856	0.000634533	0.99854	1	18313	0	0.0014448	2.20699	0.0062088	0.452347	252	5
BC089597	3	0.69624	0.0839147	0.8243	1	14704	1	0.0014456	2.20677	0.006212	0.452347	253	1
Hyal5	5	0.99855	0.000638883	0.99853	1	18312	0	0.0014519	2.20508	0.0062362	0.452347	254	5
Vmn1r70	5	0.67272	0.0911827	0.81062	1	14442	1	0.0014621	2.20183	0.006283	0.453951	255	3
Gdpd5	5	0.9985	0.00066063	0.99848	1	18311	0	0.001497	2.19196	0.0064275	0.456064	256	5
Pcdh20	5	0.98664	0.00585889	0.9866	1	17870	0	0.0014972	2.19196	0.0064275	0.456064	257	4
Fgf12	5	0.63546	0.102708	0.78939	1	14094	1	0.0014981	2.19173	0.0064308	0.456064	258	3
Slc22a1	5	0.99774	0.00100438	0.99769	1	18278	0	0.0015039	2.18967	0.0064614	0.456064	259	4
Mmel1	5	0.72579	0.0747446	0.84189	1	15014	2	0.001507	2.18891	0.0064727	0.456064	260	3
Prkcq	5	0.97906	0.00921731	0.979	1	17637	0	0.0015115	2.18758	0.0064926	0.456064	261	4
Sec61g	3	0.30599	0.274971	0.53092	0.998849	9792	2	0.001512	2.18741	0.0064952	0.456064	262	1
Cep76	5	0.68326	0.0878843	0.8168	1	14558	1	0.0015168	2.1859	0.0065178	0.456064	263	4
Shisa2	5	0.99677	0.00141811	0.99674	1	18232	0	0.0015207	2.18475	0.006535	0.456064	264	4
Ces2b	5	0.35273	0.238147	0.5779	1	10532	2	0.0015469	2.17764	0.006643	0.458788	265	2
Tmed10	5	0.99844	0.000691078	0.99841	1	18310	0	0.0015574	2.17473	0.0066876	0.458788	266	5
Alkbh8	5	0.29361	0.285469	0.51824	0.996648	9572	1	0.0015574	2.17473	0.0066876	0.458788	267	4
Mtmr9	5	0.99844	0.000691078	0.99841	1	18309	0	0.0015612	2.17372	0.0067032	0.458788	268	5
Tmem104	5	0.99843	0.000695428	0.9984	1	18308	0	0.0015684	2.17208	0.0067285	0.458788	269	5
Ap1s1	5	0.986	0.0061363	0.98597	1	17857	0	0.0015729	2.17119	0.0067424	0.458788	270	3
Parg	5	0.40284	0.203044	0.62655	1	11319	2	0.0015739	2.1708	0.0067484	0.458788	271	2
P2rx2	5	0.99701	0.00131791	0.99697	1	18246	0	0.0015841	2.16791	0.0067935	0.460159	272	4
Ttk	5	0.48333	0.15378	0.70181	1	12593	2	0.0016148	2.15873	0.0069386	0.468266	273	3
Fam171b	5	0.5804	0.119615	0.75925	1	13625	1	0.0016274	2.15558	0.0069891	0.469954	274	3
Chl1	5	0.92778	0.027057	0.9396	1	16718	1	0.0016363	2.15361	0.0070208	0.470369	275	4
Slc16a8	5	0.99833	0.000738929	0.9983	1	18307	0	0.0016719	2.14492	0.0071627	0.474487	276	5
Pif1	5	0.99832	0.000743279	0.99829	1	18306	0	0.0016786	2.14359	0.0071847	0.474487	277	5
Nrk	5	0.99832	0.000743279	0.99829	1	18305	0	0.0016789	2.14352	0.0071858	0.474487	278	5
Vmn2r118	5	0.99743	0.00113499	0.99739	1	18264	0	0.0016803	2.14336	0.0071885	0.474487	279	4
She	5	0.36997	0.225651	0.59477	1	10806	1	0.0016851	2.142	0.0072111	0.474487	280	4
Tpte	5	0.46158	0.166305	0.68186	1	12258	2	0.0017062	2.13644	0.007304	0.478846	281	3
Fibcd1	5	0.99829	0.000756331	0.99826	1	18304	0	0.0017116	2.13494	0.0073293	0.478846	282	5
Scoc	8	0.95623	0.0187206	0.95781	1	17068	2	0.0017276	2.13126	0.0073916	0.481213	283	2
Nos1ap	5	0.4031	0.202885	0.62678	1	11323	1	0.0017443	2.12721	0.0074609	0.481219	284	4
Scd1	5	0.99826	0.000773733	0.99822	1	18303	0	0.0017447	2.12708	0.0074631	0.481219	285	5
Cntn5	5	0.72197	0.0759586	0.83954	1	14975	1	0.001748	2.12667	0.0074701	0.481219	286	3
Scaf4	5	0.69394	0.084616	0.82297	1	14675	1	0.0017743	2.12106	0.0075673	0.483727	287	4
Ccdc87	5	0.99822	0.000791136	0.99818	1	18301	0	0.001777	2.12059	0.0075754	0.483727	288	5
Ext2	5	0.98438	0.00687251	0.9843	1	17806	0	0.0017802	2.11988	0.0075878	0.483727	289	4
Arhgef2	5	0.99821	0.000799838	0.99816	1	18300	0	0.0017938	2.11633	0.0076501	0.484182	290	5
Pole2	5	0.36733	0.227539	0.59219	1	10770	3	0.0017997	2.11502	0.0076732	0.484182	291	2
Pcdhgc4	5	0.9982	0.000799838	0.99816	1	18299	0	0.0017998	2.11499	0.0076738	0.484182	292	5
Sox18	5	0.99118	0.00383871	0.9912	1	18027	0	0.0018366	2.10635	0.007828	0.488531	293	3
Esr1	5	0.98699	0.00570045	0.98696	1	17884	0	0.0018381	2.1062	0.0078307	0.488531	294	4
Gm597	5	0.91042	0.0310783	0.93094	1	16597	1	0.0018464	2.10465	0.0078586	0.488531	295	4
Wfs1	5	0.99815	0.000821593	0.99811	1	18297	0	0.0018512	2.10358	0.007878	0.488531	296	5
Tmed7	5	0.95017	0.0207613	0.95332	1	16997	1	0.0018564	2.1027	0.0078941	0.488531	297	4
Vmn1r234	5	0.8989	0.0334312	0.92591	1	16501	1	0.0018651	2.10063	0.0079317	0.488531	298	3
Xrcc4	5	0.92028	0.0288727	0.93568	1	16669	1	0.001868	2.10008	0.0079419	0.488531	299	3
Ccdc132	5	0.9691	0.013618	0.96913	1	17340	0	0.0018722	2.09937	0.0079548	0.488531	300	3
Rab6a	5	0.45902	0.167811	0.6795	1	12215	3	0.0018828	2.09732	0.0079924	0.489211	301	2
Gpr171	5	0.79767	0.0517876	0.88759	1	15798	1	0.0019103	2.09161	0.0080983	0.49405	302	2
Loxl2	5	0.55412	0.127704	0.74524	1	13358	1	0.0019699	2.07933	0.0083304	0.506535	303	4
Prox1	5	0.95541	0.0190018	0.95719	1	17061	1	0.0019795	2.07698	0.0083756	0.507605	304	4
Phf16	5	0.998	0.000886866	0.99796	1	18294	0	0.0020021	2.07175	0.0084772	0.512076	305	5
Tnfaip6	5	0.99798	0.000895569	0.99794	1	18293	0	0.0020245	2.06737	0.0085631	0.515579	306	5
Ptdss2	5	0.99797	0.000899921	0.99793	1	18292	0	0.0020346	2.06541	0.0086018	0.516222	307	5
Als2cl	5	0.64739	0.099016	0.79613	1	14207	1	0.0020528	2.06195	0.0086706	0.517295	308	4
Lim2	5	0.87303	0.0381093	0.91599	1	16332	1	0.0020666	2.05876	0.0087346	0.517295	309	4
Bap1	5	0.99793	0.000917329	0.99789	1	18291	0	0.0020735	2.05729	0.0087641	0.517295	310	5
Osr1	5	0.99793	0.000917329	0.99789	1	18290	0	0.0020739	2.05726	0.0087647	0.517295	311	5
Mgarp	5	0.077056	0.684849	0.20661	0.889954	4272	1	0.0020798	2.05612	0.0087878	0.517295	312	4
Extl3	5	0.99792	0.000921682	0.99788	1	18289	0	0.0020822	2.05565	0.0087974	0.517295	313	5
Stoml1	5	0.99505	0.00216383	0.99503	1	18166	0	0.0020865	2.05471	0.0088163	0.517295	314	4
Lrrc20	5	0.99433	0.00246946	0.99433	1	18140	0	0.0020969	2.05318	0.0088474	0.517476	315	4
Sptbn4	5	0.15072	0.463896	0.34364	0.950793	6656	1	0.0021072	2.05084	0.0088953	0.517725	316	4
Zfp488	5	0.99346	0.00284961	0.99346	1	18108	0	0.0021225	2.0483	0.0089474	0.517725	317	4
Vmn1r195	5	0.44398	0.176891	0.66544	1	11968	3	0.0021316	2.04635	0.0089877	0.517725	318	1
Nme7	5	0.57544	0.121134	0.7566	1	13588	1	0.0021329	2.04612	0.0089925	0.517725	319	2
Sval1	5	0.50883	0.141734	0.72155	1	12949	2	0.0021454	2.04389	0.0090387	0.517725	320	3
Rin1	5	0.97228	0.012222	0.97225	1	17427	0	0.0021607	2.04075	0.0091043	0.517725	321	4
Cdk13	5	0.99742	0.00113499	0.99739	1	18263	0	0.0021652	2.03993	0.0091215	0.517725	322	4
Tle4	5	0.99783	0.000960853	0.99779	1	18286	0	0.0021689	2.03919	0.0091371	0.517725	323	5
Cwf19l1	5	0.97228	0.012222	0.97225	1	17404	0	0.0021746	2.03822	0.0091575	0.517725	324	4
Cacna1d	5	0.97532	0.0108751	0.97527	1	17503	0	0.0021764	2.03789	0.0091645	0.517725	325	4
Rnf5	5	0.96251	0.0163737	0.963	1	17182	1	0.0021787	2.03748	0.0091731	0.517725	326	3
Trappc6a	5	0.99781	0.000973911	0.99776	1	18285	0	0.0021928	2.03487	0.0092284	0.517725	327	5
Rprml	5	0.99781	0.000973911	0.99776	1	18284	0	0.0021944	2.03457	0.0092349	0.517725	328	5
Nostrin	5	0.9978	0.000973911	0.99776	1	18283	0	0.0021965	2.03409	0.0092451	0.517725	329	5
Rer1	5	0.93971	0.0239069	0.94644	1	16856	1	0.0022237	2.0295	0.0093434	0.521647	330	4
Zfp160	5	0.23105	0.34442	0.45246	0.97992	8507	3	0.0022423	2.02705	0.0093961	0.522716	331	1
Slc12a6	5	0.94657	0.0219108	0.9508	1	16948	1	0.0022506	2.02581	0.009423	0.522716	332	4
Crh	5	0.020254	1.13423	0.073413	0.710113	1895	1	0.0022595	2.02467	0.0094477	0.522716	333	4
Tnks2	5	0.018536	1.16842	0.067855	0.702956	1777	1	0.002282	2.02182	0.00951	0.524589	334	4
Gpr17	5	0.37284	0.223575	0.59762	1	10853	1	0.0022976	2.01976	0.0095552	0.525118	335	2
Etv2	5	0.99169	0.00361969	0.9917	1	18039	0	0.0023133	2.01754	0.0096041	0.525118	336	4
Mmrn1	5	0.9977	0.00101744	0.99766	1	18276	0	0.0023218	2.01645	0.0096283	0.525118	337	4
Espn	17	0.85045	0.0416751	0.9085	1	16204	2	0.0023269	2.0157	0.0096449	0.525118	338	9
Hsd11b1	5	0.89194	0.0347371	0.92313	1	16453	1	0.0023323	2.01493	0.0096621	0.525118	339	4
Cacna1f	5	0.99279	0.00313386	0.99281	1	18074	0	0.0023451	2.01288	0.0097078	0.525517	340	4
Zmpste24	5	0.40215	0.203509	0.62588	1	11306	3	0.0023529	2.0118	0.009732	0.525517	341	1
Zbtb39	5	0.43036	0.185306	0.65267	1	11736	2	0.0023629	2.01017	0.0097685	0.525517	342	3
Alg6	5	0.69909	0.0830462	0.82595	1	14738	2	0.0023664	2.0095	0.0097836	0.525517	343	3
Iah1	5	0.54723	0.12986	0.74155	1	13292	1	0.0024108	2.00332	0.0099238	0.531502	344	4
Dennd6a	5	0.21295	0.363602	0.43291	0.972403	8201	2	0.0024361	1.99987	0.010003	0.53418	345	3
Tmem184c	5	0.51608	0.139458	0.72534	1	13016	2	0.0024515	1.99779	0.010051	0.535183	346	3
Tmem136	5	0.92491	0.027774	0.93805	1	16700	1	0.002472	1.99469	0.010123	0.537464	347	4
B3galtl	5	0.97025	0.0131119	0.97026	1	17362	0	0.0024886	1.99225	0.01018	0.53846	348	3
Cdc42bpg	5	0.99387	0.00267042	0.99387	1	18124	0	0.0024988	1.99093	0.010211	0.53846	349	4
Midn	5	0.97686	0.0101855	0.97682	1	17557	0	0.0025046	1.98987	0.010236	0.53846	350	4
Fbxo45	5	0.99754	0.00108274	0.99751	1	18270	0	0.0025399	1.98535	0.010343	0.53846	351	4
1700017B05Rik	5	0.35438	0.236909	0.57955	1	10559	2	0.002543	1.98489	0.010354	0.53846	352	3
Cacfd1	7	0.70661	0.0807022	0.83042	1	14829	1	0.0025453	1.98456	0.010362	0.53846	353	6
Efemp1	5	0.21391	0.36255	0.43396	0.972906	8217	1	0.0025455	1.98456	0.010362	0.53846	354	4
Creb1	5	0.93959	0.023939	0.94637	1	16855	1	0.0025499	1.98401	0.010375	0.53846	355	4
Klrc3	2	0.99721	0.0012308	0.99717	1	18255	0	0.0025806	1.97972	0.010478	0.54125	356	2
Bbc3	5	0.99216	0.00340078	0.9922	1	18050	0	0.0025892	1.97873	0.010502	0.54125	357	4
Zfhx2	5	0.84405	0.0426322	0.9065	1	16159	1	0.0025932	1.97811	0.010517	0.54125	358	3
Rpusd1	5	0.85031	0.0416942	0.90846	1	16201	1	0.0026263	1.97428	0.01061	0.544513	359	4
Lrrk1	5	0.82452	0.0454006	0.90074	1	16058	1	0.002674	1.96811	0.010762	0.548288	360	4
Xpnpep2	5	0.52146	0.137803	0.72811	1	13060	1	0.0026781	1.9677	0.010772	0.548288	361	4
Car12	5	0.31668	0.266233	0.54171	1	9966	1	0.0026786	1.96766	0.010773	0.548288	362	4
Smarce1	2	0.81803	0.0463031	0.89887	1	16020	0	0.0026913	1.96569	0.010822	0.549098	363	1
Tmem89	5	0.95016	0.0207613	0.95332	1	16996	1	0.0027024	1.96429	0.010857	0.549098	364	4
Papd5	5	0.9468	0.0218378	0.95096	1	16951	1	0.002709	1.96345	0.010878	0.549098	365	4
Pcsk9	5	0.98788	0.0053002	0.98787	1	17900	0	0.002731	1.96047	0.010953	0.549827	366	2
Atad5	5	0.39222	0.210201	0.61631	1	11149	2	0.00274	1.95916	0.010986	0.549827	367	1
Casp2	5	0.14783	0.4703	0.33861	0.948966	6565	2	0.0027452	1.95853	0.011002	0.549827	368	3
Slc25a20	5	0.69489	0.0843206	0.82353	1	14684	2	0.0027487	1.95813	0.011012	0.549827	369	3
Ugt2a2	5	0.87144	0.0383749	0.91543	1	16326	1	0.0027816	1.95417	0.011113	0.553385	370	4
Tm9sf1	5	0.93883	0.0241456	0.94592	1	16845	1	0.0028056	1.95113	0.011191	0.55575	371	4
Tbc1d17	5	0.99121	0.00382994	0.99122	1	18028	0	0.0028207	1.94931	0.011238	0.556598	372	4
Zmynd8	5	0.96904	0.0136449	0.96907	1	17338	0	0.0028418	1.94692	0.0113	0.557114	373	3
Dmrt2	5	0.90516	0.0321807	0.92858	1	16552	1	0.0028697	1.9439	0.011379	0.557114	374	3
Kcnh5	5	0.99436	0.00245635	0.99436	1	18142	0	0.0028809	1.94268	0.011411	0.557114	375	4
Pgp	5	0.1948	0.384187	0.41287	0.966126	7873	1	0.0028817	1.94249	0.011416	0.557114	376	2
Rab9b	5	0.81456	0.0467478	0.89795	1	15998	1	0.0028839	1.94226	0.011422	0.557114	377	4
Scml2	5	0.24104	0.33426	0.46317	0.983508	8674	1	0.0028862	1.94195	0.01143	0.557114	378	4
Arid3c	5	0.74338	0.0692292	0.85265	1	15190	1	0.0029218	1.93794	0.011536	0.559174	379	3
Tmem14c	5	0.98287	0.00753927	0.98279	1	17761	0	0.0029321	1.93678	0.011567	0.559174	380	4
Brwd1	5	0.89227	0.0346807	0.92325	1	16456	1	0.0029575	1.93367	0.01165	0.559174	381	4
Dyrk4	5	0.45215	0.171882	0.67316	1	12100	3	0.0029585	1.93345	0.011656	0.559174	382	2
Hoxc4	5	0.54962	0.129105	0.74284	1	13313	1	0.0029611	1.93312	0.011665	0.559174	383	3
Pbrm1	5	0.75977	0.0640244	0.86293	1	15360	1	0.0029621	1.933	0.011668	0.559174	384	4
Dhx38	5	0.58021	0.119672	0.75915	1	13622	2	0.0029663	1.93237	0.011685	0.559174	385	3
Stt3a	5	0.91394	0.0302953	0.93262	1	16627	1	0.0029856	1.93044	0.011737	0.560214	386	3
Slmap	5	0.58244	0.118981	0.76036	1	13638	2	0.0030164	1.92661	0.011841	0.56294	387	2
Glycam1	5	0.23558	0.339742	0.45736	0.981756	8583	3	0.0030213	1.9261	0.011855	0.56294	388	2
Cldn26	5	0.2833	0.294495	0.50758	0.995079	9393	3	0.0030717	1.92064	0.012005	0.568569	389	2
Fam160b2	5	0.84485	0.0425124	0.90675	1	16162	1	0.003139	1.91261	0.012229	0.575325	390	4
Arvcf	5	0.78	0.0575752	0.87584	1	15571	1	0.0031521	1.91126	0.012267	0.575325	391	4
Tmcc2	5	0.20542	0.372051	0.42457	0.970134	8059	1	0.0031545	1.91108	0.012272	0.575325	392	4
Fam212b	5	0.98812	0.00519031	0.98812	1	17904	0	0.0031586	1.91062	0.012285	0.575325	393	3
Havcr2	5	0.51863	0.138669	0.72666	1	13031	2	0.0031642	1.90999	0.012303	0.575325	394	2
Cldn14	5	0.74896	0.0674704	0.85611	1	15249	1	0.0031917	1.90675	0.012395	0.57737	395	3
Arhgap10	5	0.64875	0.0985798	0.79693	1	14221	2	0.003196	1.90623	0.01241	0.57737	396	3
Neu3	5	0.098309	0.604988	0.24832	0.91208	5016	3	0.0032214	1.90337	0.012492	0.579732	397	2
Lpar5	5	0.39721	0.206797	0.62116	1	11229	1	0.0032431	1.90073	0.012568	0.581783	398	4
Trim44	5	0.94893	0.0211669	0.95243	1	16986	1	0.003325	1.89201	0.012823	0.590427	399	4
Vmn1r160	1	0.99667	0.00146169	0.99664	1	18229	0	0.0033304	1.89147	0.012839	0.590427	400	1
Chrna2	5	0.98934	0.00464565	0.98936	1	17941	0	0.0033409	1.89022	0.012876	0.590427	401	3
Sardh	5	0.04109	0.885256	0.13024	0.818048	2933	2	0.0033439	1.88998	0.012883	0.590427	402	3
Chd1	5	0.98857	0.00498818	0.98858	1	17913	0	0.0033991	1.88452	0.013046	0.594485	403	4
Rbak	5	0.98348	0.00726538	0.98341	1	17782	0	0.0034196	1.8823	0.013113	0.594485	404	4
Pcp4	2	0.97265	0.0120568	0.97262	1	17441	0	0.0034216	1.8821	0.013119	0.594485	405	2
Lgals8	5	0.76285	0.0630391	0.86489	1	15401	1	0.0034247	1.8818	0.013128	0.594485	406	4
Insc	5	0.71473	0.0782147	0.83519	1	14897	1	0.0034257	1.88164	0.013133	0.594485	407	4
Adamts6	5	0.69489	0.0843206	0.82353	1	14686	2	0.0034586	1.87798	0.013244	0.598051	408	1
Tax1bp1	5	0.111	0.564522	0.27257	0.924188	5433	2	0.003496	1.87426	0.013358	0.601347	409	3
Ppid	5	0.93346	0.0256173	0.94272	1	16784	1	0.0035032	1.87345	0.013383	0.601347	410	2
Il7	5	0.064124	0.74451	0.18009	0.872996	3799	4	0.0035138	1.87241	0.013415	0.601347	411	1
Nisch	5	0.77781	0.0582501	0.87448	1	15548	1	0.0035385	1.86973	0.013498	0.603469	412	4
Adam28	5	0.99766	0.00103485	0.99762	1	18273	0	0.0035474	1.86877	0.013528	0.603469	413	4
Rhbdd2	5	0.085883	0.649461	0.22415	0.90103	4581	2	0.0035633	1.86729	0.013574	0.604092	414	2
B3gat3	5	0.96673	0.0146499	0.96683	1	17272	1	0.003576	1.86614	0.01361	0.604235	415	4
Nelfa	5	0.98627	0.00602179	0.98623	1	17859	0	0.0035958	1.86442	0.013664	0.605139	416	4
Nat3	5	0.72565	0.0747962	0.84179	1	15013	1	0.0036117	1.86265	0.01372	0.60618	417	3
Anxa2	5	0.033106	0.950433	0.11209	0.782548	2639	1	0.003642	1.85981	0.01381	0.608686	418	4
Fam53a	5	0.64921	0.0984327	0.7972	1	14228	2	0.0036564	1.85827	0.013859	0.609407	419	3
4931406C07Rik	5	0.11115	0.564092	0.27284	0.924428	5437	2	0.0036796	1.85596	0.013933	0.610549	420	2
Ankrd33	5	0.33181	0.254215	0.55691	1	10198	2	0.0036951	1.85421	0.013989	0.610549	421	3
Tm2d3	5	0.48729	0.151528	0.70546	1	12654	2	0.0037046	1.85331	0.014018	0.610549	422	3
Sfn	5	0.71025	0.0795949	0.83254	1	14858	1	0.0037126	1.85239	0.014048	0.610549	423	4
1700029H14Rik	5	0.86704	0.0391251	0.91385	1	16304	1	0.0037178	1.85186	0.014065	0.610549	424	4
Krt77	5	0.071847	0.70739	0.19616	0.886806	4073	1	0.0037332	1.85041	0.014112	0.610549	425	3
Pram1	5	0.88708	0.0356319	0.92123	1	16426	1	0.0037348	1.85026	0.014117	0.610549	426	3
Abca2	5	0.32933	0.256145	0.55444	1	10154	1	0.0037813	1.84579	0.014263	0.615427	427	4
2610524H06Rik	4	0.94321	0.0229077	0.94862	1	16901	0	0.0038304	1.84085	0.014426	0.618227	428	3
Nat2	5	0.76369	0.062763	0.86544	1	15406	1	0.0038368	1.84034	0.014443	0.618227	429	4
Gid8	5	0.10024	0.598444	0.25209	0.915435	5073	3	0.0038453	1.8395	0.014471	0.618227	430	2
Rnf207	5	0.81303	0.046951	0.89753	1	15987	1	0.0038501	1.83905	0.014486	0.618227	431	4
H2-Q7	3	0.22151	0.354381	0.4422	0.976657	8341	1	0.0038531	1.83875	0.014496	0.618227	432	2
Impdh1	5	0.77075	0.0605207	0.86992	1	15473	2	0.0038882	1.83508	0.014619	0.622013	433	3
Eif1ax	5	0.55144	0.128538	0.74381	1	13327	1	0.0039006	1.83407	0.014653	0.622063	434	2
Lypd6	5	0.93634	0.0248348	0.94442	1	16811	1	0.0039187	1.83248	0.014707	0.622886	435	4
Clcn3	5	0.90554	0.0320918	0.92877	1	16555	1	0.0039408	1.83083	0.014763	0.623842	436	4
Sbno2	5	0.88996	0.0350995	0.92236	1	16440	1	0.0040021	1.82539	0.014949	0.630254	437	3
9930111J21Rik2	2	0.58986	0.116691	0.76438	1	13707	1	0.004019	1.82388	0.015001	0.631007	438	1
4930522H14Rik	5	0.42069	0.191411	0.64356	1	11583	2	0.0040405	1.82212	0.015062	0.631604	439	3
Raver1	5	0.91675	0.0296857	0.93393	1	16647	1	0.0040472	1.82148	0.015084	0.631604	440	3
Pus7l	5	0.78904	0.054625	0.88181	1	15691	2	0.0041048	1.81645	0.01526	0.634585	441	3
1700123I01Rik	5	0.037225	0.915352	0.12152	0.803364	2785	2	0.0041215	1.81494	0.015313	0.634585	442	1
Rfx2	5	0.96618	0.0149015	0.96627	1	17262	1	0.0041221	1.81485	0.015316	0.634585	443	4
Psmb8	5	0.99747	0.00111322	0.99744	1	18265	0	0.0041281	1.81423	0.015338	0.634585	444	4
Ppm1j	5	0.99474	0.00230352	0.99471	1	18156	0	0.0041311	1.81409	0.015343	0.634585	445	4
Aup1	5	0.56929	0.123044	0.75328	1	13517	1	0.0041401	1.81355	0.015362	0.634585	446	3
Dlx1	5	0.65653	0.0961452	0.80141	1	14304	1	0.0041741	1.81048	0.015471	0.637684	447	4
Araf	5	0.24585	0.329457	0.46832	0.985641	8753	2	0.0042	1.80821	0.015552	0.639575	448	3
Lemd3	5	0.99732	0.00118289	0.99728	1	18256	0	0.0042175	1.80674	0.015605	0.640334	449	4
Zc3h12d	5	0.99428	0.0024913	0.99428	1	18139	0	0.0042465	1.80413	0.015699	0.642761	450	3
Ptk2	5	0.99037	0.00417183	0.99044	1	17989	0	0.004276	1.80134	0.0158	0.645463	451	3
Ssr2	5	0.86414	0.0396006	0.91285	1	16290	1	0.0043217	1.79746	0.015942	0.649189	452	4
Leng8	5	0.99306	0.00302451	0.99306	1	18093	0	0.0043424	1.79615	0.01599	0.649189	453	4
Gdf15	5	0.35153	0.239035	0.57672	1	10510	1	0.0043485	1.79564	0.016009	0.649189	454	4
Lmcd1	5	0.99066	0.00405784	0.9907	1	18000	0	0.0043582	1.79501	0.016032	0.649189	455	2
Ldb1	5	0.93859	0.0242191	0.94576	1	16837	1	0.004376	1.79369	0.016081	0.649728	456	3
Fahd2a	5	0.6005	0.113391	0.77021	1	13793	2	0.0043881	1.79274	0.016116	0.649728	457	3
Nckipsd	5	0.74532	0.0686184	0.85385	1	15216	2	0.0044697	1.78616	0.016362	0.656406	458	3
Shc1	5	0.3435	0.24514	0.56867	1	10385	2	0.0044734	1.7859	0.016372	0.656406	459	3
AI413582	5	0.14399	0.478927	0.33195	0.94402	6477	3	0.0044921	1.78423	0.016435	0.656406	460	2
Fdft1	5	0.95549	0.0189746	0.95725	1	17062	1	0.0045122	1.78254	0.016499	0.656406	461	4
C1ql2	5	0.98361	0.00720797	0.98354	1	17785	0	0.0045335	1.78057	0.016574	0.656406	462	4
Tmem8	5	0.79636	0.0522233	0.8867	1	15779	2	0.0045363	1.78049	0.016577	0.656406	463	3
Tas2r119	5	0.093874	0.620296	0.23972	0.90794	4853	2	0.0045372	1.78042	0.01658	0.656406	464	2
Pigf	5	0.49147	0.149152	0.70933	1	12733	2	0.0045633	1.77838	0.016658	0.656406	465	3
Acn9	5	0.85885	0.0404149	0.91114	1	16247	1	0.0045688	1.77801	0.016672	0.656406	466	3
Fam180a	5	0.99474	0.00230352	0.99471	1	18157	0	0.0045763	1.77749	0.016692	0.656406	467	4
Cypt3	4	0.78687	0.05532	0.8804	1	15659	1	0.0045804	1.77721	0.016703	0.656406	468	3
Stk32c	5	0.9791	0.00919956	0.97904	1	17640	0	0.0045961	1.77609	0.016746	0.656406	469	3
Fgb	5	0.97548	0.0108083	0.97542	1	17510	0	0.0045997	1.7758	0.016757	0.656406	470	4
Slc6a20b	5	0.60873	0.110855	0.77472	1	13863	1	0.0046179	1.7742	0.016819	0.656406	471	3
Esrra	5	0.11182	0.562186	0.27404	0.925063	5455	3	0.0046185	1.7741	0.016823	0.656406	472	1
Ccny	5	0.65493	0.0966441	0.80049	1	14289	1	0.004628	1.77335	0.016852	0.656406	473	4
Ctag2	5	0.045209	0.855862	0.13936	0.829636	3090	1	0.0046585	1.77091	0.016947	0.657707	474	4
Rtn1	10	0.17931	0.407168	0.39159	0.962449	7492	3	0.0046622	1.77065	0.016957	0.657707	475	5
Pja1	5	0.97611	0.0105279	0.97605	1	17534	0	0.0047078	1.76721	0.017092	0.659863	476	4
Tmem175	5	0.99296	0.00306825	0.99296	1	18087	0	0.0047134	1.7667	0.017112	0.659863	477	3
Trim6	5	0.99524	0.0020809	0.99522	1	18175	0	0.0047208	1.76619	0.017132	0.659863	478	4
Pdia6	5	0.23472	0.340616	0.45644	0.981646	8565	3	0.0047289	1.76558	0.017156	0.659863	479	2
Zc3h10	5	0.62661	0.105407	0.7845	1	14021	1	0.0047877	1.76088	0.017343	0.664465	480	4
BC051142	5	0.80166	0.0505173	0.89019	1	15855	1	0.0047935	1.7605	0.017358	0.664465	481	2
Cyb5r3	5	0.073464	0.70021	0.19943	0.888428	4134	2	0.0048008	1.75988	0.017383	0.664465	482	3
Bend6	5	0.13675	0.495787	0.31931	0.938635	6262	3	0.0048354	1.75726	0.017488	0.665903	483	2
1700066M21Rik	5	0.70968	0.0797671	0.83221	1	14856	2	0.0048393	1.75694	0.017501	0.665903	484	1
Tbc1d1	5	0.96869	0.0138017	0.96872	1	17328	1	0.0048506	1.75602	0.017538	0.665903	485	4
Frmd3	5	0.92335	0.0281492	0.93724	1	16687	1	0.0048587	1.75533	0.017566	0.665903	486	3
Opn4	5	0.98072	0.00848597	0.98065	1	17695	0	0.0049035	1.75151	0.017721	0.669849	487	4
Spag17	5	0.16886	0.426711	0.37436	0.956969	7202	2	0.00491	1.751	0.017742	0.669849	488	3
Mgat3	5	0.99139	0.0037467	0.99141	1	18030	0	0.0049273	1.7499	0.017787	0.670159	489	4
Slc20a2	5	0.28815	0.290306	0.5125	0.995079	9488	2	0.0049709	1.74649	0.017927	0.671486	490	3
Nt5dc3	5	0.38696	0.213717	0.61134	1	11074	2	0.0049713	1.74647	0.017928	0.671486	491	2
Bola1	5	0.37672	0.220844	0.60139	1	10919	1	0.0049728	1.74637	0.017932	0.671486	492	3
Krt5	5	0.75448	0.0656935	0.85962	1	15302	2	0.0050049	1.74412	0.018025	0.672437	493	3
Myt1l	5	0.97228	0.012222	0.97225	1	17429	0	0.005015	1.74338	0.018056	0.672437	494	3
Cldn12	5	0.98093	0.00839298	0.98086	1	17700	0	0.0050189	1.74314	0.018066	0.672437	495	4
4933403O08Rik	5	0.96684	0.014605	0.96693	1	17273	1	0.0050542	1.74062	0.018171	0.673686	496	4
Extl1	5	0.98599	0.0061407	0.98596	1	17856	0	0.0050601	1.74014	0.018191	0.673686	497	3
Serpina3f	4	0.14541	0.475721	0.33441	0.946427	6510	2	0.0050663	1.73969	0.01821	0.673686	498	2
Nqo2	5	0.81579	0.0465931	0.89827	1	16007	1	0.0051041	1.73653	0.018343	0.673686	499	4
Ank1	5	0.99764	0.00103921	0.99761	1	18271	0	0.0051059	1.73646	0.018346	0.673686	500	4
Tgm3	5	0.92827	0.0269276	0.93988	1	16727	1	0.0051664	1.73231	0.018522	0.673686	501	3
Fam170b	5	0.046409	0.847589	0.14204	0.832944	3137	2	0.0051705	1.73198	0.018536	0.673686	502	2
Gabra5	5	0.57685	0.120709	0.75734	1	13594	2	0.0051899	1.73049	0.0186	0.673686	503	3
4931440L10Rik	5	0.84717	0.0421677	0.90747	1	16176	1	0.0052001	1.72979	0.01863	0.673686	504	4
Naip1	5	0.49469	0.147343	0.71229	1	12788	3	0.0052147	1.72862	0.01868	0.673686	505	2
Sytl4	5	0.36882	0.22647	0.59365	1	10790	2	0.0052196	1.72823	0.018697	0.673686	506	2
Ttc29	5	0.1074	0.575429	0.26581	0.920639	5315	3	0.0052257	1.72779	0.018716	0.673686	507	2
Actl9	5	0.61582	0.108719	0.77854	1	13921	2	0.0052437	1.72658	0.018768	0.673686	508	2
Cnga1	5	0.95735	0.0183309	0.95867	1	17093	1	0.0052491	1.72628	0.018781	0.673686	509	4
Pcdh18	5	0.97436	0.0113118	0.97429	1	17469	0	0.0052531	1.72603	0.018792	0.673686	510	3
Ttll5	5	0.65837	0.0955874	0.80244	1	14321	1	0.0052679	1.72499	0.018837	0.673686	511	3
Tbrg1	5	0.82116	0.0458733	0.89976	1	16035	1	0.0052769	1.72441	0.018862	0.673686	512	3
Hipk3	5	0.99295	0.00306825	0.99296	1	18084	0	0.0052808	1.72414	0.018874	0.673686	513	3
Them6	5	0.98804	0.00522108	0.98805	1	17903	0	0.0053147	1.72182	0.018975	0.673686	514	4
Gtpbp6	5	0.98459	0.00677987	0.98451	1	17811	0	0.0053261	1.72131	0.018997	0.673686	515	4
Khdc3	5	0.96524	0.0152882	0.96541	1	17243	1	0.0053286	1.72115	0.019004	0.673686	516	3
Fbxo43	5	0.174	0.416847	0.38296	0.95887	7356	4	0.005336	1.72063	0.019027	0.673686	517	1
Ugt2a3	5	0.79042	0.0541623	0.88275	1	15704	1	0.0053868	1.71736	0.019171	0.673686	518	3
Cux2	5	0.99495	0.00220747	0.99493	1	18163	0	0.0053912	1.71708	0.019183	0.673686	519	4
Higd2a	5	0.99569	0.00188458	0.99567	1	18194	0	0.0054032	1.71636	0.019215	0.673686	520	4
Tmem119	5	0.99752	0.00109145	0.99749	1	18269	0	0.0054095	1.71591	0.019235	0.673686	521	4
Zfp36l1	5	0.9791	0.00919956	0.97904	1	17639	0	0.0054144	1.71564	0.019247	0.673686	522	3
Dennd5a	5	0.96624	0.0148655	0.96635	1	17264	1	0.0054332	1.71438	0.019303	0.673686	523	3
Cep170b	5	0.9868	0.00578846	0.98676	1	17880	0	0.0054341	1.71426	0.019308	0.673686	524	2
Cds1	5	0.84235	0.0428766	0.90599	1	16151	1	0.0054392	1.71397	0.019321	0.673686	525	3
Tjap1	5	0.99713	0.00126128	0.9971	1	18254	0	0.0054433	1.71384	0.019327	0.673686	526	4
H2-Q10	5	0.12264	0.5318	0.2939	0.929568	5822	3	0.0054464	1.7137	0.019333	0.673686	527	2
Gm5132	2	0.28928	0.289282	0.51371	0.995415	9508	1	0.0054564	1.71289	0.019369	0.673686	528	1
Kcnk4	5	0.98969	0.00447888	0.98974	1	17956	0	0.0054628	1.7124	0.019391	0.673686	529	4
Zfp418	5	0.50612	0.142553	0.72019	1	12931	2	0.0054735	1.71155	0.019429	0.673686	530	3
Cacng7	5	0.92817	0.0269553	0.93982	1	16726	1	0.0054757	1.71139	0.019436	0.673686	531	4
Hspb2	5	0.9842	0.00695194	0.98412	1	17800	0	0.0054812	1.71101	0.019453	0.673686	532	4
Bcl2l13	5	0.11564	0.551	0.28119	0.927357	5573	3	0.0055015	1.70983	0.019506	0.674261	533	1
Cct8l1	5	0.86427	0.0395768	0.9129	1	16291	1	0.005523	1.70828	0.019576	0.675409	534	2
Whrn	5	0.99341	0.00287147	0.99341	1	18107	0	0.0055567	1.70595	0.019681	0.677451	535	3
1700023F06Rik	5	0.60234	0.112827	0.77121	1	13812	1	0.0055661	1.70534	0.019709	0.677451	536	4
Ubiad1	5	0.16959	0.425263	0.37561	0.957318	7222	1	0.0056027	1.70301	0.019815	0.678199	537	3
Aaed1	5	0.49534	0.146984	0.71288	1	12800	2	0.0056077	1.70268	0.01983	0.678199	538	3
Rab26	5	0.90952	0.0312603	0.93055	1	16588	1	0.0056108	1.70244	0.019841	0.678199	539	4
Fam57b	5	0.44828	0.174262	0.66948	1	12038	1	0.005632	1.70093	0.01991	0.679309	540	4
Fgf14	5	0.93148	0.0261336	0.9416	1	16757	1	0.005698	1.69672	0.020104	0.684642	541	2
Asph	5	0.92214	0.0284458	0.9366	1	16682	1	0.0057566	1.69295	0.020279	0.687459	542	4
Ccdc81	5	0.63116	0.104025	0.787	1	14058	1	0.0057692	1.69199	0.020324	0.687459	543	4
1700102P08Rik	5	0.7569	0.0649464	0.8611	1	15331	2	0.0057774	1.69148	0.020348	0.687459	544	3
Dnajb11	5	0.59862	0.113955	0.76921	1	13770	1	0.0057909	1.69056	0.020391	0.687459	545	4
Sgta	5	0.21103	0.365744	0.43078	0.972165	8164	1	0.0058101	1.68946	0.020443	0.687459	546	4
Zfp821	5	0.97913	0.00918626	0.97907	1	17642	0	0.0058139	1.68926	0.020452	0.687459	547	4
Zmat3	5	0.79189	0.0536902	0.88371	1	15723	2	0.0058143	1.68922	0.020454	0.687459	548	2
Pfkl	5	0.16091	0.442481	0.36101	0.952781	6972	1	0.0058587	1.68626	0.020594	0.687459	549	4
Pcdh17	5	0.97735	0.00998099	0.97728	1	17570	0	0.0058685	1.68554	0.020628	0.687459	550	3
Pcgf6	5	0.97228	0.012222	0.97225	1	17402	0	0.0058716	1.68537	0.020636	0.687459	551	4
Ano8	5	0.75664	0.0650322	0.86093	1	15329	1	0.005877	1.68497	0.020655	0.687459	552	3
Tgoln1	5	0.41135	0.197445	0.63468	1	11454	3	0.0058877	1.68422	0.020691	0.687459	553	2
Pdcl	5	0.807	0.0487937	0.89373	1	15929	2	0.0058908	1.68405	0.020699	0.687459	554	3
Rdh14	5	0.98986	0.00440429	0.98991	1	17965	0	0.0058959	1.68384	0.020709	0.687459	555	4
Creg1	5	0.90986	0.031195	0.93069	1	16592	1	0.0059219	1.68215	0.02079	0.688911	556	4
Klrc2	4	0.99404	0.00260051	0.99403	1	18129	0	0.0059553	1.68008	0.020889	0.690963	557	4
Sema4b	5	0.81754	0.0463611	0.89875	1	16018	1	0.0059882	1.6779	0.020994	0.692954	558	3
Sumf2	5	0.59845	0.114012	0.76911	1	13769	1	0.005998	1.67726	0.021025	0.692954	559	2
Col9a3	5	0.29729	0.282288	0.52205	0.996648	9644	1	0.0060524	1.67387	0.02119	0.696661	560	4
Ikbkg	5	0.86197	0.0399385	0.91214	1	16274	1	0.0060607	1.6734	0.021213	0.696661	561	3
Kctd14	5	0.99703	0.00131355	0.99698	1	18248	0	0.0061026	1.67066	0.021347	0.698987	562	4
Zfp395	5	0.038346	0.906228	0.1241	0.809867	2823	4	0.0061083	1.6704	0.02136	0.698987	563	1
Gm5538	5	0.55909	0.126174	0.74787	1	13407	1	0.0061312	1.66908	0.021425	0.699369	564	4
Fam199x	5	0.33274	0.253467	0.55787	1	10210	1	0.0061378	1.66863	0.021447	0.699369	565	3
H2-T23	5	0.3595	0.233134	0.58461	1	10648	3	0.0061648	1.66698	0.021529	0.700792	566	2
Slc9a2	5	0.25927	0.316458	0.48255	0.988138	8997	1	0.0061877	1.66543	0.021606	0.701009	567	4
2310005G13Rik	5	0.98678	0.00579727	0.98674	1	17879	0	0.006189	1.66531	0.021612	0.701009	568	4
Dnah5	5	0.75881	0.0643416	0.8623	1	15347	2	0.0062382	1.66208	0.021773	0.70215	569	2
Spert	5	0.99572	0.00186713	0.99571	1	18198	0	0.0062386	1.66206	0.021774	0.70215	570	4
Sowahc	5	0.99601	0.00174066	0.996	1	18206	0	0.00624	1.66198	0.021778	0.70215	571	4
4930452B06Rik	5	0.24406	0.331251	0.46639	0.985219	8719	1	0.0062561	1.66101	0.021827	0.70215	572	4
Serpina3b	5	0.98561	0.00632574	0.98554	1	17847	0	0.0062587	1.66081	0.021837	0.70215	573	4
B230118H07Rik	5	0.22255	0.353302	0.4433	0.976657	8359	2	0.0063565	1.65518	0.022122	0.710051	574	3
Tnfsf4	5	0.087274	0.644146	0.22691	0.902311	4633	2	0.0063945	1.65294	0.022236	0.712484	575	3
Spinkl	4	0.20855	0.368536	0.42802	0.970964	8118	3	0.0064346	1.65045	0.022364	0.71451	576	1
Ficd	5	0.78169	0.0570301	0.87694	1	15597	1	0.0064394	1.6502	0.022377	0.71451	577	3
Ccser2	10	0.90558	0.0320825	0.92879	1	16557	2	0.006464	1.64857	0.022461	0.715	578	7
Slc39a4	5	0.59439	0.11529	0.76685	1	13741	2	0.0064661	1.6484	0.02247	0.715	579	3
Scamp3	5	0.99642	0.00156192	0.99641	1	18220	0	0.0064799	1.64749	0.022517	0.71527	580	4
Fjx1	5	0.94711	0.0217419	0.95117	1	16955	1	0.0064982	1.64655	0.022566	0.715292	581	3
Ankrd52	5	0.9938	0.00270101	0.9938	1	18121	0	0.0065186	1.64555	0.022618	0.715292	582	4
Phf8	5	0.92409	0.0279639	0.93764	1	16693	1	0.0065604	1.64313	0.022744	0.715292	583	4
Tas1r2	5	0.80608	0.049095	0.89311	1	15918	1	0.0065632	1.64294	0.022754	0.715292	584	4
Gm12888	4	0.73423	0.0721217	0.84699	1	15102	1	0.0065695	1.64262	0.022771	0.715292	585	3
Bnip2	5	0.94205	0.0232375	0.9479	1	16886	1	0.0065734	1.64235	0.022785	0.715292	586	4
Trim27	5	0.97228	0.012222	0.97225	1	17395	0	0.0065757	1.64226	0.02279	0.715292	587	4
Grm4	5	0.234	0.341359	0.45566	0.981646	8550	2	0.006595	1.64113	0.022849	0.715682	588	3
Gnb1	5	0.31866	0.264633	0.54371	1	9992	3	0.0066044	1.64041	0.022887	0.715682	589	2
Cdkn2a	6	0.87612	0.0375928	0.91708	1	16353	2	0.0066143	1.6398	0.022919	0.715682	590	4
Grb10	5	0.50132	0.144027	0.71775	1	12890	2	0.006649	1.63752	0.02304	0.717747	591	2
Ttc13	5	0.14909	0.467526	0.34078	0.949256	6614	3	0.0066596	1.63691	0.023072	0.717747	592	1
Bex2	4	0.99333	0.00290645	0.99333	1	18103	0	0.0066748	1.63607	0.023117	0.717747	593	4
Moxd1	5	0.88414	0.0361697	0.92009	1	16408	1	0.0066881	1.6353	0.023158	0.717747	594	4
Gm5382	3	0.9933	0.00291956	0.9933	1	18101	0	0.0066992	1.63455	0.023198	0.717747	595	3
Afg3l2	5	0.71799	0.0771915	0.83716	1	14937	1	0.0067051	1.63418	0.023218	0.717747	596	4
Fgf18	5	0.53798	0.132674	0.73676	1	13213	2	0.0067359	1.63236	0.023315	0.71836	597	2
Pex16	5	0.93936	0.0240033	0.94623	1	16852	1	0.0067364	1.63235	0.023316	0.71836	598	3
Zfpm1	5	0.98219	0.00784429	0.9821	1	17739	0	0.0067605	1.63077	0.023401	0.718952	599	4
BC016423	5	0.34053	0.247406	0.56571	1	10329	1	0.0067648	1.63052	0.023414	0.718952	600	4
Il10ra	5	0.98957	0.00453592	0.98961	1	17948	0	0.0068124	1.62781	0.023561	0.720419	601	4
Il1rn	5	0.66601	0.0932395	0.80679	1	14398	2	0.0068249	1.6272	0.023594	0.720419	602	3
Cdx2	5	0.536	0.133299	0.7357	1	13193	1	0.0068349	1.62663	0.023625	0.720419	603	4
Fzd5	5	0.31549	0.267156	0.54056	1	9943	1	0.0068392	1.62641	0.023637	0.720419	604	4
Tas2r104	5	0.66889	0.0923415	0.80846	1	14421	2	0.0068669	1.62487	0.023721	0.720419	605	3
Mark1	5	0.89055	0.034996	0.92258	1	16445	1	0.0068673	1.62485	0.023722	0.720419	606	3
Vmn2r110	5	0.067722	0.72686	0.18756	0.878535	3933	4	0.00688	1.62414	0.023761	0.720419	607	1
Gdpgp1	5	0.83126	0.044495	0.90262	1	16088	1	0.0068834	1.6239	0.023774	0.720419	608	3
Mplkip	5	0.67784	0.0895837	0.81361	1	14505	1	0.0068998	1.62291	0.023828	0.720862	609	3
Syp	5	0.80083	0.0507857	0.88964	1	15846	1	0.0069659	1.61966	0.024007	0.724238	610	3
Ush1g	5	0.98165	0.00808757	0.98155	1	17724	0	0.0069898	1.61836	0.024079	0.724238	611	4
Kif13b	5	0.76394	0.0626878	0.86559	1	15408	1	0.0070161	1.6171	0.024149	0.724238	612	4
Gmeb1	5	0.10918	0.569941	0.26919	0.922692	5375	1	0.0070347	1.61627	0.024195	0.724238	613	4
Spic	5	0.63618	0.102477	0.78981	1	14101	1	0.0070425	1.6159	0.024216	0.724238	614	4
C1qb	5	0.97524	0.0109108	0.97519	1	17502	0	0.0070633	1.61489	0.024272	0.724238	615	4
Gldc	5	0.86065	0.0401433	0.91171	1	16263	1	0.0070666	1.61468	0.024284	0.724238	616	3
Itga7	5	0.81374	0.0468591	0.89772	1	15993	1	0.0071004	1.61288	0.024385	0.724238	617	4
Cyp11b1	5	0.41468	0.195247	0.6379	1	11488	2	0.0071016	1.61277	0.024391	0.724238	618	3
Sox8	5	0.99073	0.00403154	0.99076	1	18004	0	0.0071043	1.61263	0.024399	0.724238	619	4
Myg1	5	0.98347	0.0072698	0.9834	1	17781	0	0.0071073	1.61249	0.024407	0.724238	620	4
Zfp282	5	0.81873	0.0462113	0.89906	1	16025	1	0.0071235	1.6116	0.024457	0.724238	621	4
Adam5	5	0.90795	0.0316011	0.92982	1	16577	1	0.0071448	1.61051	0.024518	0.724238	622	4
Frmd7	5	0.95491	0.0191788	0.9568	1	17055	1	0.0071544	1.61009	0.024542	0.724238	623	3
Baiap2l2	5	0.99587	0.00180171	0.99586	1	18203	0	0.0071576	1.60997	0.024549	0.724238	624	4
Ly9	5	0.23554	0.33978	0.45732	0.981756	8581	2	0.007164	1.60963	0.024568	0.724238	625	3
Mapk8	5	0.9678	0.0141964	0.96784	1	17299	1	0.0072122	1.60725	0.024703	0.726523	626	3
Prss32	5	0.21029	0.366592	0.42994	0.971988	8146	2	0.0072179	1.60686	0.024725	0.726523	627	3
Mdh1	5	0.17583	0.413413	0.386	0.960486	7400	4	0.0072657	1.60441	0.024865	0.728586	628	1
Copg1	5	0.27918	0.29819	0.50328	0.995079	9317	3	0.0072856	1.60343	0.024921	0.728586	629	2
Rspo2	5	0.46586	0.163828	0.68576	1	12325	3	0.0072969	1.60288	0.024953	0.728586	630	2
Rab3il1	5	0.57088	0.122537	0.75416	1	13538	2	0.0072972	1.60288	0.024953	0.728586	631	3
Crygc	5	0.23543	0.339894	0.4572	0.981756	8578	1	0.0073309	1.60097	0.025063	0.729537	632	3
Bcl11b	5	0.99016	0.00426831	0.99022	1	17976	0	0.0073314	1.60093	0.025065	0.729537	633	4
Kcnn3	5	0.82168	0.0458009	0.89991	1	16041	1	0.0073449	1.60017	0.025109	0.729651	634	4
F8	5	0.99556	0.00193692	0.99555	1	18186	0	0.0073707	1.59882	0.025187	0.730112	635	4
Irak4	5	0.75355	0.0659917	0.85903	1	15295	1	0.0073752	1.59853	0.025204	0.730112	636	4
Sgtb	5	0.77044	0.0606155	0.86973	1	15466	2	0.0074025	1.59698	0.025294	0.730726	637	3
2410004B18Rik	5	0.97228	0.012222	0.97225	1	17397	0	0.0074056	1.59681	0.025304	0.730726	638	4
Ccr1l1	5	0.88158	0.0366467	0.91908	1	16387	1	0.007431	1.59547	0.025382	0.731524	639	1
Phox2a	5	0.98317	0.00741114	0.98308	1	17767	0	0.0074443	1.59489	0.025416	0.731524	640	3
Cyp4f16	3	0.99253	0.00323886	0.99257	1	18062	0	0.0074651	1.59387	0.025476	0.731524	641	3
C6	5	0.91511	0.0300439	0.93316	1	16636	1	0.0074861	1.59295	0.02553	0.731524	642	3
Sgsm2	5	0.98908	0.0047598	0.9891	1	17928	0	0.0075682	1.58892	0.025768	0.731524	643	4
Ptk6	5	0.98799	0.00524745	0.98799	1	17901	0	0.0075962	1.58757	0.025848	0.731524	644	3
Ccdc166	5	0.64891	0.0985308	0.79702	1	14222	2	0.0076008	1.58742	0.025857	0.731524	645	3
Ppp1r16b	5	0.87078	0.0384887	0.91519	1	16324	1	0.0076054	1.58714	0.025874	0.731524	646	3
Pi16	5	0.86839	0.0388923	0.91434	1	16312	1	0.0076178	1.58662	0.025905	0.731524	647	4
Vmn2r53	4	0.48528	0.15268	0.70359	1	12621	1	0.0076252	1.58625	0.025927	0.731524	648	3
Clca3	5	0.80123	0.0506588	0.8899	1	15852	1	0.0076513	1.58496	0.026004	0.731524	649	2
S100a13	5	0.96046	0.0171727	0.96123	1	17143	1	0.0076598	1.58458	0.026027	0.731524	650	4
Zfp459	5	0.6979	0.0834039	0.82527	1	14722	2	0.0076632	1.58441	0.026037	0.731524	651	3
Clec2e	5	0.96451	0.0156032	0.96471	1	17233	1	0.0077035	1.58233	0.026162	0.731524	652	4
Vps26b	5	0.46986	0.161453	0.68952	1	12389	3	0.0077064	1.58213	0.026174	0.731524	653	2
Sepp1	5	0.16211	0.44001	0.36307	0.954166	7009	2	0.0077088	1.58201	0.026181	0.731524	654	3
Klkb1	5	0.14588	0.474696	0.3352	0.947069	6520	2	0.0077329	1.58079	0.026255	0.731524	655	2
Ugt3a2	5	0.66552	0.0933956	0.8065	1	14394	2	0.0077503	1.58008	0.026298	0.731524	656	2
Bag2	5	0.77217	0.0600766	0.87081	1	15482	1	0.0077644	1.5794	0.026339	0.731524	657	4
Frzb	5	0.86035	0.0401814	0.91163	1	16261	1	0.007771	1.57907	0.026359	0.731524	658	4
Atp8b4	5	0.79636	0.0522233	0.8867	1	15778	2	0.007777	1.57881	0.026375	0.731524	659	3
Nrap	5	0.99713	0.00126564	0.99709	1	18253	0	0.0077852	1.57841	0.026399	0.731524	660	4
Dnajb1	5	0.94447	0.0225279	0.94945	1	16916	1	0.0077868	1.57833	0.026404	0.731524	661	4
Tfe3	5	0.70214	0.0820956	0.82776	1	14776	1	0.0077911	1.57808	0.026419	0.731524	662	2
Inadl	5	0.80366	0.049864	0.89153	1	15890	1	0.0078024	1.57757	0.02645	0.731524	663	3
Irx6	5	0.32118	0.262585	0.54628	1	10032	2	0.0078086	1.5773	0.026467	0.731524	664	2
Kcns2	5	0.98062	0.00853469	0.98054	1	17689	0	0.0078165	1.57698	0.026486	0.731524	665	3
Zfy1	5	0.89577	0.034032	0.92463	1	16482	1	0.0078253	1.57659	0.02651	0.731524	666	4
Tnni3k	5	0.99616	0.00167962	0.99614	1	18212	0	0.0078453	1.57562	0.026569	0.731524	667	4
Btnl2	5	0.99259	0.00321698	0.99262	1	18068	0	0.0078564	1.5753	0.026589	0.731524	668	4
Gata6	5	0.35388	0.237276	0.57906	1	10552	1	0.0078789	1.57409	0.026663	0.731524	669	3
Ccdc149	5	0.64595	0.0994581	0.79532	1	14193	2	0.0079096	1.57269	0.026749	0.731524	670	3
Pate2	5	0.97228	0.012222	0.97225	1	17396	0	0.0079233	1.57206	0.026788	0.731524	671	4
Rgmb	5	0.46897	0.161983	0.68868	1	12366	2	0.0079259	1.57195	0.026795	0.731524	672	2
Traf7	5	0.24371	0.331614	0.466	0.985051	8715	3	0.0079266	1.57191	0.026797	0.731524	673	1
Dnase1l1	5	0.37879	0.21938	0.60342	1	10955	2	0.0079301	1.57174	0.026808	0.731524	674	3
Rabepk	5	0.15833	0.447806	0.35661	0.952485	6898	2	0.0079317	1.57167	0.026812	0.731524	675	2
Dpysl5	5	0.69586	0.0840254	0.82409	1	14699	1	0.0079404	1.5712	0.026841	0.731524	676	3
Slc22a8	5	0.50414	0.143168	0.71917	1	12915	2	0.007979	1.56936	0.026955	0.733558	677	3
Nox1	5	0.2929	0.286106	0.51748	0.996648	9561	2	0.0080025	1.56825	0.027024	0.733876	678	2
Nova2	5	0.99286	0.00310324	0.99288	1	18078	0	0.0080099	1.5679	0.027046	0.733876	679	4
Mcts1	5	0.9548	0.0192151	0.95672	1	17052	1	0.0080341	1.56682	0.027113	0.733989	680	4
Slco1c1	5	0.53019	0.135103	0.73265	1	13141	1	0.0080406	1.56655	0.02713	0.733989	681	4
Ostc	5	0.95652	0.0186209	0.95803	1	17076	1	0.0080676	1.56518	0.027216	0.734852	682	3
Vmn2r114	4	0.53067	0.134967	0.73288	1	13144	2	0.0080904	1.56422	0.027276	0.734852	683	2
Golgb1	5	0.4728	0.159762	0.69221	1	12431	2	0.0080918	1.56412	0.027282	0.734852	684	2
Tmc1	5	0.10997	0.567608	0.27064	0.923389	5397	2	0.0081424	1.56182	0.027427	0.737696	685	3
Sertm1	5	0.68867	0.0862126	0.81995	1	14624	1	0.0081934	1.55923	0.027591	0.740265	686	4
Phyhd1	5	0.88515	0.0359856	0.92048	1	16417	1	0.0082052	1.55867	0.027627	0.740265	687	3
Scand1	5	0.092591	0.62483	0.23723	0.90794	4807	2	0.0082106	1.55841	0.027643	0.740265	688	3
Krtap26-1	5	0.99092	0.00395264	0.99094	1	18014	0	0.0082525	1.55663	0.027757	0.742222	689	3
A830080D01Rik	5	0.9329	0.0257832	0.94236	1	16774	1	0.0082738	1.55574	0.027814	0.742682	690	4
Zfp609	5	0.99284	0.00311199	0.99286	1	18077	0	0.0083118	1.55379	0.027939	0.743643	691	4
Ush2a	5	0.69271	0.0850014	0.82224	1	14663	1	0.0083186	1.55351	0.027957	0.743643	692	3
Nphs1	5	0.27401	0.302884	0.49787	0.992696	9239	1	0.0083343	1.55283	0.028001	0.743643	693	4
Tmbim4	5	0.94608	0.0220479	0.9505	1	16937	1	0.0083383	1.55258	0.028017	0.743643	694	4
Defb26	5	0.76085	0.0636723	0.86363	1	15368	1	0.0083671	1.55114	0.02811	0.743643	695	2
Ntn5	5	0.25994	0.315837	0.48324	0.988168	9009	2	0.0083741	1.55092	0.028124	0.743643	696	3
Tgfb1i1	5	0.98873	0.0049179	0.98874	1	17919	0	0.0083847	1.55049	0.028152	0.743643	697	4
Dock4	5	0.48498	0.152841	0.70333	1	12615	1	0.0084221	1.54883	0.02826	0.743643	698	4
Tpbpa	5	0.51273	0.140507	0.72359	1	12989	2	0.0084333	1.5484	0.028288	0.743643	699	2
Enpp6	5	0.18729	0.393189	0.4044	0.963951	7727	3	0.0084575	1.54736	0.028356	0.743643	700	2
Klk1b24	4	0.9469	0.0218058	0.95103	1	16953	0	0.0084624	1.54719	0.028367	0.743643	701	3
Baz1a	5	0.77394	0.0595084	0.87195	1	15496	2	0.0084757	1.54664	0.028403	0.743643	702	2
Ndufaf6	5	0.43725	0.181016	0.65915	1	11865	2	0.0084771	1.54661	0.028405	0.743643	703	1
Pole4	5	0.35909	0.233416	0.58423	1	10640	2	0.0084888	1.54612	0.028437	0.743643	704	3
Apeh	5	0.99423	0.0025175	0.99422	1	18137	0	0.0085254	1.54441	0.028549	0.743643	705	4
Ctsj	5	0.28251	0.295172	0.50679	0.995079	9379	3	0.0085304	1.5441	0.028569	0.743643	706	2
Gspt2	5	0.99255	0.0032301	0.99259	1	18065	0	0.0085372	1.5438	0.028589	0.743643	707	4
Agmo	5	0.19681	0.381847	0.4151	0.967344	7906	3	0.0085426	1.54359	0.028603	0.743643	708	2
Rnf152	5	0.064725	0.741458	0.18136	0.872996	3820	1	0.0085479	1.54338	0.028617	0.743643	709	3
Slc39a14	5	0.76674	0.0618106	0.86734	1	15437	1	0.008593	1.54147	0.028743	0.745088	710	4
Gm6086	2	0.9914	0.00374232	0.99142	1	18031	0	0.0085978	1.5413	0.028754	0.745088	711	2
Cryba1	5	0.70446	0.0813774	0.82913	1	14801	2	0.008637	1.53958	0.028868	0.746442	712	3
5430427O19Rik	5	0.51222	0.140676	0.72331	1	12983	2	0.0086423	1.5393	0.028887	0.746442	713	2
Ctdspl	5	0.20901	0.368019	0.42853	0.97144	8125	2	0.008671	1.53796	0.028976	0.747504	714	3
Ankrd13a	5	0.88042	0.0368405	0.91867	1	16382	1	0.0086894	1.53723	0.029025	0.747504	715	4
Ceacam20	5	0.89395	0.0343844	0.92388	1	16469	1	0.0086973	1.53685	0.02905	0.747504	716	4
Cecr2	5	0.78247	0.0567875	0.87743	1	15605	2	0.0087185	1.53596	0.02911	0.748008	717	3
Cdk4	5	0.24178	0.333538	0.46394	0.983836	8688	1	0.0087523	1.53451	0.029207	0.748764	718	4
Mfsd4	5	0.77587	0.0588813	0.87321	1	15523	2	0.0087566	1.5343	0.029221	0.748764	719	3
Tomm20l	5	0.4782	0.156605	0.69726	1	12507	3	0.0088073	1.5322	0.029363	0.750505	720	2
2610301G19Rik	5	0.99654	0.00151398	0.99652	1	18223	0	0.0088117	1.5321	0.02937	0.750505	721	4
St3gal1	5	0.49592	0.146685	0.71337	1	12811	1	0.0088416	1.53063	0.029469	0.751949	722	3
Tlr13	5	0.99007	0.00431655	0.99011	1	17974	0	0.0088601	1.52982	0.029524	0.751949	723	4
Abhd2	5	0.29447	0.284724	0.51913	0.996648	9589	1	0.0088691	1.52946	0.029549	0.751949	724	4
Ccdc101	5	0.98988	0.00439551	0.98993	1	17967	0	0.0088826	1.52886	0.02959	0.751949	725	4
Thsd7b	5	0.99739	0.00114805	0.99736	1	18261	0	0.0089906	1.52421	0.029908	0.758355	726	4
Josd2	5	0.75068	0.0669026	0.85723	1	15267	1	0.009024	1.52272	0.030011	0.758355	727	2
Setd1b	5	0.064909	0.740597	0.18172	0.872996	3830	2	0.0090274	1.52259	0.03002	0.758355	728	2
Tmem25	5	0.44493	0.176311	0.66633	1	11979	1	0.0090379	1.52218	0.030048	0.758355	729	4
Fam179b	5	0.97597	0.0105858	0.97592	1	17529	0	0.0090381	1.52218	0.030048	0.758355	730	3
Nr2e3	5	0.33443	0.252169	0.55954	1	10234	2	0.0090824	1.51999	0.0302	0.76115	731	1
Mfi2	5	0.38254	0.216761	0.60707	1	11009	3	0.0091242	1.51816	0.030328	0.763247	732	2
Bcl9l	5	0.97561	0.0107505	0.97555	1	17515	0	0.0091374	1.51761	0.030366	0.763247	733	3
Tmem178	5	0.97941	0.00906651	0.97934	1	17648	0	0.009181	1.51567	0.030502	0.764828	734	4
Spryd7	5	0.9934	0.00287147	0.99341	1	18106	0	0.0091924	1.51527	0.03053	0.764828	735	3
Uhrf1bp1	5	0.49597	0.146661	0.71341	1	12812	1	0.0092175	1.51439	0.030592	0.764828	736	4
Gspt1	5	0.66843	0.0924973	0.80817	1	14416	2	0.0092187	1.51435	0.030595	0.764828	737	2
Mageb5	5	0.98429	0.00691223	0.98421	1	17803	0	0.0092353	1.51374	0.030638	0.764878	738	4
Trim30b	5	0.86267	0.039829	0.91237	1	16282	1	0.0092737	1.5119	0.030768	0.764884	739	4
Tas2r124	5	0.25868	0.316998	0.48195	0.987702	8989	3	0.0092946	1.51121	0.030817	0.764884	740	2
Nudt16l1	5	0.64013	0.101258	0.79203	1	14135	1	0.0093024	1.51084	0.030843	0.764884	741	3
Qrfp	5	0.96525	0.0152882	0.96541	1	17244	1	0.0093526	1.50848	0.031011	0.764884	742	4
Gnrhr	5	0.71677	0.0775652	0.83644	1	14923	2	0.0093574	1.50827	0.031026	0.764884	743	2
Nicn1	5	0.79597	0.0523458	0.88645	1	15773	1	0.0093724	1.5077	0.031067	0.764884	744	4
1700019B03Rik	5	0.61836	0.107939	0.77994	1	13944	1	0.0094194	1.50575	0.031207	0.764884	745	4
Hbegf	5	0.3364	0.250627	0.56153	1	10267	1	0.0094409	1.50491	0.031267	0.764884	746	2
Foxp1	5	0.96707	0.0145062	0.96715	1	17280	1	0.0094556	1.50436	0.031307	0.764884	747	4
Gpr142	5	0.018126	1.17737	0.066471	0.701366	1745	1	0.0094674	1.50391	0.031339	0.764884	748	3
Yes1	5	0.84164	0.0429917	0.90575	1	16145	1	0.0094678	1.5039	0.03134	0.764884	749	4
Ces1b	5	0.91665	0.0297089	0.93388	1	16645	1	0.0094707	1.5038	0.031347	0.764884	750	3
Shroom2	5	0.98574	0.00625965	0.98569	1	17850	0	0.009472	1.50379	0.031348	0.764884	751	4
Csf2ra	5	0.97461	0.0112048	0.97453	1	17476	0	0.0094735	1.50369	0.031355	0.764884	752	3
Cers1	5	0.95771	0.0182086	0.95894	1	17097	1	0.0094992	1.50285	0.031416	0.764884	753	4
P2rx5	5	0.99254	0.00323448	0.99258	1	18064	0	0.0094994	1.50285	0.031416	0.764884	754	4
Ltb	5	0.72707	0.0743373	0.84268	1	15029	1	0.0095211	1.50195	0.031481	0.764884	755	4
Speg	13	0.20886	0.368181	0.42837	0.97144	8123	2	0.0095304	1.50162	0.031505	0.764884	756	8
Ern2	5	0.94756	0.0215958	0.95149	1	16961	1	0.0095305	1.50162	0.031505	0.764884	757	2
Lrrc34	5	0.7814	0.0571193	0.87676	1	15592	2	0.0095512	1.50075	0.031568	0.764884	758	3
Cnpy1	5	0.36342	0.230313	0.58842	1	10715	1	0.0095561	1.50057	0.031581	0.764884	759	4
C1galt1c1	5	0.80182	0.0504685	0.89029	1	15860	2	0.0095626	1.50034	0.031598	0.764884	760	3
Ucp3	5	0.27357	0.303285	0.49741	0.992696	9229	2	0.0095656	1.50027	0.031603	0.764884	761	3
Unc13a	5	0.68494	0.0873688	0.81777	1	14578	2	0.0095774	1.49972	0.031643	0.764884	762	3
G3bp2	5	0.99711	0.00127435	0.99707	1	18252	0	0.0095905	1.49908	0.03169	0.764884	763	4
Rab14	5	0.94828	0.0213722	0.95198	1	16974	1	0.0095997	1.49869	0.031718	0.764884	764	4
Xdh	5	0.97555	0.0107727	0.9755	1	17512	0	0.0096324	1.49725	0.031824	0.766079	765	2
Htr4	5	0.95657	0.0186073	0.95806	1	17077	1	0.0096409	1.49688	0.031851	0.766079	766	3
Mapk1	5	0.97869	0.00938148	0.97863	1	17623	0	0.0096728	1.4956	0.031945	0.766516	767	4
Fam57a	5	0.54636	0.130129	0.74109	1	13284	2	0.0096874	1.49508	0.031983	0.766516	768	3
Nudt4	5	0.79998	0.0510543	0.88909	1	15837	2	0.0096932	1.49493	0.031994	0.766516	769	3
Megf6	5	0.92784	0.0270431	0.93963	1	16720	1	0.0097139	1.49413	0.032053	0.766935	770	4
Grpel1	5	0.19176	0.387757	0.40949	0.965176	7812	3	0.0097424	1.49304	0.032134	0.767572	771	1
9830147E19Rik	2	0.17814	0.40927	0.3897	0.961564	7463	1	0.0097622	1.49221	0.032195	0.767572	772	1
Clca5	5	0.4774	0.157079	0.6965	1	12495	1	0.0097886	1.49111	0.032277	0.767572	773	2
Slc2a1	5	0.69008	0.0857891	0.82075	1	14637	1	0.0097925	1.49089	0.032293	0.767572	774	3
4931429I11Rik	5	0.68706	0.0867002	0.81903	1	14603	2	0.0097974	1.49065	0.032311	0.767572	775	2
Bax	5	0.96696	0.0145601	0.96703	1	17275	1	0.0098086	1.49026	0.03234	0.767572	776	4
Cypt4	4	0.83178	0.0444181	0.90278	1	16093	1	0.0098288	1.48959	0.03239	0.767572	777	2
Rab28	5	0.16333	0.437529	0.36515	0.954611	7044	4	0.0098523	1.48866	0.032459	0.767572	778	1
Parp12	5	0.69253	0.0850542	0.82214	1	14661	1	0.009857	1.48853	0.032469	0.767572	779	3
Vmn2r8	5	0.77982	0.0576248	0.87574	1	15570	1	0.0098806	1.48756	0.032542	0.767572	780	4
Tmem177	5	0.99684	0.00138761	0.99681	1	18237	0	0.0098833	1.48746	0.032549	0.767572	781	4
Kdm5b	5	0.39103	0.211012	0.61516	1	11138	3	0.0099073	1.48662	0.032612	0.767572	782	2
Syngr3	5	0.92162	0.0285618	0.93635	1	16677	1	0.0099189	1.48625	0.03264	0.767572	783	3
Dhx58	5	0.55187	0.128404	0.74404	1	13334	2	0.0099319	1.48566	0.032684	0.767572	784	3
Dgkz	5	0.94475	0.0224501	0.94962	1	16920	1	0.0099452	1.48511	0.032726	0.767572	785	4
Susd1	5	0.99439	0.00244325	0.99439	1	18144	0	0.0099527	1.48484	0.032746	0.767572	786	4
Lag3	5	0.58999	0.11664	0.76447	1	13708	1	0.009981	1.48364	0.032837	0.76852	787	4
Ppapdc2	5	0.96432	0.0156753	0.96455	1	17227	1	0.010005	1.48278	0.032902	0.76852	788	3
Samd4	5	0.46097	0.166642	0.68133	1	12248	1	0.010011	1.48254	0.03292	0.76852	789	3
Prmt8	5	0.11577	0.550676	0.2814	0.927357	5578	3	0.010024	1.48209	0.032954	0.76852	790	2
Akap13	5	0.48304	0.153941	0.70155	1	12584	2	0.010043	1.48138	0.033008	0.76852	791	3
Atp6v0e	5	0.52346	0.137183	0.72915	1	13082	2	0.010064	1.48062	0.033066	0.76852	792	3
Pdpr	5	0.90895	0.031391	0.93027	1	16585	1	0.010104	1.47898	0.033191	0.76852	793	4
Elf2	5	0.9686	0.0138466	0.96862	1	17325	1	0.010108	1.47886	0.0332	0.76852	794	4
Aspn	5	0.37522	0.221899	0.59993	1	10893	3	0.010142	1.47776	0.033284	0.76852	795	2
B3gnt6	5	0.51367	0.140213	0.72408	1	12999	2	0.010175	1.47642	0.033387	0.76852	796	3
Prg4	5	0.68103	0.0885814	0.81549	1	14534	1	0.01018	1.47624	0.033401	0.76852	797	4
Gatsl3	5	0.66396	0.0938967	0.80557	1	14371	1	0.010184	1.47615	0.033408	0.76852	798	4
Ift57	5	0.3052	0.275634	0.53011	0.998413	9779	1	0.010194	1.47572	0.033441	0.76852	799	4
Gm6432	5	0.14127	0.485067	0.32729	0.941411	6404	3	0.010208	1.47518	0.033483	0.76852	800	2
Tmed9	5	0.70718	0.0805244	0.83076	1	14835	2	0.010214	1.47498	0.033498	0.76852	801	3
Atrn	5	0.98253	0.0076807	0.98247	1	17752	0	0.010246	1.47378	0.033591	0.76852	802	4
Taf10	5	0.75577	0.0652996	0.8604	1	15317	1	0.010259	1.47316	0.033639	0.76852	803	3
Fgf21	5	0.47747	0.157035	0.69657	1	12497	2	0.010281	1.47233	0.033703	0.76852	804	2
Cnnm3	5	0.9944	0.00243888	0.9944	1	18145	0	0.010292	1.472	0.033729	0.76852	805	4
Prps2	5	0.38544	0.214756	0.60988	1	11048	1	0.010292	1.472	0.033729	0.76852	806	2
Tmem216	5	0.78147	0.0570995	0.8768	1	15593	2	0.010314	1.47112	0.033797	0.76852	807	2
8030423J24Rik	5	0.96572	0.0150993	0.96583	1	17255	1	0.010334	1.47054	0.033842	0.76852	808	4
Plin3	5	0.98077	0.00846382	0.9807	1	17697	0	0.010354	1.46983	0.033898	0.76852	809	3
Pdcd1lg2	5	0.38761	0.213277	0.61196	1	11085	1	0.010356	1.46981	0.033899	0.76852	810	4
Fhl1	5	0.84869	0.0419429	0.90794	1	16188	1	0.010356	1.4698	0.0339	0.76852	811	3
Try4	3	0.98964	0.00450521	0.98968	1	17953	0	0.01036	1.46963	0.033913	0.76852	812	3
Try5	3	0.98964	0.00450521	0.98968	1	17954	0	0.01036	1.46963	0.033913	0.76852	813	3
Cryba2	5	0.94795	0.0214771	0.95175	1	16969	1	0.010385	1.46862	0.033992	0.769376	814	4
Arhgef6	5	0.98567	0.00629931	0.9856	1	17849	0	0.010445	1.46616	0.034185	0.772794	815	4
Lrrc63	5	0.53156	0.134689	0.73335	1	13154	2	0.010495	1.46417	0.034342	0.774614	816	2
Egfr	5	0.8835	0.0362924	0.91983	1	16400	1	0.010517	1.4634	0.034403	0.774614	817	3
Agpat1	5	0.92814	0.0269646	0.9398	1	16725	1	0.010531	1.46299	0.034436	0.774614	818	4
Foxi2	5	0.7803	0.057481	0.87603	1	15577	2	0.010536	1.46282	0.034449	0.774614	819	3
Isl1	5	0.99563	0.00191075	0.99561	1	18191	0	0.010545	1.46248	0.034476	0.774614	820	4
Vmn2r3	5	0.63579	0.102604	0.78958	1	14097	2	0.010562	1.46168	0.03454	0.775105	821	2
Junb	5	0.93149	0.0261336	0.9416	1	16758	1	0.010602	1.46013	0.034663	0.776933	822	3
Tfap2d	5	0.12034	0.537902	0.2898	0.928809	5741	2	0.010619	1.45938	0.034723	0.777312	823	3
Il1a	5	0.48164	0.154722	0.70029	1	12558	2	0.01071	1.45606	0.03499	0.780927	824	2
Ap5m1	5	0.23786	0.337412	0.45982	0.982222	8621	2	0.010715	1.45589	0.035003	0.780927	825	3
Bcl9	5	0.72794	0.0740797	0.84318	1	15043	1	0.010724	1.45549	0.035036	0.780927	826	4
Tex13a	5	0.95827	0.0179867	0.95943	1	17107	1	0.010732	1.45526	0.035054	0.780927	827	3
Tnfsf18	5	0.29592	0.283462	0.52064	0.996648	9622	3	0.010826	1.45184	0.035331	0.781332	828	2
Dnah6	5	0.73597	0.0715785	0.84805	1	15121	1	0.01087	1.45037	0.035451	0.781332	829	4
AA986860	5	0.24217	0.333145	0.46436	0.984153	8692	2	0.010894	1.44947	0.035525	0.781332	830	3
1700011I03Rik	5	0.57556	0.121093	0.75667	1	13589	1	0.010896	1.44936	0.035534	0.781332	831	2
Nyx	5	0.97378	0.0115614	0.97373	1	17449	0	0.0109	1.44925	0.035543	0.781332	832	4
Glud1	5	0.996	0.00174502	0.99599	1	18205	0	0.010902	1.44918	0.035548	0.781332	833	4
Bcl7a	5	0.69415	0.0845421	0.82311	1	14677	1	0.010908	1.44894	0.035568	0.781332	834	4
Neurl3	5	0.24082	0.334475	0.46294	0.983508	8671	1	0.01094	1.44783	0.035659	0.781332	835	4
Rere	5	0.61149	0.110054	0.77615	1	13887	1	0.010964	1.44697	0.03573	0.781332	836	4
Col5a2	5	0.52846	0.135661	0.73171	1	13132	1	0.010968	1.44685	0.03574	0.781332	837	4
Lipa	5	0.91446	0.0301789	0.93287	1	16631	1	0.010983	1.4463	0.035785	0.781332	838	4
Coro1b	5	0.32871	0.256624	0.55383	1	10138	2	0.010983	1.4463	0.035785	0.781332	839	3
1700007K13Rik	5	0.75809	0.0645633	0.86186	1	15340	1	0.010983	1.44627	0.035787	0.781332	840	3
Myo1f	5	0.93397	0.0254791	0.94302	1	16788	1	0.011002	1.44567	0.035837	0.781332	841	4
Thrsp	5	0.94551	0.022217	0.95013	1	16927	1	0.011027	1.44478	0.03591	0.781332	842	3
Drosha	5	0.13174	0.508078	0.3104	0.9386	6079	3	0.011037	1.44443	0.035939	0.781332	843	2
Il31	5	0.99328	0.00292394	0.99329	1	18099	0	0.011039	1.44439	0.035943	0.781332	844	4
Sirt5	5	0.038524	0.904831	0.1245	0.810539	2830	2	0.011061	1.44367	0.036002	0.781332	845	2
Syne1	10	0.42	0.191863	0.64289	1	11571	2	0.011081	1.44299	0.036059	0.781332	846	6
Lrrc18	5	0.98064	0.00853026	0.98055	1	17690	0	0.011092	1.44248	0.036101	0.781332	847	4
Synpr	5	0.34792	0.241777	0.57309	1	10448	1	0.011104	1.44206	0.036136	0.781332	848	4
Wdr59	5	0.9615	0.0167798	0.9621	1	17161	1	0.011133	1.44094	0.036229	0.781332	849	4
Fam219b	5	0.98052	0.00857898	0.98044	1	17687	0	0.011137	1.44076	0.036244	0.781332	850	4
Lpcat2	5	0.99652	0.0015227	0.9965	1	18222	0	0.011161	1.44012	0.036298	0.781332	851	4
Sh2d5	5	0.82046	0.045965	0.89957	1	16031	1	0.011171	1.43966	0.036336	0.781332	852	2
Bbs9	5	0.2589	0.3168	0.48217	0.987702	8992	3	0.011175	1.43953	0.036347	0.781332	853	2
Slc5a1	5	0.39101	0.211012	0.61516	1	11137	1	0.01118	1.43934	0.036363	0.781332	854	4
Derl2	5	0.44476	0.176408	0.66618	1	11977	3	0.011189	1.43905	0.036387	0.781332	855	2
Mcam	5	0.84728	0.0421534	0.9075	1	16178	1	0.011196	1.43883	0.036406	0.781332	856	4
Rxfp1	5	0.19015	0.389681	0.40768	0.964572	7787	2	0.011226	1.43775	0.036496	0.781332	857	2
Lor	5	0.60172	0.113013	0.77088	1	13805	1	0.011227	1.43773	0.036498	0.781332	858	4
Gja1	5	0.21551	0.360773	0.43574	0.973421	8243	2	0.011279	1.4359	0.036652	0.781332	859	3
Copz2	5	0.060353	0.764143	0.17213	0.864506	3662	3	0.011281	1.43582	0.036659	0.781332	860	2
Lingo2	5	0.40367	0.202525	0.6273	1	11336	1	0.011288	1.43555	0.036682	0.781332	861	4
Arhgap33	5	0.93974	0.0238977	0.94646	1	16857	1	0.011291	1.43543	0.036692	0.781332	862	4
Ccdc64b	5	0.99752	0.00109145	0.99749	1	18268	0	0.011333	1.43412	0.036803	0.781332	863	3
Mill1	5	0.50543	0.142764	0.71984	1	12924	2	0.011336	1.43402	0.036811	0.781332	864	2
Tmem11	5	0.78967	0.0544034	0.88226	1	15698	1	0.011344	1.43377	0.036832	0.781332	865	4
Slc7a1	5	0.86773	0.0390015	0.91411	1	16307	1	0.011345	1.43376	0.036833	0.781332	866	4
Dok2	5	0.96287	0.016252	0.96327	1	17192	1	0.011352	1.4336	0.036847	0.781332	867	4
Hpn	5	0.99662	0.00148347	0.99659	1	18228	0	0.011371	1.43294	0.036903	0.781332	868	4
Fam83f	5	0.98529	0.0064756	0.9852	1	17839	0	0.011379	1.43262	0.03693	0.781332	869	4
4930547C10Rik	5	0.42023	0.191715	0.64311	1	11578	2	0.011381	1.43259	0.036933	0.781332	870	3
Dtx3	5	0.17071	0.423175	0.37742	0.957318	7260	1	0.011394	1.43212	0.036973	0.781332	871	4
Ciz1	5	0.017962	1.18107	0.065907	0.700801	1731	2	0.011397	1.43203	0.03698	0.781332	872	3
Dctd	5	0.52274	0.137398	0.72879	1	13076	2	0.011425	1.43105	0.037064	0.781777	873	2
Zbtb9	5	0.11844	0.543103	0.28635	0.927357	5684	1	0.011431	1.43078	0.037087	0.781777	874	4
Dspp	5	0.8036	0.0498835	0.89149	1	15888	2	0.011446	1.4303	0.037128	0.781777	875	3
Mapk3	5	0.22255	0.353302	0.4433	0.976657	8358	2	0.011474	1.42933	0.037211	0.782625	876	2
Sppl2b	5	0.96235	0.0164414	0.96285	1	17177	1	0.011502	1.42834	0.037296	0.783509	877	3
Vmn2r57	5	0.74561	0.0685269	0.85403	1	15218	2	0.011533	1.42731	0.037384	0.783509	878	3
Krt2	5	0.94294	0.0229856	0.94845	1	16896	1	0.011565	1.42633	0.037469	0.783509	879	4
Pgap1	5	0.58579	0.117948	0.76217	1	13668	2	0.011572	1.42613	0.037486	0.783509	880	3
Lzts2	5	0.18948	0.390459	0.40695	0.964308	7774	1	0.01159	1.42553	0.037538	0.783509	881	4
Phex	5	0.72321	0.0755708	0.84029	1	14987	1	0.011593	1.4254	0.037549	0.783509	882	3
Mios	5	0.45397	0.170773	0.67488	1	12130	3	0.01161	1.42492	0.037591	0.783509	883	2
Slc30a2	5	0.95624	0.0187161	0.95782	1	17070	1	0.011635	1.42397	0.037673	0.783509	884	2
Scrn2	5	0.32341	0.260815	0.54851	1	10064	2	0.011643	1.42367	0.037699	0.783509	885	3
Rtkn2	5	0.37879	0.21938	0.60342	1	10951	1	0.011663	1.42293	0.037763	0.783509	886	3
Socs4	5	0.73713	0.0711997	0.84879	1	15134	2	0.011665	1.42289	0.037767	0.783509	887	3
Rmdn1	5	0.71118	0.0793081	0.83309	1	14869	1	0.011672	1.42269	0.037784	0.783509	888	4
Alox12	5	0.92506	0.0277416	0.93812	1	16702	1	0.011678	1.42244	0.037806	0.783509	889	4
Zfp493	5	0.70899	0.0799811	0.8318	1	14851	2	0.011709	1.42125	0.03791	0.784498	890	3
Dnah17	5	0.72663	0.0744765	0.84241	1	15025	1	0.01172	1.42089	0.037941	0.784498	891	3
Fgd4	5	0.34332	0.245277	0.56849	1	10379	2	0.011732	1.42042	0.037982	0.784498	892	3
Heca	5	0.5763	0.120875	0.75705	1	13592	1	0.011763	1.41926	0.038084	0.784761	893	4
Atcay	5	0.95183	0.0202286	0.95449	1	17019	1	0.011775	1.41894	0.038112	0.784761	894	3
Ceacam15	5	0.65132	0.0977632	0.79843	1	14245	1	0.01178	1.41882	0.038122	0.784761	895	4
Arl4c	5	0.29713	0.282429	0.52188	0.996648	9641	2	0.011826	1.41744	0.038244	0.786383	896	3
Ccnd1	5	0.85265	0.0413501	0.90918	1	16217	1	0.011857	1.41645	0.038331	0.787294	897	4
4930596D02Rik	5	0.8408	0.0431067	0.90551	1	16138	1	0.011889	1.41537	0.038426	0.787354	898	4
Wbp4	5	0.46811	0.162487	0.68788	1	12353	2	0.011897	1.41511	0.038449	0.787354	899	2
H1f0	5	0.909	0.031377	0.9303	1	16586	1	0.011901	1.41497	0.038462	0.787354	900	4
Fat1	5	0.65189	0.0975837	0.79876	1	14257	2	0.011975	1.4126	0.038672	0.788271	901	3
Trim65	5	0.85175	0.0414839	0.9089	1	16211	1	0.011981	1.41245	0.038686	0.788271	902	4
Slc24a1	5	0.054211	0.798548	0.15902	0.853849	3428	3	0.011995	1.41192	0.038733	0.788271	903	1
Ccdc42b	5	0.94857	0.0212809	0.95218	1	16977	1	0.012003	1.41163	0.038759	0.788271	904	3
Zfp780b	3	0.33054	0.255199	0.55565	1	10180	2	0.012004	1.41162	0.03876	0.788271	905	1
Zfp111	5	0.82073	0.0459312	0.89964	1	16033	1	0.012006	1.41158	0.038763	0.788271	906	4
Fgr	5	0.31829	0.264928	0.54334	1	9988	1	0.012032	1.41071	0.038841	0.788984	907	3
Svs4	5	0.20484	0.372696	0.42394	0.970134	8045	1	0.012104	1.40845	0.039044	0.792237	908	1
Tmem161b	5	0.2012	0.376823	0.41993	0.969169	7983	2	0.012132	1.40755	0.039125	0.793	909	3
Rab40b	5	0.7927	0.0534298	0.88424	1	15732	2	0.012159	1.40667	0.039204	0.793101	910	2
Odf2l	5	0.30865	0.27276	0.53363	0.999819	9828	3	0.012175	1.40617	0.039249	0.793101	911	2
Gm1673	5	0.88882	0.0353162	0.9219	1	16432	1	0.012201	1.40528	0.03933	0.793101	912	4
Lrfn4	5	0.017668	1.18739	0.064955	0.700521	1704	2	0.012209	1.40498	0.039357	0.793101	913	3
Chid1	5	0.36943	0.226024	0.59426	1	10800	2	0.012214	1.40487	0.039367	0.793101	914	2
Chdh	5	0.9952	0.002094	0.99519	1	18173	0	0.012273	1.40306	0.039531	0.793101	915	3
Gabbr1	5	0.69904	0.083062	0.82592	1	14736	1	0.012276	1.40301	0.039536	0.793101	916	4
C2cd4a	5	0.82798	0.0449379	0.9017	1	16075	1	0.012278	1.40296	0.03954	0.793101	917	4
Fam171a1	5	0.23697	0.33832	0.45886	0.982222	8603	2	0.0123	1.40225	0.039605	0.793101	918	3
Muc5ac	5	0.97772	0.00981215	0.97766	1	17580	0	0.012313	1.4019	0.039637	0.793101	919	4
Pnma3	5	0.28814	0.290306	0.5125	0.995079	9484	3	0.012319	1.4017	0.039655	0.793101	920	2
LOC100504608	5	0.88228	0.0365144	0.91936	1	16391	1	0.012324	1.40153	0.039671	0.793101	921	3
Zfp868	5	0.22726	0.348363	0.44837	0.978733	8439	3	0.012334	1.40118	0.039703	0.793101	922	2
Cep85l	5	0.64476	0.0998186	0.79466	1	14180	1	0.012355	1.40052	0.039763	0.793101	923	4
Duoxa2	5	0.38836	0.212788	0.61265	1	11103	3	0.012379	1.39991	0.039819	0.793101	924	2
Ppm1m	5	0.99421	0.00252624	0.9942	1	18135	0	0.012379	1.39991	0.039819	0.793101	925	4
Skida1	5	0.67517	0.0904065	0.81207	1	14474	1	0.012432	1.39823	0.039973	0.794211	926	4
Lrrn4cl	5	0.98289	0.00753043	0.98281	1	17762	0	0.012434	1.39814	0.039982	0.794211	927	4
3110082I17Rik	5	0.75309	0.0661434	0.85873	1	15292	1	0.012464	1.39722	0.040066	0.794211	928	3
Wfdc2	5	0.98728	0.00556846	0.98726	1	17891	0	0.012467	1.39713	0.040075	0.794211	929	4
Igfbp5	5	0.3106	0.271103	0.53567	1	9866	2	0.012488	1.39651	0.040132	0.794211	930	3
Vmn2r51	5	0.37068	0.225133	0.59548	1	10821	1	0.012489	1.3965	0.040133	0.794211	931	4
Vmn1r233	5	0.88002	0.0369161	0.91851	1	16380	1	0.012543	1.39474	0.040296	0.795685	932	3
Lamp3	5	0.78017	0.0575256	0.87594	1	15574	2	0.012566	1.39404	0.040361	0.795685	933	3
Mfap4	5	0.4621	0.166012	0.68232	1	12265	2	0.012569	1.39398	0.040366	0.795685	934	3
Daglb	5	0.88557	0.0359054	0.92065	1	16420	1	0.012576	1.39383	0.04038	0.795685	935	4
Ccdc159	5	0.35747	0.234592	0.58265	1	10612	3	0.012646	1.39181	0.040569	0.796124	936	2
BC049715	5	0.64607	0.0994253	0.79538	1	14194	1	0.012658	1.39147	0.0406	0.796124	937	3
St3gal5	5	0.95293	0.0198557	0.95531	1	17033	1	0.012689	1.39066	0.040676	0.796124	938	3
Zfp551	5	0.64482	0.0997968	0.7947	1	14181	1	0.012705	1.39022	0.040717	0.796124	939	3
Pak1	5	0.41306	0.196318	0.63633	1	11469	2	0.012708	1.39013	0.040726	0.796124	940	2
Cdkl2	5	0.9757	0.0107104	0.97564	1	17520	0	0.01271	1.39005	0.040733	0.796124	941	4
Tnfrsf18	5	0.9786	0.00941698	0.97855	1	17617	0	0.012737	1.3893	0.040804	0.796124	942	4
Spef2	5	0.54743	0.129789	0.74167	1	13297	1	0.012741	1.38919	0.040814	0.796124	943	4
Tmem132b	5	0.72259	0.0757724	0.8399	1	14980	1	0.012748	1.38898	0.040834	0.796124	944	4
Dusp28	5	0.92418	0.02795	0.93767	1	16695	1	0.01275	1.38888	0.040843	0.796124	945	4
Msantd4	5	0.65184	0.0976	0.79873	1	14256	1	0.012763	1.38851	0.040878	0.796124	946	1
9430007A20Rik	5	0.99272	0.00316448	0.99274	1	18072	0	0.01282	1.38656	0.041062	0.797803	947	4
Usp42	5	0.51407	0.140082	0.7243	1	13001	1	0.012849	1.38573	0.041141	0.797803	948	4
Flrt1	5	0.44867	0.174022	0.66985	1	12047	1	0.012866	1.38522	0.041189	0.797803	949	2
Eps8l1	5	0.62508	0.105883	0.78364	1	14005	2	0.012876	1.38489	0.04122	0.797803	950	3
Zfp157	5	0.68562	0.0871458	0.81819	1	14587	2	0.012927	1.38345	0.041357	0.797803	951	2
Smyd3	5	0.96776	0.0142189	0.96779	1	17297	1	0.012929	1.38342	0.04136	0.797803	952	4
Duox2	5	0.96246	0.0164008	0.96294	1	17180	1	0.012942	1.38304	0.041396	0.797803	953	4
Dusp21	5	0.68688	0.0867638	0.81891	1	14601	1	0.012954	1.38267	0.041431	0.797803	954	4
Dach2	5	0.99143	0.0037248	0.99146	1	18033	0	0.012973	1.38204	0.041492	0.797803	955	4
Htr1d	5	0.9827	0.0076144	0.98262	1	17759	0	0.012983	1.38168	0.041526	0.797803	956	4
B3gnt7	5	0.93219	0.0259537	0.94199	1	16768	1	0.012994	1.38144	0.041549	0.797803	957	4
Manba	5	0.75587	0.0652643	0.86047	1	15318	1	0.013015	1.38077	0.041613	0.797803	958	4
Dcaf12l2	5	0.99776	0.000995675	0.99771	1	18282	0	0.013022	1.38054	0.041635	0.797803	959	4
Ccnl1	5	0.79138	0.0538574	0.88337	1	15716	2	0.013037	1.38009	0.041678	0.797803	960	1
Kat5	5	0.33169	0.254301	0.5568	1	10197	2	0.013039	1.38003	0.041684	0.797803	961	3
Fgfbp1	5	0.90748	0.0316899	0.92963	1	16573	1	0.01305	1.37976	0.04171	0.797803	962	3
Pdf	5	0.99227	0.00335263	0.99231	1	18054	0	0.013073	1.37903	0.04178	0.797803	963	4
Bach2	5	0.46353	0.165173	0.68364	1	12284	1	0.013079	1.37889	0.041794	0.797803	964	4
Ank	5	0.38443	0.215447	0.60891	1	11035	1	0.013092	1.3785	0.041831	0.797803	965	1
Arid2	5	0.85907	0.0403815	0.91121	1	16250	1	0.013106	1.37811	0.041869	0.797803	966	4
Slc25a39	5	0.99404	0.00260488	0.99402	1	18128	0	0.01312	1.37769	0.041909	0.797803	967	4
Camk2a	9	0.21861	0.357486	0.43905	0.97387	8302	5	0.013139	1.37712	0.041964	0.797803	968	2
Sstr4	5	0.77174	0.0602163	0.87053	1	15478	1	0.013166	1.37625	0.042048	0.797803	969	4
Cdh18	5	0.97795	0.00970555	0.9779	1	17589	0	0.013194	1.37554	0.042117	0.797803	970	4
Rtn4rl2	5	0.32941	0.256083	0.55452	1	10155	1	0.013215	1.37488	0.042181	0.797803	971	3
Grhl3	5	0.061517	0.757906	0.17462	0.867633	3708	2	0.013222	1.37465	0.042204	0.797803	972	3
Galnt14	5	0.98918	0.00471589	0.9892	1	17933	0	0.013237	1.37412	0.042255	0.797803	973	3
Gng4	5	0.98389	0.00709318	0.9838	1	17796	0	0.013256	1.37356	0.04231	0.797803	974	3
Xlr3c	3	0.98673	0.00581927	0.98669	1	17875	0	0.013265	1.37329	0.042336	0.797803	975	3
Klhl26	5	0.99296	0.00306825	0.99296	1	18086	0	0.013268	1.37322	0.042343	0.797803	976	3
Dag1	5	0.9623	0.0164549	0.96282	1	17175	1	0.013279	1.37289	0.042375	0.797803	977	3
Kctd8	5	0.98708	0.00565645	0.98706	1	17886	0	0.013309	1.37209	0.042453	0.797803	978	4
Rwdd4a	5	0.050935	0.818042	0.15204	0.846786	3306	4	0.013311	1.37206	0.042456	0.797803	979	1
Postn	5	0.97228	0.012222	0.97225	1	17418	0	0.013312	1.37205	0.042457	0.797803	980	2
Adrbk1	5	0.94091	0.0235675	0.94718	1	16875	1	0.013356	1.37072	0.042587	0.797803	981	4
Crp	5	0.25721	0.318397	0.4804	0.987702	8957	3	0.013366	1.37042	0.042617	0.797803	982	2
Gnptab	5	0.95204	0.0201558	0.95465	1	17020	1	0.013372	1.37026	0.042632	0.797803	983	3
Mfng	5	0.95825	0.0179958	0.95941	1	17105	1	0.013386	1.3698	0.042678	0.797803	984	4
Klra8	3	0.89056	0.034996	0.92258	1	16446	0	0.013389	1.36964	0.042693	0.797803	985	2
Epgn	5	0.44738	0.174814	0.66863	1	12026	1	0.01339	1.36961	0.042696	0.797803	986	4
4930502E18Rik	5	0.97775	0.00979883	0.97769	1	17581	0	0.013421	1.36876	0.04278	0.798565	987	4
Sim1	5	0.98175	0.00803006	0.98168	1	17727	0	0.013474	1.36728	0.042926	0.800472	988	4
Tlr12	5	0.9907	0.00404469	0.99073	1	18002	0	0.013496	1.3667	0.042983	0.800612	989	4
Ppargc1a	5	0.25352	0.32191	0.47653	0.98654	8897	1	0.013526	1.36585	0.043068	0.800612	990	4
Osbpl9	5	0.79988	0.0510885	0.88902	1	15834	2	0.013531	1.36569	0.043083	0.800612	991	3
Rnase13	5	0.94563	0.0221804	0.95021	1	16931	1	0.01354	1.36543	0.043109	0.800612	992	4
Atg4d	5	0.074532	0.695466	0.20162	0.888887	4178	1	0.013575	1.36447	0.043205	0.800612	993	3
Gm5595	2	0.98642	0.00595574	0.98638	1	17863	0	0.013584	1.36418	0.043233	0.800612	994	2
Gm13177	5	0.69162	0.0853237	0.82163	1	14655	1	0.013627	1.36303	0.043348	0.800612	995	4
Wrnip1	5	0.96823	0.0140035	0.96827	1	17308	1	0.013634	1.36289	0.043362	0.800612	996	4
Asic3	5	0.41357	0.19599	0.63681	1	11476	1	0.013635	1.36283	0.043368	0.800612	997	3
Usp25	5	0.93636	0.0248302	0.94443	1	16812	1	0.01364	1.36269	0.043382	0.800612	998	3
Map1b	5	0.20279	0.375058	0.42164	0.969611	8011	1	0.013655	1.36221	0.04343	0.800612	999	4
Ninl	5	0.52289	0.137362	0.72885	1	13078	2	0.013673	1.36167	0.043484	0.800612	1000	3
Ephx2	5	0.61946	0.107605	0.78054	1	13952	1	0.013686	1.36133	0.043518	0.800612	1001	3
Mageb16	5	0.81025	0.0477453	0.89589	1	15965	2	0.013695	1.36109	0.043542	0.800612	1002	3
Ltbp4	5	0.39352	0.209314	0.61757	1	11168	1	0.013718	1.36052	0.043599	0.80086	1003	3
Ica1	5	0.64072	0.101088	0.79234	1	14143	1	0.013736	1.35988	0.043664	0.801255	1004	3
Scaf1	5	0.50519	0.142836	0.71972	1	12919	2	0.013772	1.35894	0.043758	0.802182	1005	3
Slc16a14	5	0.97843	0.00949687	0.97837	1	17610	0	0.013807	1.35797	0.043856	0.803176	1006	4
Dct	5	0.99489	0.0022293	0.99488	1	18161	0	0.013838	1.35694	0.04396	0.804296	1007	4
Osgin2	5	0.058355	0.774794	0.16796	0.860628	3594	3	0.013859	1.35628	0.044027	0.804716	1008	1
Usp22	5	0.62541	0.105773	0.78384	1	14011	1	0.013901	1.35509	0.044148	0.805491	1009	2
Prpsap1	5	0.7153	0.0780328	0.83554	1	14906	1	0.013914	1.35478	0.044179	0.805491	1010	2
Smarcd1	5	0.8831	0.036368	0.91967	1	16396	1	0.013922	1.35457	0.044201	0.805491	1011	3
Col14a1	5	0.98031	0.00867644	0.98022	1	17677	0	0.013947	1.35397	0.044262	0.805712	1012	2
Setd1a	5	0.034292	0.939869	0.11485	0.78728	2687	2	0.013969	1.35325	0.044335	0.805712	1013	2
Rhd	5	0.68684	0.0867744	0.81889	1	14600	1	0.014031	1.35149	0.044515	0.805712	1014	4
Dgki	5	0.99374	0.0027316	0.99373	1	18120	0	0.014034	1.35141	0.044524	0.805712	1015	4
Pspn	5	0.4598	0.167344	0.68023	1	12230	2	0.014078	1.3502	0.044648	0.805712	1016	2
Nek11	5	0.76949	0.0609253	0.86911	1	15457	1	0.014123	1.34889	0.044783	0.805712	1017	4
Ptger1	5	0.31369	0.268629	0.53873	1	9911	1	0.014131	1.34868	0.044804	0.805712	1018	4
Tmem17	5	0.89495	0.0341917	0.92429	1	16477	1	0.014167	1.34774	0.044901	0.805712	1019	4
Tmem74	5	0.14883	0.4681	0.34033	0.94923	6605	3	0.014177	1.34736	0.044941	0.805712	1020	2
Alg8	5	0.18049	0.404967	0.39358	0.963227	7526	4	0.014188	1.34708	0.04497	0.805712	1021	1
Ripply1	5	0.97988	0.00887143	0.97978	1	17661	0	0.014194	1.34696	0.044982	0.805712	1022	4
Cbwd1	5	0.30789	0.273387	0.53286	0.999637	9821	1	0.014204	1.3467	0.045009	0.805712	1023	4
Prkd2	5	0.9745	0.0112494	0.97443	1	17474	0	0.014233	1.34598	0.045084	0.805712	1024	4
Hoxd4	5	0.43296	0.183679	0.65512	1	11786	1	0.014235	1.34593	0.045089	0.805712	1025	4
Mex3c	5	0.97804	0.00966559	0.97799	1	17596	0	0.01425	1.34553	0.045131	0.805712	1026	4
Slc7a10	5	0.73658	0.0713635	0.84847	1	15126	1	0.014254	1.34538	0.045146	0.805712	1027	3
Prickle1	5	0.94018	0.0237784	0.94672	1	16861	1	0.014284	1.34463	0.045224	0.805712	1028	4
Inpp4b	5	0.79521	0.0525957	0.88594	1	15761	1	0.014297	1.3442	0.045269	0.805712	1029	4
Tjp2	5	0.37949	0.218884	0.60411	1	10965	2	0.0143	1.34413	0.045276	0.805712	1030	3
Ttc30a1	5	0.98607	0.00610547	0.98604	1	17858	0	0.014316	1.34375	0.045316	0.805712	1031	2
Sdcbp	5	0.16717	0.429971	0.37156	0.956815	7153	3	0.014339	1.34312	0.045382	0.805712	1032	2
Zbtb6	5	0.03123	0.967623	0.10774	0.770525	2575	3	0.014352	1.34278	0.045417	0.805712	1033	2
Hspa12b	5	0.978	0.00968335	0.97795	1	17592	0	0.014369	1.34231	0.045466	0.805712	1034	4
Fam102a	5	0.033429	0.947498	0.11285	0.783118	2650	2	0.014374	1.34216	0.045482	0.805712	1035	3
Pycr2	5	0.30184	0.278428	0.52671	0.997328	9729	1	0.014376	1.3421	0.045488	0.805712	1036	4
Hagh	5	0.14863	0.468534	0.33999	0.949229	6599	1	0.014379	1.34206	0.045493	0.805712	1037	4
Neto2	5	0.29447	0.284724	0.51913	0.996648	9588	2	0.014386	1.34184	0.045516	0.805712	1038	3
Gpsm3	5	0.99702	0.00131355	0.99698	1	18247	0	0.014423	1.34086	0.045618	0.805712	1039	4
Arhgap6	5	0.96908	0.0136269	0.96911	1	17339	0	0.01444	1.34028	0.045679	0.805712	1040	2
Dennd1b	5	0.05221	0.810285	0.15478	0.848197	3362	3	0.014462	1.33955	0.045756	0.805712	1041	2
Ido2	5	0.10578	0.58049	0.26273	0.920639	5253	2	0.014471	1.33931	0.045782	0.805712	1042	3
Wipf3	5	0.81364	0.0468736	0.89769	1	15992	1	0.014497	1.33861	0.045855	0.805712	1043	3
Ccdc36	5	0.73132	0.0730251	0.84523	1	15076	2	0.014517	1.33801	0.045919	0.805712	1044	3
Cdc14a	5	0.045342	0.854928	0.13966	0.829636	3097	1	0.014518	1.33794	0.045926	0.805712	1045	3
Ugt2b1	5	0.44584	0.17575	0.66719	1	11990	3	0.014571	1.33653	0.046075	0.805712	1046	1
Vps13c	5	0.12044	0.537632	0.28998	0.928809	5744	2	0.014572	1.33653	0.046076	0.805712	1047	3
C1qtnf6	5	0.97228	0.012222	0.97225	1	17430	0	0.01458	1.33633	0.046097	0.805712	1048	3
Cyp2a5	4	0.75014	0.0670699	0.8569	1	15258	1	0.014584	1.3362	0.046111	0.805712	1049	3
Sit1	5	0.84117	0.043054	0.90562	1	16141	1	0.014598	1.33584	0.046149	0.805712	1050	4
Gpr113	5	0.99219	0.00338765	0.99223	1	18052	0	0.0146	1.33574	0.046159	0.805712	1051	4
Defb47	3	0.98539	0.00643152	0.9853	1	17842	0	0.014615	1.3354	0.046196	0.805712	1052	3
Tbp	5	0.43983	0.179424	0.66157	1	11905	2	0.014619	1.33526	0.04621	0.805712	1053	2
Wdr60	5	0.040748	0.887797	0.12948	0.818002	2914	2	0.014636	1.3349	0.046249	0.805712	1054	3
Zcchc24	5	0.87962	0.0369823	0.91837	1	16377	1	0.01464	1.33481	0.046258	0.805712	1055	3
4930404N11Rik	5	0.98494	0.0066255	0.98486	1	17823	0	0.01464	1.33478	0.046261	0.805712	1056	4
Lactb	5	0.54093	0.131779	0.73828	1	13236	2	0.014681	1.33365	0.046382	0.805712	1057	2
Nxnl2	5	0.8875	0.0355565	0.92139	1	16428	1	0.014682	1.33361	0.046386	0.805712	1058	4
Mbd5	5	0.90464	0.0322883	0.92835	1	16544	1	0.014685	1.33358	0.04639	0.805712	1059	3
Myo1e	5	0.0093574	1.43927	0.036369	0.628792	1062	1	0.014688	1.33346	0.046402	0.805712	1060	3
Dact3	5	0.99695	0.00133969	0.99692	1	18244	0	0.01471	1.33286	0.046467	0.805712	1061	4
Plekhg6	5	0.6843	0.0875654	0.8174	1	14570	1	0.014712	1.33279	0.046474	0.805712	1062	4
Gsto2	5	0.3893	0.21215	0.61355	1	11118	2	0.014736	1.33217	0.04654	0.805712	1063	3
Nadk	5	0.58354	0.118638	0.76096	1	13650	1	0.014737	1.33216	0.046541	0.805712	1064	4
Dclre1a	5	0.17195	0.42072	0.37956	0.957571	7300	1	0.014775	1.33118	0.046647	0.805712	1065	3
Rab22a	5	0.67784	0.0895837	0.81361	1	14501	1	0.014776	1.33115	0.04665	0.805712	1066	3
Fras1	5	0.49128	0.149262	0.70915	1	12726	2	0.014787	1.3309	0.046677	0.805712	1067	3
Vwa8	5	0.011281	1.36385	0.043266	0.661694	1204	1	0.014794	1.33064	0.046705	0.805712	1068	4
Bbip1	2	0.98517	0.00652409	0.98509	1	17836	0	0.014834	1.32958	0.046819	0.806104	1069	2
Ctnnb1	5	0.73696	0.0712509	0.84869	1	15133	2	0.014843	1.32932	0.046847	0.806104	1070	3
Efcab14	5	0.365	0.229192	0.58994	1	10731	1	0.014847	1.32919	0.046861	0.806104	1071	3
6820408C15Rik	5	0.064305	0.743619	0.18046	0.872996	3802	1	0.014862	1.3288	0.046903	0.806104	1072	4
Col11a1	5	0.95822	0.0180048	0.95939	1	17104	1	0.014894	1.32791	0.046999	0.80653	1073	3
Arid1a	5	0.99434	0.00246509	0.99434	1	18141	0	0.0149	1.32776	0.047015	0.80653	1074	3
Jak3	5	0.37806	0.219892	0.60271	1	10942	2	0.014919	1.32727	0.047069	0.8067	1075	3
Rag1	5	0.89782	0.033633	0.92548	1	16492	1	0.014942	1.32668	0.047132	0.806848	1076	4
Plb1	5	0.9521	0.0201376	0.95469	1	17022	1	0.014955	1.32638	0.047165	0.806848	1077	4
Abcc8	5	0.65639	0.0961886	0.80133	1	14300	1	0.01497	1.32595	0.047212	0.806889	1078	4
St6galnac4	5	0.99505	0.00216383	0.99503	1	18165	0	0.014989	1.32553	0.047257	0.806912	1079	4
Jrkl	5	0.96423	0.0157113	0.96447	1	17224	1	0.015018	1.32476	0.047341	0.807595	1080	4
Etv3	5	0.96381	0.0158824	0.96409	1	17218	1	0.015036	1.32434	0.047387	0.807636	1081	4
Nrl	5	0.95623	0.0187206	0.95781	1	17069	1	0.015071	1.32347	0.047482	0.807695	1082	4
Pou2f3	5	0.30244	0.277885	0.52737	0.997555	9738	3	0.015115	1.32227	0.047613	0.807695	1083	2
Mycn	5	0.94557	0.0221987	0.95017	1	16928	1	0.015127	1.322	0.047643	0.807695	1084	4
Gpr4	5	0.99689	0.00137019	0.99685	1	18240	0	0.015129	1.32195	0.047649	0.807695	1085	4
St3gal4	5	0.99266	0.00319073	0.99268	1	18070	0	0.015174	1.32084	0.047771	0.807695	1086	3
Cdh10	5	0.91272	0.0305608	0.93205	1	16613	1	0.015178	1.32073	0.047783	0.807695	1087	4
Slc32a1	5	0.77321	0.0597476	0.87147	1	15491	1	0.015188	1.32044	0.047814	0.807695	1088	4
Eif4ebp2	5	0.97903	0.00923062	0.97897	1	17636	0	0.015201	1.32018	0.047843	0.807695	1089	4
Kcnq5	5	0.8929	0.0345725	0.92348	1	16460	1	0.015214	1.31982	0.047883	0.807695	1090	3
Add1	5	0.48525	0.152693	0.70357	1	12620	2	0.015228	1.31952	0.047916	0.807695	1091	3
Cd300ld	5	0.68132	0.0884962	0.81565	1	14542	2	0.01525	1.31902	0.047971	0.807695	1092	3
Slc35f2	5	0.73008	0.0734158	0.84447	1	15060	1	0.015256	1.31885	0.04799	0.807695	1093	3
Hoxa3	5	0.032944	0.951947	0.1117	0.781151	2632	1	0.015269	1.31855	0.048023	0.807695	1094	4
Slc6a3	5	0.79547	0.0525075	0.88612	1	15763	1	0.015276	1.31844	0.048035	0.807695	1095	3
Robo4	5	0.98378	0.00713733	0.9837	1	17792	0	0.01529	1.31808	0.048075	0.807695	1096	4
Rwdd2b	5	0.99423	0.0025175	0.99422	1	18136	0	0.015338	1.31684	0.048213	0.807695	1097	4
Synpo2l	5	0.23467	0.340673	0.45638	0.981646	8563	1	0.015359	1.3163	0.048272	0.807695	1098	4
Tcaim	5	0.56092	0.125605	0.74885	1	13421	1	0.015384	1.31569	0.04834	0.807695	1099	4
Pdzd11	5	0.29844	0.281299	0.52324	0.996648	9669	1	0.015385	1.31568	0.048341	0.807695	1100	4
Vmn2r115	5	0.84621	0.0423113	0.90717	1	16171	1	0.015392	1.31553	0.048358	0.807695	1101	3
Ech1	5	0.99302	0.003042	0.99302	1	18091	0	0.015392	1.31551	0.04836	0.807695	1102	4
Crxos1	9	0.34124	0.246854	0.56643	1	10342	5	0.015404	1.31513	0.048403	0.807695	1103	3
Slc9b2	5	0.75051	0.0669533	0.85713	1	15266	1	0.015416	1.31481	0.048438	0.807695	1104	4
Ufm1	5	0.94405	0.0226651	0.94915	1	16912	1	0.015442	1.31412	0.048516	0.807695	1105	3
4930430F08Rik	5	0.9744	0.0112984	0.97432	1	17472	0	0.015447	1.31394	0.048536	0.807695	1106	3
Apoa4	5	0.77023	0.0606905	0.86958	1	15463	1	0.01545	1.31388	0.048542	0.807695	1107	3
Mesp2	5	0.98895	0.00481688	0.98897	1	17924	0	0.015462	1.3136	0.048574	0.807695	1108	4
Asna1	5	0.66078	0.0948736	0.80376	1	14342	1	0.015493	1.3127	0.048674	0.807777	1109	4
Csrp2bp	5	0.39577	0.207762	0.61978	1	11209	2	0.015502	1.31248	0.048699	0.807777	1110	3
Stap2	5	0.18572	0.395904	0.40188	0.963857	7677	2	0.015506	1.31238	0.04871	0.807777	1111	2
Cdca7l	5	0.32546	0.259195	0.55056	1	10096	1	0.015532	1.31174	0.048782	0.80793	1112	4
Cyp2c38	5	0.88461	0.0360847	0.92027	1	16412	1	0.015602	1.31006	0.048971	0.80793	1113	4
Tm9sf2	5	0.86149	0.0400147	0.91198	1	16271	1	0.015619	1.30957	0.049026	0.80793	1114	2
Dcdc2a	5	0.83228	0.0443459	0.90293	1	16096	1	0.015666	1.3084	0.049159	0.80793	1115	2
Cmtm8	5	0.99074	0.00402277	0.99078	1	18005	0	0.015692	1.30778	0.049229	0.80793	1116	3
Cpt1a	5	0.14355	0.47991	0.3312	0.94367	6465	1	0.015698	1.30768	0.04924	0.80793	1117	4
Usp47	5	0.10309	0.589054	0.2576	0.917913	5170	2	0.015721	1.30713	0.049303	0.80793	1118	3
Sfrp1	5	0.3319	0.254137	0.55701	1	10203	2	0.015743	1.30662	0.04936	0.80793	1119	3
Emcn	5	0.067678	0.727045	0.18748	0.878535	3930	2	0.015756	1.30631	0.049396	0.80793	1120	2
Lrrc2	5	0.84741	0.0421342	0.90754	1	16181	1	0.015774	1.30587	0.049446	0.80793	1121	3
3110079O15Rik	5	0.89968	0.0332765	0.92624	1	16510	1	0.015776	1.30584	0.049449	0.80793	1122	2
Gtpbp2	5	0.99536	0.00202418	0.99535	1	18179	0	0.015787	1.30559	0.049478	0.80793	1123	4
Sox11	5	0.54342	0.131015	0.73958	1	13260	1	0.01579	1.30547	0.049491	0.80793	1124	3
Aggf1	5	0.97825	0.00957234	0.9782	1	17604	0	0.015821	1.30479	0.049569	0.80793	1125	4
Cd209d	5	0.036102	0.924526	0.11898	0.797386	2749	2	0.015826	1.30467	0.049583	0.80793	1126	3
Gjb2	5	0.83404	0.0440863	0.90347	1	16112	1	0.015842	1.30429	0.049626	0.80793	1127	4
Eomes	5	0.48945	0.150323	0.70742	1	12686	1	0.01585	1.30412	0.049645	0.80793	1128	4
Zfp46	5	0.81127	0.0474158	0.89657	1	15977	2	0.015885	1.30325	0.049745	0.80793	1129	3
Grhl1	5	0.84898	0.0418998	0.90803	1	16189	1	0.015899	1.30294	0.049781	0.80793	1130	4
Lrfn2	5	0.99561	0.00191947	0.99559	1	18189	0	0.015905	1.30281	0.049795	0.80793	1131	4
Rfxank	5	0.82039	0.0459747	0.89955	1	16030	1	0.01591	1.3027	0.049808	0.80793	1132	4
Fosb	5	0.81754	0.0463611	0.89875	1	16019	1	0.015916	1.30259	0.049821	0.80793	1133	3
Chd3	5	0.42136	0.190993	0.64418	1	11590	2	0.01592	1.30247	0.049834	0.80793	1134	3
Apol7a	4	0.56456	0.124487	0.75078	1	13465	2	0.01593	1.30222	0.049863	0.80793	1135	1
Fcrl6	5	0.78752	0.0551178	0.88081	1	15674	2	0.01593	1.3022	0.049865	0.80793	1136	3
Tmprss11d	5	0.37879	0.21938	0.60342	1	10957	3	0.01594	1.30193	0.049896	0.80793	1137	2
Cebpa	5	0.97362	0.0116373	0.97356	1	17442	0	0.015947	1.30174	0.049918	0.80793	1138	4
Oat	5	0.09656	0.610887	0.24497	0.910684	4956	3	0.015958	1.30149	0.049947	0.80793	1139	2
Txk	5	0.21723	0.358933	0.43759	0.9738	8275	3	0.015991	1.3007	0.050038	0.808397	1140	2
Lrrc48	5	0.69522	0.0842204	0.82372	1	14690	1	0.016	1.30047	0.050064	0.808397	1141	4
Tuba4a	5	0.79485	0.0527183	0.88569	1	15758	1	0.016026	1.29978	0.050144	0.80864	1142	4
Pogz	5	0.3864	0.214087	0.61082	1	11068	2	0.016035	1.29956	0.050169	0.80864	1143	3
Scgb2b26	5	0.17603	0.413053	0.38632	0.960486	7405	3	0.016049	1.2992	0.050211	0.80864	1144	1
Gsdma3	5	0.083617	0.658051	0.21976	0.899342	4496	4	0.016104	1.29785	0.050368	0.809048	1145	1
Synrg	5	0.13618	0.497191	0.31828	0.938635	6243	2	0.016105	1.29784	0.050369	0.809048	1146	3
Casp3	5	0.87783	0.0372945	0.91771	1	16365	1	0.016116	1.29758	0.050399	0.809048	1147	4
Serpine3	5	0.99254	0.00323886	0.99257	1	18063	0	0.016121	1.29747	0.050412	0.809048	1148	4
Lrrc27	5	0.057216	0.781097	0.16554	0.859074	3550	1	0.016159	1.29649	0.050525	0.809466	1149	3
Epb4.1	5	0.93861	0.0242145	0.94577	1	16838	1	0.016159	1.29649	0.050526	0.809466	1150	4
Cylc1	5	0.083775	0.657439	0.22007	0.899342	4503	4	0.016213	1.29526	0.050669	0.811051	1151	1
Ankrd37	5	0.29635	0.283104	0.52107	0.996648	9627	2	0.016263	1.29414	0.0508	0.81192	1152	3
Klk5	5	0.35404	0.237164	0.57921	1	10554	3	0.016268	1.29404	0.050811	0.81192	1153	2
Ascl4	5	0.16689	0.430521	0.37109	0.956458	7148	1	0.016287	1.29355	0.050869	0.812143	1154	4
Fitm1	5	0.27671	0.300466	0.50065	0.993729	9281	1	0.016387	1.29126	0.051138	0.813263	1155	3
1700007G11Rik	5	0.73597	0.0715785	0.84805	1	15119	1	0.016399	1.29094	0.051175	0.813263	1156	4
Alpk1	5	0.88429	0.0361461	0.92014	1	16409	1	0.016408	1.29072	0.051201	0.813263	1157	3
Pcdhga11	5	0.66754	0.0927607	0.80768	1	14407	1	0.01642	1.29047	0.051231	0.813263	1158	3
Drd5	5	0.54013	0.132026	0.73786	1	13231	1	0.016428	1.29026	0.051255	0.813263	1159	3
Nxt2	5	0.35967	0.233022	0.58476	1	10653	3	0.016432	1.29016	0.051267	0.813263	1160	2
Dzip1l	5	0.70204	0.0821323	0.82769	1	14774	1	0.016452	1.28968	0.051324	0.813263	1161	3
Sgcg	5	0.027456	1.01657	0.096257	0.749929	2360	3	0.016458	1.28953	0.051342	0.813263	1162	2
Soga2	5	0.63856	0.101741	0.79115	1	14118	1	0.016464	1.28931	0.051368	0.813263	1163	4
Gpc3	5	0.31176	0.270163	0.53683	1	9878	2	0.016472	1.2892	0.051381	0.813263	1164	3
Zcchc2	5	0.99703	0.0013092	0.99699	1	18249	0	0.016523	1.28791	0.051534	0.814118	1165	4
Gan	5	0.99044	0.00413675	0.99052	1	17993	0	0.016556	1.28702	0.051639	0.814118	1166	4
Dntt	5	0.87362	0.0380145	0.91619	1	16337	1	0.016557	1.287	0.051642	0.814118	1167	2
4921509C19Rik	3	0.98344	0.00728305	0.98337	1	17778	0	0.016562	1.2869	0.051653	0.814118	1168	3
Cask	5	0.97558	0.0107594	0.97553	1	17513	0	0.016567	1.2868	0.051666	0.814118	1169	4
Efr3a	5	0.63689	0.102257	0.79021	1	14105	2	0.016582	1.28648	0.051703	0.814118	1170	2
1700025G04Rik	5	0.43544	0.182131	0.65746	1	11831	3	0.016596	1.28614	0.051744	0.814118	1171	1
Adh6a	5	0.9895	0.00456665	0.98954	1	17946	0	0.016648	1.28485	0.051898	0.814803	1172	4
1600015I10Rik	5	0.52749	0.135946	0.73123	1	13123	1	0.016651	1.28478	0.051906	0.814803	1173	3
Nelfe	5	0.85968	0.0402862	0.91141	1	16256	1	0.016656	1.28467	0.05192	0.814803	1174	4
Arhgef39	5	0.089393	0.636369	0.23101	0.905749	4697	3	0.01676	1.2823	0.052203	0.815948	1175	2
Cog5	5	0.98968	0.00448327	0.98973	1	17955	0	0.016761	1.28228	0.052206	0.815948	1176	3
Angel1	5	0.3083	0.273045	0.53328	0.999819	9823	1	0.016768	1.28206	0.052233	0.815948	1177	4
Tktl2	5	0.35476	0.236632	0.57992	1	10566	1	0.016802	1.28142	0.052309	0.815948	1178	3
Nkx2-6	5	0.98191	0.00796813	0.98182	1	17734	0	0.016855	1.2801	0.052469	0.815948	1179	4
Kmt2b	5	0.38737	0.21344	0.61173	1	11081	3	0.016856	1.2801	0.052469	0.815948	1180	2
Aldh6a1	5	0.9778	0.00977662	0.97774	1	17584	0	0.016866	1.27984	0.0525	0.815948	1181	4
Comp	5	0.098067	0.605794	0.24786	0.911681	5009	2	0.016867	1.27983	0.052501	0.815948	1182	3
Zmym2	5	0.60085	0.113284	0.7704	1	13797	2	0.016869	1.27975	0.052511	0.815948	1183	3
Clip2	5	0.42432	0.189129	0.64695	1	11633	1	0.016875	1.27963	0.052526	0.815948	1184	3
Prss55	5	0.99292	0.00308137	0.99293	1	18080	0	0.016883	1.27947	0.052545	0.815948	1185	4
Ddx39b	5	0.90587	0.0320217	0.92892	1	16559	1	0.016889	1.27933	0.052562	0.815948	1186	2
Pear1	5	0.82357	0.0455404	0.90045	1	16047	1	0.016891	1.27927	0.052569	0.815948	1187	4
Map4k2	5	0.99181	0.00356714	0.99182	1	18042	0	0.016938	1.27824	0.052694	0.816716	1188	4
Fbxw22	5	0.75741	0.064775	0.86144	1	15335	2	0.017014	1.27648	0.052908	0.816716	1189	2
Tpbpb	5	0.17975	0.406348	0.39233	0.962449	7508	3	0.017033	1.27606	0.052959	0.816716	1190	1
Tmem29	10	0.71078	0.0794332	0.83285	1	14866	3	0.017034	1.27602	0.052964	0.816716	1191	5
Cdc42ep1	5	0.90729	0.0317226	0.92956	1	16571	1	0.017037	1.27596	0.052971	0.816716	1192	4
Cxcl14	5	0.97903	0.00923062	0.97897	1	17635	0	0.01704	1.27588	0.052981	0.816716	1193	4
Phc1	5	0.98692	0.00573125	0.98689	1	17883	0	0.017044	1.27576	0.052996	0.816716	1194	3
Nsg2	5	0.99732	0.00118289	0.99728	1	18257	0	0.017084	1.2749	0.053101	0.816716	1195	4
Vps33b	5	0.95935	0.0175795	0.96033	1	17123	1	0.017088	1.27482	0.053111	0.816716	1196	2
Bend4	5	0.9621	0.0165316	0.96265	1	17170	1	0.01709	1.2748	0.053113	0.816716	1197	3
Cpeb2	5	0.99164	0.0036372	0.99166	1	18036	0	0.01709	1.2748	0.053113	0.816716	1198	4
Gxylt2	5	0.84999	0.0417468	0.90835	1	16199	1	0.017103	1.2745	0.05315	0.816716	1199	4
Zwint	5	0.69152	0.0853554	0.82157	1	14654	1	0.017139	1.27375	0.053241	0.816848	1200	4
Atp12a	5	0.16386	0.436495	0.36602	0.955043	7057	3	0.017143	1.2737	0.053248	0.816848	1201	1
Tle1	5	0.99018	0.00425953	0.99024	1	17978	0	0.017176	1.2729	0.053346	0.817188	1202	4
Syngr4	5	0.75027	0.0670293	0.85698	1	15259	2	0.017182	1.27277	0.053362	0.817188	1203	2
Gid4	5	0.0071555	1.54699	0.02838	0.606585	862	4	0.017197	1.2724	0.053407	0.817188	1204	1
Pck2	5	0.66408	0.0938644	0.80563	1	14373	1	0.017223	1.27183	0.053477	0.817188	1205	4
Arhgap22	5	0.9803	0.00867644	0.98022	1	17676	0	0.01724	1.27144	0.053525	0.817188	1206	4
Bivm	5	0.42716	0.187294	0.64969	1	11686	2	0.017307	1.27003	0.0537	0.817188	1207	3
1700003E16Rik	5	0.023292	1.08043	0.083095	0.726377	2106	3	0.017308	1.27	0.053703	0.817188	1208	2
D630023F18Rik	5	0.99686	0.0013789	0.99683	1	18239	0	0.017315	1.26986	0.05372	0.817188	1209	4
Adck5	5	0.9854	0.00642711	0.98531	1	17843	0	0.01734	1.26927	0.053794	0.817188	1210	4
1600014K23Rik	5	0.54127	0.131679	0.73845	1	13240	1	0.017361	1.26869	0.053865	0.817188	1211	1
Crat	5	0.86965	0.0386833	0.91478	1	16319	1	0.017365	1.2686	0.053876	0.817188	1212	4
Bckdha	5	0.50249	0.14367	0.71834	1	12903	1	0.01738	1.26823	0.053923	0.817188	1213	3
Marveld1	5	0.8168	0.0464626	0.89854	1	16014	1	0.017416	1.26748	0.054016	0.817188	1214	4
Spdyb	5	0.81291	0.0469704	0.89749	1	15986	1	0.017452	1.2667	0.054113	0.817188	1215	4
Ldlrad2	5	0.94723	0.0217008	0.95126	1	16957	1	0.017461	1.26649	0.054139	0.817188	1216	4
Hao1	5	0.74631	0.0682879	0.8545	1	15224	2	0.017464	1.26644	0.054145	0.817188	1217	3
Treh	5	0.98875	0.0049135	0.98875	1	17920	0	0.017475	1.26624	0.05417	0.817188	1218	4
Rhox2d	2	0.98252	0.00768512	0.98246	1	17751	0	0.017479	1.26612	0.054185	0.817188	1219	2
Foxi1	5	0.62141	0.107015	0.7816	1	13966	2	0.017497	1.26574	0.054233	0.817188	1220	3
Vim	5	0.038381	0.905948	0.12418	0.809867	2824	2	0.017503	1.26559	0.054251	0.817188	1221	2
Ryr1	5	0.99635	0.00159679	0.99633	1	18219	0	0.017517	1.26531	0.054286	0.817188	1222	4
Zcchc4	5	0.96769	0.0142458	0.96773	1	17294	1	0.01752	1.26524	0.054295	0.817188	1223	4
Tra2a	5	0.99337	0.00288896	0.99337	1	18104	0	0.017632	1.26282	0.054598	0.817188	1224	4
Gm13547	5	0.73719	0.0711793	0.84883	1	15135	1	0.017636	1.26272	0.054611	0.817188	1225	3
BC048507	4	0.9168	0.0296717	0.93396	1	16648	1	0.017663	1.26211	0.054688	0.817188	1226	3
Fbxo22	5	0.77716	0.0584687	0.87404	1	15538	1	0.017681	1.26172	0.054737	0.817188	1227	3
Ccdc66	5	0.99283	0.00311636	0.99285	1	18076	0	0.017684	1.26165	0.054746	0.817188	1228	4
Trim45	5	0.23081	0.34466	0.45221	0.979833	8503	1	0.017707	1.26111	0.054814	0.817188	1229	3
Xxylt1	5	0.96828	0.0139811	0.96832	1	17310	1	0.017718	1.26088	0.054843	0.817188	1230	4
Tctex1d1	8	0.092113	0.626555	0.23629	0.90794	4794	5	0.017726	1.2607	0.054866	0.817188	1231	3
Gbp3	5	0.75894	0.0642963	0.86239	1	15349	2	0.017744	1.26028	0.054919	0.817188	1232	1
Hnrnph1	5	0.65825	0.0956253	0.80237	1	14320	1	0.017758	1.25994	0.054962	0.817188	1233	3
Lrp11	5	0.93773	0.0244487	0.94526	1	16827	1	0.017758	1.25994	0.054962	0.817188	1234	3
Pih1d1	5	0.97952	0.00902216	0.97944	1	17655	0	0.017763	1.25983	0.054976	0.817188	1235	4
Dcdc2b	5	0.53862	0.132474	0.7371	1	13216	1	0.01778	1.2594	0.05503	0.817188	1236	4
Cxxc4	5	0.99515	0.00211582	0.99514	1	18170	0	0.017786	1.25929	0.055044	0.817188	1237	4
Ssbp3	5	0.9539	0.0195285	0.95603	1	17039	1	0.017792	1.25917	0.055059	0.817188	1238	4
C1qtnf9	5	0.97945	0.0090532	0.97937	1	17649	0	0.017798	1.25906	0.055073	0.817188	1239	1
Ms4a3	5	0.94806	0.021436	0.95184	1	16971	1	0.017805	1.25888	0.055096	0.817188	1240	4
Insl3	5	0.99554	0.00195437	0.99551	1	18185	0	0.017817	1.25859	0.055133	0.817188	1241	4
Tekt2	5	0.16711	0.4301	0.37145	0.956815	7150	2	0.017818	1.25859	0.055133	0.817188	1242	2
Fam216b	5	0.71621	0.0777418	0.8361	1	14919	2	0.017852	1.25786	0.055226	0.817188	1243	2
Ctnnd2	5	0.70698	0.0805924	0.83063	1	14831	1	0.017863	1.25766	0.055251	0.817188	1244	4
Paqr6	5	0.65163	0.0976653	0.79861	1	14249	1	0.017872	1.25745	0.055278	0.817188	1245	4
Rfx1	5	0.82863	0.0448512	0.90188	1	16079	1	0.017894	1.25702	0.055333	0.817188	1246	2
Krt13	5	0.42332	0.189734	0.64605	1	11615	2	0.017912	1.2567	0.055373	0.817188	1247	2
Spata31d1c	5	0.53451	0.13376	0.73492	1	13178	2	0.017924	1.25651	0.055397	0.817188	1248	3
Adcy4	5	0.99697	0.00133098	0.99694	1	18245	0	0.017926	1.2565	0.055399	0.817188	1249	4
Ankzf1	5	0.76129	0.0635315	0.86391	1	15378	1	0.01794	1.25613	0.055446	0.817224	1250	4
Rnf148	5	0.21279	0.363773	0.43274	0.972403	8194	1	0.017962	1.25564	0.055509	0.817504	1251	2
Ndn	5	0.99424	0.00251314	0.99423	1	18138	0	0.018003	1.25475	0.055623	0.818528	1252	4
Cdh23	5	0.59007	0.116617	0.76451	1	13711	1	0.018023	1.25439	0.055669	0.818554	1253	4
Ddx26b	5	0.72286	0.0756845	0.84007	1	14983	1	0.018071	1.25335	0.055802	0.818682	1254	2
Pick1	5	0.55389	0.127768	0.74513	1	13357	1	0.01809	1.25291	0.055858	0.818682	1255	3
Dsg2	5	0.64396	0.100065	0.79421	1	14165	2	0.018092	1.25288	0.055863	0.818682	1256	3
Dpp6	5	0.6946	0.0844102	0.82336	1	14682	2	0.0181	1.25267	0.05589	0.818682	1257	2
Fcgbp	5	0.97818	0.00960342	0.97813	1	17601	0	0.018113	1.25242	0.055922	0.818682	1258	4
Sh2b2	5	0.42578	0.18817	0.64838	1	11656	1	0.018121	1.25223	0.055946	0.818682	1259	4
Zfp324	5	0.79304	0.0533218	0.88446	1	15739	2	0.018133	1.2519	0.055989	0.818682	1260	3
Nid2	5	0.9357	0.0250096	0.94404	1	16807	1	0.018167	1.25109	0.056093	0.819548	1261	3
Itga5	5	0.99182	0.00355838	0.99184	1	18043	0	0.018213	1.25018	0.056211	0.820078	1262	3
Ap3m2	5	0.43252	0.183964	0.65469	1	11778	1	0.018217	1.25012	0.056219	0.820078	1263	4
Trip11	5	0.73646	0.0714045	0.84839	1	15124	1	0.018235	1.24978	0.056262	0.820078	1264	4
Slc1a6	5	0.82656	0.0451258	0.90131	1	16068	1	0.018254	1.24928	0.056327	0.820369	1265	4
Kalrn	5	0.9968	0.00140068	0.99678	1	18236	0	0.018301	1.24821	0.056466	0.821739	1266	3
Tas2r131	5	0.53734	0.13288	0.73641	1	13208	2	0.018399	1.24602	0.056752	0.825256	1267	3
Eif4g3	5	0.026325	1.03278	0.09273	0.743084	2298	2	0.018455	1.24496	0.056891	0.825731	1268	2
Gm136	5	0.91042	0.0310783	0.93094	1	16595	1	0.018465	1.24475	0.056918	0.825731	1269	3
Glyatl3	5	0.9513	0.0204016	0.95411	1	17009	1	0.018474	1.24457	0.056942	0.825731	1270	3
Ldlrap1	5	0.058299	0.775079	0.16785	0.860628	3592	1	0.018504	1.24395	0.057023	0.825731	1271	3
Plac8l1	5	0.41835	0.192891	0.64137	1	11537	1	0.018534	1.24336	0.057101	0.825731	1272	3
Mast4	5	0.96063	0.0171094	0.96137	1	17146	1	0.018558	1.24281	0.057173	0.825731	1273	4
Rnf151	5	0.65417	0.096872	0.80007	1	14283	2	0.01856	1.24276	0.05718	0.825731	1274	3
Fscn1	5	0.074298	0.696502	0.20114	0.888884	4169	2	0.018563	1.2427	0.057187	0.825731	1275	2
Fam111a	5	0.96087	0.0170191	0.96157	1	17149	1	0.018617	1.24167	0.057323	0.825731	1276	2
Tmem110	5	0.021997	1.10226	0.079021	0.716832	2031	1	0.018672	1.24051	0.057476	0.825731	1277	3
Vcam1	5	0.30051	0.27956	0.52534	0.996958	9702	1	0.018678	1.24037	0.057495	0.825731	1278	3
Akp3	5	0.94135	0.0234391	0.94746	1	16880	1	0.018713	1.23971	0.057582	0.825731	1279	3
4930578C19Rik	5	0.18971	0.390192	0.4072	0.964308	7778	2	0.018726	1.23943	0.05762	0.825731	1280	3
Matn1	5	0.4689	0.162027	0.68861	1	12363	1	0.018751	1.23886	0.057695	0.825731	1281	4
Fzd9	5	0.21745	0.358694	0.43783	0.9738	8282	1	0.018776	1.23833	0.057766	0.825731	1282	4
Pacrg	5	0.71912	0.0768545	0.83781	1	14954	2	0.018781	1.23819	0.057784	0.825731	1283	3
B3gnt3	5	0.34147	0.246654	0.56669	1	10349	2	0.018787	1.23809	0.057797	0.825731	1284	3
Dynlrb2	5	0.97039	0.0130492	0.9704	1	17366	0	0.018788	1.23809	0.057798	0.825731	1285	4
Igfbp7	5	0.1348	0.500519	0.31585	0.938635	6196	2	0.018831	1.23726	0.057908	0.825731	1286	3
Ywhag	5	0.28068	0.296846	0.50484	0.995079	9346	1	0.018836	1.23718	0.057919	0.825731	1287	1
Uchl1	5	0.22061	0.355345	0.44122	0.975533	8333	3	0.018847	1.23699	0.057944	0.825731	1288	2
Slc8a1	5	0.98449	0.00681957	0.98442	1	17809	0	0.018858	1.23675	0.057976	0.825731	1289	4
Pitx3	5	0.98985	0.00440868	0.9899	1	17964	0	0.018874	1.23635	0.058029	0.825731	1290	4
Pla2g2e	5	0.97782	0.00976773	0.97776	1	17585	0	0.018879	1.23626	0.058042	0.825731	1291	4
Fam167a	5	0.95167	0.0202832	0.95437	1	17016	1	0.018893	1.23606	0.058068	0.825731	1292	4
Pabpn1l	5	0.66754	0.0927607	0.80768	1	14406	1	0.018895	1.23599	0.058078	0.825731	1293	4
Aph1b	5	0.28957	0.289028	0.51401	0.995415	9513	2	0.0189	1.2359	0.05809	0.825731	1294	3
Zranb1	5	0.9365	0.0247888	0.94452	1	16815	1	0.018901	1.23588	0.058093	0.825731	1295	4
Chadl	5	0.94354	0.0228162	0.94882	1	16907	1	0.018933	1.23528	0.058173	0.825731	1296	4
Smim12	5	0.39368	0.209201	0.61773	1	11179	3	0.018945	1.23505	0.058203	0.825731	1297	1
Rnf150	5	0.87527	0.0377349	0.91678	1	16346	1	0.018951	1.23496	0.058216	0.825731	1298	4
Fam120b	5	0.4716	0.160428	0.69115	1	12413	1	0.018957	1.23485	0.05823	0.825731	1299	4
Sox21	5	0.68763	0.0865199	0.81937	1	14611	1	0.01899	1.23418	0.058321	0.825731	1300	4
2010001E11Rik	3	0.981	0.00835756	0.98094	1	17708	0	0.018999	1.23397	0.058349	0.825731	1301	3
Spin4	5	0.97749	0.00991878	0.97742	1	17575	0	0.019034	1.23326	0.058444	0.825731	1302	3
Gchfr	3	0.98096	0.00837969	0.98089	1	17705	0	0.019037	1.23322	0.058449	0.825731	1303	3
Cd69	5	0.97228	0.012222	0.97225	1	17428	0	0.019038	1.23322	0.05845	0.825731	1304	4
Pth2	5	0.99541	0.00200673	0.99539	1	18181	0	0.01905	1.23293	0.058488	0.825731	1305	4
Dpyd	5	0.90795	0.0316011	0.92982	1	16578	1	0.019082	1.23215	0.058593	0.826286	1306	4
Degs2	5	0.98496	0.00661668	0.98488	1	17826	0	0.019091	1.23198	0.058617	0.826286	1307	3
Fmo1	5	0.26603	0.310185	0.48957	0.990108	9105	2	0.019137	1.23108	0.058738	0.827357	1308	3
Bmpr1b	5	0.98334	0.00733163	0.98326	1	17771	0	0.019154	1.23072	0.058787	0.827413	1309	4
Rnf7	4	0.6041	0.112276	0.77219	1	13826	2	0.019211	1.2295	0.058952	0.8285	1310	1
Cpxm1	5	0.99505	0.00216383	0.99503	1	18164	0	0.019212	1.22949	0.058954	0.8285	1311	4
Fhl2	5	0.54324	0.131068	0.73949	1	13259	2	0.019272	1.22823	0.059125	0.828912	1312	3
Kif26a	5	0.078717	0.677925	0.20993	0.895337	4319	1	0.019299	1.22762	0.059208	0.828912	1313	4
Diap3	5	0.99625	0.00163602	0.99624	1	18216	0	0.019302	1.22755	0.059218	0.828912	1314	4
Mbtd1	5	0.96433	0.0156708	0.96456	1	17228	1	0.019305	1.22747	0.059229	0.828912	1315	2
Dmp1	5	0.32911	0.256318	0.55422	1	10148	1	0.019327	1.22703	0.059289	0.828912	1316	2
Rab2a	5	0.44588	0.175718	0.66724	1	11996	1	0.019381	1.22599	0.059431	0.828912	1317	3
Sh3d19	5	0.6409	0.101034	0.79244	1	14145	2	0.019389	1.22583	0.059452	0.828912	1318	3
2300009A05Rik	5	0.9426	0.0230863	0.94823	1	16890	1	0.019393	1.22576	0.059462	0.828912	1319	4
C030006K11Rik	5	0.2905	0.288201	0.51499	0.996025	9526	2	0.019412	1.22542	0.059509	0.828912	1320	2
Urah	5	0.028062	1.00817	0.098136	0.754023	2397	2	0.019436	1.22494	0.059574	0.828912	1321	2
C530008M17Rik	5	0.085883	0.649461	0.22415	0.90103	4582	1	0.019438	1.2249	0.05958	0.828912	1322	3
Cacna2d2	5	0.46488	0.164392	0.68487	1	12307	1	0.01949	1.22384	0.059726	0.828912	1323	3
Fam160b1	5	0.77758	0.0583346	0.87431	1	15545	1	0.019492	1.2238	0.059731	0.828912	1324	3
0610037L13Rik	5	0.032404	0.956677	0.11049	0.779133	2612	2	0.019505	1.22353	0.059768	0.828912	1325	3
Itpkb	5	0.60174	0.113008	0.77089	1	13806	2	0.019545	1.22271	0.059881	0.828912	1326	2
Ptgfr	5	0.85053	0.0416607	0.90853	1	16207	1	0.019554	1.22255	0.059903	0.828912	1327	4
Ftmt	5	0.66647	0.0931103	0.80703	1	14400	2	0.019554	1.22254	0.059905	0.828912	1328	2
Otx1	5	0.32871	0.256624	0.55383	1	10143	2	0.019572	1.2222	0.059951	0.828912	1329	3
Faim	6	0.046709	0.845576	0.1427	0.832944	3153	4	0.01962	1.2212	0.06009	0.828912	1330	1
Pcx	5	0.97437	0.0113073	0.9743	1	17470	0	0.019642	1.22083	0.060141	0.828912	1331	4
4930415F15Rik	5	0.10607	0.579582	0.26328	0.920639	5264	4	0.019654	1.22063	0.060169	0.828912	1332	1
Etnk1	5	0.41465	0.195261	0.63788	1	11487	2	0.019676	1.22017	0.060232	0.828912	1333	3
Scmh1	5	0.28632	0.29186	0.51067	0.995079	9440	1	0.019691	1.21985	0.060277	0.828912	1334	4
Lime1	5	0.50344	0.143386	0.71881	1	12911	1	0.019709	1.21953	0.060321	0.828912	1335	1
Garem	5	0.99114	0.003865	0.99114	1	18024	0	0.019715	1.21942	0.060337	0.828912	1336	4
Gng13	4	0.4089	0.19907	0.63231	1	11420	2	0.019735	1.21896	0.060401	0.828912	1337	1
Rnf180	5	0.99079	0.00400524	0.99082	1	18008	0	0.019755	1.21855	0.060458	0.828912	1338	4
Vps11	5	0.35956	0.233089	0.58467	1	10649	1	0.019771	1.21824	0.0605	0.828912	1339	4
Fbxl21	5	0.66989	0.0920461	0.80901	1	14426	2	0.019793	1.21775	0.060569	0.828912	1340	3
Plac8	5	0.19562	0.38322	0.41379	0.966601	7887	2	0.019807	1.21755	0.060597	0.828912	1341	3
Rnase12	5	0.67462	0.0905724	0.81176	1	14468	1	0.019826	1.21718	0.060648	0.828912	1342	4
Fbxo30	5	0.78703	0.0552657	0.88051	1	15666	2	0.019852	1.21672	0.060713	0.828912	1343	3
Cthrc1	5	0.89935	0.0333421	0.9261	1	16508	1	0.019861	1.21654	0.060738	0.828912	1344	3
Itgb1bp1	5	0.97445	0.0112761	0.97437	1	17473	0	0.019867	1.2164	0.060758	0.828912	1345	3
Gpr83	5	0.66423	0.0938105	0.80573	1	14375	1	0.019924	1.21525	0.060918	0.828912	1346	4
Tarm1	5	0.55638	0.126988	0.74647	1	13385	2	0.019981	1.21421	0.061064	0.828912	1347	3
Rspo3	5	0.032566	0.955225	0.11086	0.780202	2617	2	0.020002	1.21384	0.061117	0.828912	1348	3
1500015O10Rik	5	0.51239	0.140621	0.7234	1	12987	2	0.02002	1.21345	0.061171	0.828912	1349	2
4933402P03Rik	5	0.22523	0.35047	0.4462	0.978007	8405	2	0.020024	1.21337	0.061183	0.828912	1350	3
Scfd1	5	0.02377	1.07225	0.084674	0.7316	2128	4	0.020036	1.21318	0.061209	0.828912	1351	1
H2-D1	4	0.66364	0.0939992	0.80538	1	14366	2	0.02004	1.21309	0.061223	0.828912	1352	1
Gpr81	5	0.25612	0.319447	0.47924	0.987645	8939	2	0.020047	1.21299	0.061237	0.828912	1353	3
Gpm6b	5	0.63177	0.103849	0.78732	1	14067	1	0.020048	1.21297	0.061239	0.828912	1354	4
1700010D01Rik	5	0.99524	0.00207654	0.99523	1	18176	0	0.020056	1.21285	0.061256	0.828912	1355	4
Fam46a	5	0.37556	0.221653	0.60027	1	10898	1	0.020079	1.21237	0.061324	0.828912	1356	4
Zfp771	5	0.98039	0.008641	0.9803	1	17683	0	0.020104	1.2119	0.06139	0.828912	1357	4
Clpb	5	0.89655	0.0338817	0.92495	1	16486	1	0.020116	1.21161	0.061431	0.828912	1358	4
Gm9112	5	0.54888	0.129344	0.74243	1	13309	1	0.020166	1.21073	0.061556	0.828912	1359	3
Ccdc136	5	0.54243	0.131303	0.73909	1	13253	1	0.020172	1.21056	0.06158	0.828912	1360	4
1700008A04Rik	5	0.34842	0.241398	0.57359	1	10458	3	0.020199	1.20992	0.061671	0.828912	1361	1
Aktip	5	0.73791	0.0709542	0.84927	1	15140	1	0.020204	1.20986	0.061679	0.828912	1362	4
2002-03-01	5	0.70281	0.0818857	0.82816	1	14786	1	0.020222	1.20948	0.061733	0.828912	1363	4
Cript	5	0.69205	0.0851916	0.82188	1	14658	2	0.020228	1.20936	0.061751	0.828912	1364	2
D6Ertd527e	5	0.014694	1.25944	0.055025	0.682993	1484	2	0.020254	1.2089	0.061816	0.828912	1365	2
Fbxo17	5	0.92592	0.0275148	0.93861	1	16706	1	0.020262	1.20872	0.061842	0.828912	1366	4
Fads3	5	0.34729	0.242247	0.57247	1	10438	1	0.020264	1.20871	0.061843	0.828912	1367	3
Mef2c	5	0.9438	0.0227384	0.94899	1	16911	1	0.020282	1.20841	0.061885	0.828912	1368	4
Bloc1s3	5	0.38815	0.212915	0.61247	1	11099	2	0.020309	1.20795	0.061951	0.828912	1369	2
Mypn	5	0.24377	0.331558	0.46606	0.985051	8717	1	0.020312	1.20787	0.061963	0.828912	1370	3
Fcrla	5	0.60961	0.110614	0.77515	1	13870	2	0.020345	1.20727	0.062049	0.828912	1371	3
Xpnpep3	5	0.46903	0.161945	0.68874	1	12368	1	0.020363	1.20694	0.062095	0.828912	1372	3
Prl8a2	5	0.53191	0.134576	0.73354	1	13158	1	0.020363	1.20694	0.062096	0.828912	1373	2
Grb14	5	0.10519	0.582346	0.26161	0.920523	5233	1	0.020382	1.20661	0.062143	0.828912	1374	4
Lin7a	8	0.68063	0.0887145	0.81524	1	14528	2	0.020405	1.20624	0.062196	0.828912	1375	4
Ift88	5	0.94187	0.023297	0.94777	1	16883	1	0.020417	1.20599	0.062231	0.828912	1376	2
Lce6a	4	0.94874	0.0212262	0.9523	1	16982	0	0.020459	1.20521	0.062343	0.828912	1377	3
Ovol1	5	0.95405	0.019474	0.95615	1	17042	1	0.020472	1.20498	0.062377	0.828912	1378	3
Terf2ip	5	0.99634	0.00159679	0.99633	1	18218	0	0.020479	1.20482	0.0624	0.828912	1379	4
Slc38a11	5	0.25352	0.32191	0.47653	0.98654	8898	1	0.020485	1.2047	0.062417	0.828912	1380	4
Smad3	5	0.51767	0.138968	0.72616	1	13028	1	0.020487	1.20466	0.062422	0.828912	1381	3
Rab9	5	0.9853	0.00647119	0.98521	1	17840	0	0.020492	1.20461	0.06243	0.828912	1382	4
Adssl1	5	0.85927	0.0403482	0.91128	1	16253	1	0.020509	1.20427	0.062479	0.828912	1383	3
Ano5	5	0.045823	0.851706	0.1407	0.830856	3120	2	0.020518	1.20411	0.062501	0.828912	1384	2
Bpifa5	5	0.61305	0.109579	0.777	1	13896	1	0.020526	1.20398	0.06252	0.828912	1385	2
Endou	5	0.99406	0.00259177	0.99405	1	18132	0	0.020534	1.20384	0.062541	0.828912	1386	3
Scara5	5	0.9917	0.00361093	0.99172	1	18040	0	0.020536	1.2038	0.062546	0.828912	1387	4
Scgb1b27	3	0.73965	0.0703921	0.85037	1	15154	1	0.020555	1.20347	0.062594	0.828912	1388	2
Myo1a	5	0.82569	0.0452463	0.90106	1	16059	1	0.020561	1.20335	0.062611	0.828912	1389	4
Egr4	5	0.68283	0.0880332	0.81652	1	14556	1	0.020561	1.20335	0.062611	0.828912	1390	3
Krt20	5	0.18683	0.393984	0.40366	0.963951	7710	3	0.020581	1.20294	0.06267	0.828912	1391	1
Cab39l	5	0.18536	0.396509	0.40132	0.963857	7671	3	0.020591	1.20272	0.062702	0.828912	1392	2
Hdac4	5	0.79637	0.0522184	0.88671	1	15780	1	0.020596	1.20264	0.062714	0.828912	1393	4
Prdm2	5	0.95156	0.0203196	0.95429	1	17015	1	0.020608	1.20238	0.062751	0.828912	1394	4
Bcas1	5	0.014462	1.26554	0.054258	0.681533	1463	1	0.020612	1.2023	0.062762	0.828912	1395	3
0610030E20Rik	5	0.91927	0.0291094	0.93517	1	16664	1	0.020635	1.20185	0.062828	0.829135	1396	3
Ccsap	5	0.26383	0.312213	0.48729	0.989484	9072	1	0.020649	1.20156	0.062869	0.829135	1397	3
Rps5	5	0.086602	0.646738	0.22556	0.901257	4611	4	0.02069	1.20074	0.062988	0.830114	1398	1
Kif22	5	0.9897	0.00447449	0.98975	1	17957	0	0.020744	1.19961	0.063152	0.8308	1399	3
Anxa7	5	0.98527	0.00648441	0.98518	1	17838	0	0.020757	1.19936	0.063189	0.8308	1400	4
Amelx	5	0.96012	0.0173082	0.96093	1	17133	1	0.020803	1.19858	0.063303	0.8308	1401	3
Rsg1	5	0.48311	0.15391	0.7016	1	12586	1	0.020808	1.19847	0.063318	0.8308	1402	4
Gm44	5	0.97497	0.0110444	0.97489	1	17490	0	0.020853	1.19771	0.063429	0.8308	1403	3
Numbl	5	0.98142	0.0081805	0.98134	1	17714	0	0.020882	1.19722	0.063501	0.8308	1404	4
Krtap16-1	1	0.97911	0.00919069	0.97906	1	17641	0	0.020886	1.19712	0.063515	0.8308	1405	1
Nrp1	5	0.8874	0.0355754	0.92135	1	16427	1	0.020893	1.19699	0.063535	0.8308	1406	3
Gnai2	5	0.98397	0.00705345	0.98389	1	17797	0	0.02092	1.19639	0.063622	0.8308	1407	4
Tmed2	5	0.72001	0.076585	0.83833	1	14959	2	0.020929	1.19622	0.063648	0.8308	1408	3
Ube2ql1	5	0.97776	0.00979438	0.9777	1	17582	0	0.020957	1.19564	0.063733	0.8308	1409	2
Spryd3	5	0.21593	0.360324	0.43619	0.973421	8254	2	0.020962	1.19551	0.063751	0.8308	1410	2
Pm20d1	5	0.99281	0.00312511	0.99283	1	18075	0	0.020965	1.19547	0.063758	0.8308	1411	4
Cyp4f40	5	0.94412	0.0226468	0.94919	1	16913	1	0.021003	1.19477	0.06386	0.8308	1412	4
Sdr16c6	5	0.41109	0.197603	0.63445	1	11449	3	0.021017	1.19451	0.063899	0.8308	1413	1
Vasn	5	0.3364	0.250627	0.56153	1	10270	1	0.021032	1.19424	0.063938	0.8308	1414	4
Gdi2	5	0.78676	0.0553594	0.88032	1	15657	2	0.02104	1.19409	0.06396	0.8308	1415	2
Zfp105	5	0.022181	1.09904	0.079609	0.719685	2038	3	0.021071	1.1935	0.064047	0.8308	1416	2
Zfp708	6	0.57091	0.122531	0.75417	1	13539	2	0.021084	1.19328	0.06408	0.8308	1417	3
Prkcd	5	0.97491	0.0110711	0.97483	1	17488	0	0.021112	1.19279	0.064152	0.8308	1418	3
Meaf6	5	0.35957	0.233082	0.58468	1	10650	3	0.021132	1.19237	0.064214	0.8308	1419	2
Hoxd3	5	0.52125	0.137857	0.72802	1	13057	2	0.02118	1.19151	0.064341	0.8308	1420	3
Mfsd12	5	0.71324	0.0786621	0.83433	1	14888	1	0.021186	1.19135	0.064365	0.8308	1421	4
Slc2a13	5	0.53351	0.134073	0.73439	1	13169	2	0.021206	1.19099	0.064419	0.8308	1422	3
Ttc36	5	0.017123	1.19955	0.063161	0.697649	1666	2	0.021235	1.1904	0.064506	0.8308	1423	3
Hmga2	5	0.97228	0.012222	0.97225	1	17414	0	0.021267	1.1898	0.064595	0.8308	1424	4
Nmnat3	5	0.51328	0.140339	0.72387	1	12994	2	0.021272	1.18969	0.064611	0.8308	1425	3
Pcmt1	5	0.88893	0.0352926	0.92195	1	16433	1	0.021289	1.18942	0.064651	0.8308	1426	3
Dnajc21	5	0.9741	0.0114277	0.97403	1	17464	0	0.021291	1.1894	0.064654	0.8308	1427	3
Tecr	5	0.8245	0.0454054	0.90073	1	16057	1	0.02131	1.1891	0.0647	0.8308	1428	3
Fbxo28	5	0.52958	0.135281	0.73235	1	13137	2	0.021324	1.18884	0.064738	0.8308	1429	3
Rbm27	5	0.90608	0.0319703	0.92903	1	16562	1	0.021344	1.18855	0.064782	0.8308	1430	3
Lamp1	5	0.85187	0.0414696	0.90893	1	16213	1	0.021358	1.18832	0.064816	0.8308	1431	4
Hcfc2	5	0.84197	0.0429389	0.90586	1	16148	1	0.021395	1.1877	0.064909	0.8308	1432	3
Zfp941	5	0.6249	0.105939	0.78354	1	14003	2	0.021398	1.18762	0.06492	0.8308	1433	1
Rbp2	5	0.97532	0.0108751	0.97527	1	17504	0	0.0214	1.18758	0.064926	0.8308	1434	2
Plag1	5	0.99749	0.00110451	0.99746	1	18267	0	0.021435	1.18693	0.065023	0.8308	1435	4
Ms4a6d	5	0.56539	0.124239	0.75121	1	13483	1	0.021453	1.18663	0.065068	0.8308	1436	2
Rcn1	5	0.54123	0.131691	0.73843	1	13239	1	0.021468	1.18641	0.065102	0.8308	1437	4
Taar7a	2	0.97853	0.00945249	0.97847	1	17614	0	0.021468	1.18641	0.065102	0.8308	1438	2
Wfdc17	4	0.49485	0.147258	0.71243	1	12792	2	0.021481	1.18616	0.065139	0.8308	1439	2
Hrk	5	0.9824	0.00773817	0.98234	1	17747	0	0.021485	1.18609	0.06515	0.8308	1440	3
Gm14743	5	0.12672	0.521015	0.30129	0.934874	5936	4	0.021507	1.18568	0.065211	0.8308	1441	1
Scrt2	5	0.47256	0.159894	0.692	1	12426	1	0.02151	1.18564	0.065217	0.8308	1442	4
4933406M09Rik	5	0.99737	0.00116112	0.99733	1	18260	0	0.021536	1.18519	0.065284	0.8308	1443	4
Adprhl2	5	0.40207	0.203558	0.62581	1	11300	1	0.021546	1.18501	0.065311	0.8308	1444	4
Edil3	5	0.48827	0.150992	0.70633	1	12665	2	0.021567	1.18465	0.065366	0.8308	1445	3
Szt2	5	0.95071	0.0205882	0.9537	1	17002	1	0.021589	1.18426	0.065425	0.8308	1446	4
Dnajc6	5	0.35844	0.233877	0.58361	1	10624	2	0.021595	1.18411	0.065447	0.8308	1447	3
1100001G20Rik	2	0.34541	0.243676	0.57059	1	10412	1	0.021615	1.18377	0.065499	0.8308	1448	1
Gm5592	5	0.51206	0.14073	0.72322	1	12980	2	0.021616	1.18373	0.065504	0.8308	1449	1
Gls	5	0.98642	0.00595134	0.98639	1	17864	0	0.021667	1.1829	0.06563	0.8308	1450	4
Ppp6c	5	0.94955	0.0209527	0.9529	1	16991	1	0.02167	1.18283	0.06564	0.8308	1451	3
Tmem145	5	0.015447	1.23987	0.057561	0.688785	1537	2	0.021685	1.18261	0.065674	0.8308	1452	3
Rnf145	5	0.92465	0.0278342	0.93792	1	16699	1	0.021698	1.18235	0.065713	0.8308	1453	3
Fam72a	5	0.46253	0.165764	0.68271	1	12271	3	0.021725	1.18197	0.06577	0.8308	1454	2
Ptbp2	5	0.54434	0.130745	0.74004	1	13268	1	0.021726	1.18196	0.065772	0.8308	1455	4
Nsdhl	5	0.97652	0.0103278	0.9765	1	17546	0	0.021752	1.18155	0.065834	0.8308	1456	4
Spock3	5	0.48059	0.155293	0.69937	1	12548	1	0.021773	1.18125	0.06588	0.8308	1457	2
Plcxd2	5	0.12551	0.524227	0.29907	0.932797	5905	2	0.021779	1.18116	0.065893	0.8308	1458	2
Rhod	5	0.25334	0.322092	0.47633	0.98654	8890	2	0.021814	1.18061	0.065977	0.8308	1459	3
Nmu	5	0.57417	0.121541	0.75589	1	13574	1	0.021819	1.18055	0.065986	0.8308	1460	2
Ankrd1	5	0.20389	0.373814	0.42285	0.969616	8034	3	0.021834	1.18032	0.06602	0.8308	1461	1
Cndp1	5	0.99572	0.00186713	0.99571	1	18197	0	0.021887	1.17948	0.066148	0.8308	1462	4
Aebp2	5	0.51526	0.13971	0.72492	1	13009	2	0.021896	1.17933	0.066172	0.8308	1463	3
Syvn1	5	0.4292	0.186039	0.65157	1	11716	2	0.021904	1.17921	0.06619	0.8308	1464	3
Zfp697	5	0.99447	0.00240831	0.99447	1	18147	0	0.021904	1.17921	0.06619	0.8308	1465	4
Unc5a	5	0.98918	0.00471589	0.9892	1	17932	0	0.021923	1.17882	0.066249	0.8308	1466	4
Dek	5	0.32784	0.257298	0.55297	1	10128	3	0.021943	1.17847	0.066302	0.8308	1467	1
Rhox12	5	0.98494	0.0066255	0.98486	1	17824	0	0.021963	1.17807	0.066364	0.8308	1468	3
Mylpf	5	0.53651	0.133152	0.73595	1	13198	2	0.021987	1.17767	0.066424	0.8308	1469	3
Proser1	5	0.97403	0.0114589	0.97396	1	17461	0	0.021993	1.17756	0.066441	0.8308	1470	4
Zfp846	5	0.25158	0.323828	0.47443	0.986258	8859	3	0.021997	1.1775	0.066451	0.8308	1471	2
Cdk19	5	0.59999	0.113543	0.76994	1	13787	2	0.022002	1.17742	0.066463	0.8308	1472	3
Wdpcp	5	0.050211	0.822637	0.15044	0.844246	3283	3	0.022052	1.17653	0.066599	0.8308	1473	2
Trp53inp2	5	0.24042	0.334869	0.46252	0.983317	8664	1	0.022052	1.17653	0.0666	0.8308	1474	4
Galr1	5	0.076562	0.686977	0.2056	0.889915	4254	1	0.022062	1.17633	0.06663	0.8308	1475	4
Fbp1	5	0.76558	0.0621863	0.86659	1	15421	2	0.022106	1.17552	0.066755	0.8308	1476	2
Astn2	5	0.18582	0.395752	0.40202	0.963857	7681	1	0.022132	1.17507	0.066824	0.8308	1477	4
Pmp2	5	0.68198	0.0883045	0.81601	1	14551	1	0.022151	1.17478	0.066868	0.8308	1478	3
Lepr	5	0.06199	0.755401	0.17563	0.869416	3720	3	0.02216	1.17461	0.066895	0.8308	1479	2
Stau1	5	0.98482	0.00668283	0.98473	1	17820	0	0.022202	1.17383	0.067014	0.8308	1480	4
Sbk2	5	0.93752	0.0245039	0.94514	1	16824	1	0.022214	1.1736	0.06705	0.8308	1481	3
Ckmt2	5	0.99219	0.00338765	0.99223	1	18051	0	0.022223	1.17341	0.06708	0.8308	1482	3
1810043G02Rik	5	0.82961	0.0447164	0.90216	1	16082	1	0.022265	1.1726	0.067204	0.8308	1483	4
Zdhhc8	5	0.78838	0.0548368	0.88138	1	15684	1	0.022269	1.17253	0.067215	0.8308	1484	4
Ly96	5	0.65416	0.0968774	0.80006	1	14281	2	0.022273	1.17246	0.067227	0.8308	1485	3
Dock8	5	0.70029	0.0826731	0.82666	1	14751	2	0.022287	1.17219	0.067268	0.8308	1486	3
Cdcp2	5	0.9937	0.00274471	0.9937	1	18119	0	0.022292	1.17209	0.067283	0.8308	1487	4
Satb2	5	0.6105	0.11034	0.77564	1	13877	2	0.022299	1.17201	0.067296	0.8308	1488	3
Src	5	0.8012	0.0506686	0.88988	1	15850	1	0.022305	1.17188	0.067316	0.8308	1489	4
Cyp2b9	3	0.83253	0.0443074	0.90301	1	16098	1	0.022315	1.17169	0.067346	0.8308	1490	2
Bach1	5	0.088175	0.640867	0.22863	0.903527	4662	2	0.022324	1.17151	0.067374	0.8308	1491	1
Vsx1	5	0.96954	0.0134253	0.96956	1	17345	0	0.022327	1.17142	0.067387	0.8308	1492	3
Gnai1	5	0.365	0.229192	0.58994	1	10733	1	0.02237	1.17068	0.067503	0.8308	1493	3
Fam26f	5	0.48827	0.150992	0.70633	1	12669	1	0.022376	1.17059	0.067517	0.8308	1494	4
4930506M07Rik	5	0.26101	0.314814	0.48438	0.988168	9030	2	0.022378	1.17056	0.067521	0.8308	1495	1
H2-M10.5	5	0.33062	0.255136	0.55573	1	10182	1	0.022384	1.17048	0.067533	0.8308	1496	3
Itga1	5	0.1409	0.485917	0.32665	0.941065	6395	1	0.022385	1.17048	0.067534	0.8308	1497	3
Homer1	5	0.94326	0.022894	0.94865	1	16903	1	0.022406	1.1701	0.067593	0.8308	1498	4
F10	5	0.62541	0.105773	0.78384	1	14012	2	0.022412	1.16999	0.06761	0.8308	1499	2
Rasa4	5	0.63815	0.101867	0.79092	1	14113	1	0.022433	1.1696	0.06767	0.8308	1500	2
Uvrag	5	0.69439	0.0844735	0.82324	1	14681	1	0.022443	1.1694	0.067702	0.8308	1501	3
Lca5	5	0.49802	0.145524	0.71528	1	12846	3	0.022479	1.16883	0.06779	0.8308	1502	2
Rps6kl1	5	0.067925	0.725865	0.18799	0.879522	3938	3	0.022487	1.16874	0.067805	0.8308	1503	2
Mccc1	5	0.97787	0.00974553	0.97781	1	17586	0	0.022517	1.16825	0.067881	0.8308	1504	4
Rabgef1	5	0.86361	0.0396815	0.91268	1	16286	1	0.022547	1.1677	0.067968	0.8308	1505	4
Prokr1	5	0.99368	0.00275345	0.99368	1	18117	0	0.02255	1.16764	0.067976	0.8308	1506	4
Asah2	5	0.28191	0.295721	0.50615	0.995079	9367	2	0.022555	1.1676	0.067983	0.8308	1507	3
Klhl17	5	0.082927	0.660767	0.21839	0.899342	4467	2	0.02256	1.16748	0.068001	0.8308	1508	3
Hs3st3b1	5	0.19443	0.384639	0.41244	0.966126	7863	2	0.022596	1.16695	0.068085	0.830839	1509	2
Scn1a	5	0.99602	0.0017363	0.99601	1	18207	0	0.022618	1.16653	0.06815	0.830839	1510	4
Chd1l	5	0.72295	0.0756587	0.84012	1	14985	1	0.022619	1.16651	0.068154	0.830839	1511	3
Josd1	5	0.88002	0.0369161	0.91851	1	16378	1	0.02264	1.16609	0.06822	0.830839	1512	3
Vmn2r16	5	0.051626	0.813807	0.15353	0.84717	3334	4	0.02265	1.16593	0.068245	0.830839	1513	1
Ccne1	5	0.99618	0.00166654	0.99617	1	18213	0	0.022678	1.16545	0.06832	0.830839	1514	3
Myo18b	5	0.69522	0.0842204	0.82372	1	14693	1	0.022692	1.1652	0.06836	0.830839	1515	4
Tbc1d30	5	0.75425	0.0657693	0.85947	1	15301	2	0.022705	1.16503	0.068386	0.830839	1516	2
Unc13d	5	0.097275	0.608465	0.24634	0.91137	4978	2	0.022717	1.16479	0.068425	0.830839	1517	3
Pax1	5	0.92842	0.0268906	0.93996	1	16730	1	0.022726	1.16459	0.068455	0.830839	1518	4
Mafa	5	0.29938	0.280486	0.52422	0.996958	9687	1	0.022771	1.16369	0.068597	0.831134	1519	3
Efhd2	5	0.99442	0.00243015	0.99442	1	18146	0	0.022807	1.16313	0.068687	0.831134	1520	4
Mia2	5	0.38157	0.217449	0.60611	1	10998	3	0.022813	1.16302	0.068703	0.831134	1521	1
Gucy1a3	5	0.36262	0.230874	0.58766	1	10700	1	0.022821	1.1629	0.068723	0.831134	1522	2
Oplah	5	0.3259	0.258825	0.55103	1	10099	1	0.022841	1.16253	0.068781	0.831134	1523	4
Slc22a26	5	0.2867	0.291537	0.51105	0.995079	9452	2	0.022868	1.16208	0.068853	0.831134	1524	2
Rraga	5	0.9957	0.00188022	0.99568	1	18196	0	0.022903	1.16148	0.068948	0.831134	1525	4
Ccdc170	5	0.72485	0.0750491	0.8413	1	15007	1	0.022909	1.16136	0.068966	0.831134	1526	3
Zbtbd6	5	0.9969	0.00136583	0.99686	1	18241	0	0.02295	1.16067	0.069076	0.831134	1527	4
Zscan18	5	0.3412	0.246892	0.56638	1	10341	1	0.022961	1.16047	0.069109	0.831134	1528	4
Col22a1	5	0.071484	0.709053	0.19541	0.885735	4062	3	0.022964	1.16042	0.069117	0.831134	1529	2
Gad1	5	0.19508	0.383871	0.41317	0.966397	7877	1	0.023005	1.15973	0.069226	0.831134	1530	4
Dram1	5	0.34287	0.245621	0.56804	1	10368	1	0.023022	1.15944	0.069273	0.831134	1531	2
Eif5b	5	0.075684	0.690668	0.20386	0.889194	4216	4	0.023031	1.1593	0.069294	0.831134	1532	1
Arx	5	0.094949	0.616508	0.24182	0.908287	4905	1	0.023043	1.15912	0.069323	0.831134	1533	3
Pth1r	5	0.90833	0.0315171	0.93	1	16579	1	0.023049	1.15898	0.069345	0.831134	1534	4
Gpr135	5	0.94376	0.0227521	0.94896	1	16910	1	0.023051	1.15895	0.06935	0.831134	1535	3
Mat1a	5	0.30051	0.27956	0.52534	0.996958	9703	1	0.023079	1.15842	0.069436	0.831134	1536	2
Dapp1	5	0.32014	0.263428	0.54522	1	10013	1	0.023083	1.15833	0.069449	0.831134	1537	3
Fbxo32	5	0.35056	0.239774	0.57574	1	10499	3	0.023085	1.15827	0.069459	0.831134	1538	2
5730559C18Rik	5	0.97407	0.011441	0.974	1	17463	0	0.023102	1.15796	0.069509	0.831134	1539	3
Tiam1	5	0.92033	0.0288634	0.9357	1	16670	1	0.023112	1.15776	0.069541	0.831134	1540	3
Bcl2l10	5	0.92599	0.0274963	0.93865	1	16707	1	0.023117	1.15771	0.069549	0.831134	1541	3
Slc9a5	5	0.13233	0.506542	0.3115	0.9386	6105	2	0.023122	1.15763	0.069562	0.831134	1542	3
Ddah1	5	0.97228	0.012222	0.97225	1	17391	0	0.02314	1.1573	0.069614	0.831212	1543	2
Kctd17	5	0.0028697	1.91739	0.012095	0.480699	462	3	0.023194	1.15636	0.069766	0.832494	1544	2
Ppp1r3g	5	0.99307	0.00302014	0.99307	1	18094	0	0.023224	1.15585	0.069847	0.832647	1545	4
Gbgt1	5	0.68775	0.0864881	0.81943	1	14614	1	0.023232	1.15572	0.069869	0.832647	1546	3
Ofcc1	5	0.5941	0.115369	0.76671	1	13736	1	0.023277	1.1549	0.07	0.833284	1547	3
Klra2	5	0.56505	0.124343	0.75103	1	13475	1	0.023297	1.15464	0.070043	0.833284	1548	3
Riok3	5	0.19407	0.385071	0.41203	0.965883	7854	3	0.023303	1.15454	0.070058	0.833284	1549	2
1700015E13Rik	5	0.55277	0.128118	0.74453	1	13344	1	0.023329	1.154	0.070146	0.833782	1550	3
Srek1ip1	5	0.60219	0.112878	0.77112	1	13809	2	0.023357	1.15346	0.070233	0.834284	1551	1
Plxna4	5	0.074069	0.697474	0.20069	0.888606	4159	2	0.023391	1.15282	0.070336	0.834965	1552	3
Slc2a12	5	0.97228	0.012222	0.97225	1	17417	0	0.023436	1.15196	0.070475	0.83554	1553	3
Mvb12b	5	0.47838	0.156499	0.69743	1	12515	2	0.023462	1.15151	0.070549	0.83554	1554	3
Cdc20b	5	0.14012	0.487756	0.32527	0.940106	6374	4	0.023466	1.15144	0.070561	0.83554	1555	1
Fam174b	5	0.22441	0.351338	0.44531	0.977177	8396	1	0.023483	1.1512	0.0706	0.83554	1556	4
Pla2r1	5	0.41045	0.198027	0.63383	1	11437	2	0.023487	1.15113	0.070611	0.83554	1557	3
Phlpp1	5	0.0039006	1.7914	0.016166	0.544274	547	1	0.023507	1.15079	0.070666	0.835658	1558	4
Car10	5	0.16376	0.436685	0.36586	0.955043	7055	3	0.023571	1.14975	0.070835	0.837116	1559	2
Neu1	5	0.98712	0.00563885	0.9871	1	17887	0	0.023629	1.14878	0.070993	0.837178	1560	3
Tmem39b	5	0.28706	0.291248	0.51139	0.995079	9462	2	0.023632	1.14872	0.071003	0.837178	1561	3
Maff	5	0.68794	0.0864245	0.81955	1	14618	1	0.023632	1.14872	0.071003	0.837178	1562	4
Fert2	5	0.79908	0.0513279	0.88853	1	15818	2	0.023639	1.14861	0.071022	0.837178	1563	2
Ncdn	5	0.81965	0.0460809	0.89933	1	16027	1	0.023668	1.14804	0.071114	0.837275	1564	3
Cntln	5	0.91227	0.030654	0.93185	1	16610	1	0.023684	1.14778	0.071158	0.837275	1565	3
Fbxl3	5	0.61004	0.110491	0.77537	1	13874	1	0.023723	1.14719	0.071254	0.837275	1566	4
Eif6	5	0.21889	0.35717	0.43937	0.97387	8305	3	0.023738	1.14697	0.07129	0.837275	1567	1
Pcdh1	5	0.8625	0.0398576	0.91231	1	16279	1	0.023758	1.14662	0.071347	0.837275	1568	4
Icam4	5	0.80728	0.0486965	0.89393	1	15934	1	0.023765	1.1465	0.071367	0.837275	1569	4
Smurf1	5	0.94101	0.0235354	0.94725	1	16877	1	0.023794	1.14606	0.071439	0.837275	1570	3
Rras2	5	0.23476	0.340578	0.45648	0.981646	8566	2	0.023819	1.14568	0.071502	0.837275	1571	3
Kcnmb3	5	0.73515	0.0718244	0.84757	1	15112	1	0.023828	1.1455	0.071532	0.837275	1572	4
Foxn1	5	0.68722	0.0866472	0.81913	1	14606	2	0.023833	1.1454	0.071549	0.837275	1573	3
Myh7	5	0.78512	0.0559024	0.87922	1	15637	2	0.023839	1.14532	0.071562	0.837275	1574	3
Cln3	5	0.53711	0.132951	0.73629	1	13204	2	0.023847	1.14523	0.071576	0.837275	1575	2
Klhl41	5	0.5053	0.142806	0.71977	1	12922	2	0.0239	1.14427	0.071735	0.837578	1576	3
Rps6ka5	5	0.060098	0.765407	0.17163	0.864506	3652	3	0.023901	1.14426	0.071736	0.837578	1577	1
1700011H14Rik	5	0.7839	0.0563176	0.87838	1	15619	1	0.023902	1.14425	0.071738	0.837578	1578	4
Tmem132d	5	0.9951	0.002142	0.99508	1	18169	0	0.023944	1.14353	0.071857	0.838433	1579	4
Nrm	5	0.99659	0.00148783	0.99658	1	18226	0	0.024063	1.14163	0.072172	0.841207	1580	4
Fads6	5	0.59041	0.116509	0.7647	1	13713	2	0.024103	1.14095	0.072285	0.841207	1581	3
Mtch1	5	0.99769	0.00102179	0.99765	1	18274	0	0.02412	1.14071	0.072325	0.841207	1582	4
Ccdc167	5	0.95267	0.0199375	0.95513	1	17031	1	0.024126	1.14065	0.072335	0.841207	1583	3
Gm694	5	0.96414	0.0157518	0.96438	1	17223	1	0.024145	1.14038	0.072381	0.841207	1584	4
Mdga1	5	0.98222	0.00783102	0.98213	1	17742	0	0.024162	1.14006	0.072433	0.841207	1585	4
Rnf41	5	0.45598	0.169578	0.67674	1	12163	1	0.024169	1.13997	0.072449	0.841207	1586	4
Tmprss11e	5	0.93403	0.0254653	0.94305	1	16790	1	0.024173	1.1399	0.07246	0.841207	1587	1
Gpcpd1	5	0.79587	0.0523801	0.88638	1	15771	1	0.024195	1.13947	0.072532	0.841519	1588	3
Pls1	5	0.21773	0.358387	0.43814	0.973846	8287	2	0.024224	1.13902	0.072608	0.841606	1589	3
Rasd2	5	0.95491	0.0191788	0.9568	1	17054	1	0.024244	1.13865	0.072669	0.841606	1590	4
Pacs2	5	0.91207	0.0307053	0.93174	1	16608	1	0.024247	1.1386	0.072677	0.841606	1591	4
Lipm	5	0.069914	0.71636	0.19215	0.882634	4004	4	0.024281	1.13804	0.072771	0.842172	1592	1
Paqr8	5	0.73449	0.0720346	0.84716	1	15103	1	0.024336	1.13714	0.072922	0.842653	1593	2
Pan3	5	0.78674	0.0553644	0.88031	1	15656	2	0.024361	1.13672	0.072992	0.842653	1594	3
Ssxb2	1	0.97563	0.0107416	0.97557	1	17518	0	0.024366	1.13664	0.073006	0.842653	1595	1
Tex26	5	0.90487	0.0322462	0.92844	1	16550	1	0.024369	1.13659	0.073015	0.842653	1596	3
Cdh17	5	0.98466	0.00674458	0.98459	1	17812	0	0.02439	1.13623	0.073076	0.842653	1597	1
Myoz1	5	0.97604	0.0105591	0.97598	1	17531	0	0.024393	1.13616	0.073087	0.842653	1598	4
Yy2	5	0.71463	0.0782407	0.83514	1	14896	1	0.024436	1.13549	0.0732	0.843085	1599	4
Zfp112	5	0.34835	0.241451	0.57352	1	10454	2	0.024441	1.13539	0.073216	0.843085	1600	3
Smad1	5	0.47901	0.156145	0.698	1	12525	2	0.024461	1.13504	0.073276	0.843251	1601	3
Zbtb20	5	0.82807	0.0449235	0.90173	1	16076	1	0.024489	1.13461	0.073348	0.843533	1602	4
Stx12	5	0.32045	0.263173	0.54554	1	10022	2	0.024509	1.13435	0.073392	0.843533	1603	2
Pknox2	5	0.63985	0.101346	0.79187	1	14131	2	0.024543	1.13385	0.073477	0.84358	1604	3
Gla	5	0.73151	0.0729686	0.84534	1	15079	1	0.024548	1.13378	0.073488	0.84358	1605	3
Yipf3	5	0.29495	0.284306	0.51963	0.996648	9602	2	0.024585	1.13322	0.073583	0.84414	1606	3
Krtcap2	5	0.6206	0.107266	0.78115	1	13964	1	0.024621	1.13264	0.073681	0.844713	1607	4
Usp26	5	0.32081	0.262871	0.54592	1	10026	2	0.024647	1.13224	0.073749	0.844713	1608	3
Ttc28	5	0.51951	0.1384	0.72711	1	13043	2	0.024657	1.13212	0.07377	0.844713	1609	3
Chrac1	5	0.56542	0.124233	0.75122	1	13484	1	0.024686	1.13169	0.073843	0.845019	1610	4
Foxred2	5	0.98002	0.00880051	0.97994	1	17668	0	0.024703	1.1314	0.073893	0.845066	1611	3
Six3	5	0.91733	0.0295508	0.93422	1	16653	1	0.024736	1.13084	0.073988	0.845635	1612	3
Ar	5	0.66417	0.0938266	0.8057	1	14374	1	0.024791	1.12996	0.074137	0.845855	1613	3
Tmem260	5	0.99469	0.00232098	0.99467	1	18155	0	0.024794	1.12991	0.074147	0.845855	1614	4
BC049635	5	0.13828	0.49209	0.32204	0.939461	6313	3	0.024825	1.12944	0.074226	0.845855	1615	2
Elfn1	5	0.42581	0.18815	0.64841	1	11657	1	0.024874	1.12868	0.074357	0.845855	1616	3
Trmt10a	5	0.70474	0.081304	0.82927	1	14805	2	0.024879	1.12863	0.074365	0.845855	1617	1
Cldn20	5	0.36667	0.228001	0.59156	1	10759	2	0.024885	1.12855	0.074379	0.845855	1618	3
AI607873	5	0.21879	0.357278	0.43926	0.97387	8303	1	0.024895	1.1284	0.074404	0.845855	1619	4
Ryk	5	0.95751	0.018272	0.9588	1	17094	1	0.02492	1.12803	0.074468	0.845855	1620	4
Klk9	5	0.69077	0.0855881	0.82113	1	14645	2	0.024942	1.12768	0.074528	0.845855	1621	3
Invs	5	0.99679	0.00140504	0.99677	1	18233	0	0.02496	1.12741	0.074574	0.845855	1622	4
Cep128	5	0.62541	0.105773	0.78384	1	14009	1	0.024983	1.12698	0.074649	0.845855	1623	2
Evc2	5	0.99646	0.00154885	0.99644	1	18221	0	0.024985	1.12695	0.074653	0.845855	1624	4
Zfp59	5	0.9418	0.0233154	0.94773	1	16882	1	0.025013	1.12649	0.074733	0.845855	1625	3
Ccdc109b	5	0.99576	0.00184968	0.99575	1	18200	0	0.025029	1.12628	0.074769	0.845855	1626	4
Dmrtb1	5	0.99773	0.00100873	0.99768	1	18277	0	0.025043	1.12602	0.074814	0.845855	1627	4
H2-Eb1	5	0.62541	0.105773	0.78384	1	14014	1	0.025061	1.12576	0.074859	0.845855	1628	4
Gpank1	5	0.13572	0.498311	0.31746	0.938635	6223	4	0.025096	1.1252	0.074955	0.845855	1629	1
Lrrc47	5	0.99246	0.00326948	0.9925	1	18058	0	0.025101	1.12513	0.074967	0.845855	1630	4
Epx	5	0.90639	0.0319095	0.92916	1	16566	1	0.025124	1.12478	0.075028	0.845855	1631	3
Ctdsp1	5	0.58825	0.117185	0.76351	1	13695	2	0.02514	1.12455	0.075068	0.845855	1632	3
Commd4	5	0.24457	0.330748	0.46693	0.985306	8729	1	0.025203	1.12341	0.075265	0.845855	1633	4
Lmx1b	5	0.61201	0.109898	0.77643	1	13888	1	0.025225	1.12311	0.075317	0.845855	1634	4
Hsd3b5	1	0.97471	0.0111602	0.97463	1	17483	0	0.025285	1.12212	0.075489	0.845855	1635	1
1700067P10Rik	5	0.56929	0.123044	0.75328	1	13516	1	0.025294	1.12198	0.075512	0.845855	1636	4
Pde6g	4	0.27578	0.301291	0.4997	0.993519	9265	1	0.025313	1.12174	0.075554	0.845855	1637	2
Ggt5	5	0.79907	0.0513328	0.88852	1	15817	1	0.025323	1.12156	0.075586	0.845855	1638	4
Fam129a	5	0.99062	0.00407099	0.99067	1	17997	0	0.025331	1.12147	0.075602	0.845855	1639	4
St8sia4	5	0.13357	0.503569	0.31364	0.9386	6149	1	0.025368	1.12089	0.075702	0.845855	1640	3
Map2	5	0.59002	0.116634	0.76448	1	13709	1	0.025382	1.12067	0.075741	0.845855	1641	2
Dcun1d1	5	0.52184	0.137684	0.72831	1	13066	2	0.025422	1.12007	0.075846	0.845855	1642	1
9430020K01Rik	5	0.9955	0.0019631	0.99549	1	18183	0	0.02543	1.11997	0.075863	0.845855	1643	4
Alpl	5	0.48186	0.154592	0.7005	1	12564	1	0.025437	1.11988	0.075878	0.845855	1644	4
Acot7	5	0.92794	0.0270154	0.93969	1	16722	1	0.025448	1.11974	0.075903	0.845855	1645	4
Mfsd10	5	0.80901	0.0481381	0.89508	1	15951	2	0.025452	1.11968	0.075914	0.845855	1646	2
AU022751	5	0.72008	0.0765591	0.83838	1	14961	1	0.025455	1.11965	0.075919	0.845855	1647	4
Vmn2r80	5	0.79474	0.0527526	0.88562	1	15755	2	0.025476	1.11935	0.075971	0.845855	1648	2
Ap1m2	5	0.9477	0.0215501	0.95159	1	16964	1	0.025482	1.11924	0.075991	0.845855	1649	2
Tmtc1	5	0.021507	1.11074	0.077493	0.716037	1992	1	0.025488	1.11913	0.076009	0.845855	1650	4
Muc1	5	0.95069	0.0205973	0.95368	1	17001	1	0.025492	1.11908	0.076019	0.845855	1651	3
9930012K11Rik	5	0.96862	0.0138331	0.96865	1	17327	1	0.025502	1.11892	0.076046	0.845855	1652	3
Maoa	5	0.46983	0.161472	0.68949	1	12386	2	0.025502	1.11891	0.076048	0.845855	1653	3
Cldn25	5	0.97803	0.00967447	0.97797	1	17594	0	0.025512	1.11878	0.076071	0.845855	1654	3
Pcdhb13	5	0.39077	0.211188	0.61491	1	11134	2	0.02553	1.1185	0.07612	0.845855	1655	2
Zmat4	5	0.44948	0.173517	0.67063	1	12064	1	0.025552	1.11818	0.076176	0.845855	1656	2
Uhmk1	5	0.2668	0.309476	0.49037	0.990546	9119	1	0.025555	1.11817	0.076178	0.845855	1657	3
Gykl1	5	0.94049	0.0236913	0.94691	1	16866	1	0.025565	1.11801	0.076207	0.845855	1658	4
Cmtm4	5	0.20963	0.36734	0.4292	0.97144	8136	2	0.025585	1.11769	0.076263	0.845855	1659	2
Runx2	5	0.42716	0.187294	0.64969	1	11688	1	0.025591	1.1176	0.076279	0.845855	1660	4
Gzmn	5	0.31692	0.266033	0.54196	1	9970	2	0.025592	1.1176	0.076279	0.845855	1661	3
Oog3	5	0.74761	0.0678866	0.85529	1	15237	1	0.025602	1.11745	0.076305	0.845855	1662	3
Mss51	5	0.96287	0.0162475	0.96328	1	17193	1	0.025669	1.11645	0.076481	0.845855	1663	4
Cdkal1	5	0.85037	0.0416846	0.90848	1	16202	1	0.025683	1.11626	0.076513	0.845855	1664	4
4930447A16Rik	5	0.35575	0.235891	0.58091	1	10580	2	0.025693	1.11612	0.076539	0.845855	1665	2
Prss56	5	0.73232	0.0727066	0.84585	1	15084	1	0.025703	1.11599	0.076562	0.845855	1666	3
Foxe1	5	0.32816	0.257055	0.55328	1	10132	1	0.025703	1.11598	0.076563	0.845855	1667	3
Nudt19	5	0.99396	0.00263546	0.99395	1	18126	0	0.025709	1.11589	0.076579	0.845855	1668	4
1700042G07Rik	5	0.96948	0.0134522	0.9695	1	17344	0	0.025728	1.11554	0.07664	0.845925	1669	4
Arid1b	5	0.97726	0.0100165	0.9772	1	17568	0	0.025748	1.1153	0.076683	0.845925	1670	3
Zmiz1	5	0.6087	0.110861	0.77471	1	13862	2	0.025782	1.11472	0.076786	0.845925	1671	3
Scn3b	5	0.34965	0.240468	0.57482	1	10483	2	0.025794	1.11456	0.076814	0.845925	1672	2
Kidins220	5	0.99776	0.000995675	0.99771	1	18281	0	0.025794	1.11455	0.076815	0.845925	1673	4
Fzd6	5	0.97882	0.00932822	0.97875	1	17628	0	0.025839	1.11387	0.076936	0.846682	1674	4
BC037034	5	0.33286	0.253374	0.55799	1	10213	1	0.025854	1.11365	0.076975	0.846682	1675	3
Nek1	5	0.98801	0.00523866	0.98801	1	17902	0	0.025917	1.11265	0.077152	0.847751	1676	4
Rpl22	4	0.22664	0.348994	0.44772	0.978653	8428	3	0.025922	1.11259	0.077164	0.847751	1677	1
Slc7a3	5	0.99764	0.00103921	0.99761	1	18272	0	0.025965	1.11191	0.077284	0.848556	1678	4
H2-DMb2	5	0.73302	0.0724911	0.84627	1	15092	2	0.026019	1.11103	0.077441	0.849772	1679	3
Hexa	5	0.89898	0.0334125	0.92595	1	16504	1	0.026069	1.11032	0.077568	0.849826	1680	3
Paqr3	5	0.48964	0.150206	0.70761	1	12693	2	0.026073	1.11026	0.077578	0.849826	1681	2
Pde9a	5	0.93926	0.0240308	0.94617	1	16850	1	0.026118	1.10958	0.0777	0.849826	1682	4
Qprt	5	0.06536	0.738404	0.18264	0.87312	3854	4	0.026127	1.10946	0.077721	0.849826	1683	1
Nkx6-1	5	0.9825	0.00769396	0.98244	1	17748	0	0.026144	1.10925	0.077759	0.849826	1684	3
Lbh	5	0.53366	0.134026	0.73447	1	13172	2	0.026171	1.10881	0.077838	0.849826	1685	3
Cttn	5	0.032623	0.954677	0.111	0.780202	2620	3	0.026182	1.10864	0.077869	0.849826	1686	2
Clgn	5	0.46943	0.161711	0.68911	1	12378	2	0.026182	1.10864	0.077869	0.849826	1687	3
Cbx7	5	0.88048	0.036831	0.91869	1	16383	1	0.026188	1.10852	0.07789	0.849826	1688	3
Hmgn2	2	0.97378	0.0115614	0.97373	1	17450	0	0.02622	1.10803	0.077978	0.849826	1689	2
Angpt1	5	0.77725	0.0584339	0.87411	1	15541	2	0.026236	1.10778	0.078022	0.849826	1690	1
Msh5	5	0.9867	0.00583248	0.98666	1	17873	0	0.026264	1.10739	0.078093	0.849826	1691	4
Brsk2	5	0.18502	0.397083	0.40079	0.963782	7655	1	0.026286	1.10708	0.078148	0.849826	1692	4
Vmn2r85	4	0.37141	0.224601	0.59621	1	10832	1	0.026288	1.10705	0.078153	0.849826	1693	3
Ptpn13	5	0.81579	0.0465931	0.89827	1	16006	1	0.026289	1.10705	0.078153	0.849826	1694	3
Lman2	5	0.84506	0.0424837	0.90681	1	16164	1	0.026305	1.10679	0.078201	0.849826	1695	3
Ect2l	5	0.99578	0.00184532	0.99576	1	18202	0	0.026337	1.10631	0.078287	0.849826	1696	3
Tnfaip1	5	0.62392	0.106244	0.78299	1	13988	2	0.026344	1.10622	0.078303	0.849826	1697	2
Smarcc1	5	0.57192	0.122208	0.75473	1	13557	2	0.02635	1.10612	0.078322	0.849826	1698	3
Prss16	5	0.86075	0.0401242	0.91175	1	16266	1	0.026391	1.10551	0.078432	0.849957	1699	4
Tmc8	5	0.99456	0.00237338	0.99455	1	18149	0	0.026395	1.10546	0.078441	0.849957	1700	4
Coch	5	0.2102	0.366703	0.42983	0.971988	8144	2	0.026407	1.10529	0.078472	0.849957	1701	3
Mblac2	5	0.97802	0.00967447	0.97797	1	17593	0	0.02647	1.10436	0.07864	0.851273	1702	4
Cyp3a44	2	0.89179	0.0347654	0.92307	1	16451	0	0.02652	1.10368	0.078762	0.851644	1703	1
Tgm4	5	0.97453	0.011236	0.97446	1	17475	0	0.026531	1.1035	0.078795	0.851644	1704	4
Rcbtb2	5	0.64933	0.0983946	0.79727	1	14230	1	0.02655	1.10327	0.078837	0.851644	1705	4
Gm1140	5	0.87546	0.0377064	0.91684	1	16348	1	0.026585	1.1027	0.078941	0.851644	1706	4
Gm14692	5	0.87546	0.0377064	0.91684	1	16349	1	0.026585	1.1027	0.078941	0.851644	1707	4
Pik3cb	5	0.81579	0.0465931	0.89827	1	16008	1	0.026591	1.10261	0.078957	0.851644	1708	4
Glyr1	5	0.68638	0.086907	0.81864	1	14597	2	0.026616	1.10224	0.079024	0.851644	1709	2
Hs3st5	5	0.47067	0.160968	0.69029	1	12403	2	0.026623	1.10213	0.079044	0.851644	1710	3
Tecrl	5	0.17306	0.418597	0.38142	0.957969	7332	3	0.02667	1.10144	0.07917	0.851857	1711	2
Gm6289	5	0.2935	0.28557	0.51812	0.996648	9571	3	0.026677	1.10136	0.079185	0.851857	1712	2
Sntb1	5	0.48699	0.1517	0.70518	1	12645	1	0.026724	1.10063	0.079317	0.851857	1713	4
Tspyl5	5	0.94566	0.0221713	0.95023	1	16932	1	0.026738	1.1004	0.07936	0.851857	1714	2
Hoxc10	5	0.61569	0.108764	0.77846	1	13919	1	0.026742	1.10037	0.079366	0.851857	1715	3
Qsox1	5	0.58541	0.118068	0.76196	1	13664	1	0.026747	1.10031	0.079377	0.851857	1716	3
Lrrfip1	5	0.9909	0.00396141	0.99092	1	18010	0	0.026753	1.10025	0.079388	0.851857	1717	3
Dlg4	5	0.11779	0.544957	0.28513	0.927357	5657	3	0.026832	1.0991	0.079598	0.853284	1718	2
Lef1	5	0.82113	0.0458781	0.89975	1	16034	1	0.026838	1.09901	0.079614	0.853284	1719	4
Akap8	5	0.66031	0.0950141	0.8035	1	14337	1	0.026902	1.09807	0.079787	0.853284	1720	2
Fbxw2	5	0.86213	0.0399147	0.91219	1	16277	1	0.026937	1.09753	0.079886	0.853284	1721	3
2210016F16Rik	5	0.96047	0.0171682	0.96124	1	17144	1	0.026971	1.09703	0.079977	0.853284	1722	4
Impad1	5	0.59313	0.115669	0.76618	1	13731	1	0.027009	1.0965	0.080075	0.853284	1723	4
Ace2	5	0.2744	0.302544	0.49826	0.992955	9244	2	0.027025	1.09629	0.080115	0.853284	1724	3
Suv39h2	5	0.66777	0.0926908	0.80781	1	14410	2	0.027036	1.0961	0.080149	0.853284	1725	3
B4galnt3	5	0.15962	0.445135	0.35881	0.952781	6936	3	0.027049	1.0959	0.080186	0.853284	1726	2
Samd9l	5	0.98825	0.00512439	0.98827	1	17907	0	0.027123	1.09478	0.080393	0.853284	1727	3
Snx19	5	0.98298	0.00749066	0.9829	1	17764	0	0.027139	1.09454	0.080438	0.853284	1728	3
Tbxa2r	5	0.89602	0.0339851	0.92473	1	16483	1	0.027143	1.09446	0.080452	0.853284	1729	4
1700088E04Rik	5	0.49534	0.146984	0.71288	1	12799	1	0.02715	1.09433	0.080477	0.853284	1730	3
Zfp53	5	0.21899	0.357071	0.43947	0.97387	8311	3	0.027158	1.09422	0.080497	0.853284	1731	1
Fdxacb1	5	0.99776	0.000995675	0.99771	1	18280	0	0.027166	1.09411	0.080518	0.853284	1732	4
Hipk2	5	0.0081711	1.49343	0.032105	0.622165	946	3	0.027221	1.09334	0.08066	0.853284	1733	2
Fam219a	5	0.97844	0.00949243	0.97838	1	17611	0	0.02724	1.09305	0.080715	0.853284	1734	4
Nabp1	5	0.80996	0.0478326	0.89571	1	15959	2	0.027266	1.0927	0.08078	0.853284	1735	3
Map3k14	5	0.6964	0.083862	0.8244	1	14706	1	0.027274	1.09258	0.080802	0.853284	1736	4
Ick	5	0.085186	0.652065	0.22281	0.90103	4550	2	0.027283	1.09245	0.080826	0.853284	1737	2
Heyl	5	0.94655	0.0219154	0.95079	1	16947	1	0.027286	1.09241	0.080833	0.853284	1738	4
Tas2r144	5	0.043044	0.870794	0.13465	0.826677	3001	1	0.027293	1.0923	0.080854	0.853284	1739	3
Chst14	5	0.99121	0.00382556	0.99123	1	18029	0	0.027309	1.09208	0.080895	0.853284	1740	4
Rps6ka3	5	0.41837	0.192878	0.64139	1	11538	3	0.02732	1.09189	0.080931	0.853284	1741	2
Rnf220	5	0.98667	0.00585009	0.98662	1	17871	0	0.027324	1.09184	0.080939	0.853284	1742	4
Slc4a3	5	0.043686	0.866301	0.13605	0.827406	3025	1	0.027363	1.09133	0.081035	0.853284	1743	4
Tchp	5	0.48875	0.150722	0.70677	1	12677	2	0.027374	1.09114	0.08107	0.853284	1744	2
Calcr	5	0.47747	0.157035	0.69657	1	12499	2	0.027375	1.09113	0.081072	0.853284	1745	3
Rin2	5	0.99559	0.0019282	0.99557	1	18187	0	0.027386	1.09098	0.0811	0.853284	1746	4
Pnliprp2	5	0.55022	0.128912	0.74317	1	13317	1	0.027417	1.09055	0.081181	0.853284	1747	4
Gm17495	5	0.48511	0.152773	0.70344	1	12617	2	0.027429	1.09035	0.081218	0.853284	1748	2
Cpne2	5	0.15591	0.452902	0.35245	0.951769	6817	2	0.027469	1.0898	0.081321	0.853284	1749	3
Actr8	5	0.56862	0.123257	0.75291	1	13513	1	0.027483	1.08961	0.081356	0.853284	1750	1
Ltc4s	5	0.52043	0.138125	0.72757	1	13050	2	0.027521	1.08904	0.081463	0.853284	1751	2
Mvk	5	0.056182	0.786934	0.16333	0.85782	3508	4	0.027537	1.0888	0.081508	0.853284	1752	1
Bhlhe40	5	0.68476	0.0874166	0.81768	1	14575	1	0.027552	1.08857	0.081552	0.853284	1753	4
Ceacam3	5	0.8121	0.0471495	0.89712	1	15984	1	0.027568	1.08838	0.081587	0.853284	1754	4
Mypop	5	0.12846	0.516455	0.30447	0.935751	5991	1	0.027587	1.08817	0.081626	0.853284	1755	4
Traf3ip1	5	0.69047	0.0856727	0.82097	1	14642	1	0.027591	1.08813	0.081633	0.853284	1756	2
Sec63	5	0.61977	0.107521	0.78069	1	13956	2	0.027604	1.08799	0.08166	0.853284	1757	3
Ucn3	5	0.9954	0.00200673	0.99539	1	18180	0	0.027607	1.08796	0.081666	0.853284	1758	4
Ncoa7	10	0.29006	0.288598	0.51452	0.995731	9520	5	0.027634	1.0876	0.081734	0.853284	1759	5
Pno1	5	0.70709	0.0805506	0.83071	1	14833	2	0.027645	1.08744	0.081764	0.853284	1760	2
Sec24a	5	0.93234	0.025926	0.94205	1	16770	1	0.027645	1.08744	0.081764	0.853284	1761	4
Tgfbr2	5	0.99575	0.00185841	0.99573	1	18199	0	0.027667	1.0872	0.081809	0.853284	1762	3
Cml1	5	0.68271	0.0880704	0.81645	1	14554	1	0.027669	1.08718	0.081812	0.853284	1763	4
Zc3h4	5	0.80562	0.049241	0.89281	1	15912	2	0.027678	1.08708	0.081832	0.853284	1764	3
Vmn1r26	5	0.89843	0.0335204	0.92572	1	16495	1	0.027712	1.08654	0.081933	0.853284	1765	4
Prl6a1	5	0.9052	0.0321713	0.9286	1	16553	1	0.027754	1.08594	0.082047	0.853284	1766	4
Nap1l3	5	0.94648	0.0219337	0.95075	1	16943	1	0.027799	1.08529	0.08217	0.853284	1767	4
Egfl6	5	0.029432	0.98987	0.10236	0.762746	2470	1	0.027799	1.08529	0.08217	0.853284	1768	4
Apba3	5	0.20942	0.367553	0.42899	0.97144	8133	1	0.027811	1.08515	0.082196	0.853284	1769	3
2810459M11Rik	5	0.89276	0.034596	0.92343	1	16459	1	0.027829	1.08491	0.082242	0.853284	1770	4
Msmb	5	0.20151	0.376472	0.42027	0.969246	7985	2	0.027862	1.08443	0.082332	0.853284	1771	3
Taf9	8	0.062548	0.752518	0.1768	0.869416	3740	6	0.027893	1.08403	0.082409	0.853284	1772	2
Rasal3	5	0.42448	0.189008	0.64713	1	11639	2	0.027895	1.084	0.082414	0.853284	1773	3
Jsrp1	5	0.1577	0.449124	0.35553	0.952291	6877	1	0.027895	1.08399	0.082416	0.853284	1774	2
Ogfod2	5	0.43773	0.180719	0.6596	1	11873	2	0.027916	1.08371	0.082469	0.853284	1775	3
Fndc8	5	0.063885	0.745742	0.17958	0.872931	3790	3	0.027971	1.083	0.082603	0.853284	1776	1
Tbc1d21	5	0.89034	0.0350336	0.9225	1	16441	1	0.027973	1.08296	0.082611	0.853284	1777	4
Arhgef26	5	0.33678	0.250341	0.5619	1	10277	2	0.027978	1.08292	0.082619	0.853284	1778	3
Pip5kl1	5	0.6491	0.0984654	0.79714	1	14225	2	0.027984	1.08284	0.082634	0.853284	1779	3
Cd93	5	0.97817	0.0096123	0.97811	1	17600	0	0.028001	1.08261	0.082678	0.853284	1780	4
Isl2	5	0.45185	0.172062	0.67288	1	12096	1	0.028012	1.08243	0.082712	0.853284	1781	3
Itpr1	5	0.99559	0.00192384	0.99558	1	18188	0	0.028032	1.0822	0.082757	0.853284	1782	4
Lin28b	5	0.64032	0.101198	0.79214	1	14138	2	0.028041	1.08206	0.082782	0.853284	1783	2
Nudt10	5	0.77494	0.0591848	0.8726	1	15513	1	0.028057	1.08185	0.082822	0.853284	1784	2
Nudt11	5	0.77494	0.0591848	0.8726	1	15512	1	0.028057	1.08185	0.082822	0.853284	1785	2
Dlg1	5	0.48973	0.150157	0.70769	1	12696	2	0.028073	1.08161	0.082868	0.853284	1786	2
Gna15	5	0.18701	0.393629	0.40399	0.963951	7713	2	0.028079	1.08155	0.08288	0.853284	1787	2
Map2k7	5	0.9827	0.0076144	0.98262	1	17758	0	0.028087	1.08147	0.082896	0.853284	1788	4
Shc3	5	0.0057774	1.63341	0.023259	0.587832	729	3	0.028114	1.08109	0.082968	0.853284	1789	2
Klhl40	5	0.96406	0.0157833	0.96431	1	17221	1	0.028138	1.08073	0.083036	0.853284	1790	4
Htr2a	5	0.94629	0.0219885	0.95063	1	16941	1	0.028178	1.08021	0.083137	0.853284	1791	4
Adprhl1	5	0.64352	0.100201	0.79396	1	14163	2	0.028187	1.08007	0.083163	0.853284	1792	3
Tmem140	5	0.18068	0.404625	0.39389	0.963227	7533	3	0.028209	1.07976	0.083223	0.853284	1793	2
4921530L21Rik	5	0.81096	0.0475224	0.89635	1	15973	1	0.028218	1.07963	0.083247	0.853284	1794	3
Cypt14	4	0.37233	0.223946	0.59711	1	10848	2	0.028227	1.07949	0.083274	0.853284	1795	2
Gba	5	0.28871	0.28979	0.51311	0.995079	9495	1	0.028246	1.07922	0.083325	0.853284	1796	3
4930402K13Rik	5	0.81018	0.0477599	0.89586	1	15963	2	0.028251	1.07917	0.083336	0.853284	1797	2
Arsa	5	0.80822	0.0483954	0.89455	1	15942	1	0.028263	1.079	0.083368	0.853284	1798	3
Nthl1	5	0.003983	1.78328	0.016471	0.547762	554	3	0.028282	1.07875	0.083417	0.853284	1799	2
Rnf19a	5	0.29771	0.28193	0.52248	0.996648	9655	1	0.028291	1.07861	0.083443	0.853284	1800	3
Il10	5	0.17121	0.422198	0.37827	0.957338	7273	2	0.028295	1.07854	0.083456	0.853284	1801	2
Cdkl5	5	0.65493	0.0966441	0.80049	1	14288	2	0.028308	1.07834	0.083494	0.853284	1802	3
Lrrc38	5	0.98053	0.00857898	0.98044	1	17688	0	0.028313	1.07829	0.083504	0.853284	1803	3
Tnfsf11	5	0.98963	0.00450959	0.98967	1	17952	0	0.028343	1.07786	0.083588	0.853585	1804	4
Map2k4	5	0.31569	0.266987	0.54077	1	9945	2	0.028377	1.07742	0.083672	0.853585	1805	2
Cth	5	0.96008	0.0173218	0.9609	1	17131	1	0.028403	1.07702	0.083749	0.853585	1806	4
Ggact	5	0.71906	0.0768752	0.83777	1	14952	1	0.028404	1.077	0.083752	0.853585	1807	3
Tnrc6b	5	0.96278	0.0162835	0.9632	1	17189	1	0.028409	1.07694	0.083765	0.853585	1808	3
Pacrgl	5	0.9971	0.00127435	0.99707	1	18251	0	0.028438	1.0765	0.083849	0.853973	1809	4
Cd27	5	0.22273	0.353116	0.44349	0.976657	8365	3	0.028458	1.07619	0.083909	0.854108	1810	2
Ss18	5	0.76893	0.0611002	0.86876	1	15454	2	0.028512	1.0755	0.084043	0.854527	1811	3
Espnl	5	0.15833	0.447806	0.35661	0.952485	6896	1	0.028527	1.07531	0.08408	0.854527	1812	3
H2-Ab1	5	0.4086	0.199269	0.63202	1	11415	2	0.028566	1.07481	0.084176	0.854527	1813	3
Th	5	0.27572	0.301334	0.49965	0.993519	9262	1	0.028566	1.07481	0.084176	0.854527	1814	3
Gjb4	5	0.85382	0.0411877	0.90952	1	16224	1	0.028572	1.07474	0.08419	0.854527	1815	3
Prkacb	5	0.43623	0.181642	0.6582	1	11849	1	0.0286	1.07436	0.084263	0.854527	1816	3
Car9	5	0.024607	1.05885	0.087327	0.736701	2181	2	0.02862	1.07414	0.084306	0.854527	1817	2
Atp13a4	5	0.70778	0.0803467	0.8311	1	14840	1	0.028629	1.07406	0.084321	0.854527	1818	3
Fhad1	5	0.28229	0.295386	0.50654	0.995079	9370	1	0.028691	1.07346	0.084439	0.855249	1819	3
Minpp1	5	0.075704	0.690583	0.2039	0.889194	4223	1	0.028742	1.07294	0.08454	0.855529	1820	3
Irg1	5	0.99096	0.00393511	0.99098	1	18017	0	0.02877	1.07268	0.084591	0.855529	1821	3
Tax1bp3	5	0.083703	0.657735	0.21992	0.899342	4499	3	0.028783	1.07254	0.084618	0.855529	1822	1
Sclt1	5	0.87	0.0386264	0.9149	1	16321	1	0.028798	1.07236	0.084652	0.855529	1823	2
Gcgr	5	0.99305	0.00302888	0.99305	1	18092	0	0.028866	1.07168	0.084786	0.855566	1824	3
Ppp2cb	5	0.8831	0.036368	0.91967	1	16395	1	0.028891	1.07145	0.08483	0.855566	1825	3
Zc3h14	11	0.097598	0.607409	0.24694	0.91137	4984	7	0.028906	1.07129	0.084862	0.855566	1826	2
AB099516	4	0.88946	0.0351984	0.92215	1	16438	1	0.028924	1.07116	0.084887	0.855566	1827	3
Daam1	5	0.38794	0.213064	0.61226	1	11093	2	0.028925	1.07115	0.084888	0.855566	1828	2
Slc23a1	5	0.76441	0.0625373	0.86589	1	15411	2	0.028967	1.07076	0.084965	0.855757	1829	2
Retsat	5	0.75202	0.0664722	0.85808	1	15281	2	0.028999	1.0705	0.085016	0.855757	1830	3
Fam189b	5	0.90014	0.0331874	0.92643	1	16513	1	0.029026	1.07026	0.085063	0.855757	1831	3
Sqrdl	5	0.88507	0.0359998	0.92045	1	16416	1	0.029037	1.07011	0.085093	0.855757	1832	3
Dmrt1	5	0.042987	0.871181	0.13453	0.82654	2997	3	0.029073	1.06976	0.085161	0.855982	1833	2
Tpra1	5	0.11443	0.554536	0.27891	0.927357	5527	2	0.02919	1.06869	0.085371	0.857277	1834	2
Fgf10	5	0.66127	0.0947277	0.80403	1	14345	1	0.029197	1.06863	0.085383	0.857277	1835	3
Fmo6	5	0.42615	0.187943	0.64872	1	11668	2	0.029286	1.06784	0.085539	0.858374	1836	2
Crhbp	5	0.074194	0.696955	0.20093	0.888606	4165	2	0.02934	1.06732	0.085641	0.858926	1837	3
Prkaca	5	0.71555	0.0779548	0.83569	1	14909	2	0.029403	1.06669	0.085765	0.859479	1838	3
Kdm6b	5	0.69094	0.0855352	0.82123	1	14648	1	0.029432	1.06641	0.085821	0.859479	1839	2
Antxr2	5	0.058352	0.774794	0.16796	0.860628	3593	2	0.029443	1.06633	0.085836	0.859479	1840	3
Fbxo36	5	0.18404	0.398777	0.39923	0.963262	7632	3	0.02954	1.06541	0.086019	0.860832	1841	1
Caskin1	5	0.86843	0.0388875	0.91435	1	16314	1	0.029604	1.06481	0.086138	0.860832	1842	3
A3galt2	5	0.95669	0.018562	0.95816	1	17083	1	0.029633	1.06455	0.086188	0.860832	1843	3
Mipol1	5	0.59952	0.113679	0.7697	1	13784	2	0.029649	1.06438	0.086222	0.860832	1844	2
Abhd5	5	0.63444	0.103022	0.78882	1	14089	2	0.029671	1.06414	0.086271	0.860832	1845	3
Lrrc71	5	0.17652	0.412166	0.38711	0.961294	7418	2	0.029673	1.06412	0.086274	0.860832	1846	3
BC048502	5	0.31939	0.264058	0.54443	1	9999	3	0.029703	1.06386	0.086325	0.860832	1847	1
Fcrlb	5	0.19718	0.381429	0.4155	0.967527	7909	2	0.029713	1.06376	0.086345	0.860832	1848	2
Vmn1r25	5	0.54792	0.129643	0.74192	1	13300	2	0.029811	1.0629	0.086517	0.861165	1849	2
Cln5	5	0.60385	0.112366	0.77203	1	13821	1	0.029812	1.06289	0.086519	0.861165	1850	3
Rnf14	5	0.066597	0.732312	0.18522	0.876099	3895	3	0.029853	1.06247	0.086603	0.861165	1851	2
Aox1	5	0.98542	0.00641389	0.98534	1	17844	0	0.029865	1.06237	0.086623	0.861165	1852	3
Ccdc129	5	0.87268	0.0381709	0.91586	1	16331	1	0.029875	1.06227	0.086643	0.861165	1853	3
Ankk1	5	0.61514	0.108937	0.77815	1	13912	2	0.029881	1.06219	0.086659	0.861165	1854	3
Tmem243	5	0.41926	0.19233	0.6422	1	11556	3	0.029919	1.0618	0.086737	0.86148	1855	1
Med24	5	0.075878	0.689859	0.20424	0.889194	4229	3	0.02995	1.06147	0.086802	0.861661	1856	2
Fam229b	5	0.43444	0.182726	0.65656	1	11814	2	0.029973	1.06121	0.086855	0.861725	1857	2
Morc1	5	0.43966	0.179516	0.66143	1	11901	3	0.030027	1.0607	0.086957	0.862177	1858	2
Ubl4b	5	0.12927	0.514435	0.30589	0.937227	6011	3	0.030046	1.06051	0.086995	0.862177	1859	2
Tulp3	5	0.58564	0.117994	0.76209	1	13665	2	0.030081	1.06014	0.087068	0.862437	1860	2
Sp4	5	0.73876	0.0706884	0.84979	1	15148	2	0.030154	1.0595	0.087197	0.863185	1861	2
Fgd6	5	0.30051	0.27956	0.52534	0.996958	9706	1	0.030176	1.05928	0.08724	0.863185	1862	3
Ssr3	5	0.64444	0.099917	0.79448	1	14176	2	0.030207	1.05907	0.087284	0.863185	1863	3
Fam20c	5	0.05756	0.779134	0.16629	0.86015	3560	1	0.030244	1.05866	0.087365	0.863529	1864	2
Zhx2	5	0.9914	0.00374232	0.99142	1	18032	0	0.030349	1.05764	0.087571	0.864412	1865	2
Hoxd1	5	0.96365	0.0159455	0.96395	1	17207	1	0.030353	1.0576	0.08758	0.864412	1866	3
Pih1d2	5	0.99605	0.00172322	0.99604	1	18209	0	0.030359	1.05752	0.087595	0.864412	1867	3
Btnl6	5	0.024302	1.0636	0.086378	0.736701	2159	4	0.03046	1.05661	0.087778	0.865746	1868	1
C77370	5	0.051148	0.816759	0.15249	0.84717	3315	2	0.030514	1.05614	0.087873	0.86622	1869	1
Tas2r113	5	0.86149	0.0400147	0.91198	1	16272	1	0.030558	1.05574	0.087954	0.866305	1870	3
Camk2g	5	0.74338	0.0692292	0.85265	1	15189	2	0.030568	1.05564	0.087975	0.866305	1871	2
Gpr183	5	0.64332	0.100267	0.79384	1	14161	2	0.030605	1.05533	0.088038	0.866456	1872	3
Vmn2r13	5	0.78843	0.054822	0.88141	1	15686	1	0.030675	1.05474	0.088157	0.866725	1873	3
Apol7c	4	0.88038	0.0368452	0.91866	1	16381	1	0.030676	1.05473	0.088159	0.866725	1874	3
Cabp5	5	0.49697	0.146107	0.71432	1	12833	2	0.030739	1.0541	0.088287	0.867519	1875	3
Sun3	5	0.38022	0.218381	0.60481	1	10975	3	0.030784	1.05367	0.088375	0.867917	1876	1
Zfp664	5	0.29241	0.286535	0.51697	0.996648	9553	2	0.030838	1.05318	0.088475	0.868321	1877	1
Fabp4	5	0.4525	0.171662	0.6735	1	12107	1	0.030899	1.05262	0.08859	0.868321	1878	3
Ptgir	5	0.9487	0.0212399	0.95227	1	16980	1	0.030917	1.05249	0.088615	0.868321	1879	3
Arl2bp	5	0.48411	0.153335	0.70253	1	12602	2	0.030924	1.05242	0.088629	0.868321	1880	3
Npc1	5	0.45598	0.169578	0.67674	1	12159	2	0.030935	1.05232	0.088651	0.868321	1881	3
Cdk11b	5	0.22352	0.352265	0.44436	0.976791	8378	2	0.031	1.05166	0.088786	0.868324	1882	1
Erlec1	5	0.80379	0.0498251	0.89161	1	15894	2	0.031017	1.05151	0.088815	0.868324	1883	3
Gm13083	3	0.96196	0.0165902	0.96252	1	17166	0	0.031027	1.05142	0.088835	0.868324	1884	2
Snx14	5	0.83353	0.0441584	0.90332	1	16109	1	0.031033	1.05136	0.088846	0.868324	1885	3
Prl3b1	5	0.54163	0.131561	0.73865	1	13243	2	0.031054	1.05116	0.088887	0.868324	1886	2
Cst8	5	0.043097	0.870407	0.13477	0.826858	3002	2	0.031108	1.05067	0.088988	0.86877	1887	2
Trim58	5	0.80603	0.0491145	0.89307	1	15917	2	0.031142	1.05035	0.089053	0.86877	1888	3
Scd4	5	0.2038	0.373906	0.42276	0.969616	8032	2	0.031164	1.05014	0.089097	0.86877	1889	3
Usf2	5	0.34072	0.247245	0.56592	1	10334	2	0.031178	1.05002	0.089122	0.86877	1890	3
Tspan7	5	0.25496	0.320563	0.47801	0.987172	8920	2	0.031307	1.04887	0.089357	0.869998	1891	2
Magix	5	0.87761	0.0373277	0.91764	1	16361	1	0.031324	1.04874	0.089385	0.869998	1892	3
Avpr2	5	0.0076513	1.51991	0.030206	0.617084	899	1	0.031329	1.04872	0.089389	0.869998	1893	2
Bst1	5	0.48827	0.150992	0.70633	1	12668	1	0.031378	1.04819	0.089497	0.870166	1894	2
Map3k8	5	0.0063288	1.59587	0.025359	0.596494	781	2	0.03138	1.04817	0.089501	0.870166	1895	3
Gorasp1	5	0.46897	0.161983	0.68868	1	12367	2	0.031428	1.04781	0.089575	0.870428	1896	3
Il27	5	0.14292	0.481354	0.3301	0.942756	6448	3	0.03146	1.04753	0.089633	0.870523	1897	2
F7	5	0.43139	0.184655	0.65365	1	11751	3	0.031487	1.04731	0.089679	0.870523	1898	2
Cramp1l	5	0.33363	0.252775	0.55876	1	10222	1	0.031537	1.04679	0.089786	0.871097	1899	3
Nefl	5	0.39018	0.211563	0.61438	1	11129	2	0.031581	1.04637	0.089873	0.871171	1900	3
Usp3	5	0.69867	0.0831777	0.8257	1	14730	2	0.031595	1.04625	0.089899	0.871171	1901	3
Esrp2	5	0.21619	0.360046	0.43647	0.973421	8260	1	0.031636	1.04589	0.089972	0.871171	1902	3
Cyp2t4	5	0.98153	0.00813625	0.98144	1	17720	0	0.031649	1.04577	0.089998	0.871171	1903	2
Sp5	5	0.98422	0.00694312	0.98414	1	17802	0	0.031685	1.04535	0.090085	0.871171	1904	3
Fcer1g	5	0.72046	0.07644	0.83861	1	14963	2	0.031703	1.04519	0.090117	0.871171	1905	2
Gbp2b	5	0.18715	0.393404	0.4042	0.963951	7722	2	0.031739	1.04489	0.090179	0.871171	1906	3
Reln	5	0.74839	0.0676531	0.85575	1	15244	2	0.031763	1.04464	0.090231	0.871171	1907	3
C3ar1	5	0.36187	0.231414	0.58693	1	10692	3	0.031811	1.0442	0.090323	0.871171	1908	1
Ppp1r32	5	0.3881	0.212958	0.61241	1	11098	1	0.031823	1.04409	0.090347	0.871171	1909	3
Prdm11	5	0.16026	0.44383	0.35989	0.952781	6952	2	0.031835	1.04399	0.090368	0.871171	1910	3
Pde3b	5	0.9949	0.0022293	0.99488	1	18162	0	0.031841	1.04393	0.09038	0.871171	1911	3
Nptx2	5	0.38345	0.216125	0.60796	1	11025	1	0.031853	1.04379	0.090408	0.871171	1912	3
Chsy3	5	0.16641	0.431458	0.37029	0.956177	7132	2	0.031967	1.04276	0.090624	0.872696	1913	3
Armc1	5	0.96524	0.0152927	0.9654	1	17242	1	0.032001	1.04244	0.090691	0.872696	1914	2
Hamp	3	0.82437	0.0454295	0.90068	1	16054	1	0.032011	1.04235	0.090708	0.872696	1915	2
Tmem59	5	0.44867	0.174022	0.66985	1	12048	1	0.032034	1.04211	0.090759	0.872726	1916	3
Slc25a54	5	0.29478	0.284456	0.51945	0.996648	9596	2	0.0321	1.04151	0.090885	0.873485	1917	3
Col6a6	5	0.45288	0.171443	0.67384	1	12111	1	0.032188	1.04076	0.091042	0.873814	1918	2
Ccdc68	5	0.7627	0.0630793	0.86481	1	15399	1	0.032242	1.04028	0.091143	0.873814	1919	3
Cyp2c67	1	0.96774	0.0142234	0.96778	1	17296	0	0.032256	1.04012	0.091176	0.873814	1920	1
Cnpy4	5	0.35193	0.238734	0.57712	1	10515	3	0.0323	1.0397	0.091264	0.873814	1921	2
Tmem26	5	0.57399	0.121587	0.75581	1	13572	2	0.032311	1.03962	0.09128	0.873814	1922	2
Lysmd4	5	0.96874	0.0137793	0.96877	1	17331	1	0.032333	1.03944	0.091318	0.873814	1923	2
Napb	5	0.68109	0.0885654	0.81552	1	14537	1	0.032337	1.03943	0.091321	0.873814	1924	3
Capn7	5	0.97681	0.0102077	0.97677	1	17555	0	0.032344	1.03935	0.091337	0.873814	1925	2
Arpc5l	5	0.35967	0.233022	0.58476	1	10651	3	0.03235	1.03931	0.091346	0.873814	1926	2
Lama1	5	0.98504	0.00658141	0.98496	1	17832	0	0.032397	1.03888	0.091437	0.874224	1927	3
Gm266	5	0.99109	0.00388252	0.9911	1	18020	0	0.032501	1.03796	0.091631	0.875555	1928	3
Ceacam13	4	0.99022	0.00423761	0.99029	1	17982	0	0.032525	1.03777	0.091671	0.875555	1929	3
Gatm	5	0.21635	0.359876	0.43664	0.973528	8263	2	0.032586	1.03717	0.091797	0.875625	1930	3
Chst2	5	0.16844	0.42757	0.37362	0.956969	7192	2	0.032592	1.03712	0.091807	0.875625	1931	3
Scn7a	5	0.52566	0.136505	0.73029	1	13107	2	0.032601	1.03706	0.091821	0.875625	1932	2
Mterf	5	0.39845	0.205993	0.62231	1	11245	1	0.032645	1.03664	0.09191	0.875693	1933	2
Itgb1bp2	5	0.39406	0.208927	0.61812	1	11185	2	0.032674	1.03638	0.091964	0.875693	1934	2
Rnf219	5	0.017744	1.18579	0.065195	0.700521	1712	1	0.032684	1.03627	0.091987	0.875693	1935	3
Mtmr10	5	0.76118	0.0635667	0.86384	1	15375	2	0.032701	1.03613	0.092018	0.875693	1936	2
Clcn4-2	5	0.32052	0.263118	0.54561	1	10023	2	0.032728	1.03589	0.092069	0.875721	1937	1
Pstpip1	5	0.11342	0.557473	0.27703	0.927357	5500	2	0.032782	1.03542	0.092168	0.875921	1938	2
Sbf1	5	0.52788	0.135839	0.73141	1	13127	2	0.03279	1.03534	0.092185	0.875921	1939	2
Spib	5	0.93892	0.0241272	0.94596	1	16847	1	0.032935	1.03415	0.092437	0.877195	1940	3
Ncf4	5	0.70338	0.0817022	0.82851	1	14793	1	0.032941	1.03409	0.092451	0.877195	1941	3
Tbc1d7	5	0.11723	0.546513	0.28411	0.927357	5636	2	0.032965	1.03384	0.092504	0.877195	1942	3
Arap3	5	0.39417	0.208857	0.61822	1	11187	3	0.032981	1.03371	0.092532	0.877195	1943	2
Dirc2	5	0.23436	0.340978	0.45606	0.981646	8558	2	0.032998	1.03352	0.092573	0.877195	1944	2
Mark4	5	0.69612	0.0839516	0.82423	1	14702	1	0.033015	1.03337	0.092604	0.877195	1945	3
Cyp3a16	5	0.15254	0.459958	0.34677	0.95123	6708	3	0.033052	1.03304	0.092675	0.877264	1946	2
Abca12	5	0.52043	0.138125	0.72757	1	13052	1	0.033093	1.03267	0.092753	0.877264	1947	3
Grik4	5	0.20707	0.370183	0.4264	0.970234	8094	3	0.033115	1.03251	0.092787	0.877264	1948	2
Znrf1	12	0.12159	0.534558	0.29204	0.928816	5791	5	0.033126	1.03244	0.092802	0.877264	1949	7
Cyp26c1	5	0.96673	0.0146544	0.96682	1	17271	1	0.033273	1.03107	0.093095	0.879576	1950	2
Col10a1	5	0.9628	0.016279	0.96321	1	17190	1	0.033323	1.03065	0.093186	0.879993	1951	3
Pddc1	5	0.8002	0.050981	0.88924	1	15839	2	0.033363	1.03027	0.093268	0.880313	1952	3
Trim16	5	0.9474	0.021646	0.95138	1	16959	1	0.033453	1.0294	0.093454	0.881549	1953	3
Ctbs	5	0.69439	0.0844735	0.82324	1	14680	2	0.033483	1.02907	0.093526	0.881549	1954	3
Abca5	5	0.35329	0.237719	0.57847	1	10538	1	0.033546	1.02852	0.093645	0.881549	1955	3
Mtus1	8	0.034683	0.936592	0.11572	0.788719	2698	5	0.033587	1.02815	0.093723	0.881549	1956	3
Pla1a	5	0.79245	0.0535133	0.88407	1	15730	1	0.033601	1.028	0.093757	0.881549	1957	3
Rbm15b	5	0.95133	0.0203924	0.95413	1	17010	1	0.033614	1.02788	0.093782	0.881549	1958	3
Kcnf1	5	0.34639	0.242915	0.57159	1	10427	2	0.033634	1.02776	0.093809	0.881549	1959	2
Pigc	5	0.6671	0.0929005	0.80742	1	14404	2	0.033639	1.02772	0.093816	0.881549	1960	3
Jakmip1	5	0.24238	0.332939	0.46458	0.984153	8696	1	0.033645	1.02766	0.09383	0.881549	1961	3
Tcl1	5	0.47293	0.159674	0.69235	1	12433	1	0.033676	1.02736	0.093895	0.881639	1962	3
Trim21	5	0.19834	0.380124	0.41675	0.967948	7929	3	0.033699	1.02716	0.093938	0.881639	1963	1
Gramd4	5	0.092055	0.626794	0.23616	0.90794	4786	2	0.03372	1.02695	0.093983	0.881639	1964	3
Smad6	5	0.0051153	1.68261	0.020768	0.570576	666	1	0.033788	1.02635	0.094112	0.881799	1965	3
Rapgef4	5	0.94053	0.0236821	0.94693	1	16867	1	0.033794	1.0263	0.094124	0.881799	1966	3
9830107B12Rik	5	0.48552	0.152545	0.70381	1	12624	1	0.033807	1.02617	0.094153	0.881799	1967	2
Sema3a	5	0.040137	0.892417	0.12811	0.815557	2894	2	0.033825	1.02599	0.094191	0.881799	1968	3
Sec61a1	5	0.24823	0.327081	0.47089	0.985943	8795	3	0.033861	1.02566	0.094262	0.882015	1969	2
Prrg4	5	0.36943	0.226024	0.59426	1	10798	2	0.033915	1.02511	0.094382	0.882683	1970	3
Ppap2a	5	0.19358	0.385662	0.41147	0.965883	7847	3	0.033969	1.02467	0.094478	0.883137	1971	1
Cntn6	5	0.70533	0.0811156	0.82963	1	14814	2	0.033996	1.02437	0.094543	0.883294	1972	3
Slc10a1	5	0.026236	1.03409	0.092451	0.742184	2295	4	0.03413	1.02323	0.094792	0.884476	1973	1
Zfp456	3	0.77456	0.0593092	0.87235	1	15507	1	0.034175	1.02283	0.094879	0.884476	1974	2
P2ry4	5	0.68082	0.0886559	0.81535	1	14531	2	0.034184	1.02276	0.094894	0.884476	1975	2
Lmbrd2	5	0.059303	0.769704	0.16994	0.864325	3622	4	0.034238	1.02227	0.095002	0.884476	1976	1
Prss8	5	0.087886	0.641932	0.22807	0.902997	4651	3	0.034292	1.02181	0.095101	0.884476	1977	1
Sirt6	5	0.79956	0.0511813	0.88883	1	15830	1	0.034346	1.02135	0.095203	0.884476	1978	3
Ankrd44	5	0.44797	0.174451	0.66919	1	12033	1	0.034377	1.02107	0.095264	0.884476	1979	3
Pcsk1	5	0.70558	0.081037	0.82978	1	14817	2	0.0344	1.02084	0.095314	0.884476	1980	1
Pip	5	0.71077	0.0794332	0.83285	1	14865	2	0.034408	1.02075	0.095335	0.884476	1981	3
Arhgef4	5	0.98593	0.00616713	0.9859	1	17853	0	0.034427	1.0206	0.095368	0.884476	1982	3
Unk	5	0.34206	0.246203	0.56728	1	10361	3	0.034452	1.02039	0.095413	0.884476	1983	2
Lipe	5	0.098515	0.604272	0.24873	0.912685	5021	4	0.034454	1.02037	0.095418	0.884476	1984	1
Rasgef1a	5	0.067715	0.726883	0.18755	0.878535	3932	2	0.034507	1.01993	0.095515	0.884476	1985	3
Mtm1	5	0.66127	0.0947277	0.80403	1	14349	2	0.034534	1.01971	0.095564	0.884476	1986	3
Atp2b4	5	0.8931	0.0345349	0.92356	1	16462	1	0.034543	1.01961	0.095584	0.884476	1987	3
Mb21d1	5	0.98548	0.00638744	0.9854	1	17846	0	0.034547	1.01958	0.095591	0.884476	1988	3
Pcdh15	5	0.52392	0.13704	0.72939	1	13085	1	0.034572	1.01936	0.095639	0.884476	1989	3
Fam167b	5	0.10822	0.57292	0.26735	0.921768	5343	3	0.034615	1.01897	0.095727	0.884476	1990	2
Mlc1	5	0.34009	0.247729	0.56529	1	10320	2	0.034669	1.01853	0.095824	0.884476	1991	3
Pdzd3	5	0.012613	1.31963	0.047904	0.670971	1315	2	0.034717	1.01807	0.095924	0.884476	1992	3
Ptges	5	0.58839	0.11714	0.76359	1	13696	1	0.034723	1.01802	0.095936	0.884476	1993	2
1700011L22Rik	5	0.057936	0.777024	0.1671	0.860628	3577	3	0.034738	1.01787	0.095968	0.884476	1994	2
Pmepa1	5	0.063727	0.746565	0.17924	0.87288	3781	1	0.034743	1.01783	0.095978	0.884476	1995	3
Arhgef3	5	0.98197	0.00794601	0.98187	1	17735	0	0.034762	1.01769	0.096009	0.884476	1996	3
Creb3l4	5	0.3083	0.273045	0.53328	0.999819	9824	2	0.034777	1.01758	0.096033	0.884476	1997	1
Col9a1	5	0.34012	0.247706	0.56532	1	10321	2	0.034825	1.01716	0.096126	0.884476	1998	3
Mettl21e	5	0.60681	0.111444	0.77367	1	13845	2	0.034831	1.01711	0.096136	0.884476	1999	2
[truncated: 16,425 more rows]
