# Supplementary material for: ATM orchestrates the DNA-damage response to counter toxic non-homologous end-joining at broken replication forks
Source: Nat Commun. 2019 Jan 8;10:87. doi: 10.1038/s41467-018-07729-2 (PMC6325118; doi:10.1038/s41467-018-07729-2)
Supplement: Supplementary file 4 — Supplementary Data 2 [file 41467_2018_7729_MOESM4_ESM.xlsx]

## Sheet: test_BA6_yellow_50nm.pos.gene_s
id	num	neg|score	(-)Log10 neg|p-value	neg|p-value	neg|fdr	neg|rank	neg|goodsgrna	pos|score	pos|p-value	(-)Log10 pos|p-value2	pos|fdr	pos|rank	pos|goodsgrna
Lig4	5	1	0	1	1	18424	0	5.1026e-20	2.687e-07	6.57073	0.00165	1	5
Xrcc4	5	1	0	1	1	18422	0	1.3192e-15	2.687e-07	6.57073	0.00165	2	4
Bre	5	1	0	1	1	18423	0	1.9962e-08	2.687e-07	6.57073	0.00165	3	5
Babam1	5	0.97497	0.0109731	0.97505	1	17264	0	3.666e-08	8.0609e-07	6.09362	0.003713	4	4
Fam175a	5	0.98909	0.00472467	0.98918	1	17729	0	4.6479e-06	1.5316e-05	4.81485	0.056436	5	4
Glg1	5	0.74188	0.0695145	0.85209	1	14527	1	1.3328e-05	4.9709e-05	4.30356	0.15264	6	3
Gm13157	5	0.98508	0.00651086	0.98512	1	17589	0	1.7579e-05	6.5831e-05	4.18157	0.173267	7	4
Sfi1	5	0.92065	0.0285896	0.93629	1	16228	1	2.1737e-05	7.8729e-05	4.10387	0.181312	8	4
Rpl22l1	5	0.99999	0	1	1	18415	0	2.5359e-05	9.0014e-05	4.04569	0.184268	9	4
Aldh2	5	0.20795	0.369409	0.42716	1	7823	3	3.8547e-05	0.00013516	3.86915	0.222011	10	2
2010005H15Rik	1	0.99996	1.3029e-05	0.99997	1	18404	0	3.879e-05	0.00013569	3.86745	0.222011	11	1
Cbln4	5	0.97744	0.00987435	0.97752	1	17344	0	4.5565e-05	0.00015665	3.80507	0.222011	12	3
Dydc2	5	0.32128	0.262815	0.54599	1	9557	1	4.5565e-05	0.00015665	3.80507	0.222011	13	3
Cypt4	4	0.055866	0.78912	0.16251	0.816343	3662	1	8.1685e-05	0.00024102	3.61795	0.317185	14	3
Vnn3	5	0.99168	0.00361531	0.99171	1	17852	0	0.00011988	0.00035656	3.44787	0.419627	15	3
Wdr43	5	0.87454	0.0376401	0.91698	1	15781	1	0.00013267	0.00038719	3.41208	0.419627	16	3
Ccdc163	5	0.7622	0.0630944	0.86478	1	14739	1	0.00013267	0.00038719	3.41208	0.419627	17	3
Vmn2r3	5	0.91237	0.030449	0.93229	1	16145	1	0.00014283	0.00041245	3.38463	0.422167	18	3
1700021F05Rik	5	0.61485	0.108836	0.77833	1	13224	1	0.0001735	0.00050058	3.30053	0.481931	19	3
Xlr3c	3	0.20093	0.377299	0.41947	1	7695	1	0.00018116	0.00052316	3.28137	0.481931	20	2
Atp13a4	5	0.54404	0.130657	0.74019	1	12640	1	0.00020993	0.00060699	3.21682	0.505545	21	3
Usp31	5	0.015732	1.23093	0.058758	0.66998	1611	3	0.00022443	0.00064568	3.18998	0.505545	22	2
Chchd7	4	0.99388	0.00266168	0.99389	1	17953	0	0.00022734	0.00065159	3.18603	0.505545	23	3
Maml1	5	0.80018	0.0508003	0.88961	1	15201	1	0.00023694	0.00067524	3.17054	0.505545	24	3
Gmeb2	5	0.51323	0.140183	0.72413	1	12392	1	0.0002403	0.00068599	3.16368	0.505545	25	2
Tmem219	5	0.9074	0.0314937	0.93005	1	16089	1	0.00029469	0.00084667	3.07229	0.586103	26	2
Smpdl3b	5	0.15572	0.453482	0.35198	0.967884	6698	1	0.00030308	0.000873	3.05899	0.586103	27	2
1500009L16Rik	4	0.99422	0.00250877	0.99424	1	17970	0	0.00030909	0.00089073	3.05025	0.586103	28	3
Psg16	5	0.9853	0.00641389	0.98534	1	17594	0	0.00039336	0.0011164	2.95218	0.677087	29	2
Lamb1	5	0.31696	0.266329	0.54159	1	9499	3	0.00040581	0.0011567	2.93678	0.677087	30	2
Vmn1r185	5	0.033791	0.944049	0.11375	0.749524	2794	3	0.00041554	0.0011788	2.92856	0.677087	31	1
Map4k2	5	0.92676	0.0271541	0.93939	1	16282	1	0.00044431	0.0012696	2.89633	0.677087	32	2
Slitrk5	5	0.65518	0.0963187	0.80109	1	13601	1	0.00046943	0.001333	2.87517	0.677087	33	2
Polr2h	5	1	0	1	1	18421	0	0.0005035	0.0014168	2.84869	0.677087	34	3
Mfsd6	5	0.65784	0.0954954	0.80261	1	13630	2	0.00052632	0.0014781	2.8303	0.677087	35	1
9030624J02Rik	5	0.57775	0.120285	0.75808	1	12922	2	0.00055537	0.0015587	2.80724	0.677087	36	2
Nup205	5	0.98415	0.00692105	0.98419	1	17558	0	0.00057555	0.0016251	2.78912	0.677087	37	3
Vmn2r102	5	0.9996	0.000182442	0.99958	1	18349	0	0.00057555	0.0016251	2.78912	0.677087	38	3
Gad1	5	0.63156	0.103716	0.78756	1	13381	1	0.00058171	0.0016431	2.78434	0.677087	39	1
Pcdha10	5	0.90274	0.0324473	0.92801	1	16044	1	0.0005951	0.0016726	2.77661	0.677087	40	2
Fra10ac1	5	0.10122	0.595748	0.25366	0.898272	5195	2	0.00062369	0.0017565	2.75535	0.677087	41	3
Etf1	5	0.93675	0.0245774	0.94498	1	16421	1	0.00062369	0.0017565	2.75535	0.677087	42	3
Med7	5	0.99885	0.000508422	0.99883	1	18274	0	0.00062369	0.0017565	2.75535	0.677087	43	3
Gm20408	5	0.99848	0.000673679	0.99845	1	18231	0	0.00067122	0.0018844	2.72483	0.677087	44	3
Fcf1	5	0.99781	0.000960853	0.99779	1	18180	0	0.00067122	0.0018844	2.72483	0.677087	45	3
Erlin1	5	0.30685	0.274636	0.53133	1	9358	1	0.00067122	0.0018844	2.72483	0.677087	46	3
Ivns1abp	5	0.99765	0.00103485	0.99762	1	18170	0	0.00067122	0.0018844	2.72483	0.677087	47	3
Ercc6l2	5	0.95824	0.0178509	0.95973	1	16818	1	0.0006768	0.001901	2.72102	0.677087	48	2
Mrpl41	5	0.98353	0.00717706	0.98361	1	17531	0	0.0006949	0.0019559	2.70865	0.677087	49	3
Ube2d2a	5	0.93929	0.0238702	0.94652	1	16456	1	0.0006949	0.0019559	2.70865	0.677087	50	3
Ptk2	5	0.22861	0.347406	0.44936	1	8162	2	0.00071314	0.0020064	2.69758	0.677087	51	2
Slmo2	5	0.9134	0.0302347	0.93275	1	16164	1	0.00074783	0.0020891	2.68004	0.677087	52	3
Dpf1	5	0.40079	0.204495	0.62446	1	10770	2	0.00078018	0.0021848	2.66059	0.677087	53	3
Pax6	5	0.089904	0.634868	0.23181	0.879678	4853	2	0.00080324	0.0022466	2.64847	0.677087	54	1
Gnpda2	5	0.96489	0.0153152	0.96535	1	16972	1	0.00081133	0.0022681	2.64434	0.677087	55	3
Cenpq	5	0.99989	4.34316e-05	0.9999	1	18392	0	0.00081133	0.0022681	2.64434	0.677087	56	3
Sybu	5	0.95939	0.0174303	0.96066	1	16849	1	0.00081393	0.0022718	2.64363	0.677087	57	2
Rpl23	3	0.99836	0.000721528	0.99834	1	18220	0	0.00082917	0.0023089	2.63659	0.677087	58	2
Wdr20a	5	0.70405	0.0812517	0.82937	1	14092	2	0.00085862	0.0023809	2.62326	0.677087	59	1
Tmem41b	5	0.99723	0.00121338	0.99721	1	18142	0	0.00087417	0.0024266	2.615	0.677087	60	3
Shb	5	0.44193	0.178067	0.66364	1	11404	2	0.00087417	0.0024266	2.615	0.677087	61	3
Abce1	5	0.88907	0.0350807	0.9224	1	15921	1	0.00091284	0.0025174	2.59905	0.677087	62	3
Arhgap11a	5	0.96888	0.0136404	0.96908	1	17075	0	0.000914	0.0025201	2.59858	0.677087	63	2
Galnt10	5	0.376	0.221639	0.60029	1	10381	1	0.00095918	0.0026383	2.57868	0.677087	64	2
Pcmt1	5	0.63143	0.10376	0.78748	1	13368	2	0.00096937	0.0026695	2.57357	0.677087	65	1
Ccdc73	5	0.74565	0.0683337	0.85441	1	14563	1	0.0009877	0.00272	2.56543	0.677087	66	3
Slu7	5	0.97445	0.0111914	0.97456	1	17250	0	0.0009877	0.00272	2.56543	0.677087	67	3
Vps26a	5	0.44936	0.173556	0.67057	1	11527	2	0.0009877	0.00272	2.56543	0.677087	68	3
Hp1bp3	5	0.20114	0.377071	0.41969	1	7706	3	0.0010247	0.0028092	2.55142	0.677087	69	1
Egfl6	5	0.15378	0.457523	0.34872	0.966068	6649	2	0.0010707	0.0029291	2.53327	0.677087	70	2
Rpl17	2	0.99893	0.000477987	0.9989	1	18279	0	0.0010736	0.0029366	2.53216	0.677087	71	2
Gm5077	5	0.044327	0.861887	0.13744	0.784657	3223	4	0.0010801	0.0029581	2.52899	0.677087	72	1
Pdcd2	5	0.9523	0.0199284	0.95515	1	16695	1	0.0011355	0.0031274	2.50482	0.677087	73	1
Pcdhb7	5	0.60065	0.11321	0.77053	1	13116	1	0.0011908	0.0032418	2.48921	0.677087	74	1
Gdpd5	5	0.08061	0.670582	0.21351	0.865862	4542	3	0.0012462	0.0033558	2.4742	0.677087	75	1
Zpbp	5	0.029108	0.993662	0.10147	0.731948	2551	3	0.0013015	0.0034611	2.46079	0.677087	76	1
Pigp	9	0.35957	0.233409	0.58424	1	10121	3	0.0013458	0.0035508	2.44967	0.677087	77	2
Gm14322	2	0.99862	0.000608438	0.9986	1	18249	0	0.0013764	0.0036186	2.44146	0.677087	78	2
Selk	5	0.9906	0.00407537	0.99066	1	17806	0	0.0014123	0.0036787	2.43431	0.677087	79	2
Ube2m	9	0.7751	0.0590256	0.87292	1	14885	3	0.0015071	0.0038496	2.41458	0.677087	80	3
Zc4h2	5	0.22115	0.355207	0.44136	1	8043	2	0.001523	0.0038819	2.41096	0.677087	81	1
Tmem108	5	0.081819	0.665627	0.21596	0.866454	4583	4	0.0015783	0.0039808	2.40003	0.677087	82	1
Nnat	6	0.85353	0.0410063	0.9099	1	15619	2	0.0016281	0.004078	2.38955	0.677087	83	1
4930506M07Rik	5	0.80785	0.0483468	0.89465	1	15289	1	0.0016336	0.0040866	2.38864	0.677087	84	1
Cpt1c	5	0.72729	0.0740849	0.84317	1	14347	1	0.001689	0.004178	2.37903	0.677087	85	1
Bace1	5	0.17174	0.421418	0.37895	0.982927	7099	3	0.0017443	0.0042796	2.3686	0.677087	86	1
Prm1	2	0.63102	0.103876	0.78727	1	13367	1	0.0017614	0.0043027	2.36626	0.677087	87	1
Zfp947	2	0.99824	0.000773733	0.99822	1	18210	0	0.0017639	0.004307	2.36583	0.677087	88	2
Gm4975	5	0.96647	0.0146589	0.96681	1	17016	1	0.0017997	0.0043715	2.35937	0.677087	89	1
Spg21	5	0.78337	0.0563472	0.87832	1	14996	2	0.001855	0.0044676	2.34993	0.677087	90	1
Ing1	5	0.89066	0.0347748	0.92305	1	15933	1	0.0019103	0.0045563	2.34139	0.677087	91	1
Lsm2	12	1	0	1	1	18419	0	0.0020018	0.004738	2.3244	0.677087	92	4
Muc5ac	5	0.0049454	1.69724	0.02008	0.537837	682	4	0.002021	0.004774	2.32112	0.677087	93	1
4930402F06Rik	5	0.48279	0.153892	0.70163	1	12026	2	0.0020763	0.0048718	2.31231	0.677087	94	1
Tnfsf13b	5	0.64668	0.0990215	0.79612	1	13524	2	0.0021316	0.0049663	2.30397	0.677087	95	1
Gm20410	2	0.99781	0.0009565	0.9978	1	18182	0	0.0021853	0.005055	2.29628	0.677087	96	2
Traf2	5	0.15905	0.446639	0.35757	0.971188	6777	3	0.0021869	0.0050566	2.29614	0.677087	97	1
Gsdmc	5	0.93615	0.0247383	0.94463	1	16415	1	0.0022423	0.0051432	2.28877	0.677087	98	1
Akr1c13	5	0.050506	0.821109	0.15097	0.803147	3458	3	0.0022976	0.0052302	2.28148	0.677087	99	1
Wdr45b	5	0.98626	0.00598216	0.98632	1	17629	0	0.0023529	0.0053216	2.27396	0.677087	100	1
Rcbtb1	5	0.10907	0.57091	0.26859	0.913497	5407	4	0.0024082	0.0054323	2.26502	0.677087	101	1
Cyp3a11	2	0.99759	0.00105662	0.99757	1	18167	0	0.0024094	0.0054376	2.26459	0.677087	102	2
Serpinb3b	3	0.99572	0.00185841	0.99573	1	18050	0	0.0024143	0.0054441	2.26407	0.677087	103	2
Snrpn	5	0.92806	0.0268444	0.94006	1	16301	1	0.0024635	0.0055381	2.25664	0.677087	104	1
Npm1	2	0.99753	0.0010871	0.9975	1	18163	0	0.0024718	0.0055532	2.25546	0.677087	105	2
Oxct2b	5	0.13339	0.504261	0.31314	0.948955	6071	3	0.0025188	0.0056402	2.24871	0.677087	106	1
Cstf2	5	0.34366	0.245346	0.5684	1	9878	2	0.0025741	0.0057289	2.24193	0.677087	107	1
Nod1	5	0.086848	0.646218	0.22583	0.873562	4762	3	0.0026294	0.0058251	2.2347	0.677087	108	1
Muc15	5	0.96068	0.0169559	0.96171	1	16879	1	0.0026847	0.0059218	2.22755	0.677087	109	1
Rnase4	5	0.26981	0.30703	0.49314	1	8797	2	0.0027028	0.0059535	2.22523	0.677087	110	2
Fam19a2	5	0.77627	0.0586327	0.87371	1	14901	1	0.0027028	0.0059535	2.22523	0.677087	111	2
Ribc2	5	0.20272	0.375305	0.4214	1	7727	2	0.0027028	0.0059535	2.22523	0.677087	112	2
Cyp2b23	5	0.94235	0.0229947	0.94843	1	16503	1	0.0027028	0.0059535	2.22523	0.677087	113	2
Cyp2j6	5	0.41215	0.196966	0.63538	1	10952	2	0.0027028	0.0059535	2.22523	0.677087	114	2
Prorsd1	5	0.98981	0.00441745	0.98988	1	17757	0	0.0027028	0.0059535	2.22523	0.677087	115	2
Anapc11	5	0.98415	0.00692105	0.98419	1	17556	0	0.0027028	0.0059535	2.22523	0.677087	116	2
Sva	5	0.92536	0.0274963	0.93865	1	16274	1	0.0027028	0.0059535	2.22523	0.677087	117	2
Rbm4b	5	0.99896	0.000464944	0.99893	1	18283	0	0.0027028	0.0059535	2.22523	0.677087	118	2
Gpn3	5	0.68278	0.0878311	0.8169	1	13889	2	0.0027028	0.0059535	2.22523	0.677087	119	2
Fam172a	5	0.99602	0.00172322	0.99604	1	18063	0	0.0027028	0.0059535	2.22523	0.677087	120	2
9830107B12Rik	5	0.10848	0.572757	0.26745	0.913497	5390	2	0.0027028	0.0059535	2.22523	0.677087	121	2
Apoa4	5	0.74188	0.0695145	0.85209	1	14524	1	0.0027028	0.0059535	2.22523	0.677087	122	2
Cd99l2	5	0.80785	0.0483468	0.89465	1	15292	1	0.0027028	0.0059535	2.22523	0.677087	123	2
Ccbe1	5	0.50415	0.142981	0.71948	1	12311	2	0.0027028	0.0059535	2.22523	0.677087	124	2
Pigt	5	0.48914	0.150317	0.70743	1	12118	2	0.0027028	0.0059535	2.22523	0.677087	125	2
Opn1mw	5	0.99045	0.00413675	0.99052	1	17796	0	0.0027028	0.0059535	2.22523	0.677087	126	2
1700094D03Rik	5	0.9199	0.0287613	0.93592	1	16224	1	0.0027028	0.0059535	2.22523	0.677087	127	2
Slc8a2	5	0.072123	0.706836	0.19641	0.848716	4258	3	0.0027028	0.0059535	2.22523	0.677087	128	2
Ankrd49	5	0.99781	0.000960853	0.99779	1	18181	0	0.0027028	0.0059535	2.22523	0.677087	129	2
Lif	5	0.90911	0.0311483	0.93079	1	16111	1	0.0027028	0.0059535	2.22523	0.677087	130	2
Bloc1s1	5	0.48914	0.150317	0.70743	1	12117	2	0.0027028	0.0059535	2.22523	0.677087	131	2
Thumpd1	5	0.3632	0.230726	0.58786	1	10195	2	0.0027028	0.0059535	2.22523	0.677087	132	2
Cradd	5	0.67528	0.0901499	0.81255	1	13819	2	0.0027028	0.0059535	2.22523	0.677087	133	2
Ccdc7	5	0.99901	0.000443206	0.99898	1	18288	0	0.0027028	0.0059535	2.22523	0.677087	134	2
Fxyd4	5	0.012635	1.31769	0.048118	0.631912	1402	2	0.0027028	0.0059535	2.22523	0.677087	135	2
Lat	5	0.23424	0.341578	0.45543	1	8242	1	0.0027028	0.0059535	2.22523	0.677087	136	2
Nlrp10	5	0.67885	0.0890396	0.81463	1	13845	2	0.0027028	0.0059535	2.22523	0.677087	137	2
Svopl	5	0.14808	0.46998	0.33886	0.959042	6504	2	0.0027028	0.0059535	2.22523	0.677087	138	2
Vmn1r235	5	0.96528	0.0151578	0.9657	1	16984	1	0.0027028	0.0059535	2.22523	0.677087	139	2
4930412D23Rik	5	0.79573	0.0522429	0.88666	1	15144	1	0.0027028	0.0059535	2.22523	0.677087	140	2
Akr1c20	5	0.87547	0.0374933	0.91729	1	15787	1	0.0027028	0.0059535	2.22523	0.677087	141	2
Akr1b7	5	0.99088	0.00395702	0.99093	1	17818	0	0.0027028	0.0059535	2.22523	0.677087	142	2
Fam186b	5	0.33607	0.251192	0.5608	1	9791	2	0.0027028	0.0059535	2.22523	0.677087	143	2
Zfp790	5	0.39112	0.211111	0.61502	1	10610	3	0.0027028	0.0059535	2.22523	0.677087	144	2
Slc25a13	5	0.74686	0.0679425	0.85518	1	14567	1	0.0027028	0.0059535	2.22523	0.677087	145	2
Rhbdd3	5	0.3638	0.23032	0.58841	1	10202	1	0.0027028	0.0059535	2.22523	0.677087	146	2
Gabrr2	5	0.54149	0.131438	0.73886	1	12616	2	0.0027028	0.0059535	2.22523	0.677087	147	2
Actn3	5	0.15135	0.462723	0.34457	0.962177	6597	3	0.0027028	0.0059535	2.22523	0.677087	148	2
1700019G17Rik	5	0.49606	0.146454	0.71375	1	12203	3	0.0027028	0.0059535	2.22523	0.677087	149	2
H2-M9	5	0.93432	0.0252397	0.94354	1	16391	1	0.0027028	0.0059535	2.22523	0.677087	150	2
Rassf3	5	0.9523	0.0199284	0.95515	1	16689	1	0.0027028	0.0059535	2.22523	0.677087	151	2
Vmn2r108	5	0.92838	0.0267613	0.94024	1	16308	1	0.0027028	0.0059535	2.22523	0.677087	152	2
Ahnak	5	0.016323	1.21665	0.060723	0.672828	1657	2	0.0027028	0.0059535	2.22523	0.677087	153	2
Decr1	5	0.92806	0.0268444	0.94006	1	16302	1	0.0027028	0.0059535	2.22523	0.677087	154	2
Dennd6b	5	0.93313	0.0255482	0.94287	1	16376	1	0.0027028	0.0059535	2.22523	0.677087	155	2
Cd36	5	0.99453	0.00237775	0.99454	1	17985	0	0.0027028	0.0059535	2.22523	0.677087	156	2
Rin1	5	0.62474	0.105806	0.78378	1	13307	1	0.0027028	0.0059535	2.22523	0.677087	157	2
Opalin	5	0.072604	0.704697	0.19738	0.848909	4281	3	0.0027028	0.0059535	2.22523	0.677087	158	2
Chrdl1	5	0.91685	0.0294532	0.93443	1	16187	1	0.0027028	0.0059535	2.22523	0.677087	159	2
Reg4	5	0.99453	0.00237775	0.99454	1	17989	0	0.0027028	0.0059535	2.22523	0.677087	160	2
H2-M10.3	5	0.23178	0.344151	0.45274	1	8213	2	0.0027028	0.0059535	2.22523	0.677087	161	2
Vmn2r59	5	0.95485	0.0190427	0.9571	1	16755	1	0.0027028	0.0059535	2.22523	0.677087	162	2
Cd14	5	0.41093	0.197767	0.63421	1	10933	3	0.00274	0.0060261	2.21996	0.681133	163	1
Kcnh5	5	0.23369	0.34218	0.4548	1	8237	3	0.0027953	0.0061309	2.21248	0.688753	164	1
Wdr34	5	0.2472	0.328448	0.46941	1	8436	3	0.0028506	0.0062292	2.20557	0.69556	165	1
Ces1f	5	0.086059	0.649229	0.22427	0.872289	4737	3	0.0029058	0.0063141	2.19969	0.700793	166	2
Slc6a15	5	0.36606	0.228692	0.59062	1	10234	1	0.0029611	0.0064173	2.19265	0.70798	167	1
Ptprq	5	0.50926	0.141427	0.72206	1	12351	1	0.0030164	0.0065092	2.18647	0.711729	168	1
Klra10	3	0.43795	0.180542	0.65987	1	11332	1	0.0030264	0.0065286	2.18518	0.711729	169	2
E030019B06Rik	5	0.46599	0.163644	0.68605	1	11781	2	0.0030717	0.0066043	2.18017	0.715754	170	1
Spef2	5	0.64277	0.10024	0.79389	1	13488	2	0.003127	0.0067091	2.17334	0.722859	171	1
Ric8	5	0.36019	0.232963	0.58484	1	10134	3	0.0031822	0.0067946	2.16784	0.727809	172	1
Snupn	5	0.96993	0.0131835	0.9701	1	17122	0	0.0032375	0.0068956	2.16143	0.734362	173	1
Gja8	5	0.29785	0.282163	0.5222	1	9225	3	0.0032928	0.0070015	2.15481	0.737284	174	1
Mup6	3	0.19361	0.385651	0.41148	0.998516	7584	1	0.0032943	0.0070031	2.15471	0.737284	175	2
Osm	5	0.98257	0.00759672	0.98266	1	17493	0	0.0033481	0.0071063	2.14836	0.743896	176	1
Edar	5	0.85062	0.0414505	0.90897	1	15590	1	0.0034033	0.0072051	2.14236	0.749986	177	1
Xirp2	5	0.22865	0.347357	0.44941	1	8163	3	0.0034586	0.0073072	2.13625	0.756341	178	1
Fgf9	5	0.008257	1.48979	0.032375	0.58687	1015	3	0.0035138	0.0074158	2.12984	0.763289	179	1
Notch4	5	0.50911	0.141475	0.72198	1	12346	2	0.0036243	0.00762	2.11805	0.772413	180	1
Fbln7	5	0.1745	0.416235	0.3835	0.986391	7162	4	0.0036796	0.0077178	2.11251	0.772413	181	1
Atp1a4	5	0.041276	0.883791	0.13068	0.778164	3089	4	0.0037348	0.0078312	2.10617	0.772413	182	1
Cpa6	5	0.78687	0.0551819	0.88068	1	15032	1	0.0037901	0.0079242	2.10104	0.772413	183	1
Spdyb	5	0.17171	0.421464	0.37891	0.982927	7092	4	0.0038453	0.0080214	2.09575	0.772413	184	1
Rnase13	5	0.33356	0.253148	0.55828	1	9741	3	0.0039006	0.0081214	2.09037	0.772413	185	1
Lrfn5	5	0.13766	0.493887	0.32071	0.950784	6208	2	0.0039558	0.0082289	2.08466	0.772413	186	2
Arid5a	5	0.79741	0.05168	0.88781	1	15166	2	0.0040111	0.0083165	2.08006	0.772413	187	1
Zcchc17	5	0.0047658	1.71271	0.019377	0.537837	660	2	0.0040663	0.0084137	2.07501	0.772413	188	1
Morn1	5	0.96728	0.0143041	0.9676	1	17047	1	0.0041215	0.0085067	2.07024	0.772413	189	1
Zfp872	5	0.29493	0.284682	0.51918	1	9173	2	0.0041768	0.0086094	2.06503	0.772413	190	1
Psmd5	5	0.94343	0.0226835	0.94911	1	16520	1	0.004232	0.0087109	2.05994	0.772413	191	2
Bzw1	3	0.99864	0.00059974	0.99862	1	18251	0	0.0042778	0.0087996	2.05554	0.772413	192	2
Mep1b	5	0.54032	0.131802	0.73824	1	12611	2	0.0042872	0.00882	2.05453	0.772413	193	1
Bag2	5	0.95121	0.0202832	0.95437	1	16675	1	0.0043424	0.0089103	2.05011	0.772413	194	1
Klf4	5	0.069244	0.720242	0.19044	0.843855	4158	3	0.0044529	0.0090936	2.04126	0.772413	195	1
Zfp60	5	0.97376	0.0114946	0.97388	1	17236	0	0.0045081	0.0091994	2.03624	0.772413	196	1
Pacsin1	5	0.88365	0.0360564	0.92033	1	15873	1	0.0045633	0.0093042	2.03132	0.772413	197	1
Klra9	4	0.093216	0.623004	0.23823	0.88775	4943	1	0.0045993	0.0093657	2.02846	0.772413	198	2
Slc25a21	5	0.8171	0.0462355	0.89901	1	15375	1	0.0046185	0.0094069	2.02655	0.772413	199	1
2610305D13Rik	3	0.99827	0.000760681	0.99825	1	18214	0	0.0046473	0.0094654	2.02386	0.772413	200	2
Brcc3	5	0.98114	0.00824246	0.9812	1	17447	0	0.0047289	0.0096003	2.01772	0.772413	201	1
Usp26	5	0.99561	0.00190203	0.99563	1	18040	0	0.0047611	0.0096594	2.01505	0.772413	202	2
Scgb1b2	3	0.99141	0.00373794	0.99143	1	17842	0	0.0047832	0.0096981	2.01331	0.772413	203	2
Igf1r	5	0.6683	0.0922824	0.80857	1	13741	2	0.0047841	0.0097003	2.01321	0.772413	204	1
Asna1	5	0.067872	0.726744	0.18761	0.84127	4103	3	0.0047889	0.0097078	2.01288	0.772413	205	2
Chl1	5	0.57187	0.122088	0.75494	1	12877	2	0.0048393	0.00979	2.00922	0.772413	206	1
Vmn1r73	5	0.75427	0.0656076	0.85979	1	14652	2	0.0048727	0.0098572	2.00625	0.772413	207	2
Vmn2r66	5	0.77179	0.0600916	0.87078	1	14841	1	0.0048727	0.0098572	2.00625	0.772413	208	2
Ran	5	1	0	1	1	18420	0	0.0048727	0.0098572	2.00625	0.772413	209	2
BC024978	5	0.8565	0.0405531	0.91085	1	15637	1	0.0048945	0.009905	2.00415	0.772413	210	1
Endog	5	0.036715	0.91941	0.12039	0.759369	2919	1	0.0049383	0.0099926	2.00032	0.772413	211	2
Lrrd1	5	0.33238	0.254059	0.55711	1	9720	3	0.0049497	0.010014	1.99939	0.772413	212	1
Dars	9	0.78112	0.0570499	0.8769	1	14961	1	0.0049731	0.010052	1.99775	0.772413	213	3
Kif11	5	0.9961	0.0016927	0.99611	1	18067	0	0.0050257	0.010164	1.99294	0.772413	214	2
Alg5	5	0.80126	0.0504685	0.89029	1	15213	1	0.0050257	0.010164	1.99294	0.772413	215	2
Slc9a2	5	0.36649	0.228376	0.59105	1	10249	3	0.0051153	0.010316	1.98649	0.772413	216	1
Rab40c	5	0.99045	0.00413675	0.99052	1	17792	0	0.005133	0.010347	1.98519	0.772413	217	2
Nsa2	3	0.95708	0.0182856	0.95877	1	16799	0	0.0051434	0.010363	1.98451	0.772413	218	2
Tmem60	5	0.70741	0.0802422	0.8313	1	14136	2	0.0051705	0.010407	1.98267	0.772413	219	1
Luzp1	5	0.81423	0.0466269	0.8982	1	15360	1	0.0052244	0.010517	1.97811	0.772413	220	2
Ptrhd1	5	0.56356	0.124626	0.75054	1	12813	2	0.0052244	0.010517	1.97811	0.772413	221	2
Ociad2	5	0.62143	0.106804	0.78198	1	13276	1	0.0052244	0.010517	1.97811	0.772413	222	2
Cct5	5	0.99519	0.00208963	0.9952	1	18019	0	0.0052244	0.010517	1.97811	0.772413	223	2
Kpna3	5	0.24891	0.326739	0.47126	1	8466	3	0.0052808	0.010619	1.97392	0.772413	224	1
Ppp2r2d	5	0.94122	0.0233108	0.94774	1	16477	1	0.0053068	0.010668	1.97192	0.772413	225	2
Ap3m2	5	0.67144	0.0913327	0.81034	1	13771	2	0.0053117	0.010675	1.97163	0.772413	226	2
Slc45a3	5	0.044543	0.860436	0.1379	0.784657	3237	4	0.005336	0.01071	1.97021	0.772413	227	1
Lmbr1	5	0.84298	0.0426082	0.90655	1	15545	1	0.0054711	0.010942	1.9609	0.772413	228	2
Sf3b1	5	0.99282	0.00311199	0.99286	1	17898	0	0.0054711	0.010942	1.9609	0.772413	229	2
Srgn	5	0.9995	0.000225892	0.99948	1	18342	0	0.0055015	0.010996	1.95877	0.772413	230	1
Creb3l4	5	0.95121	0.0202832	0.95437	1	16672	1	0.0055567	0.011093	1.95495	0.772413	231	1
Dhx35	5	0.20488	0.372829	0.42381	1	7770	3	0.0056119	0.011184	1.9514	0.772413	232	1
Slain1	5	0.0037468	1.81012	0.015484	0.516798	552	3	0.005667	0.011274	1.94792	0.772413	233	1
Gngt2	4	0.41231	0.196864	0.63553	1	10961	1	0.0057251	0.011386	1.94363	0.772413	234	2
Pttg1	5	0.013928	1.27959	0.05253	0.645569	1496	2	0.0057433	0.011422	1.94226	0.772413	235	2
Zfp616	5	0.51914	0.138358	0.72718	1	12436	2	0.0057433	0.011422	1.94226	0.772413	236	2
Nanog	5	0.99933	0.000304113	0.9993	1	18315	0	0.0057433	0.011422	1.94226	0.772413	237	2
Ccl25	5	0.79018	0.0540983	0.88288	1	15078	2	0.0057433	0.011422	1.94226	0.772413	238	2
Il2	5	0.67386	0.0905831	0.81174	1	13806	1	0.0057433	0.011422	1.94226	0.772413	239	2
Ces2c	4	0.55013	0.128777	0.7434	1	12693	1	0.0057727	0.011477	1.94017	0.772413	240	1
Pla2g4b	5	0.19275	0.386687	0.4105	0.998105	7576	3	0.0057774	0.011484	1.93991	0.772413	241	1
Wnt2	5	0.087197	0.644932	0.2265	0.874954	4769	2	0.0058325	0.011576	1.93644	0.772413	242	1
Ube2n	1	0.99412	0.00255682	0.99413	1	17966	0	0.0058794	0.011661	1.93326	0.772413	243	1
Gm12794	5	0.97857	0.0093726	0.97865	1	17379	0	0.0058877	0.011675	1.93274	0.772413	244	2
Gngt1	4	0.96853	0.0137928	0.96874	1	17074	0	0.0059235	0.011739	1.93037	0.772413	245	2
Trim39	5	0.27276	0.304378	0.49616	1	8832	1	0.0059652	0.01182	1.92738	0.772413	246	2
Kcnk9	5	0.46239	0.16577	0.6827	1	11723	2	0.005998	0.01187	1.92555	0.772413	247	1
Ttl	5	0.17877	0.408435	0.39045	0.987132	7282	4	0.0060531	0.011973	1.9218	0.772413	248	1
Rab4b	5	0.45822	0.168252	0.67881	1	11670	3	0.0061083	0.012059	1.91869	0.772413	249	1
Nyap2	5	0.071748	0.708565	0.19563	0.848064	4248	3	0.0061634	0.012153	1.91532	0.772413	250	1
Synm	5	0.06567	0.737383	0.18307	0.837905	4013	3	0.0062185	0.012263	1.9114	0.772413	251	1
Uggt2	5	0.79351	0.0529733	0.88517	1	15120	1	0.0062539	0.012324	1.90925	0.772413	252	2
Zfp296	5	0.70192	0.081912	0.82811	1	14072	2	0.0062539	0.012324	1.90925	0.772413	253	2
Ankrd33b	5	0.53618	0.133081	0.73607	1	12575	1	0.0062539	0.012324	1.90925	0.772413	254	2
Tas2r106	5	0.19485	0.384239	0.41282	0.99972	7605	2	0.0062539	0.012324	1.90925	0.772413	255	2
Chic1	5	0.69315	0.0846107	0.82298	1	13985	2	0.0062539	0.012324	1.90925	0.772413	256	2
Plagl1	5	0.013197	1.30061	0.050048	0.639821	1439	3	0.0062737	0.012365	1.90781	0.772413	257	1
Efcab14	5	0.023474	1.07583	0.083979	0.710546	2169	3	0.0063288	0.012462	1.90441	0.772413	258	1
Zfp438	5	0.78127	0.0570004	0.877	1	14965	1	0.0063839	0.012554	1.90122	0.772413	259	1
Krt4	5	0.041616	0.881239	0.13145	0.778344	3107	2	0.0064021	0.012586	1.90011	0.772413	260	2
Ubtd1	5	0.36765	0.227539	0.59219	1	10261	3	0.0064391	0.012643	1.89815	0.772413	261	1
Crat	5	0.6261	0.10539	0.78453	1	13320	1	0.0064942	0.012743	1.89473	0.772413	262	1
Polr3f	5	0.99964	0.000165063	0.99962	1	18356	0	0.0065277	0.012796	1.89293	0.772413	263	2
Cpeb1	5	0.7666	0.0617155	0.86753	1	14790	2	0.0065277	0.012796	1.89293	0.772413	264	2
Cd24a	5	0.99924	0.000338882	0.99922	1	18310	0	0.0065277	0.012796	1.89293	0.772413	265	2
2700062C07Rik	5	0.55847	0.126174	0.74787	1	12761	2	0.0065277	0.012796	1.89293	0.772413	266	2
A630033H20Rik	5	0.18245	0.401713	0.39654	0.990593	7365	2	0.0065277	0.012796	1.89293	0.772413	267	2
Il17ra	5	0.30789	0.273778	0.53238	1	9376	2	0.0065493	0.01283	1.89177	0.772413	268	1
Cenpe	5	0.95387	0.0193922	0.95633	1	16727	1	0.0066707	0.013044	1.88459	0.772413	269	2
Wdr63	5	0.082708	0.662022	0.21776	0.868421	4609	4	0.0067147	0.01313	1.88174	0.772413	270	1
Golga2	5	0.36729	0.227803	0.59183	1	10259	1	0.0067698	0.013227	1.87854	0.772413	271	1
Abcd4	5	0.95698	0.0183173	0.9587	1	16795	1	0.0067878	0.013255	1.87762	0.772413	272	2
Pgc	5	0.97411	0.011343	0.97422	1	17243	0	0.0067878	0.013255	1.87762	0.772413	273	2
Vmn1r231	5	0.48733	0.151331	0.70578	1	12085	2	0.0067878	0.013255	1.87762	0.772413	274	2
4921536K21Rik	5	0.95846	0.017774	0.9599	1	16824	1	0.0067878	0.013255	1.87762	0.772413	275	2
Pi4k2b	5	0.55042	0.12869	0.74355	1	12695	2	0.00688	0.01341	1.87257	0.772413	276	1
Kif2c	5	0.76756	0.0614152	0.86813	1	14798	2	0.0069169	0.013479	1.87034	0.772413	277	2
Syt9	5	0.073035	0.702721	0.19828	0.849856	4291	3	0.0069351	0.013506	1.86947	0.772413	278	1
Rbm15b	5	0.14896	0.468036	0.34038	0.959042	6535	4	0.0069902	0.013602	1.8664	0.772413	279	1
Zfp207	5	0.74188	0.0695145	0.85209	1	14522	2	0.0070443	0.013693	1.8635	0.772413	280	2
Azi2	5	0.73519	0.07164	0.84793	1	14448	2	0.0070443	0.013693	1.8635	0.772413	281	2
Mastl	5	0.95436	0.0192151	0.95672	1	16743	1	0.0070443	0.013693	1.8635	0.772413	282	2
Hiatl1	5	0.9468	0.0216825	0.9513	1	16585	1	0.0070443	0.013693	1.8635	0.772413	283	2
Os9	5	0.043616	0.866749	0.13591	0.78274	3198	4	0.0070453	0.013693	1.8635	0.772413	284	1
Pdk3	5	0.48118	0.15479	0.70018	1	12004	1	0.0071004	0.013804	1.86	0.772413	285	2
Tcf15	5	0.023646	1.07301	0.084525	0.710546	2180	4	0.0071555	0.013896	1.85711	0.772413	286	1
Ceacam10	5	0.56617	0.123811	0.75195	1	12827	2	0.0071785	0.013932	1.85599	0.772413	287	2
Zfp35	5	0.99536	0.00201109	0.99538	1	18028	0	0.0072856	0.014117	1.85026	0.772413	288	2
Cklf	5	0.99992	2.60585e-05	0.99994	1	18398	0	0.0072856	0.014117	1.85026	0.772413	289	2
Scoc	8	0.4754	0.15809	0.69488	1	11908	2	0.0073189	0.014179	1.84835	0.772413	290	2
Gm5114	1	0.99267	0.0031776	0.99271	1	17890	0	0.0073313	0.0142	1.84771	0.772413	291	1
Psme2	6	0.78731	0.0550389	0.88097	1	15034	1	0.0074239	0.014376	1.84236	0.772413	292	2
Etv1	5	0.87168	0.038114	0.91598	1	15756	1	0.007431	0.014386	1.84206	0.772413	293	1
Apoc2	5	0.19741	0.381283	0.41564	1	7647	1	0.0074861	0.01449	1.83893	0.772413	294	1
Rfk	5	0.99369	0.00274471	0.9937	1	17936	0	0.007522	0.014551	1.83711	0.772413	295	2
Slc7a15	5	0.92612	0.0273159	0.93904	1	16278	1	0.007522	0.014551	1.83711	0.772413	296	2
Hpgd	5	0.21679	0.359837	0.43668	1	7973	1	0.007522	0.014551	1.83711	0.772413	297	2
Taf1d	5	0.99967	0.000147685	0.99966	1	18362	0	0.007522	0.014551	1.83711	0.772413	298	2
Abcg2	5	0.66579	0.0930565	0.80713	1	13714	2	0.007522	0.014551	1.83711	0.772413	299	2
Chst4	5	0.021725	1.10555	0.078424	0.701687	2055	2	0.0075412	0.014587	1.83603	0.772413	300	1
Mc1r	5	0.16902	0.426699	0.37437	0.980168	7028	4	0.0075962	0.014663	1.83378	0.772413	301	1
Myo1g	5	0.59217	0.115839	0.76588	1	13055	2	0.0076513	0.014762	1.83085	0.772413	302	1
Zfp459	5	0.98901	0.00476419	0.98909	1	17724	0	0.0077445	0.014914	1.82641	0.772413	303	2
Ccdc104	5	0.83827	0.0433226	0.90506	1	15504	1	0.0077445	0.014914	1.82641	0.772413	304	2
Cct7	5	0.99954	0.000212856	0.99951	1	18344	0	0.0077445	0.014914	1.82641	0.772413	305	2
Snrnp27	5	0.93741	0.024389	0.94539	1	16431	1	0.0077445	0.014914	1.82641	0.772413	306	2
Myl6b	5	0.76348	0.0627028	0.86556	1	14752	1	0.0077615	0.014954	1.82524	0.772413	307	1
4930539E08Rik	5	0.3973	0.206831	0.62111	1	10702	2	0.0078165	0.015041	1.82272	0.772413	308	1
4930524N10Rik	4	0.45915	0.167696	0.67968	1	11686	2	0.0078555	0.015099	1.82105	0.772413	309	2
Elavl3	5	0.41861	0.192769	0.64155	1	11061	2	0.0078716	0.015122	1.82039	0.772413	310	1
Cyb5d2	5	0.96924	0.013488	0.96942	1	17097	0	0.0079266	0.015215	1.81773	0.772413	311	1
Hoxc5	5	0.7951	0.0524487	0.88624	1	15141	1	0.0079817	0.01531	1.81502	0.772413	312	1
Agr3	5	0.96728	0.0143041	0.9676	1	17042	1	0.0080114	0.015364	1.8135	0.772413	313	2
Slco1a6	5	0.80669	0.0487208	0.89388	1	15270	2	0.0080114	0.015364	1.8135	0.772413	314	2
Cxcl9	5	0.58271	0.118764	0.76074	1	12970	2	0.0080114	0.015364	1.8135	0.772413	315	2
Pbsn	5	0.23811	0.337601	0.45962	1	8315	2	0.0080114	0.015364	1.8135	0.772413	316	2
Yae1d1	5	0.99997	8.68598e-06	0.99998	1	18407	0	0.0080114	0.015364	1.8135	0.772413	317	2
Ropn1	5	0.81372	0.0466995	0.89805	1	15358	1	0.0080368	0.015407	1.81228	0.772413	318	1
Ctag2	5	0.78951	0.0543148	0.88244	1	15068	2	0.0080918	0.01551	1.80939	0.772413	319	1
Zswim5	5	0.034503	0.937794	0.1154	0.751564	2823	4	0.0081469	0.015605	1.80674	0.772413	320	1
Gm561	5	0.88733	0.0353963	0.92173	1	15901	1	0.0081807	0.015665	1.80507	0.772413	321	2
Nlgn3	5	0.38281	0.216826	0.60698	1	10475	2	0.0082019	0.015709	1.80385	0.772413	322	1
Lrrc8a	5	0.021605	1.10762	0.078051	0.701466	2049	4	0.008257	0.015806	1.80118	0.772413	323	1
Cdadc1	5	0.84245	0.0426849	0.90639	1	15542	1	0.0082975	0.015874	1.79931	0.772413	324	2
Pex13	5	1	0	1	1	18417	0	0.0082975	0.015874	1.79931	0.772413	325	2
Mlana	5	0.60463	0.111967	0.77274	1	13139	2	0.0082975	0.015874	1.79931	0.772413	326	2
Dock9	5	0.08776	0.642885	0.22757	0.875898	4786	3	0.008312	0.015901	1.79858	0.772413	327	1
Emc7	5	0.95591	0.0186798	0.9579	1	16776	1	0.0083671	0.016001	1.79585	0.772413	328	1
Ggct	5	0.77046	0.0605007	0.86996	1	14828	1	0.0084221	0.016096	1.79328	0.772413	329	1
Ttc28	5	0.25129	0.324451	0.47375	1	8496	2	0.0085322	0.016284	1.78824	0.772413	330	1
1700029P11Rik	5	0.043263	0.869248	0.13513	0.781425	3184	3	0.0085365	0.01629	1.78808	0.772413	331	2
Zkscan16	5	0.72996	0.0732512	0.84479	1	14380	1	0.0085872	0.016371	1.78592	0.772413	332	2
Clec4n	5	0.93313	0.0255482	0.94287	1	16377	1	0.0086423	0.016466	1.78341	0.772413	333	1
Armc8	5	0.99104	0.00388691	0.99109	1	17825	0	0.0086973	0.016555	1.78107	0.772413	334	1
Mmp17	5	0.55363	0.127663	0.74531	1	12723	2	0.0087523	0.016639	1.77887	0.772413	335	1
Psma5	5	0.99917	0.000364961	0.99916	1	18304	0	0.0087725	0.016673	1.77799	0.772413	336	2
Hspb6	5	0.34452	0.244712	0.56923	1	9893	3	0.0087725	0.016673	1.77799	0.772413	337	2
Rnase9	5	0.99922	0.000347575	0.9992	1	18308	0	0.0087725	0.016673	1.77799	0.772413	338	2
Gucd1	5	0.76933	0.0608353	0.86929	1	14816	1	0.0087725	0.016673	1.77799	0.772413	339	2
Lcn2	5	0.45182	0.172037	0.67292	1	11579	3	0.0088073	0.016736	1.77635	0.772413	340	1
Prl7a1	5	0.77193	0.0600367	0.87089	1	14848	2	0.0088932	0.01691	1.77186	0.772413	341	2
Fosl2	5	0.36824	0.227114	0.59277	1	10267	2	0.0089174	0.016948	1.77088	0.772413	342	1
Prss27	5	0.46535	0.164024	0.68545	1	11770	1	0.0089724	0.017049	1.7683	0.772413	343	2
Trank1	5	0.035282	0.931184	0.11717	0.755518	2854	4	0.0090274	0.01714	1.76599	0.772413	344	1
Cenpi	5	0.86782	0.0387593	0.91462	1	15727	1	0.0090334	0.017146	1.76584	0.772413	345	2
BC049352	5	0.047782	0.838602	0.14501	0.796318	3352	2	0.0090334	0.017146	1.76584	0.772413	346	2
Rheb	5	0.52266	0.137272	0.729	1	12465	1	0.0090334	0.017146	1.76584	0.772413	347	2
Epb4.1l4a	5	0.77885	0.0577835	0.87542	1	14936	1	0.0090334	0.017146	1.76584	0.772413	348	2
Selm	5	0.32198	0.262267	0.54668	1	9570	2	0.0090334	0.017146	1.76584	0.772413	349	2
Ly6g6c	5	0.1961	0.3828	0.41419	1	7619	2	0.0090334	0.017146	1.76584	0.772413	350	2
Hltf	5	0.98459	0.00672253	0.98464	1	17575	0	0.0090824	0.01723	1.76371	0.772413	351	1
Trappc9	5	0.051428	0.815309	0.153	0.805416	3497	4	0.0091374	0.017319	1.76148	0.772413	352	1
Vtn	5	0.51393	0.139962	0.7245	1	12395	2	0.0091924	0.017425	1.75883	0.772413	353	1
Tspan2	5	0.54011	0.131867	0.73813	1	12604	2	0.0092474	0.017515	1.75659	0.772413	354	1
Arr3	5	0.039669	0.89582	0.12711	0.771549	3034	1	0.0093422	0.017694	1.75217	0.772413	355	2
Smr2	5	0.92358	0.0279083	0.93776	1	16258	1	0.0093422	0.017694	1.75217	0.772413	356	2
Rpl14	5	0.99985	6.51491e-05	0.99985	1	18387	0	0.0093422	0.017694	1.75217	0.772413	357	2
Tbxa2r	5	0.26947	0.307338	0.49279	1	8786	2	0.0093422	0.017694	1.75217	0.772413	358	2
Fam3c	5	0.75597	0.0650826	0.86083	1	14671	2	0.0093422	0.017694	1.75217	0.772413	359	2
Psma6	5	0.98626	0.00598216	0.98632	1	17624	0	0.0093422	0.017694	1.75217	0.772413	360	2
BC051665	5	0.21958	0.356913	0.43963	1	8026	3	0.0093422	0.017694	1.75217	0.772413	361	2
Pcgf3	5	0.072786	0.70384	0.19777	0.849856	4285	3	0.0093422	0.017694	1.75217	0.772413	362	2
1810033B17Rik	5	0.71121	0.0790892	0.83351	1	14162	1	0.0093422	0.017694	1.75217	0.772413	363	2
Hap1	5	0.48914	0.150317	0.70743	1	12120	2	0.0093574	0.017721	1.75151	0.772413	364	1
Arl6ip1	5	0.38757	0.213525	0.61161	1	10561	2	0.0094124	0.017808	1.74938	0.772413	365	1
Hoxc9	5	0.09134	0.629653	0.23461	0.882993	4892	3	0.0094674	0.017899	1.74717	0.772413	366	1
Pagr1a	5	0.14004	0.488237	0.32491	0.9532	6280	3	0.0095224	0.017992	1.74492	0.772413	367	1
Vmn1r179	4	0.64566	0.0993325	0.79555	1	13521	1	0.0095632	0.018071	1.74302	0.772413	368	1
Apba2	5	0.087352	0.644376	0.22679	0.874975	4771	2	0.0095774	0.018098	1.74237	0.772413	369	1
Lrrc38	5	0.052469	0.809108	0.1552	0.807658	3539	4	0.0096324	0.018198	1.73998	0.772413	370	1
Dcun1d1	5	0.46741	0.16279	0.6874	1	11805	1	0.0096623	0.018248	1.73878	0.772413	371	2
1110059E24Rik	5	0.99519	0.00208963	0.9952	1	18018	0	0.0096623	0.018248	1.73878	0.772413	372	2
Akr1c14	5	0.99862	0.000612787	0.99859	1	18246	0	0.0096623	0.018248	1.73878	0.772413	373	2
Zfyve20	5	0.9052	0.0319516	0.92907	1	16066	1	0.0096623	0.018248	1.73878	0.772413	374	2
Nup35	5	0.64834	0.0984981	0.79708	1	13536	1	0.0096623	0.018248	1.73878	0.772413	375	2
Herpud1	5	0.46896	0.161856	0.68888	1	11826	3	0.0096874	0.018291	1.73776	0.772413	376	1
Zpld1	5	0.91379	0.0301416	0.93295	1	16167	1	0.0097424	0.018382	1.73561	0.772413	377	1
Hist1h2ba	4	0.63709	0.101988	0.7907	1	13436	1	0.0097729	0.018434	1.73438	0.772413	378	2
B230219D22Rik	5	0.1149	0.553851	0.27935	0.925492	5560	3	0.0098523	0.018585	1.73084	0.772413	379	1
Ube4a	5	0.44758	0.174632	0.66891	1	11504	3	0.0099073	0.01868	1.72862	0.772413	380	1
Cyp39a1	5	0.85008	0.0415365	0.90879	1	15588	1	0.0099482	0.018754	1.72691	0.772413	381	2
Cpsf6	5	0.94605	0.0219017	0.95082	1	16572	1	0.0099482	0.018754	1.72691	0.772413	382	2
Rgn	5	0.52829	0.135525	0.73194	1	12503	2	0.0099482	0.018754	1.72691	0.772413	383	2
Eif4a1	5	0.99948	0.000234582	0.99946	1	18338	0	0.0099482	0.018754	1.72691	0.772413	384	2
Gpr82	5	0.64006	0.101066	0.79238	1	13469	1	0.0099482	0.018754	1.72691	0.772413	385	2
Nfkb2	5	0.79893	0.0511911	0.88881	1	15183	2	0.0099623	0.018782	1.72626	0.772413	386	1
Slc1a1	5	0.17311	0.418824	0.38122	0.985326	7117	4	0.010017	0.018877	1.72407	0.772413	387	1
Ptgr1	5	0.77239	0.0598921	0.87118	1	14858	1	0.010072	0.018978	1.72175	0.772413	388	1
Atp7a	5	0.66256	0.0940477	0.80529	1	13689	2	0.010127	0.019074	1.71956	0.772413	389	1
Rnf24	5	0.9961	0.0016927	0.99611	1	18066	0	0.010198	0.019186	1.71702	0.772413	390	2
Ncl	5	0.98852	0.00497939	0.9886	1	17706	0	0.010198	0.019186	1.71702	0.772413	391	2
Rfx5	5	0.34662	0.243113	0.57133	1	9939	3	0.010198	0.019186	1.71702	0.772413	392	2
Scgb1b24	4	0.93995	0.0236821	0.94693	1	16464	0	0.010224	0.019226	1.71611	0.772413	393	2
Galnt3	5	0.41692	0.19384	0.63997	1	11035	2	0.010292	0.019354	1.71323	0.772413	394	1
Lrrc43	5	0.020828	1.12201	0.075507	0.69766	1994	4	0.010347	0.019449	1.7111	0.772413	395	1
Dennd2a	5	0.36649	0.228376	0.59105	1	10237	3	0.010402	0.019562	1.70859	0.772413	396	1
Tmem40	10	0.026357	1.0314	0.093026	0.720725	2373	7	0.010424	0.019597	1.70781	0.772413	397	2
Mettl10	5	0.99912	0.000386694	0.99911	1	18296	0	0.010498	0.019739	1.70467	0.772413	398	2
Nlrp4c	5	0.99967	0.000147685	0.99966	1	18361	0	0.010498	0.019739	1.70467	0.772413	399	2
Trim30a	5	0.99394	0.00263546	0.99395	1	17954	0	0.010512	0.019761	1.70419	0.772413	400	1
Gucy2g	5	0.63341	0.103121	0.78864	1	13405	2	0.010567	0.01986	1.70202	0.772413	401	1
Mup17	1	0.98939	0.00459298	0.98948	1	17739	0	0.010612	0.019951	1.70004	0.772413	402	1
2310033P09Rik	5	0.8639	0.0393913	0.91329	1	15697	1	0.010622	0.019972	1.69958	0.772413	403	1
Chd7	5	0.044084	0.863501	0.13693	0.784175	3214	4	0.010677	0.020069	1.69747	0.772413	404	1
C2cd4b	5	0.1595	0.445693	0.35835	0.971703	6789	4	0.010732	0.020158	1.69555	0.772413	405	1
Use1	5	0.5023	0.143549	0.71854	1	12294	2	0.010787	0.020267	1.69321	0.772413	406	1
Psmb5	5	0.73129	0.0728607	0.84555	1	14402	1	0.010788	0.02027	1.69315	0.772413	407	2
Bambi	5	0.28792	0.290806	0.51191	1	9049	3	0.010788	0.02027	1.69315	0.772413	408	2
Otud7a	5	0.47142	0.160396	0.6912	1	11856	3	0.010788	0.02027	1.69315	0.772413	409	2
Caap1	5	0.99942	0.000265	0.99939	1	18329	0	0.010788	0.02027	1.69315	0.772413	410	2
Ovol2	5	0.83351	0.0440142	0.90362	1	15478	1	0.010788	0.02027	1.69315	0.772413	411	2
Rab3gap2	5	0.047782	0.838602	0.14501	0.796318	3355	3	0.010842	0.020363	1.69116	0.772413	412	1
Tmed11	5	0.38458	0.215575	0.60873	1	10506	1	0.010896	0.020452	1.68926	0.772413	413	2
Mrps27	5	0.9523	0.0199284	0.95515	1	16690	1	0.010921	0.020492	1.68842	0.772413	414	2
B230217C12Rik	5	0.97445	0.0111914	0.97456	1	17248	0	0.011006	0.020618	1.68575	0.772413	415	1
Fam19a1	5	0.54011	0.131867	0.73813	1	12600	2	0.011061	0.020709	1.68384	0.772413	416	1
Usp7	5	0.99687	0.00137019	0.99685	1	18116	0	0.011079	0.020741	1.68317	0.772413	417	2
Usp8	5	0.99394	0.00263546	0.99395	1	17955	0	0.011079	0.020741	1.68317	0.772413	418	2
Rab6a	5	0.94464	0.022313	0.94992	1	16550	1	0.011079	0.020741	1.68317	0.772413	419	2
Ola1	5	0.98981	0.00441745	0.98988	1	17762	0	0.011079	0.020741	1.68317	0.772413	420	2
Gm13128	5	0.049633	0.82661	0.14907	0.800936	3429	3	0.011079	0.020741	1.68317	0.772413	421	2
Hormad1	5	0.84771	0.0418998	0.90803	1	15576	1	0.011079	0.020741	1.68317	0.772413	422	2
Zc3h8	5	0.87732	0.0371715	0.91797	1	15802	1	0.011079	0.020741	1.68317	0.772413	423	2
Hsbp1l1	4	0.99855	0.000643232	0.99852	1	18240	0	0.011079	0.020743	1.68313	0.772413	424	2
Mbnl1	5	0.14604	0.474579	0.33529	0.956323	6449	3	0.011116	0.020819	1.68154	0.772413	425	1
Kcnmb3	5	0.63018	0.10413	0.78681	1	13362	1	0.011171	0.020924	1.67936	0.772413	426	1
E030030I06Rik	5	0.0013694	2.22573	0.0059466	0.468063	233	2	0.011226	0.021009	1.67759	0.772413	427	1
Thumpd3	5	0.99699	0.00132227	0.99696	1	18125	0	0.011265	0.02107	1.67634	0.772413	428	2
Cplx1	5	0.27116	0.305807	0.49453	1	8811	3	0.011281	0.021099	1.67574	0.772413	429	1
Spats2l	5	0.44113	0.178565	0.66288	1	11397	2	0.011336	0.021181	1.67405	0.772413	430	1
Cldn5	5	0.20059	0.377682	0.4191	1	7694	3	0.011391	0.021268	1.67227	0.772413	431	1
Nr5a1	5	0.63384	0.103	0.78886	1	13407	1	0.011439	0.021367	1.67026	0.772413	432	2
Chordc1	5	0.85693	0.0404864	0.91099	1	15642	1	0.011439	0.021367	1.67026	0.772413	433	2
Ugt2b1	5	0.66828	0.0922931	0.80855	1	13740	2	0.011439	0.021367	1.67026	0.772413	434	2
Mrpl35	5	0.82824	0.0447501	0.90209	1	15439	1	0.011439	0.021367	1.67026	0.772413	435	2
Jam2	5	0.46896	0.161856	0.68888	1	11824	3	0.011439	0.021367	1.67026	0.772413	436	2
Ly6e	5	0.76762	0.0613902	0.86818	1	14799	2	0.011446	0.021378	1.67003	0.772413	437	1
Serbp1	5	0.28305	0.295086	0.50689	1	8982	3	0.011501	0.021486	1.66784	0.772413	438	1
Agtpbp1	5	0.73639	0.071256	0.84868	1	14453	1	0.011665	0.021774	1.66206	0.772413	439	1
Atp6v1c2	5	0.46893	0.161875	0.68885	1	11816	2	0.01172	0.021887	1.65981	0.772413	440	1
Prelid2	5	0.96689	0.0144747	0.96722	1	17031	1	0.01173	0.021908	1.6594	0.772413	441	2
Tmem251	5	0.40448	0.202054	0.62798	1	10828	2	0.01173	0.021908	1.6594	0.772413	442	2
Ephb1	5	0.30164	0.278956	0.52607	1	9267	3	0.01173	0.021908	1.6594	0.772413	443	2
Snrpf	5	0.99848	0.000673679	0.99845	1	18232	0	0.01173	0.021908	1.6594	0.772413	444	2
Mmgt1	5	0.84027	0.0430156	0.9057	1	15515	1	0.01173	0.021908	1.6594	0.772413	445	2
Tmem44	5	0.46	0.167185	0.68048	1	11698	2	0.011775	0.021985	1.65787	0.772413	446	1
Gm7694	5	0.27975	0.298009	0.50349	1	8941	3	0.01183	0.022082	1.65596	0.772413	447	1
Mib1	5	0.28792	0.290806	0.51191	1	9050	3	0.011861	0.022126	1.6551	0.772413	448	2
Gtf2a1	5	0.77127	0.0602462	0.87047	1	14837	1	0.011868	0.022143	1.65476	0.772413	449	2
Plk1	5	0.99536	0.00201109	0.99538	1	18026	0	0.011879	0.022164	1.65435	0.772413	450	2
Fam184b	5	0.47253	0.159756	0.69222	1	11872	3	0.011885	0.022176	1.65412	0.772413	451	1
Bcl2l11	11	0.018489	1.16821	0.067887	0.683848	1829	8	0.011943	0.022302	1.65166	0.772413	452	1
Ccdc116	5	0.40015	0.204934	0.62383	1	10755	3	0.011995	0.022386	1.65002	0.772413	453	1
Reg2	5	0.062201	0.754784	0.17588	0.831324	3898	2	0.012036	0.022452	1.64874	0.772413	454	2
Ebag9	5	0.99381	0.0026879	0.99383	1	17947	0	0.012036	0.022452	1.64874	0.772413	455	2
Fbxo43	5	0.99871	0.000573647	0.99868	1	18256	0	0.012036	0.022452	1.64874	0.772413	456	2
Rdx	5	0.38471	0.215483	0.60886	1	10507	1	0.012036	0.022452	1.64874	0.772413	457	2
Csta	5	0.96888	0.0136404	0.96908	1	17080	0	0.012036	0.022452	1.64874	0.772413	458	2
Fancl	5	0.6157	0.108585	0.77878	1	13232	1	0.012036	0.022452	1.64874	0.772413	459	2
H2-M10.1	5	0.72929	0.0734621	0.84438	1	14372	2	0.012036	0.022452	1.64874	0.772413	460	2
Ldlr	5	0.30956	0.272345	0.53414	1	9393	3	0.012049	0.022478	1.64824	0.772413	461	1
Adam15	5	0.87818	0.0370296	0.91827	1	15821	1	0.012104	0.022569	1.64649	0.772413	462	1
Cyp2b19	5	0.077004	0.685459	0.20632	0.860961	4412	3	0.012159	0.022661	1.64472	0.772413	463	1
Rbm4	5	0.90631	0.0317132	0.92958	1	16084	1	0.012197	0.022725	1.6435	0.772413	464	2
Mast2	5	0.47861	0.156219	0.69788	1	11960	2	0.012214	0.022754	1.64294	0.772413	465	1
Gpr31b	3	0.76907	0.0609203	0.86912	1	14815	1	0.012235	0.022784	1.64237	0.772413	466	1
Il15ra	9	0.54344	0.130845	0.73987	1	12631	4	0.012251	0.022804	1.64199	0.772413	467	1
Havcr2	5	0.99453	0.00237775	0.99454	1	17986	0	0.012269	0.022836	1.64138	0.772413	468	2
Vmn2r4	4	0.98157	0.00806103	0.98161	1	17458	0	0.012309	0.022903	1.64011	0.772413	469	2
Pxk	5	0.52709	0.135887	0.73133	1	12497	1	0.012324	0.022928	1.63963	0.772413	470	1
Fam69c	5	0.091516	0.629062	0.23493	0.882993	4900	3	0.012379	0.023033	1.63765	0.772413	471	1
Rasl2-9	5	0.98816	0.00513318	0.98825	1	17696	0	0.012421	0.023101	1.63637	0.772413	472	2
Psmb6	5	0.99906	0.000417123	0.99904	1	18290	0	0.012421	0.023101	1.63637	0.772413	473	2
Kpnb1	5	0.99357	0.00279279	0.99359	1	17931	0	0.012421	0.023101	1.63637	0.772413	474	2
Zbtb43	5	0.19084	0.388957	0.40836	0.997045	7546	1	0.012421	0.023101	1.63637	0.772413	475	2
Hspa9	5	0.97744	0.00987435	0.97752	1	17343	0	0.012421	0.023101	1.63637	0.772413	476	2
Rcn1	5	0.26781	0.308874	0.49105	1	8757	2	0.012434	0.023126	1.6359	0.772413	477	1
Iqub	5	0.15441	0.456168	0.34981	0.966068	6666	1	0.012488	0.023214	1.63425	0.772413	478	1
Fstl5	5	0.74884	0.0673335	0.85638	1	14601	2	0.012543	0.023314	1.63238	0.772413	479	1
Dclre1a	5	0.20795	0.369409	0.42716	1	7821	2	0.012598	0.0234	1.63078	0.772413	480	1
Slc20a1	5	0.77374	0.0594686	0.87203	1	14869	2	0.012632	0.023452	1.62982	0.772413	481	2
Zfp955b	5	0.018372	1.17061	0.067513	0.683393	1812	3	0.012708	0.023584	1.62738	0.772413	482	1
Adipoq	5	0.16998	0.424824	0.37599	0.981653	7050	2	0.012763	0.023685	1.62553	0.772413	483	1
Rpl4	5	0.99988	4.7775e-05	0.99989	1	18390	0	0.012771	0.023704	1.62518	0.772413	484	2
Cyb561d2	5	0.023484	1.07568	0.084007	0.710546	2170	2	0.012771	0.023704	1.62518	0.772413	485	2
Agap3	5	0.85005	0.0415412	0.90878	1	15587	1	0.012818	0.02379	1.62361	0.772413	486	1
Cd209c	5	0.62173	0.10671	0.78215	1	13281	2	0.012872	0.02387	1.62215	0.772413	487	1
Klra6	4	0.33307	0.253514	0.55781	1	9730	1	0.012914	0.023945	1.62079	0.772413	488	2
Pde8b	5	0.051815	0.81279	0.15389	0.807563	3510	3	0.012927	0.02397	1.62033	0.772413	489	1
A1cf	5	0.42336	0.189754	0.64602	1	11138	2	0.012982	0.024065	1.61861	0.772413	490	1
Psmd9	5	0.35324	0.238155	0.57789	1	10015	2	0.013037	0.024164	1.61683	0.772413	491	1
Ccl2	5	0.36495	0.229501	0.58952	1	10228	2	0.013092	0.024258	1.61515	0.772413	492	1
Cdc123	5	0.19529	0.383735	0.4133	1	7610	1	0.013129	0.024322	1.614	0.772413	493	2
Mphosph10	5	0.99988	4.7775e-05	0.99989	1	18389	0	0.013129	0.024322	1.614	0.772413	494	2
Stxbp5l	5	0.29605	0.283738	0.52031	1	9190	2	0.013129	0.024322	1.614	0.772413	495	2
Slc16a12	5	0.62716	0.105064	0.78512	1	13328	2	0.013129	0.024322	1.614	0.772413	496	2
Bsph1	5	0.97396	0.0114054	0.97408	1	17238	0	0.013129	0.024322	1.614	0.772413	497	2
Nudt3	5	0.49368	0.147758	0.71161	1	12167	2	0.013129	0.024322	1.614	0.772413	498	2
Ctdspl2	5	0.95121	0.0202832	0.95437	1	16674	1	0.013129	0.024322	1.614	0.772413	499	2
Ddhd2	5	0.65403	0.0966875	0.80041	1	13589	1	0.013129	0.024322	1.614	0.772413	500	2
Pno1	5	0.99104	0.00388691	0.99109	1	17828	0	0.013129	0.024322	1.614	0.772413	501	2
Psma1	5	0.99781	0.000960853	0.99779	1	18179	0	0.013129	0.024322	1.614	0.772413	502	2
Stxbp3a	5	0.28261	0.295481	0.50643	1	8979	2	0.013129	0.024322	1.614	0.772413	503	2
Rtca	5	0.4772	0.157029	0.69658	1	11939	2	0.013147	0.024356	1.61339	0.772413	504	1
Galnt6	5	0.6294	0.104362	0.78639	1	13352	2	0.013201	0.024438	1.61193	0.772413	505	1
Gm17689	4	0.58772	0.117208	0.76347	1	13011	1	0.013225	0.024479	1.61121	0.772413	506	2
Rpl7	4	0.99874	0.000556253	0.99872	1	18261	0	0.013225	0.024479	1.61121	0.772413	507	2
Spata31	5	0.9418	0.0231504	0.94809	1	16496	1	0.013256	0.02455	1.60995	0.772413	508	1
Cfdp1	5	0.34553	0.243935	0.57025	1	9909	2	0.013366	0.024732	1.60674	0.772413	509	1
Zbtb33	5	0.11573	0.551402	0.28093	0.92706	5581	2	0.013475	0.024921	1.60343	0.772413	510	1
Atp5s	5	0.99966	0.00015203	0.99965	1	18358	0	0.01353	0.025023	1.60166	0.772413	511	1
Ccna2	5	0.94343	0.0226835	0.94911	1	16527	1	0.013545	0.025052	1.60116	0.772413	512	2
Rpa3	5	0.99666	0.00145733	0.99665	1	18105	0	0.013545	0.025052	1.60116	0.772413	513	2
Skint10	5	0.96769	0.0141381	0.96797	1	17054	1	0.013545	0.025052	1.60116	0.772413	514	2
Gpbp1l1	5	0.99926	0.000330189	0.99924	1	18312	0	0.013545	0.025052	1.60116	0.772413	515	2
Gpr126	5	0.16088	0.442842	0.36071	0.972876	6830	2	0.013585	0.025126	1.59988	0.772413	516	1
Murc	5	0.10848	0.572757	0.26745	0.913497	5388	2	0.013695	0.025315	1.59662	0.772413	517	1
Fam111a	5	0.99309	0.00300265	0.99311	1	17912	0	0.013726	0.025365	1.59577	0.772413	518	2
Krt17	5	0.19931	0.379146	0.41769	1	7673	3	0.01375	0.025406	1.59506	0.772413	519	1
Pdgfd	5	0.32446	0.260293	0.54917	1	9615	2	0.013804	0.025505	1.59337	0.772413	520	1
Hyal2	5	0.76478	0.0622916	0.86638	1	14774	2	0.013859	0.025614	1.59152	0.772413	521	1
Omt2a	4	0.91386	0.0301277	0.93298	1	16169	1	0.013866	0.025628	1.59129	0.772413	522	2
4930433I11Rik	4	0.29388	0.285612	0.51807	1	9153	1	0.013866	0.025628	1.59129	0.772413	523	2
Sult2a5	4	0.99988	4.7775e-05	0.99989	1	18391	0	0.013866	0.025628	1.59129	0.772413	524	2
Cox16	5	0.9988	0.000534511	0.99877	1	18268	0	0.01394	0.025751	1.58921	0.772413	525	2
Tas2r108	5	0.94406	0.0225005	0.94951	1	16542	1	0.01394	0.025751	1.58921	0.772413	526	2
Rbm22	5	0.99891	0.000482335	0.99889	1	18277	0	0.01394	0.025751	1.58921	0.772413	527	2
Otogl	5	0.38188	0.217477	0.60607	1	10467	2	0.014024	0.025879	1.58705	0.772413	528	1
Prtn3	5	0.69426	0.0842678	0.82363	1	13999	2	0.014078	0.025967	1.58558	0.772413	529	1
Lrguk	5	0.19275	0.386687	0.4105	0.998105	7574	1	0.014133	0.026053	1.58414	0.772413	530	1
Eepd1	5	0.4054	0.201446	0.62886	1	10840	2	0.014188	0.026149	1.58254	0.772413	531	1
9430015G10Rik	5	0.44057	0.178899	0.66237	1	11388	3	0.014243	0.026242	1.581	0.772413	532	1
Kirrel	5	0.51202	0.140561	0.7235	1	12372	2	0.014297	0.026338	1.57942	0.772413	533	1
Ppp1cb	5	0.98257	0.00759672	0.98266	1	17496	0	0.014328	0.026383	1.57868	0.772413	534	2
Sult1e1	5	0.55105	0.128485	0.7439	1	12700	2	0.014328	0.026383	1.57868	0.772413	535	2
Kcnip2	5	0.34452	0.244712	0.56923	1	9898	3	0.014328	0.026383	1.57868	0.772413	536	2
Cdkl5	5	0.55988	0.125756	0.74859	1	12773	2	0.014328	0.026383	1.57868	0.772413	537	2
Styx	5	0.99893	0.000473639	0.99891	1	18280	0	0.014328	0.026383	1.57868	0.772413	538	2
Cxcl1	5	0.16189	0.440788	0.36242	0.974334	6850	2	0.014352	0.026425	1.57799	0.772413	539	1
Oas1e	5	0.15179	0.461791	0.34531	0.962938	6606	1	0.014407	0.026514	1.57652	0.772413	540	1
Depdc7	5	0.49791	0.145433	0.71543	1	12233	2	0.014462	0.026623	1.57474	0.772413	541	1
Cfh	5	0.48279	0.153892	0.70163	1	12025	2	0.014464	0.026626	1.57469	0.772413	542	2
Kcns2	5	0.044821	0.858582	0.13849	0.786285	3245	3	0.014517	0.02673	1.573	0.772413	543	1
Palm	5	0.17957	0.406969	0.39177	0.988654	7299	2	0.014571	0.026817	1.57159	0.772413	544	1
Mmab	5	0.9074	0.0314937	0.93005	1	16092	1	0.014626	0.0269	1.57025	0.772413	545	1
Vmn2r10	5	0.99717	0.00123951	0.99715	1	18139	0	0.014681	0.027	1.56864	0.772413	546	2
Prpsap1	5	0.14093	0.48617	0.32646	0.953911	6301	2	0.014682	0.027001	1.56862	0.772413	547	2
Fastkd2	5	0.80564	0.0490561	0.89319	1	15264	1	0.014682	0.027001	1.56862	0.772413	548	2
Serinc3	5	0.99394	0.00263546	0.99395	1	17956	0	0.014682	0.027001	1.56862	0.772413	549	2
Actr6	5	0.9994	0.000269346	0.99938	1	18324	0	0.014682	0.027001	1.56862	0.772413	550	2
Gnb1l	5	0.3196	0.264202	0.54425	1	9534	2	0.014682	0.027001	1.56862	0.772413	551	2
Rqcd1	5	0.99878	0.000538859	0.99876	1	18267	0	0.014682	0.027001	1.56862	0.772413	552	2
Aif1l	5	0.53036	0.134872	0.73304	1	12530	2	0.014682	0.027001	1.56862	0.772413	553	2
Snapin	5	0.65686	0.0957931	0.80206	1	13626	2	0.014682	0.027001	1.56862	0.772413	554	2
Gm14124	5	0.63143	0.10376	0.78748	1	13374	2	0.014682	0.027001	1.56862	0.772413	555	2
Snx13	5	0.62752	0.104942	0.78534	1	13334	1	0.014682	0.027001	1.56862	0.772413	556	2
Rp1	5	0.71121	0.0790892	0.83351	1	14163	1	0.014736	0.02709	1.56719	0.772413	557	1
Gypa	5	0.079885	0.673521	0.21207	0.865619	4508	3	0.01479	0.02719	1.56559	0.772413	558	1
Tubal3	5	0.096483	0.611455	0.24465	0.892237	5049	2	0.014845	0.027282	1.56412	0.772413	559	1
Orai2	5	0.79671	0.0519148	0.88733	1	15161	2	0.0149	0.027391	1.56239	0.772413	560	1
Tnr	5	0.00047093	2.6735	0.0021208	0.370209	101	3	0.014918	0.027421	1.56192	0.772413	561	2
Gcnt2	15	0.34949	0.240952	0.57418	1	9967	6	0.01494	0.027459	1.56132	0.772413	562	2
Npepps	5	0.279	0.298682	0.50271	1	8932	3	0.015009	0.027573	1.55952	0.772413	563	1
Clec2h	4	0.0030986	1.8888	0.012918	0.505583	467	3	0.01501	0.027573	1.55952	0.772413	564	1
S100a2	5	0.76853	0.0611002	0.86876	1	14814	2	0.015099	0.027714	1.5573	0.772413	565	2
Aspn	5	0.88956	0.0349865	0.9226	1	15924	1	0.015099	0.027714	1.5573	0.772413	566	2
Lrrc39	5	0.7666	0.0617155	0.86753	1	14784	2	0.015099	0.027714	1.5573	0.772413	567	2
St3gal5	5	0.96924	0.013488	0.96942	1	17093	0	0.015099	0.027714	1.5573	0.772413	568	2
BC004004	5	0.72768	0.0739716	0.84339	1	14350	2	0.015099	0.027714	1.5573	0.772413	569	2
Tceanc	5	0.63156	0.103716	0.78756	1	13385	1	0.015099	0.027714	1.5573	0.772413	570	2
Sdhc	5	0.14539	0.476007	0.33419	0.955963	6440	3	0.015099	0.027714	1.5573	0.772413	571	2
Cyp2c29	5	0.98331	0.00728305	0.98337	1	17526	0	0.015099	0.027714	1.5573	0.772413	572	2
Tmem212	5	0.86975	0.0384365	0.9153	1	15742	1	0.015099	0.027714	1.5573	0.772413	573	2
Tmem230	5	0.58214	0.118952	0.76041	1	12963	1	0.015099	0.027714	1.5573	0.772413	574	2
E330021D16Rik	5	0.20059	0.377682	0.4191	1	7691	3	0.015099	0.027714	1.5573	0.772413	575	2
Ccdc97	5	0.58332	0.118564	0.76109	1	12982	2	0.015099	0.027714	1.5573	0.772413	576	2
Pla1a	5	0.019242	1.15261	0.07037	0.687064	1887	4	0.015119	0.027742	1.55686	0.772413	577	1
Krt78	5	0.16336	0.43779	0.36493	0.974611	6884	3	0.015174	0.027822	1.55561	0.772413	578	2
Ncs1	5	0.37547	0.222008	0.59978	1	10378	1	0.015228	0.027917	1.55413	0.772413	579	1
Gm13103	5	0.056751	0.784019	0.16443	0.816343	3710	2	0.015338	0.028108	1.55117	0.772413	580	1
Hoxb3	5	0.0024739	1.98242	0.010413	0.498614	384	3	0.015393	0.028194	1.54984	0.772413	581	1
Tacc2	5	0.017782	1.18339	0.065555	0.68006	1776	4	0.015447	0.028287	1.54841	0.772413	582	1
Zfp607	5	0.68359	0.087576	0.81738	1	13894	2	0.015474	0.028325	1.54783	0.772413	583	2
Casp1	5	0.98965	0.00448327	0.98973	1	17754	0	0.015474	0.028325	1.54783	0.772413	584	2
Mrpl30	5	0.67933	0.0888904	0.81491	1	13856	1	0.015474	0.028325	1.54783	0.772413	585	2
Cops2	5	0.87818	0.0370296	0.91827	1	15816	1	0.015474	0.028325	1.54783	0.772413	586	2
Kdelc1	5	0.79779	0.0515577	0.88806	1	15173	1	0.015502	0.028382	1.54696	0.772413	587	1
Bsph2	5	0.30211	0.278552	0.52656	1	9286	2	0.015557	0.028479	1.54548	0.772413	588	1
Camkk1	5	0.80126	0.0504685	0.89029	1	15210	1	0.015611	0.028577	1.54398	0.772413	589	1
Gmnc	5	0.98626	0.00598216	0.98632	1	17626	0	0.015666	0.028668	1.5426	0.772413	590	1
Ccdc66	5	0.38778	0.213369	0.61183	1	10566	2	0.015721	0.028761	1.5412	0.772413	591	1
E030002O03Rik	5	0.42709	0.187301	0.64968	1	11194	2	0.015776	0.02886	1.5397	0.772413	592	1
Crabp1	5	0.070364	0.714893	0.1928	0.845618	4196	3	0.01583	0.028939	1.53852	0.772413	593	1
Usp1	5	0.98543	0.00635659	0.98547	1	17597	0	0.015841	0.028954	1.53829	0.772413	594	2
Cstf3	5	0.99554	0.00193692	0.99555	1	18036	0	0.015841	0.028954	1.53829	0.772413	595	2
Vdac3	5	0.0031822	1.87811	0.01324	0.505583	477	1	0.015841	0.028954	1.53829	0.772413	596	2
Serpinb1b	5	0.36179	0.231784	0.58643	1	10164	2	0.015841	0.028954	1.53829	0.772413	597	2
Ctdsp2	7	0.25622	0.319728	0.47893	1	8575	2	0.01585	0.028966	1.53811	0.772413	598	2
Ttc39c	5	0.75205	0.0662901	0.85844	1	14627	1	0.01594	0.029114	1.5359	0.772413	599	1
Slfn8	6	0.26705	0.309556	0.49028	1	8750	2	0.015952	0.029135	1.53558	0.772413	600	1
Trio	5	0.87266	0.0379528	0.91632	1	15769	1	0.015994	0.029211	1.53445	0.772413	601	1
Fbxw21	5	0.99673	0.00142683	0.99672	1	18111	0	0.016015	0.029254	1.53381	0.772413	602	2
Klk10	5	0.4054	0.201446	0.62886	1	10841	2	0.016049	0.029313	1.53294	0.772413	603	1
Tpp1	5	0.31512	0.267831	0.53972	1	9463	2	0.016104	0.029401	1.53164	0.772413	604	1
Pilrb1	2	0.86023	0.0399671	0.91208	1	15670	0	0.016148	0.029482	1.53044	0.772413	605	1
Lypd6	5	0.13074	0.510914	0.30838	0.944128	6009	4	0.016159	0.029501	1.53016	0.772413	606	1
Cd276	5	0.078354	0.679812	0.20902	0.863579	4459	2	0.016203	0.029572	1.52912	0.772413	607	2
Bcap29	5	0.99652	0.00151834	0.99651	1	18088	0	0.016203	0.029572	1.52912	0.772413	608	2
Psma7	5	0.71301	0.078532	0.83458	1	14196	2	0.016203	0.029572	1.52912	0.772413	609	2
Usp12	5	0.31668	0.266562	0.5413	1	9493	2	0.016203	0.029572	1.52912	0.772413	610	2
Skint1	5	0.16125	0.442084	0.36134	0.972876	6839	3	0.016203	0.029572	1.52912	0.772413	611	2
Btaf1	5	0.44057	0.178899	0.66237	1	11386	3	0.016203	0.029572	1.52912	0.772413	612	2
Mageb16	5	0.99295	0.0030595	0.99298	1	17907	0	0.016203	0.029572	1.52912	0.772413	613	2
Car4	5	0.34869	0.241535	0.57341	1	9964	3	0.016323	0.029767	1.52626	0.772413	614	1
Car6	5	0.03678	0.918833	0.12055	0.759369	2924	2	0.016367	0.029841	1.52519	0.772413	615	2
Irx4	5	0.12824	0.517355	0.30384	0.94135	5937	4	0.016377	0.029861	1.5249	0.772413	616	1
1700007K13Rik	5	0.98232	0.00771165	0.9824	1	17484	0	0.016432	0.029956	1.52352	0.772413	617	1
Dspp	5	0.47142	0.160396	0.6912	1	11849	3	0.016487	0.030045	1.52223	0.772413	618	1
Rpap1	5	0.24107	0.334616	0.46279	1	8352	1	0.016541	0.030143	1.52081	0.772413	619	1
Pnpla8	5	0.99896	0.000464944	0.99893	1	18286	0	0.016561	0.030178	1.52031	0.772413	620	2
Btg1	5	0.94343	0.0226835	0.94911	1	16526	1	0.016561	0.030178	1.52031	0.772413	621	2
Grpel2	5	0.99652	0.00151834	0.99651	1	18087	0	0.016561	0.030178	1.52031	0.772413	622	2
Zfp558	5	0.80785	0.0483468	0.89465	1	15287	1	0.016561	0.030178	1.52031	0.772413	623	2
Birc2	5	0.93375	0.0253962	0.9432	1	16385	1	0.016561	0.030178	1.52031	0.772413	624	2
Rwdd4a	5	0.65126	0.0975674	0.79879	1	13561	1	0.016561	0.030178	1.52031	0.772413	625	2
Tas2r110	5	0.71708	0.0772434	0.83706	1	14261	2	0.016561	0.030178	1.52031	0.772413	626	2
Brix1	5	0.93866	0.0240446	0.94614	1	16446	1	0.016561	0.030178	1.52031	0.772413	627	2
Vmn2r16	5	0.94406	0.0225005	0.94951	1	16543	1	0.016561	0.030178	1.52031	0.772413	628	2
Pdcd6	5	0.59504	0.114939	0.76747	1	13077	1	0.016561	0.030178	1.52031	0.772413	629	2
Syncrip	5	0.94854	0.0211396	0.95249	1	16619	1	0.016561	0.030178	1.52031	0.772413	630	2
Gm97	5	0.95591	0.0186798	0.9579	1	16782	1	0.016561	0.030178	1.52031	0.772413	631	2
Fndc8	5	0.49115	0.149195	0.70926	1	12139	2	0.016561	0.030178	1.52031	0.772413	632	2
Nxnl1	5	0.029595	0.987416	0.10294	0.732978	2585	2	0.016596	0.030238	1.51945	0.772413	633	1
Top1	5	0.78638	0.0553496	0.88034	1	15014	2	0.016651	0.030343	1.51794	0.772413	634	1
D430041D05Rik	5	0.023073	1.08262	0.082677	0.709837	2142	4	0.016705	0.030438	1.51658	0.772413	635	1
Tuba1a	1	0.98328	0.00729629	0.98334	1	17517	0	0.016718	0.030463	1.51623	0.772413	636	1
Gbp11	1	0.98328	0.00729629	0.98334	1	17518	0	0.016718	0.030463	1.51623	0.772413	637	1
Cldnd2	5	0.0072933	1.54035	0.028817	0.569663	931	2	0.01676	0.030527	1.51532	0.772413	638	1
Ifi203	6	0.79699	0.0518267	0.88751	1	15164	1	0.016761	0.030528	1.5153	0.772413	639	2
Gnmt	5	0.076328	0.688352	0.20495	0.857996	4393	3	0.016869	0.030727	1.51248	0.772413	640	1
Defb26	5	0.9418	0.0231504	0.94809	1	16494	1	0.016997	0.030937	1.50952	0.772413	641	2
Sf3a2	5	0.26878	0.307964	0.49208	1	8777	1	0.016997	0.030937	1.50952	0.772413	642	2
Ndel1	5	0.9418	0.0231504	0.94809	1	16495	1	0.016997	0.030937	1.50952	0.772413	643	2
Gm382	5	0.98499	0.00655054	0.98503	1	17585	0	0.016997	0.030937	1.50952	0.772413	644	2
Rab5a	5	0.62813	0.104754	0.78568	1	13339	1	0.016997	0.030937	1.50952	0.772413	645	2
Ovca2	5	0.46371	0.164988	0.68393	1	11745	2	0.016997	0.030937	1.50952	0.772413	646	2
Tas2r104	5	0.9748	0.0110444	0.97489	1	17254	0	0.016997	0.030937	1.50952	0.772413	647	2
Zfp959	5	0.99891	0.000482335	0.99889	1	18278	0	0.016997	0.030937	1.50952	0.772413	648	2
Cnnm4	5	0.47449	0.158609	0.69405	1	11898	3	0.017033	0.03099	1.50878	0.772413	649	1
Spock1	5	0.16747	0.429737	0.37176	0.978563	6981	4	0.017088	0.031081	1.50751	0.772413	650	1
Smg7	5	0.69992	0.0825313	0.82693	1	14048	1	0.017143	0.031169	1.50628	0.772413	651	1
Traf3	5	0.43035	0.185253	0.65275	1	11237	2	0.017216	0.03129	1.50459	0.772413	652	2
Pdzd8	5	0.14584	0.475046	0.33493	0.956323	6447	3	0.017307	0.031432	1.50263	0.772413	653	1
Rap2b	5	0.17171	0.421464	0.37891	0.982927	7096	4	0.017361	0.031535	1.50121	0.772413	654	1
Lars2	5	0.41937	0.192289	0.64226	1	11068	3	0.017416	0.031621	1.50002	0.772413	655	1
Cd300e	5	0.97901	0.00918182	0.97908	1	17389	0	0.017473	0.03171	1.4988	0.772413	656	2
Sat1	5	0.55695	0.126639	0.74707	1	12747	1	0.017473	0.03171	1.4988	0.772413	657	2
Vmn1r236	5	0.986	0.00609225	0.98607	1	17618	0	0.017473	0.03171	1.4988	0.772413	658	2
Pan3	5	0.039347	0.898356	0.12637	0.770441	3022	3	0.017473	0.03171	1.4988	0.772413	659	2
Il12a	5	0.78327	0.0563868	0.87824	1	14986	1	0.017473	0.03171	1.4988	0.772413	660	2
Atrnl1	5	0.18502	0.397246	0.40064	0.992248	7439	3	0.017473	0.03171	1.4988	0.772413	661	2
Eif1ax	5	0.6677	0.0924597	0.80824	1	13735	2	0.017473	0.03171	1.4988	0.772413	662	2
Arel1	5	0.07261	0.704675	0.19739	0.848909	4283	2	0.017473	0.03171	1.4988	0.772413	663	2
Rbbp8	5	0.98232	0.00771165	0.9824	1	17481	0	0.017473	0.03171	1.4988	0.772413	664	2
Pik3c2b	5	0.44057	0.178899	0.66237	1	11383	3	0.01758	0.031906	1.49613	0.772413	665	1
Hint1	5	0.90274	0.0324473	0.92801	1	16049	1	0.017634	0.031993	1.49495	0.772413	666	1
Mettl5	5	0.28512	0.293274	0.50901	1	9012	3	0.017724	0.032132	1.49306	0.772413	667	2
Jhdm1d	5	0.66256	0.0940477	0.80529	1	13686	2	0.017744	0.032172	1.49252	0.772413	668	1
Mageb1	4	0.66158	0.0943336	0.80476	1	13675	1	0.017768	0.03221	1.49201	0.772413	669	1
Kbtbd7	5	0.63566	0.102433	0.78989	1	13423	1	0.017798	0.032265	1.49127	0.772413	670	1
Lhx1	5	0.60612	0.111517	0.77354	1	13150	1	0.017853	0.032369	1.48987	0.772413	671	1
Pif1	5	0.26426	0.312123	0.48739	1	8704	3	0.017908	0.032465	1.48858	0.772413	672	1
Zfp345	5	0.48384	0.153298	0.70259	1	12036	2	0.017924	0.032488	1.48828	0.772413	673	2
Stfa3	5	0.35817	0.234473	0.58281	1	10099	1	0.017924	0.032488	1.48828	0.772413	674	2
Spin1	5	0.9246	0.0276814	0.93825	1	16267	1	0.017924	0.032488	1.48828	0.772413	675	2
Yipf6	5	0.98626	0.00598216	0.98632	1	17628	0	0.017924	0.032488	1.48828	0.772413	676	2
Morn4	5	0.40108	0.204301	0.62474	1	10776	2	0.017924	0.032488	1.48828	0.772413	677	2
Spink11	5	0.84962	0.0416081	0.90864	1	15581	1	0.017924	0.032488	1.48828	0.772413	678	2
Stk38l	5	0.11739	0.546651	0.28402	0.92951	5620	1	0.018071	0.032742	1.48489	0.772413	679	1
Rassf8	5	0.25378	0.322037	0.47639	1	8538	3	0.018126	0.032831	1.48372	0.772413	680	1
Tmem255b	5	0.24602	0.329624	0.46814	1	8421	3	0.01829	0.033121	1.4799	0.772413	681	1
Gtf2e2	5	0.97841	0.00944361	0.97849	1	17369	0	0.018325	0.033187	1.47903	0.772413	682	2
Cpsf3l	5	0.98834	0.00505848	0.98842	1	17700	0	0.018325	0.033187	1.47903	0.772413	683	2
Rit2	5	0.61055	0.110144	0.77599	1	13181	2	0.018325	0.033187	1.47903	0.772413	684	2
Smc4	5	0.99999	0	1	1	18416	0	0.018325	0.033187	1.47903	0.772413	685	2
Nlrp14	5	0.14826	0.469583	0.33917	0.959042	6510	3	0.018325	0.033187	1.47903	0.772413	686	2
Zfp800	5	0.87547	0.0374933	0.91729	1	15788	1	0.018325	0.033187	1.47903	0.772413	687	2
Psmb1	5	0.90274	0.0324473	0.92801	1	16048	1	0.018325	0.033187	1.47903	0.772413	688	2
Psmd4	5	0.99754	0.00107403	0.99753	1	18166	0	0.018325	0.033187	1.47903	0.772413	689	2
Hist2h2bb	5	0.99915	0.000373654	0.99914	1	18302	0	0.018325	0.033187	1.47903	0.772413	690	2
Rbm39	5	0.93615	0.0247383	0.94463	1	16416	1	0.018325	0.033187	1.47903	0.772413	691	2
Gdi2	5	0.99474	0.00228605	0.99475	1	17994	0	0.018325	0.033187	1.47903	0.772413	692	2
Spink7	5	0.6577	0.0955387	0.80253	1	13629	2	0.018325	0.033187	1.47903	0.772413	693	2
Stx8	5	0.99432	0.00246946	0.99433	1	17976	0	0.018325	0.033187	1.47903	0.772413	694	2
Myef2	5	0.70369	0.0813669	0.82915	1	14091	2	0.018325	0.033187	1.47903	0.772413	695	2
1700006E09Rik	5	0.27704	0.300509	0.5006	1	8910	3	0.018325	0.033187	1.47903	0.772413	696	2
Gm595	5	0.43609	0.181669	0.65816	1	11316	1	0.018325	0.033187	1.47903	0.772413	697	2
Usp33	5	0.15151	0.462382	0.34484	0.962308	6599	2	0.018344	0.033218	1.47863	0.772413	698	1
Ocel1	5	0.12822	0.517412	0.3038	0.94135	5927	3	0.018399	0.033311	1.47741	0.772413	699	1
Tulp3	5	0.77193	0.0600367	0.87089	1	14851	2	0.018454	0.0334	1.47625	0.772413	700	1
Cnpy2	5	0.14506	0.476774	0.3336	0.955963	6427	2	0.018508	0.033489	1.4751	0.772413	701	1
Vmac	10	0.35965	0.233342	0.58433	1	10122	6	0.018518	0.033502	1.47493	0.772413	702	1
Pigs	5	0.78029	0.0573125	0.87637	1	14955	2	0.018563	0.033582	1.47389	0.772413	703	1
Kcnq2	5	0.0044529	1.7405	0.018176	0.533469	625	2	0.018672	0.033758	1.47162	0.772413	704	1
Pirb	4	0.91234	0.0304583	0.93227	1	16144	1	0.018774	0.033926	1.46947	0.772413	705	1
Zfp646	5	0.47137	0.160428	0.69115	1	11843	2	0.018781	0.033941	1.46928	0.772413	706	1
Ubxn2a	5	0.99369	0.00274471	0.9937	1	17941	0	0.018817	0.033996	1.46857	0.772413	707	2
Hnrnpu	5	0.11107	0.564952	0.2723	0.918512	5456	3	0.018817	0.033996	1.46857	0.772413	708	2
Tyms	5	0.63384	0.103	0.78886	1	13409	1	0.018817	0.033996	1.46857	0.772413	709	2
D130040H23Rik	5	0.85782	0.0403386	0.9113	1	15650	1	0.018817	0.033996	1.46857	0.772413	710	2
Ccne2	5	0.986	0.00609225	0.98607	1	17611	0	0.018817	0.033996	1.46857	0.772413	711	2
Chtop	5	0.97682	0.0101499	0.9769	1	17321	0	0.018817	0.033996	1.46857	0.772413	712	2
Hhla1	5	0.98097	0.00832214	0.98102	1	17438	0	0.018817	0.033996	1.46857	0.772413	713	2
Mad2l1	5	0.99781	0.000960853	0.99779	1	18178	0	0.018817	0.033996	1.46857	0.772413	714	2
Mrgprb3	5	0.97962	0.00891132	0.97969	1	17412	0	0.018817	0.033996	1.46857	0.772413	715	2
Vmn2r96	4	0.83308	0.0440766	0.90349	1	15471	1	0.018817	0.033999	1.46853	0.772413	716	1
Slc6a3	5	0.21205	0.364929	0.43159	1	7878	3	0.018836	0.034031	1.46813	0.772413	717	1
Zfp804a	5	0.98295	0.00744206	0.98301	1	17504	0	0.01889	0.034121	1.46698	0.772413	718	1
Gdf1	5	0.20274	0.375285	0.42142	1	7731	3	0.018945	0.034203	1.46594	0.772413	719	1
Lamp3	5	0.9957	0.00186713	0.99571	1	18044	0	0.018999	0.034294	1.46478	0.772413	720	1
Prpsap2	5	0.71538	0.0777833	0.83602	1	14233	1	0.019093	0.034466	1.46261	0.772413	721	2
Twist1	5	0.033537	0.946345	0.11315	0.749313	2782	4	0.019218	0.034679	1.45993	0.772413	722	1
Pank2	5	0.54787	0.129497	0.74217	1	12662	2	0.019327	0.034863	1.45764	0.772413	723	1
Fam26d	5	0.24232	0.333351	0.46414	1	8367	2	0.019354	0.034899	1.45719	0.772413	724	2
Rab11a	5	0.70131	0.0821008	0.82775	1	14065	1	0.019354	0.034899	1.45719	0.772413	725	2
Tas2r102	5	0.74085	0.0698409	0.85145	1	14510	2	0.019354	0.034899	1.45719	0.772413	726	2
Pmch	5	0.99442	0.00242142	0.99444	1	17981	0	0.019354	0.034899	1.45719	0.772413	727	2
Defb20	5	0.36862	0.226835	0.59315	1	10279	3	0.019354	0.034899	1.45719	0.772413	728	2
Dnajc17	5	0.98981	0.00441745	0.98988	1	17760	0	0.019354	0.034899	1.45719	0.772413	729	2
Hyls1	5	0.94983	0.020734	0.95338	1	16646	1	0.019354	0.034899	1.45719	0.772413	730	2
Tas2r136	5	0.99037	0.00417621	0.99043	1	17789	0	0.019354	0.034899	1.45719	0.772413	731	2
Tchh	5	0.44408	0.17678	0.66561	1	11438	2	0.019354	0.034899	1.45719	0.772413	732	2
Tas2r121	5	0.20311	0.374821	0.42187	1	7733	1	0.019354	0.034899	1.45719	0.772413	733	2
Tomm6	5	0.32788	0.257581	0.55261	1	9649	1	0.019354	0.034899	1.45719	0.772413	734	2
Rnf121	5	0.95565	0.0187569	0.95773	1	16772	1	0.019354	0.034899	1.45719	0.772413	735	2
Rbm18	5	0.49373	0.147727	0.71166	1	12175	3	0.019354	0.034899	1.45719	0.772413	736	2
Sec24b	5	0.065605	0.737691	0.18294	0.837905	4010	2	0.019381	0.034951	1.45654	0.772413	737	1
Apobec2	5	0.033293	0.948539	0.11258	0.747468	2773	4	0.019436	0.035039	1.45545	0.772413	738	1
5730455P16Rik	5	0.9979	0.000926034	0.99787	1	18186	0	0.019545	0.035216	1.45326	0.772413	739	1
Dennd2c	5	0.40922	0.198885	0.63258	1	10906	2	0.0196	0.035314	1.45205	0.772413	740	1
Cdc42ep4	5	0.4334	0.183354	0.65561	1	11277	3	0.019654	0.035418	1.45078	0.772413	741	1
Msra	5	0.3113	0.2709	0.53592	1	9422	3	0.019709	0.035499	1.44978	0.772413	742	1
Scn8a	5	0.33391	0.252876	0.55863	1	9755	2	0.019763	0.035591	1.44866	0.772413	743	1
Tro	5	0.09432	0.61912	0.24037	0.889182	4971	3	0.019818	0.035675	1.44764	0.772413	744	1
Suv39h2	5	0.99104	0.00388691	0.99109	1	17822	0	0.019872	0.035774	1.44643	0.772413	745	1
Timm9	5	0.99968	0.000143341	0.99967	1	18363	0	0.019881	0.035791	1.44623	0.772413	746	2
Gdap2	5	0.023687	1.07232	0.084661	0.710546	2186	2	0.019881	0.035791	1.44623	0.772413	747	2
Sf3b4	5	1	0	1	1	18418	0	0.019881	0.035791	1.44623	0.772413	748	2
Catsper3	5	0.03413	0.940967	0.11456	0.751283	2807	2	0.019881	0.035791	1.44623	0.772413	749	2
Nt5c1b	5	0.2129	0.364024	0.43249	1	7893	2	0.019881	0.035791	1.44623	0.772413	750	2
Snrpb	5	0.39861	0.205958	0.62236	1	10729	1	0.019881	0.035791	1.44623	0.772413	751	2
Spdl1	5	0.47085	0.160729	0.69067	1	11840	1	0.019881	0.035791	1.44623	0.772413	752	2
Pitpna	5	0.71125	0.0790736	0.83354	1	14169	2	0.019881	0.035791	1.44623	0.772413	753	2
Vprbp	5	0.090515	0.632644	0.233	0.881035	4869	1	0.019881	0.035791	1.44623	0.772413	754	2
Vmn2r14	5	0.58085	0.119358	0.7597	1	12953	1	0.019881	0.035791	1.44623	0.772413	755	2
Defb40	5	0.97134	0.0125706	0.97147	1	17153	0	0.019881	0.035791	1.44623	0.772413	756	2
Fndc3c1	5	0.3193	0.264457	0.54393	1	9532	3	0.019881	0.035791	1.44623	0.772413	757	2
Rbm28	5	0.4872	0.151398	0.70567	1	12083	2	0.019881	0.035791	1.44623	0.772413	758	2
Hspa1a	2	0.36333	0.230637	0.58798	1	10197	1	0.019904	0.035832	1.44573	0.772413	759	1
Erp44	5	0.94516	0.0221621	0.95025	1	16558	1	0.019927	0.035874	1.44522	0.772413	760	1
Znrf4	5	0.067603	0.727996	0.18707	0.840417	4092	4	0.019981	0.03596	1.44418	0.772413	761	1
Car9	5	0.3699	0.225929	0.59439	1	10301	3	0.020036	0.036061	1.44296	0.772413	762	1
Serinc2	5	0.052456	0.809164	0.15518	0.807658	3537	4	0.02009	0.036145	1.44195	0.772413	763	1
D730048I06Rik	5	0.97682	0.0101499	0.9769	1	17314	0	0.020145	0.036248	1.44072	0.772413	764	1
Zfy2	5	0.33391	0.252876	0.55863	1	9756	2	0.020155	0.036259	1.44058	0.772413	765	2
Slc2a7	5	0.21574	0.360972	0.43554	1	7946	2	0.020199	0.036335	1.43967	0.772413	766	1
Nfic	5	0.78687	0.0551819	0.88068	1	15031	1	0.020254	0.036416	1.43871	0.772413	767	1
Sec61a2	5	0.99031	0.00420252	0.99037	1	17784	0	0.020363	0.036593	1.4366	0.772413	768	1
Il13ra2	5	0.98296	0.00744206	0.98301	1	17505	0	0.020372	0.036609	1.43641	0.772413	769	2
Pip	5	0.00051935	2.63326	0.0023267	0.370209	112	2	0.020372	0.036609	1.43641	0.772413	770	2
Nlrp9a	5	0.92875	0.0266689	0.94044	1	16316	1	0.020372	0.036609	1.43641	0.772413	771	2
Kras	5	0.71505	0.0778872	0.83582	1	14226	2	0.020372	0.036609	1.43641	0.772413	772	2
Podn	5	0.13953	0.489455	0.324	0.952774	6259	3	0.020417	0.036672	1.43567	0.772413	773	1
Slc25a36	5	0.95591	0.0186798	0.9579	1	16778	1	0.020472	0.036761	1.43461	0.772413	774	1
Dmrtc1a	5	0.3399	0.24819	0.56469	1	9832	3	0.020526	0.036847	1.4336	0.772413	775	1
Slc39a1	5	0.94374	0.0225919	0.94931	1	16531	1	0.020581	0.036943	1.43247	0.772413	776	1
Kat6b	5	0.027645	1.0132	0.097007	0.728261	2452	1	0.020595	0.036963	1.43223	0.772413	777	2
Rarb	5	0.06803	0.725981	0.18794	0.841398	4114	4	0.020635	0.037028	1.43147	0.772413	778	1
Cyp26b1	5	0.4604	0.166949	0.68085	1	11707	3	0.02069	0.037123	1.43036	0.772413	779	1
Cmtm1	5	0.28611	0.29243	0.51	1	9028	1	0.020744	0.037214	1.42929	0.772413	780	1
Mgst3	5	0.16818	0.428361	0.37294	0.980168	7007	2	0.020799	0.037303	1.42826	0.772413	781	1
Snrpd3	5	0.99983	7.38363e-05	0.99983	1	18381	0	0.020842	0.037366	1.42752	0.772413	782	2
Sgol2	5	0.76348	0.0627028	0.86556	1	14754	1	0.020842	0.037366	1.42752	0.772413	783	2
Nyap1	5	0.59024	0.116429	0.76484	1	13035	1	0.020842	0.037366	1.42752	0.772413	784	2
Muc20	5	0.71505	0.0778872	0.83582	1	14221	2	0.020842	0.037366	1.42752	0.772413	785	2
Gnl3	5	0.99998	4.34297e-06	0.99999	1	18410	0	0.020842	0.037366	1.42752	0.772413	786	2
Cd302	5	0.98686	0.00571805	0.98692	1	17653	0	0.020842	0.037366	1.42752	0.772413	787	2
Sntn	5	0.99964	0.000165063	0.99962	1	18354	0	0.020842	0.037366	1.42752	0.772413	788	2
Vmn1r81	5	0.69493	0.0840464	0.82405	1	14012	2	0.020842	0.037366	1.42752	0.772413	789	2
Mdh1	5	0.99295	0.0030595	0.99298	1	17904	0	0.020842	0.037366	1.42752	0.772413	790	2
Rnf19b	5	0.029017	0.994777	0.10121	0.731948	2542	4	0.020853	0.037384	1.42731	0.772413	791	1
Iqsec2	5	0.7239	0.0751524	0.8411	1	14322	2	0.020908	0.037488	1.42611	0.772413	792	1
Zfp455	4	0.99613	0.00167962	0.99614	1	18069	0	0.020957	0.037568	1.42518	0.772413	793	1
Galnt14	5	0.079838	0.673685	0.21199	0.865619	4506	4	0.020962	0.037576	1.42509	0.772413	794	1
Il1f6	5	0.032431	0.95652	0.11053	0.744951	2730	2	0.021017	0.037673	1.42397	0.772413	795	1
Adam6a	5	0.47354	0.159167	0.69316	1	11879	1	0.021071	0.037758	1.42299	0.772413	796	1
Ttll9	5	0.16353	0.437457	0.36521	0.974611	6902	4	0.02118	0.037941	1.42089	0.772413	797	1
Wisp2	5	0.0007504	2.48214	0.003295	0.409039	147	4	0.021235	0.038038	1.41978	0.772413	798	1
Gan	5	0.04414	0.863121	0.13705	0.784175	3219	3	0.021289	0.038127	1.41877	0.772413	799	1
Cetn2	5	0.75335	0.0659007	0.85921	1	14643	1	0.021335	0.0382	1.41794	0.772413	800	2
Dnali1	5	0.30356	0.277366	0.528	1	9307	3	0.021335	0.0382	1.41794	0.772413	801	2
Vmn2r73	5	0.47213	0.159994	0.69184	1	11867	1	0.021335	0.0382	1.41794	0.772413	802	2
Utp11l	5	0.99955	0.000204166	0.99953	1	18345	0	0.021335	0.0382	1.41794	0.772413	803	2
2004-03-01	5	0.03545	0.929777	0.11755	0.755518	2861	3	0.021335	0.0382	1.41794	0.772413	804	2
Atg5	5	0.7666	0.0617155	0.86753	1	14789	2	0.021335	0.0382	1.41794	0.772413	805	2
Dld	5	0.49368	0.147758	0.71161	1	12165	2	0.021335	0.0382	1.41794	0.772413	806	2
Dnajc27	5	0.040393	0.890421	0.1287	0.773872	3064	1	0.021335	0.0382	1.41794	0.772413	807	2
Prpf18	5	0.99984	6.94927e-05	0.99984	1	18382	0	0.021335	0.0382	1.41794	0.772413	808	2
Ppp3r1	5	0.99817	0.000804189	0.99815	1	18204	0	0.021335	0.0382	1.41794	0.772413	809	2
Pdcl2	5	0.56821	0.123188	0.75303	1	12848	2	0.021335	0.0382	1.41794	0.772413	810	2
D430019H16Rik	5	0.088235	0.641133	0.22849	0.875948	4794	3	0.021344	0.038212	1.4178	0.772413	811	1
Gm436	5	0.257	0.318967	0.47977	1	8589	2	0.021398	0.038306	1.41673	0.772413	812	1
C4b	5	0.15441	0.456168	0.34981	0.966068	6664	3	0.021507	0.038503	1.41451	0.772413	813	1
Adra2a	5	0.0033662	1.85487	0.013968	0.505583	509	3	0.021616	0.038678	1.41254	0.772413	814	1
Aadac	5	0.37617	0.221523	0.60045	1	10388	3	0.02167	0.038768	1.41153	0.772413	815	1
Hace1	5	0.96259	0.0162159	0.96335	1	16918	1	0.021725	0.038842	1.4107	0.772413	816	1
Agt	5	0.0014006	2.21623	0.0060782	0.468063	238	4	0.021779	0.038915	1.40988	0.772413	817	1
Haus3	5	0.96924	0.013488	0.96942	1	17098	0	0.021815	0.038982	1.40914	0.772413	818	2
Ccng1	5	0.89157	0.034596	0.92343	1	15942	1	0.021815	0.038982	1.40914	0.772413	819	2
Havcr1	5	0.67247	0.0910166	0.81093	1	13781	1	0.021815	0.038982	1.40914	0.772413	820	2
Gdpd4	5	0.34223	0.24644	0.56697	1	9856	3	0.021815	0.038982	1.40914	0.772413	821	2
Gm410	5	0.92536	0.0274963	0.93865	1	16271	1	0.021815	0.038982	1.40914	0.772413	822	2
Zfand2b	5	0.95121	0.0202832	0.95437	1	16670	1	0.021834	0.039014	1.40878	0.772413	823	1
Lax1	5	0.19365	0.385609	0.41152	0.998516	7586	3	0.021888	0.039099	1.40783	0.772413	824	1
Eaf2	8	0.87494	0.0375738	0.91712	1	15785	2	0.021894	0.039111	1.4077	0.772413	825	2
Peg12	5	0.22843	0.347589	0.44917	1	8156	3	0.021943	0.039194	1.40678	0.772413	826	1
Bves	5	0.14411	0.478901	0.33197	0.955302	6397	1	0.022052	0.039372	1.40481	0.772413	827	1
Nap1l3	5	0.57842	0.120084	0.75843	1	12926	2	0.022215	0.039639	1.40188	0.772413	828	1
Enc1	5	0.77552	0.0588863	0.8732	1	14891	2	0.022269	0.039722	1.40097	0.772413	829	1
Uba2	5	0.9227	0.028126	0.93729	1	16246	1	0.022351	0.039848	1.39959	0.772413	830	2
Arl5a	5	0.99723	0.00121338	0.99721	1	18143	0	0.022351	0.039848	1.39959	0.772413	831	2
Snw1	5	0.99865	0.00059974	0.99862	1	18252	0	0.022351	0.039848	1.39959	0.772413	832	2
2010002M12Rik	5	0.05719	0.781622	0.16534	0.818217	3723	1	0.022351	0.039848	1.39959	0.772413	833	2
4930544G11Rik	5	0.59087	0.116242	0.76517	1	13045	1	0.022351	0.039848	1.39959	0.772413	834	2
Dpp4	5	0.48955	0.150102	0.70778	1	12128	1	0.022351	0.039848	1.39959	0.772413	835	2
Dnajc9	5	0.99961	0.000178097	0.99959	1	18351	0	0.022351	0.039848	1.39959	0.772413	836	2
Pfn2	5	0.2942	0.28531	0.51843	1	9157	2	0.022351	0.039848	1.39959	0.772413	837	2
Rab10	5	0.40226	0.203502	0.62589	1	10792	1	0.022351	0.039848	1.39959	0.772413	838	2
Xpo1	5	0.99321	0.00295017	0.99323	1	17918	0	0.022351	0.039848	1.39959	0.772413	839	2
Casc5	5	0.3202	0.263691	0.54489	1	9540	2	0.022351	0.039848	1.39959	0.772413	840	2
Ndufb11	5	0.98919	0.00467638	0.98929	1	17734	0	0.022351	0.039848	1.39959	0.772413	841	2
Gm11437	5	0.75969	0.0638986	0.86318	1	14722	1	0.022351	0.039848	1.39959	0.772413	842	2
Apoc4	5	0.17798	0.409872	0.38916	0.987132	7256	3	0.022351	0.039848	1.39959	0.772413	843	2
1700037H04Rik	5	0.93552	0.024913	0.94425	1	16405	1	0.022378	0.039891	1.39913	0.772413	844	1
Rps15a	1	0.97761	0.00979883	0.97769	1	17348	0	0.022393	0.039914	1.39887	0.772413	845	1
Tbc1d10b	5	0.032296	0.957621	0.11025	0.744882	2727	4	0.022433	0.039983	1.39812	0.772413	846	1
Tenm1	5	0.44057	0.178899	0.66237	1	11384	3	0.022487	0.040072	1.39716	0.772413	847	1
Atg16l1	5	0.0072933	1.54035	0.028817	0.569663	932	3	0.022541	0.040158	1.39623	0.772413	848	1
Fbxo17	5	0.92739	0.0270062	0.93971	1	16296	1	0.022596	0.040248	1.39526	0.772413	849	1
Zfp612	5	0.22063	0.355778	0.44078	1	8034	2	0.022705	0.040332	1.39435	0.772413	850	1
Sdr9c7	5	0.052763	0.807321	0.15584	0.807658	3551	4	0.022759	0.040393	1.39369	0.772413	851	1
Tbrg4	5	0.67144	0.0913327	0.81034	1	13773	2	0.022813	0.040432	1.39327	0.772413	852	1
2410012M07Rik	5	0.1745	0.416235	0.3835	0.986391	7153	4	0.022868	0.040478	1.39278	0.772413	853	1
Gzmc	5	0.78127	0.0570004	0.877	1	14963	1	0.022922	0.040523	1.3923	0.772413	854	1
Nutf2	1	0.97706	0.0100432	0.97714	1	17325	0	0.022941	0.040541	1.39211	0.772413	855	1
Rasgef1a	5	0.051428	0.815309	0.153	0.805416	3500	4	0.022977	0.040572	1.39177	0.772413	856	1
Hexb	5	0.13778	0.493603	0.32092	0.950784	6213	4	0.023031	0.040625	1.39121	0.772413	857	1
Sorcs2	5	0.015159	1.24577	0.056784	0.662173	1577	3	0.023085	0.040675	1.39067	0.772413	858	1
Pax4	5	0.8292	0.0446105	0.90238	1	15448	1	0.02314	0.040721	1.39018	0.772413	859	1
Xlr3b	3	0.17957	0.406958	0.39178	0.988654	7301	1	0.023192	0.040758	1.38979	0.772413	860	1
Cd160	5	0.97901	0.00918182	0.97908	1	17392	0	0.023194	0.040759	1.38978	0.772413	861	1
C1qtnf3	5	0.71505	0.0778872	0.83582	1	14220	2	0.023249	0.040807	1.38927	0.772413	862	1
Gm8369	5	0.12012	0.538997	0.28907	0.933215	5706	3	0.023303	0.040846	1.38885	0.772413	863	1
Prdm6	5	0.4766	0.157385	0.69601	1	11927	2	0.023357	0.040904	1.38823	0.772413	864	1
Cep112	14	0.27436	0.302919	0.49783	1	8852	5	0.023401	0.040947	1.38778	0.772413	865	3
Zcwpw1	5	0.66836	0.0922609	0.80861	1	13742	1	0.023629	0.041148	1.38565	0.772413	866	1
Snai2	5	0.45182	0.172037	0.67292	1	11572	3	0.023684	0.041193	1.38518	0.772413	867	1
Pcsk2	5	0.46801	0.162424	0.68798	1	11808	2	0.023738	0.041234	1.38474	0.772413	868	1
Pptc7	5	0.2507	0.324992	0.47316	1	8488	1	0.023792	0.041283	1.38423	0.772413	869	1
Ifitm5	5	0.13142	0.509213	0.30959	0.946092	6028	4	0.023847	0.041327	1.38377	0.772413	870	1
Efcc1	5	0.24096	0.33471	0.46269	1	8348	3	0.023955	0.041417	1.38282	0.772413	871	1
Speer4a	1	0.97604	0.0104923	0.97613	1	17298	0	0.023961	0.041426	1.38273	0.772413	872	1
Tecpr2	5	0.10326	0.589105	0.25757	0.90202	5261	3	0.02401	0.041461	1.38236	0.772413	873	1
Atg9b	5	0.44057	0.178899	0.66237	1	11379	3	0.024118	0.041559	1.38133	0.772413	874	1
Pgam5	5	0.72055	0.0761759	0.83912	1	14293	2	0.024173	0.041604	1.38086	0.772413	875	1
Nrcam	5	0.35622	0.235929	0.58086	1	10071	3	0.024227	0.041651	1.38037	0.772413	876	1
Vmn2r67	3	0.79503	0.0524732	0.88619	1	15139	1	0.024255	0.041671	1.38017	0.772413	877	1
Syt16	5	0.023374	1.07762	0.083633	0.710546	2163	4	0.024281	0.041691	1.37996	0.772413	878	1
Mvp	5	0.0439	0.864708	0.13655	0.784175	3206	3	0.024336	0.041741	1.37944	0.772413	879	1
Orc4	7	0.97702	0.010061	0.9771	1	17324	1	0.024373	0.04178	1.37903	0.772413	880	1
Pof1b	5	0.26005	0.31608	0.48297	1	8629	1	0.024444	0.041845	1.37836	0.772413	881	1
Parp8	5	0.065093	0.740215	0.18188	0.837905	3985	4	0.024662	0.042025	1.37649	0.772413	882	1
Slc2a6	5	0.41312	0.196324	0.63632	1	10969	3	0.024716	0.042067	1.37606	0.772413	883	1
Tfap2d	5	0.14092	0.486197	0.32644	0.953911	6294	3	0.02477	0.042113	1.37558	0.772413	884	1
B4galnt1	5	0.01178	1.34542	0.045142	0.625337	1328	4	0.024825	0.042161	1.37509	0.772413	885	1
Serpinb3c	4	0.58034	0.119512	0.75943	1	12945	2	0.024878	0.042197	1.37472	0.772413	886	1
Edn1	5	0.16485	0.434884	0.36738	0.976293	6932	4	0.024879	0.042199	1.3747	0.772413	887	1
Isyna1	5	0.31428	0.268508	0.53888	1	9455	3	0.024933	0.042249	1.37418	0.772413	888	1
Etv2	5	0.10682	0.577886	0.26431	0.909204	5356	3	0.024987	0.042297	1.37369	0.772413	889	1
Ltbp2	5	0.67879	0.0890556	0.8146	1	13841	2	0.025042	0.042341	1.37324	0.772413	890	1
Lrrc72	9	0.86184	0.0397148	0.91261	1	15680	3	0.025119	0.042403	1.3726	0.772413	891	2
Fam120c	5	0.099553	0.601262	0.25046	0.896303	5147	3	0.02515	0.04243	1.37233	0.772413	892	1
Khsrp	5	0.52448	0.136707	0.72995	1	12477	2	0.025259	0.042528	1.37133	0.772413	893	1
Aoc3	5	0.35538	0.23655	0.58003	1	10052	1	0.025313	0.04257	1.3709	0.772413	894	1
Prss22	5	0.94122	0.0233108	0.94774	1	16476	1	0.025368	0.042607	1.37052	0.772413	895	1
Gabrd	5	0.057332	0.780809	0.16565	0.818339	3728	4	0.025422	0.042655	1.37003	0.772413	896	1
Zim1	5	0.23807	0.337648	0.45957	1	8314	3	0.025476	0.042699	1.36958	0.772413	897	1
Pcdha12	5	0.15441	0.456168	0.34981	0.966068	6663	1	0.02553	0.042745	1.36911	0.772413	898	1
Nudt17	5	0.8538	0.0409682	0.90998	1	15621	1	0.025585	0.042786	1.3687	0.772413	899	1
Rpl27	1	0.97434	0.0112404	0.97445	1	17246	0	0.025662	0.042853	1.36802	0.772413	900	1
Ncf4	5	0.061043	0.760751	0.17348	0.829311	3852	1	0.025693	0.042872	1.36783	0.772413	901	1
Slc38a9	5	0.49791	0.145433	0.71543	1	12235	2	0.025748	0.04292	1.36734	0.772413	902	1
P2ry1	5	0.47676	0.157297	0.69615	1	11935	3	0.025802	0.042963	1.36691	0.772413	903	1
Krt79	5	0.021834	1.1037	0.078759	0.701687	2064	3	0.025856	0.043014	1.36639	0.772413	904	1
Rimbp2	5	0.16747	0.429737	0.37176	0.978563	6993	4	0.02591	0.043067	1.36586	0.772413	905	1
Cdh15	5	0.093797	0.620876	0.2394	0.889166	4959	3	0.025965	0.043117	1.36535	0.772413	906	1
Mb	5	0.36313	0.230785	0.58778	1	10183	1	0.026073	0.043209	1.36443	0.772413	907	1
Vav3	8	0.15352	0.458071	0.34828	0.965782	6644	4	0.026098	0.043232	1.36419	0.772413	908	2
Pter	5	0.071795	0.708343	0.19573	0.8483	4251	2	0.026182	0.043304	1.36347	0.772413	909	1
Hoxc13	5	0.086579	0.647277	0.22528	0.873562	4745	4	0.026236	0.043356	1.36295	0.772413	910	1
Bdkrb2	5	0.29771	0.28228	0.52206	1	9215	2	0.02629	0.0434	1.36251	0.772413	911	1
Slc35g1	5	0.32414	0.260554	0.54884	1	9606	2	0.026344	0.043443	1.36208	0.772413	912	1
Ilvbl	5	0.65686	0.0957931	0.80206	1	13616	2	0.026399	0.043496	1.36155	0.772413	913	1
Lce1a1	4	0.994	0.00260925	0.99401	1	17961	0	0.026443	0.043537	1.36114	0.772413	914	1
Tmem259	5	0.31215	0.270212	0.53677	1	9429	2	0.026453	0.043544	1.36107	0.772413	915	1
7530416G11Rik	5	0.11397	0.55644	0.27769	0.922823	5543	4	0.026507	0.043598	1.36053	0.772413	916	1
Zkscan4	5	0.34662	0.243113	0.57133	1	9930	3	0.026561	0.043647	1.36005	0.772413	917	1
Alox12e	5	0.78011	0.0573769	0.87624	1	14949	2	0.026616	0.0437	1.35952	0.772413	918	1
Mill1	5	0.15195	0.461451	0.34558	0.962938	6611	3	0.02667	0.043749	1.35903	0.772413	919	1
Eefsec	5	0.57516	0.121071	0.75671	1	12901	2	0.026724	0.043805	1.35848	0.772413	920	1
Gm14393	1	0.97324	0.0117354	0.97334	1	17218	0	0.026765	0.043836	1.35817	0.772413	921	1
Cilp	5	0.23673	0.339021	0.45812	1	8289	3	0.026778	0.043851	1.35802	0.772413	922	1
Tas1r1	5	0.27896	0.298734	0.50265	1	8931	3	0.026832	0.043898	1.35756	0.772413	923	1
Steap3	5	0.76762	0.0613902	0.86818	1	14800	2	0.026887	0.043951	1.35703	0.772413	924	1
Hexdc	5	0.15831	0.448184	0.3563	0.969849	6761	4	0.026941	0.043989	1.35666	0.772413	925	1
Rab9b	5	0.6644	0.093498	0.80631	1	13701	2	0.027049	0.044092	1.35564	0.772413	926	1
Avp	5	0.0027292	1.94063	0.011465	0.505583	415	4	0.027103	0.044137	1.3552	0.772413	927	1
Cdh7	5	0.7666	0.0617155	0.86753	1	14788	2	0.027158	0.044192	1.35466	0.772413	928	1
Csad	5	0.73129	0.0728607	0.84555	1	14403	1	0.027212	0.044237	1.35421	0.772413	929	1
Farp1	5	0.1434	0.480553	0.33071	0.954387	6382	4	0.027266	0.044282	1.35377	0.772413	930	1
Rtn4rl2	5	0.33536	0.251742	0.56009	1	9765	2	0.02732	0.04433	1.3533	0.772413	931	1
Onecut3	5	0.23003	0.345929	0.45089	1	8189	3	0.027483	0.04448	1.35184	0.772413	932	1
D14Abb1e	5	0.90436	0.0321199	0.92871	1	16062	1	0.027537	0.044523	1.35142	0.772413	933	1
Atp5g3	5	0.87904	0.0368783	0.91859	1	15830	1	0.027591	0.04456	1.35105	0.772413	934	1
Kif26a	5	0.51651	0.139153	0.72585	1	12412	2	0.027645	0.044606	1.35061	0.772413	935	1
Taf9b	5	0.30081	0.279684	0.52519	1	9258	2	0.0277	0.044646	1.35022	0.772413	936	1
Sipa1	5	0.27784	0.299781	0.50144	1	8917	2	0.027754	0.044694	1.34975	0.772413	937	1
Clec4a2	7	0.51083	0.14094	0.72287	1	12361	3	0.027794	0.04473	1.3494	0.772413	938	2
Nkx2-1	5	0.29039	0.288657	0.51445	1	9083	2	0.027862	0.044778	1.34894	0.772413	939	1
Map4k4	5	0.98577	0.00619797	0.98583	1	17604	0	0.027916	0.044823	1.3485	0.772413	940	1
Dhrs3	5	0.42653	0.187675	0.64912	1	11180	3	0.027971	0.044869	1.34805	0.772413	941	1
Adarb2	5	0.48955	0.150102	0.70778	1	12130	2	0.028025	0.044915	1.34761	0.772413	942	1
Ascl1	5	0.26949	0.307329	0.4928	1	8790	3	0.028079	0.044964	1.34714	0.772413	943	1
Zfp810	5	0.16978	0.425193	0.37567	0.981653	7048	1	0.028187	0.045061	1.3462	0.772413	944	1
Rps6	1	0.97178	0.0123784	0.9719	1	17169	0	0.028217	0.045085	1.34597	0.772413	945	1
Chd1	5	0.022487	1.09248	0.080821	0.705296	2105	2	0.028241	0.045109	1.34574	0.772413	946	1
Gemin4	5	0.97871	0.00931491	0.97878	1	17383	0	0.028295	0.045149	1.34535	0.772413	947	1
Cep164	5	0.033293	0.948539	0.11258	0.747468	2775	4	0.02835	0.045197	1.34489	0.772413	948	1
Aldh1l1	5	0.4398	0.179378	0.66164	1	11363	2	0.028404	0.045247	1.34441	0.772413	949	1
Lrfn1	5	0.39241	0.210236	0.61626	1	10640	3	0.028458	0.045294	1.34396	0.772413	950	1
Sdhaf1	5	0.90195	0.0326065	0.92767	1	16041	1	0.028512	0.04533	1.34361	0.772413	951	1
Steap2	5	0.15684	0.451205	0.35383	0.967884	6723	3	0.028566	0.045367	1.34326	0.772413	952	1
E2f6	5	0.39477	0.20859	0.6186	1	10674	2	0.028675	0.045456	1.34241	0.772413	953	1
Rab13	5	0.81819	0.0460954	0.8993	1	15379	1	0.028729	0.045509	1.3419	0.772413	954	1
Pdlim3	5	0.45784	0.168489	0.67844	1	11664	2	0.028783	0.045556	1.34145	0.772413	955	1
Psg29	5	0.16747	0.429737	0.37176	0.978563	6990	4	0.028837	0.045603	1.34101	0.772413	956	1
Lmln	5	0.98707	0.00562125	0.98714	1	17656	0	0.028945	0.045691	1.34017	0.772413	957	1
Syne3	5	0.23128	0.344631	0.45224	1	8200	3	0.028999	0.045729	1.33981	0.772413	958	1
Aqp1	5	0.33166	0.254636	0.55637	1	9707	3	0.029108	0.045825	1.3389	0.772413	959	1
Wnt1	5	0.10668	0.578264	0.26408	0.908882	5351	3	0.029162	0.045861	1.33856	0.772413	960	1
Slamf8	5	0.004352	1.74924	0.017814	0.533469	610	3	0.029216	0.045906	1.33813	0.772413	961	1
A530064D06Rik	7	0.082446	0.66312	0.21721	0.868421	4602	4	0.029233	0.045929	1.33791	0.772413	962	2
Spem1	5	0.097023	0.609666	0.24566	0.893769	5063	3	0.029324	0.046009	1.33716	0.772413	963	1
4833420G17Rik	5	0.036755	0.919049	0.12049	0.759369	2921	3	0.029378	0.046054	1.33673	0.772413	964	1
Uhrf2	5	0.95334	0.0195739	0.95593	1	16721	1	0.029432	0.046095	1.33635	0.772413	965	1
Lyz1	4	0.27199	0.30507	0.49537	1	8825	2	0.029481	0.046128	1.33604	0.772413	966	1
4931440L10Rik	5	0.24917	0.326481	0.47154	1	8475	3	0.02954	0.046181	1.33554	0.772413	967	1
Erich2	5	0.44057	0.178899	0.66237	1	11375	3	0.029595	0.046225	1.33512	0.772413	968	1
Nr2f1	5	0.051892	0.812366	0.15404	0.807563	3511	4	0.029649	0.04627	1.3347	0.772413	969	1
Hnrnpf	1	0.97032	0.0130179	0.97047	1	17130	0	0.02968	0.046298	1.33444	0.772413	970	1
Stk11ip	5	0.47142	0.160396	0.6912	1	11848	3	0.029703	0.046313	1.3343	0.772413	971	1
Zfp36l3	5	0.036247	0.923178	0.11935	0.757837	2898	3	0.029757	0.046358	1.33388	0.772413	972	1
Gnaz	5	0.39922	0.205533	0.62297	1	10740	2	0.029811	0.046412	1.33337	0.772413	973	1
Tspan4	5	0.025038	1.05126	0.088866	0.71367	2294	4	0.029865	0.046458	1.33294	0.772413	974	1
Zcchc2	5	0.045023	0.857141	0.13895	0.786831	3252	4	0.029919	0.046503	1.33252	0.772413	975	1
AI846148	5	0.065355	0.738951	0.18241	0.837905	3998	2	0.029973	0.046552	1.33206	0.772413	976	1
Arf5	5	0.88818	0.0352408	0.92206	1	15916	1	0.030027	0.046597	1.33164	0.772413	977	1
Dkk1	5	0.055981	0.788426	0.16277	0.816343	3667	4	0.030135	0.046681	1.33086	0.772413	978	1
2700094K13Rik	5	0.97989	0.00880051	0.97994	1	17414	0	0.030189	0.046715	1.33054	0.772413	979	1
Nkx6-3	5	0.28388	0.294367	0.50773	1	8997	3	0.030244	0.046761	1.33012	0.772413	980	1
Dph3	6	0.29336	0.286073	0.51752	1	9141	3	0.030277	0.046792	1.32983	0.772413	981	2
Mfsd7c	5	0.50415	0.142981	0.71948	1	12308	2	0.030298	0.046809	1.32967	0.772413	982	1
Abcg1	5	0.070892	0.712489	0.19387	0.846109	4215	4	0.030352	0.046853	1.32926	0.772413	983	1
Ugt1a10	5	0.39241	0.210236	0.61626	1	10638	3	0.030406	0.046903	1.3288	0.772413	984	1
Osr1	5	0.12633	0.522358	0.30036	0.940249	5876	3	0.03046	0.046941	1.32845	0.772413	985	1
Creb3l1	5	0.18537	0.396628	0.40121	0.992462	7445	3	0.030514	0.046981	1.32808	0.772413	986	1
Rps13	1	0.96946	0.0133895	0.96964	1	17103	0	0.030544	0.047008	1.32783	0.772413	987	1
Pla2g2e	5	0.0043609	1.74843	0.017847	0.533469	614	4	0.030568	0.047029	1.32763	0.772413	988	1
B4galt5	5	0.14207	0.483557	0.32843	0.954322	6327	3	0.030622	0.047075	1.32721	0.772413	989	1
2010012O05Rik	5	0.19287	0.386539	0.41064	0.998105	7578	2	0.030676	0.04711	1.32689	0.772413	990	1
Cnst	5	0.33792	0.249762	0.56265	1	9811	2	0.030784	0.047206	1.326	0.772413	991	1
Spast	5	0.15284	0.45952	0.34712	0.964567	6621	2	0.030838	0.047255	1.32555	0.772413	992	1
Fcho2	5	0.56517	0.124123	0.75141	1	12821	2	0.030892	0.047303	1.32511	0.772413	993	1
Rbbp7	5	0.97962	0.00891132	0.97969	1	17413	0	0.030946	0.047343	1.32474	0.772413	994	1
S100a14	6	0.51873	0.138495	0.72695	1	12434	1	0.030981	0.047376	1.32444	0.772413	995	2
Rpl39l	1	0.96899	0.0135911	0.96919	1	17084	0	0.03101	0.047404	1.32419	0.772413	996	1
Pdzd3	5	0.27739	0.300188	0.50097	1	8912	3	0.031108	0.047489	1.32341	0.772413	997	1
Traf3ip3	5	0.036628	0.920059	0.12021	0.759073	2915	4	0.031216	0.047583	1.32255	0.772413	998	1
Btbd7	5	0.94932	0.0209071	0.953	1	16634	1	0.03127	0.047621	1.3222	0.772413	999	1
Gyk	5	0.97553	0.0107149	0.97563	1	17289	0	0.031324	0.047656	1.32188	0.772413	1000	1
Ccdc58	8	0.69165	0.0850648	0.82212	1	13975	2	0.031361	0.047692	1.32155	0.772413	1001	2
3425401B19Rik	5	0.013803	1.28305	0.052113	0.645251	1488	4	0.031378	0.047709	1.3214	0.772413	1002	1
Glipr1l2	5	0.85693	0.0404864	0.91099	1	15647	1	0.031432	0.047753	1.321	0.772413	1003	1
1810041L15Rik	5	0.61147	0.109864	0.77649	1	13188	2	0.031487	0.047791	1.32065	0.772413	1004	1
Lipn	5	0.42139	0.191013	0.64415	1	11105	2	0.031541	0.047841	1.3202	0.772413	1005	1
Abl2	5	0.97292	0.0118738	0.97303	1	17207	0	0.031703	0.047983	1.31891	0.772413	1006	1
Trim42	5	0.17249	0.419988	0.3802	0.985326	7109	3	0.031757	0.048026	1.31852	0.772413	1007	1
1810011H11Rik	5	0.16218	0.440165	0.36294	0.974334	6855	4	0.031865	0.048119	1.31768	0.772413	1008	1
Rln3	5	0.69855	0.0829516	0.82613	1	14036	1	0.031919	0.048164	1.31728	0.772413	1009	1
Thsd7b	5	0.07007	0.716224	0.19221	0.845618	4182	3	0.031973	0.048214	1.31683	0.772413	1010	1
Neb	5	0.0022797	2.01527	0.0096546	0.492264	359	2	0.032027	0.048257	1.31644	0.772413	1011	1
Try4	3	0.0048779	1.70285	0.019822	0.537837	673	2	0.032036	0.048267	1.31635	0.772413	1012	1
Try5	3	0.0048779	1.70285	0.019822	0.537837	672	2	0.032036	0.048267	1.31635	0.772413	1013	1
2310050C09Rik	5	0.11769	0.545811	0.28457	0.929737	5638	4	0.032081	0.048301	1.31604	0.772413	1014	1
Fabp6	5	0.99464	0.00233408	0.99464	1	17992	0	0.032134	0.048341	1.31568	0.772413	1015	1
Tmem231	5	0.11229	0.561426	0.27452	0.919478	5496	2	0.032188	0.048386	1.31528	0.772413	1016	1
Cope	5	0.67386	0.0905831	0.81174	1	13803	2	0.032242	0.048432	1.31487	0.772413	1017	1
Det1	5	0.27437	0.302919	0.49783	1	8854	1	0.032296	0.048485	1.31439	0.772413	1018	1
Prkar1b	5	0.0642	0.744607	0.18005	0.836423	3966	4	0.032404	0.048571	1.31362	0.772413	1019	1
Tpd52l1	5	0.028899	0.996281	0.10086	0.731948	2536	3	0.032458	0.048621	1.31318	0.772413	1020	1
Cnih4	5	0.5169	0.139039	0.72604	1	12415	2	0.032512	0.048665	1.31278	0.772413	1021	1
2310007L24Rik	5	0.19941	0.379032	0.4178	1	7675	2	0.032566	0.048717	1.31232	0.772413	1022	1
Trh	5	0.057332	0.780809	0.16565	0.818339	3724	4	0.03262	0.048757	1.31196	0.772413	1023	1
Osbpl2	5	0.14972	0.466317	0.34173	0.960882	6551	3	0.032674	0.048797	1.31161	0.772413	1024	1
Fam171b	5	0.41531	0.194894	0.63842	1	11002	2	0.032782	0.048892	1.31076	0.772413	1025	1
Tnfrsf4	5	0.018023	1.17828	0.066331	0.681581	1793	3	0.03289	0.048976	1.31002	0.772413	1026	1
Mypop	5	0.49606	0.146454	0.71375	1	12213	3	0.032998	0.04907	1.30918	0.772413	1027	1
4930432K21Rik	5	0.10148	0.594893	0.25416	0.898272	5208	2	0.033052	0.04911	1.30883	0.772413	1028	1
Gm21947	2	0.96228	0.0163286	0.9631	1	16909	0	0.033157	0.049208	1.30796	0.772413	1029	1
Dbpht2	2	0.71164	0.0789485	0.83378	1	14177	1	0.033157	0.049208	1.30796	0.772413	1030	1
Pin4	2	0.86023	0.0399671	0.91208	1	15671	0	0.033157	0.049208	1.30796	0.772413	1031	1
Srsf3	2	0.98195	0.00788851	0.982	1	17464	0	0.033157	0.049208	1.30796	0.772413	1032	1
Rpl10a	2	0.99715	0.00125257	0.99712	1	18132	0	0.033157	0.049208	1.30796	0.772413	1033	1
Lbh	5	0.02052	1.12787	0.074496	0.694945	1975	3	0.03316	0.049208	1.30796	0.772413	1034	1
Chpf	5	0.12639	0.52217	0.30049	0.940249	5883	3	0.033268	0.049306	1.3071	0.772413	1035	1
Nr4a2	5	0.25935	0.316719	0.48226	1	8622	3	0.033322	0.049351	1.3067	0.772413	1036	1
Sdr16c6	5	0.70555	0.0808068	0.83022	1	14109	1	0.033429	0.049445	1.30588	0.772413	1037	1
5730559C18Rik	5	0.0032102	1.87426	0.013358	0.505583	480	4	0.033483	0.049511	1.3053	0.772413	1038	1
Dgkg	5	0.20272	0.375305	0.4214	1	7728	2	0.033537	0.049553	1.30493	0.772413	1039	1
Eef1a2	5	0.40436	0.202123	0.62788	1	10819	3	0.033591	0.049605	1.30447	0.772413	1040	1
Krtap1-5	5	0.0045825	1.72874	0.018675	0.53719	639	4	0.033645	0.049651	1.30407	0.772413	1041	1
Atp10b	5	0.15684	0.451205	0.35383	0.967884	6725	3	0.033753	0.049761	1.30311	0.772413	1042	1
Cyp4f40	5	0.19058	0.389265	0.40807	0.997045	7539	3	0.033807	0.049808	1.3027	0.772413	1043	1
Gng11	4	0.99528	0.002046	0.9953	1	18022	0	0.033809	0.049809	1.30269	0.772413	1044	1
Adam18	5	0.34492	0.2444	0.56964	1	9902	2	0.033861	0.049854	1.3023	0.772413	1045	1
Tnfrsf25	5	0.086836	0.646257	0.22581	0.873562	4759	3	0.033915	0.049908	1.30183	0.772413	1046	1
Mta3	5	0.089107	0.637876	0.23021	0.877759	4831	3	0.033969	0.049951	1.30146	0.772413	1047	1
Cyp2u1	5	0.39994	0.205066	0.62364	1	10745	3	0.034076	0.050046	1.30063	0.772413	1048	1
Jagn1	5	0.089594	0.636031	0.23119	0.879678	4840	2	0.03413	0.050086	1.30028	0.772413	1049	1
Pitx1	5	0.03999	0.893401	0.12782	0.773111	3045	4	0.034184	0.050131	1.29989	0.772413	1050	1
Oxct2a	5	0.0022759	2.01604	0.0096374	0.492264	358	4	0.034238	0.050174	1.29952	0.772413	1051	1
Snai3	5	0.65637	0.0959502	0.80177	1	13610	2	0.034292	0.050216	1.29916	0.772413	1052	1
Gpr81	5	0.068327	0.72455	0.18856	0.842185	4125	3	0.034346	0.050261	1.29877	0.772413	1053	1
Xxylt1	5	0.036104	0.924417	0.11901	0.757636	2892	4	0.0344	0.050307	1.29837	0.772413	1054	1
Lyrm9	4	0.64793	0.0986289	0.79684	1	13534	2	0.034413	0.050319	1.29827	0.772413	1055	1
1700010I14Rik	5	0.055541	0.791021	0.1618	0.815541	3648	3	0.034507	0.050396	1.2976	0.772413	1056	1
Cd209e	5	0.88147	0.0364672	0.91946	1	15857	1	0.034561	0.050444	1.29719	0.772413	1057	1
Cmip	5	0.0283	1.0044	0.098992	0.729716	2495	4	0.034615	0.050488	1.29681	0.772413	1058	1
Fam168a	5	0.30727	0.274309	0.53173	1	9366	2	0.034669	0.05052	1.29654	0.772413	1059	1
Aste1	10	0.98194	0.00789293	0.98199	1	17463	2	0.034756	0.0506	1.29585	0.772413	1060	2
Catsperb	5	0.86493	0.0392296	0.91363	1	15707	1	0.034777	0.05062	1.29568	0.772413	1061	1
Lrrn2	5	0.0038948	1.79425	0.01606	0.522578	565	4	0.034831	0.050656	1.29537	0.772413	1062	1
Tet2	5	0.44709	0.174925	0.66846	1	11483	2	0.034885	0.050709	1.29491	0.772413	1063	1
Lhcgr	5	0.0098536	1.41811	0.038185	0.60158	1165	4	0.034938	0.050756	1.29451	0.772413	1064	1
Gdf15	5	0.089021	0.638197	0.23004	0.877759	4823	4	0.034992	0.050813	1.29403	0.772413	1065	1
Nfil3	5	0.023267	1.07948	0.083276	0.710546	2157	3	0.035046	0.050857	1.29365	0.772413	1066	1
Sgcg	5	0.15302	0.459133	0.34743	0.964567	6634	4	0.0351	0.0509	1.29328	0.772413	1067	1
Acot2	5	0.4992	0.144723	0.7166	1	12268	2	0.035208	0.050988	1.29253	0.772413	1068	1
Spg11	5	0.16882	0.427082	0.37404	0.980168	7013	3	0.035262	0.05103	1.29217	0.772413	1069	1
Anp32a	5	0.96689	0.0144747	0.96722	1	17030	1	0.035315	0.051081	1.29174	0.772413	1070	1
Tbc1d12	5	0.14428	0.478509	0.33227	0.955302	6400	3	0.035369	0.051125	1.29137	0.772413	1071	1
Pgm2	5	0.083172	0.660231	0.21866	0.869738	4632	2	0.035423	0.051168	1.291	0.772413	1072	1
Sstr3	5	0.17311	0.418824	0.38122	0.985326	7121	4	0.035477	0.05121	1.29065	0.772413	1073	1
Klhl20	5	0.73642	0.0712407	0.84871	1	14463	2	0.035531	0.051262	1.2902	0.772413	1074	1
Jup	5	0.33391	0.252876	0.55863	1	9751	1	0.035585	0.05131	1.2898	0.772413	1075	1
Npr1	5	0.11348	0.557881	0.27677	0.921423	5533	3	0.035638	0.051354	1.28943	0.772413	1076	1
Akr1d1	5	0.89157	0.034596	0.92343	1	15940	1	0.035692	0.051398	1.28905	0.772413	1077	1
Pfn3	5	0.012541	1.3205	0.047808	0.630324	1390	4	0.035746	0.051441	1.28869	0.772413	1078	1
Sh3tc2	5	0.07372	0.699578	0.19972	0.852344	4314	3	0.0358	0.051489	1.28829	0.772413	1079	1
Iglon5	5	0.36917	0.226448	0.59368	1	10292	1	0.035908	0.051576	1.28755	0.772413	1080	1
Dsg1b	5	0.73639	0.071256	0.84868	1	14457	1	0.035961	0.051617	1.28721	0.772413	1081	1
Prkce	5	0.10414	0.586331	0.25922	0.903167	5281	4	0.036015	0.05165	1.28693	0.772413	1082	1
Prss42	5	0.54959	0.128947	0.74311	1	12680	2	0.036069	0.051694	1.28656	0.772413	1083	1
Epg5	5	0.3699	0.225929	0.59439	1	10299	2	0.03623	0.051833	1.28539	0.772413	1084	1
Amfr	5	0.006817	1.56722	0.027088	0.563158	884	4	0.036284	0.051882	1.28498	0.772413	1085	1
Vax1	5	0.046507	0.846887	0.14227	0.793009	3299	4	0.036338	0.05193	1.28458	0.772413	1086	1
Sv2b	5	0.75249	0.0661585	0.8587	1	14634	2	0.036392	0.051974	1.28421	0.772413	1087	1
Rgs11	5	0.31215	0.270212	0.53677	1	9432	2	0.036446	0.052014	1.28388	0.772413	1088	1
Spats2	5	0.83474	0.0438508	0.90396	1	15485	1	0.036499	0.052057	1.28352	0.772413	1089	1
Cntnap3	5	0.4388	0.180009	0.66068	1	11357	1	0.036553	0.052096	1.2832	0.772413	1090	1
Fam69a	5	0.76102	0.0634863	0.864	1	14726	1	0.036607	0.052136	1.28286	0.772413	1091	1
Mt1	4	0.28398	0.294282	0.50783	1	8998	3	0.036657	0.05217	1.28258	0.772413	1092	1
Utrn	5	0.68059	0.0884962	0.81565	1	13865	1	0.036661	0.052173	1.28255	0.772413	1093	1
Onecut2	5	0.43089	0.184901	0.65328	1	11244	3	0.036768	0.052266	1.28178	0.772413	1094	1
Grin2a	5	0.01859	1.16605	0.068226	0.684047	1833	4	0.03693	0.052405	1.28063	0.772413	1095	1
Pparg	5	0.98069	0.00844611	0.98074	1	17429	0	0.037037	0.052492	1.27991	0.772413	1096	1
Pappa	5	0.026472	1.02968	0.093394	0.721769	2383	4	0.037091	0.052546	1.27946	0.772413	1097	1
Gm14345	1	0.9629	0.0161077	0.96359	1	16931	0	0.0371	0.052553	1.2794	0.772413	1098	1
2310042D19Rik	5	0.052763	0.807321	0.15584	0.807658	3552	4	0.037198	0.052631	1.27876	0.772413	1099	1
Rpe65	5	0.033391	0.947729	0.11279	0.748043	2777	3	0.037252	0.052675	1.2784	0.772413	1100	1
Smarcb1	5	0.68077	0.0884482	0.81574	1	13868	2	0.037306	0.052719	1.27803	0.772413	1101	1
Klhdc8a	5	0.019881	1.14001	0.072442	0.690525	1930	4	0.03736	0.052765	1.27765	0.772413	1102	1
Gucy2c	5	0.2924	0.286913	0.51652	1	9123	2	0.037413	0.052815	1.27724	0.772413	1103	1
Mrpl19	5	0.43584	0.181814	0.65794	1	11311	3	0.037467	0.052857	1.2769	0.772413	1104	1
Zcchc5	5	0.0049728	1.69523	0.020173	0.537837	686	4	0.037521	0.052904	1.27651	0.772413	1105	1
4930524B15Rik	5	0.25255	0.323215	0.4751	1	8521	2	0.037628	0.052997	1.27575	0.772413	1106	1
Rhoq	5	0.19827	0.380302	0.41658	1	7660	2	0.037682	0.053043	1.27537	0.772413	1107	1
Exoc3l4	5	0.061234	0.7598	0.17386	0.829311	3861	4	0.03779	0.05314	1.27458	0.772413	1108	1
Slc45a4	5	0.17904	0.407957	0.39088	0.987132	7289	3	0.037897	0.053232	1.27383	0.772413	1109	1
Smgc	5	0.93177	0.0258938	0.94212	1	16358	1	0.037951	0.053275	1.27348	0.772413	1110	1
Lamb2	5	0.46673	0.163195	0.68676	1	11792	3	0.038112	0.053426	1.27225	0.772413	1111	1
Gzmm	5	0.19923	0.37925	0.41759	1	7668	3	0.038166	0.053472	1.27187	0.772413	1112	1
Lcp2	5	0.71833	0.0768545	0.83781	1	14267	1	0.038219	0.053524	1.27145	0.772413	1113	1
Hist1h2ac	1	0.96175	0.0165496	0.96261	1	16898	0	0.038252	0.053549	1.27125	0.772413	1114	1
Smim6	1	0.96175	0.0165496	0.96261	1	16899	0	0.038252	0.053549	1.27125	0.772413	1115	1
Cdh3	5	0.50204	0.143628	0.71841	1	12293	2	0.038434	0.05372	1.26986	0.772413	1116	1
Arsa	5	0.31079	0.271322	0.5354	1	9413	1	0.038488	0.05376	1.26954	0.772413	1117	1
Lmtk3	5	0.023194	1.08067	0.083049	0.71008	2153	1	0.038542	0.053803	1.26919	0.772413	1118	1
Ppif	5	0.10154	0.594722	0.25426	0.898272	5215	3	0.038595	0.053836	1.26893	0.772413	1119	1
Lrrc73	5	0.41052	0.198014	0.63385	1	10921	2	0.038649	0.053888	1.26851	0.772413	1120	1
Vmn1r89	5	0.97932	0.00904433	0.97939	1	17400	0	0.038703	0.053941	1.26808	0.772413	1121	1
Zfp579	5	0.33989	0.248198	0.56468	1	9826	1	0.038756	0.053978	1.26778	0.772413	1122	1
Atp8a1	5	0.10093	0.596656	0.25313	0.898272	5191	3	0.03881	0.054029	1.26737	0.772413	1123	1
Fnta	5	0.93023	0.0262904	0.94126	1	16340	1	0.038864	0.054075	1.267	0.772413	1124	1
Zfp821	5	0.45403	0.170716	0.67497	1	11613	3	0.038917	0.054114	1.26669	0.772413	1125	1
1110051M20Rik	5	0.71505	0.0778872	0.83582	1	14232	2	0.038971	0.054142	1.26647	0.772413	1126	1
Cyth4	5	0.083844	0.657676	0.21995	0.871522	4648	2	0.039025	0.054195	1.26604	0.772413	1127	1
Dennd3	5	0.98014	0.0086853	0.9802	1	17421	0	0.039079	0.054242	1.26566	0.772413	1128	1
Gm581	5	0.89413	0.034126	0.92443	1	15965	1	0.039132	0.054292	1.26526	0.772413	1129	1
Acr	5	0.025322	1.04692	0.08976	0.71367	2312	4	0.039186	0.05434	1.26488	0.772413	1130	1
Gm5142	5	0.34452	0.244712	0.56923	1	9895	3	0.039293	0.054433	1.26414	0.772413	1131	1
Tbcel	5	0.20189	0.376224	0.42051	1	7715	3	0.039347	0.054479	1.26377	0.772413	1132	1
Id4	5	0.045522	0.853686	0.14006	0.788436	3270	4	0.039401	0.054522	1.26343	0.772413	1133	1
Lor	5	0.71386	0.0782511	0.83512	1	14209	2	0.039454	0.054575	1.26301	0.772413	1134	1
Bcl6b	5	0.007431	1.53245	0.029346	0.574568	941	2	0.039508	0.054622	1.26263	0.772413	1135	1
Ube2cbp	5	0.79351	0.0529733	0.88517	1	15121	1	0.039615	0.054715	1.26189	0.772413	1136	1
Arap2	5	0.82497	0.0451885	0.90118	1	15414	1	0.03983	0.054895	1.26047	0.772413	1137	1
Amd2	1	0.96011	0.0171727	0.96123	1	16865	0	0.039892	0.054953	1.26001	0.772413	1138	1
Dhx58	5	0.85062	0.0414505	0.90897	1	15593	1	0.039937	0.054992	1.2597	0.772413	1139	1
Npbwr1	5	0.39922	0.205533	0.62297	1	10741	3	0.039991	0.055033	1.25938	0.772413	1140	1
Marveld1	5	0.2032	0.374718	0.42197	1	7734	3	0.040044	0.055073	1.25906	0.772413	1141	1
Hpse	5	0.4699	0.161302	0.68976	1	11833	2	0.040152	0.055158	1.25839	0.772413	1142	1
Ccdc149	5	0.98667	0.00580607	0.98672	1	17645	0	0.040205	0.055205	1.25802	0.772413	1143	1
Pbp2	5	0.13596	0.497996	0.31769	0.948955	6161	4	0.040259	0.055241	1.25774	0.772413	1144	1
Nppa	5	0.031281	0.966938	0.10791	0.740173	2686	4	0.040312	0.055292	1.25734	0.772413	1145	1
Col9a3	5	0.12915	0.515017	0.30548	0.941634	5977	3	0.040366	0.055328	1.25706	0.772413	1146	1
Gnaq	5	0.33555	0.251587	0.56029	1	9777	3	0.04042	0.055381	1.25664	0.772413	1147	1
C1qtnf5	5	0.41692	0.19384	0.63997	1	11034	3	0.040473	0.055413	1.25639	0.772413	1148	1
Vmn1r20	5	0.96528	0.0151578	0.9657	1	16990	1	0.040527	0.05547	1.25594	0.772413	1149	1
St6galnac5	5	0.027326	1.01758	0.096033	0.725814	2436	4	0.04058	0.055509	1.25564	0.772413	1150	1
Bcorl1	5	0.071662	0.708964	0.19545	0.848064	4244	4	0.040634	0.055561	1.25523	0.772413	1151	1
Eddm3b	5	0.14407	0.47898	0.33191	0.955302	6395	4	0.040688	0.055605	1.25489	0.772413	1152	1
Foxj2	5	0.99117	0.00383433	0.99121	1	17830	0	0.040741	0.055647	1.25456	0.772413	1153	1
Slc13a3	5	0.4334	0.183354	0.65561	1	11279	3	0.040848	0.055731	1.2539	0.772413	1154	1
Acox1	5	0.511	0.140886	0.72296	1	12362	2	0.040902	0.055784	1.25349	0.772413	1155	1
Fam171a1	5	0.544	0.130674	0.74016	1	12633	2	0.040956	0.055824	1.25318	0.772413	1156	1
Fgf22	5	0.49373	0.147727	0.71166	1	12174	3	0.041009	0.055865	1.25286	0.772413	1157	1
Fhl1	5	0.090104	0.634175	0.23218	0.880726	4857	3	0.041116	0.05594	1.25228	0.772413	1158	1
Clpp	5	0.68181	0.0881289	0.81634	1	13874	2	0.04117	0.055984	1.25194	0.772413	1159	1
Tmem11	5	0.99226	0.00335263	0.99231	1	17872	0	0.041224	0.056034	1.25155	0.772413	1160	1
Tomm34	5	0.58827	0.117032	0.76378	1	13015	2	0.041277	0.05607	1.25127	0.772413	1161	1
Ppap2b	5	0.31817	0.265344	0.54282	1	9520	2	0.041331	0.056121	1.25087	0.772413	1162	1
Chi3l1	5	0.028864	0.996712	0.10076	0.731948	2530	2	0.041384	0.056162	1.25056	0.772413	1163	1
Pla2g12a	5	0.17998	0.406182	0.39248	0.989091	7306	3	0.041438	0.056217	1.25013	0.772413	1164	1
Ccdc65	5	0.3864	0.214336	0.61047	1	10538	2	0.041491	0.056275	1.24968	0.772413	1165	1
Speer4e	1	0.95849	0.0177604	0.95993	1	16832	0	0.041505	0.056287	1.24959	0.772413	1166	1
Rps24	1	0.95849	0.0177604	0.95993	1	16831	0	0.041505	0.056287	1.24959	0.772413	1167	1
Hhipl1	5	0.014846	1.25401	0.055717	0.659152	1556	4	0.041545	0.056321	1.24933	0.772413	1168	1
Txndc17	5	0.90274	0.0324473	0.92801	1	16045	1	0.041599	0.056373	1.24893	0.772413	1169	1
Pcdh9	5	0.98885	0.00483884	0.98892	1	17716	0	0.041652	0.056427	1.24851	0.772413	1170	1
Tmem102	5	0.41974	0.192059	0.6426	1	11078	3	0.041706	0.056465	1.24822	0.772413	1171	1
Prr24	5	0.94904	0.0209937	0.95281	1	16626	1	0.041759	0.056509	1.24788	0.772413	1172	1
Pex6	5	0.58452	0.118193	0.76174	1	12992	2	0.041813	0.056556	1.24752	0.772413	1173	1
Tnfsf14	5	0.0021149	2.04508	0.009014	0.492264	332	4	0.04192	0.056643	1.24685	0.772413	1174	1
Tnrc6c	5	0.089898	0.634905	0.23179	0.879678	4851	3	0.042027	0.056736	1.24614	0.772413	1175	1
Cttn	5	0.01845	1.16898	0.067768	0.683393	1823	4	0.042134	0.056837	1.24537	0.772413	1176	1
Calcoco1	5	0.52831	0.135519	0.73195	1	12512	2	0.042188	0.056884	1.24501	0.772413	1177	1
Ngfr	5	0.036909	0.917753	0.12085	0.759696	2928	4	0.042241	0.056928	1.24467	0.772413	1178	1
Serpina3b	5	0.28691	0.291724	0.51083	1	9037	2	0.042295	0.056978	1.24429	0.772413	1179	1
Scrt2	5	0.39888	0.20577	0.62263	1	10734	3	0.042348	0.057022	1.24396	0.772413	1180	1
AF529169	5	0.25061	0.325084	0.47306	1	8486	3	0.042455	0.057119	1.24322	0.772413	1181	1
Nhp2l1	1	0.95752	0.0181225	0.95913	1	16810	0	0.04248	0.057142	1.24304	0.772413	1182	1
Wdr64	5	0.084332	0.655824	0.22089	0.871566	4665	4	0.042509	0.057169	1.24284	0.772413	1183	1
Lcn6	5	0.46713	0.162948	0.68715	1	11798	2	0.042562	0.057208	1.24254	0.772413	1184	1
Zfp27	5	0.75335	0.0659007	0.85921	1	14641	1	0.042616	0.057247	1.24225	0.772413	1185	1
Nudt13	5	0.38943	0.212249	0.61341	1	10594	3	0.042669	0.057294	1.24189	0.772413	1186	1
Strip1	5	0.17563	0.414167	0.38533	0.986676	7180	2	0.042723	0.057339	1.24155	0.772413	1187	1
Dpm2	5	0.84563	0.0422012	0.9074	1	15565	1	0.042776	0.057384	1.24121	0.772413	1188	1
Tmem201	5	0.006817	1.56722	0.027088	0.563158	885	4	0.042937	0.057524	1.24015	0.772413	1189	1
Ier3	5	0.35426	0.237389	0.57891	1	10034	3	0.04299	0.057568	1.23982	0.772413	1190	1
Nit1	5	0.34835	0.2418	0.57306	1	9959	3	0.043044	0.057613	1.23948	0.772413	1191	1
Vmn1r54	5	0.28128	0.296666	0.50505	1	8965	3	0.043097	0.05766	1.23913	0.772413	1192	1
Anks4b	5	0.17025	0.424304	0.37644	0.981653	7053	3	0.043151	0.057707	1.23877	0.772413	1193	1
Rab3il1	5	0.71708	0.0772434	0.83706	1	14254	2	0.043204	0.057745	1.23849	0.772413	1194	1
Trim72	5	0.034503	0.937794	0.1154	0.751564	2826	4	0.043258	0.057783	1.2382	0.772413	1195	1
Arpc1b	5	0.52829	0.135525	0.73194	1	12504	1	0.043311	0.057827	1.23787	0.772413	1196	1
Ms4a13	5	0.52831	0.135519	0.73195	1	12510	2	0.043472	0.057958	1.23689	0.772413	1197	1
Alg3	5	0.45699	0.169001	0.67764	1	11654	1	0.043525	0.058007	1.23652	0.772413	1198	1
Zfp518a	5	0.92388	0.0278481	0.93789	1	16261	1	0.043579	0.058053	1.23618	0.772413	1199	1
Uimc1	5	0.96924	0.013488	0.96942	1	17088	0	0.043632	0.058106	1.23578	0.772413	1200	1
Bhlhb9	5	0.61596	0.108502	0.77893	1	13237	2	0.043686	0.058157	1.2354	0.772413	1201	1
Nos1ap	5	0.017782	1.18339	0.065555	0.68006	1774	4	0.043739	0.058205	1.23504	0.772413	1202	1
Tmem30c	5	0.62251	0.106488	0.78255	1	13293	1	0.043793	0.058253	1.23468	0.772413	1203	1
Lsmd1	5	0.71708	0.0772434	0.83706	1	14257	2	0.043846	0.058307	1.23428	0.772413	1204	1
Mertk	5	0.42553	0.188358	0.6481	1	11171	1	0.0439	0.058354	1.23393	0.772413	1205	1
Epb4.1	5	0.64981	0.0980298	0.79794	1	13547	2	0.044006	0.058446	1.23325	0.772413	1206	1
Henmt1	5	0.095941	0.613341	0.24359	0.891415	5030	3	0.04406	0.058492	1.2329	0.772413	1207	1
Tpcn1	5	0.026785	1.02523	0.094356	0.722231	2405	4	0.044113	0.058544	1.23252	0.772413	1208	1
Slc25a54	5	0.33536	0.251742	0.56009	1	9764	3	0.044167	0.058588	1.23219	0.772413	1209	1
Cyp2e1	5	0.12998	0.512847	0.30701	0.942719	5999	3	0.04422	0.058624	1.23192	0.772413	1210	1
Zfp28	5	0.95012	0.0206429	0.95358	1	16653	1	0.044327	0.058708	1.2313	0.772413	1211	1
Dffb	5	0.52045	0.137964	0.72784	1	12444	2	0.044381	0.058753	1.23097	0.772413	1212	1
Macrod2	10	0.87038	0.0383322	0.91552	1	15749	3	0.044462	0.058821	1.23047	0.772413	1213	2
Palld	5	0.91764	0.0292767	0.93481	1	16197	1	0.044487	0.058841	1.23032	0.772413	1214	1
Fbxw9	5	0.36234	0.231369	0.58699	1	10168	3	0.044594	0.058921	1.22973	0.772413	1215	1
Irf5	5	0.33607	0.251192	0.5608	1	9790	2	0.044648	0.058971	1.22936	0.772413	1216	1
Tmem62	5	0.049233	0.829093	0.14822	0.799654	3415	3	0.044755	0.059058	1.22872	0.772413	1217	1
Slc25a29	5	0.47142	0.160396	0.6912	1	11851	3	0.044861	0.059145	1.22808	0.772413	1218	1
Cecr5	5	0.85482	0.0408059	0.91032	1	15623	1	0.044915	0.05919	1.22775	0.772413	1219	1
Aqp4	5	0.13075	0.510886	0.3084	0.944128	6012	2	0.045075	0.059316	1.22683	0.772413	1220	1
Cers4	5	0.1111	0.564857	0.27236	0.918512	5459	2	0.045128	0.059358	1.22652	0.772413	1221	1
Vmn2r65	5	0.79893	0.0511911	0.88881	1	15184	2	0.045182	0.059405	1.22618	0.772413	1222	1
Map3k1	5	0.0030812	1.8914	0.012841	0.505583	463	3	0.045235	0.059465	1.22574	0.772413	1223	1
Ppt2	5	0.4757	0.157921	0.69515	1	11920	3	0.045289	0.059502	1.22547	0.772413	1224	1
F7	5	0.18489	0.397473	0.40043	0.991869	7436	4	0.045342	0.059559	1.22505	0.772413	1225	1
Tceal5	2	0.051972	0.811944	0.15419	0.807563	3513	1	0.045356	0.059565	1.22501	0.772413	1226	1
Rpl26	1	0.95458	0.019138	0.95689	1	16749	0	0.045417	0.059613	1.22466	0.772413	1227	1
Topaz1	5	0.76472	0.0623116	0.86634	1	14761	1	0.045449	0.05964	1.22446	0.772413	1228	1
Srrm4	5	0.12639	0.522184	0.30048	0.940249	5882	4	0.045556	0.059718	1.22389	0.772413	1229	1
Ehmt1	5	0.40448	0.202054	0.62798	1	10836	2	0.045716	0.059838	1.22302	0.772413	1230	1
Fshr	5	0.18335	0.400171	0.39795	0.990593	7392	4	0.045769	0.059882	1.2227	0.772413	1231	1
Tgm2	5	0.4123	0.196871	0.63552	1	10958	2	0.045823	0.059931	1.22235	0.772413	1232	1
Psg26	5	0.24891	0.326739	0.47126	1	8467	3	0.045876	0.059972	1.22205	0.772413	1233	1
Cmtm2a	5	0.26319	0.313176	0.48621	1	8689	3	0.045929	0.06001	1.22178	0.772413	1234	1
Ofd1	5	0.17317	0.41871	0.38132	0.985326	7126	3	0.045983	0.06006	1.22141	0.772413	1235	1
Rnaset2b	5	0.054199	0.798821	0.15892	0.813757	3598	2	0.046116	0.060173	1.2206	0.772413	1236	1
Rnaset2a	5	0.054199	0.798821	0.15892	0.813757	3597	2	0.046116	0.060173	1.2206	0.772413	1237	1
Vmn1r29	5	0.66788	0.0924113	0.80833	1	13737	1	0.046196	0.060246	1.22007	0.772413	1238	1
Gpr139	5	0.41312	0.196324	0.63632	1	10970	3	0.046303	0.060343	1.21937	0.772413	1239	1
3110062M04Rik	5	0.95795	0.0179595	0.95949	1	16812	1	0.046356	0.060386	1.21906	0.772413	1240	1
Calhm2	5	0.13766	0.493887	0.32071	0.950784	6210	2	0.046409	0.06044	1.21868	0.772413	1241	1
Psg28	5	0.070306	0.715141	0.19269	0.845618	4188	2	0.046463	0.060489	1.21832	0.772413	1242	1
Xk	5	0.73129	0.0728607	0.84555	1	14396	1	0.046516	0.060532	1.21801	0.772413	1243	1
Satb1	5	0.40784	0.199805	0.63124	1	10879	2	0.046569	0.060582	1.21766	0.772413	1244	1
Zbtb38	5	0.25953	0.316566	0.48243	1	8624	3	0.046623	0.060627	1.21733	0.772413	1245	1
Gas8	5	0.03274	0.953622	0.11127	0.746031	2748	4	0.046676	0.060676	1.21698	0.772413	1246	1
Igsf1	13	0.17557	0.414291	0.38522	0.986676	7178	6	0.046722	0.060719	1.21668	0.772413	1247	2
Trp53bp1	5	0.19801	0.380604	0.41629	1	7656	1	0.04673	0.060727	1.21662	0.772413	1248	1
Crem	11	0.48072	0.155057	0.69975	1	11999	5	0.046766	0.060756	1.21641	0.772413	1249	2
Cep170b	5	0.015378	1.24012	0.057528	0.663679	1595	4	0.046783	0.06077	1.21631	0.772413	1250	1
Grem2	5	0.16609	0.432456	0.36944	0.978312	6954	4	0.046836	0.060813	1.216	0.772413	1251	1
Per3	5	0.095824	0.613751	0.24336	0.891415	5024	4	0.046889	0.060864	1.21564	0.772413	1252	1
Phldb1	5	0.044543	0.860436	0.1379	0.784657	3235	4	0.046996	0.060962	1.21494	0.772413	1253	1
Pla2g12b	5	0.089653	0.635806	0.23131	0.879678	4841	2	0.047049	0.061004	1.21464	0.772413	1254	1
1810011O10Rik	5	0.44042	0.178998	0.66222	1	11373	2	0.047103	0.061052	1.2143	0.772413	1255	1
Csnk2b	5	0.99862	0.000612787	0.99859	1	18245	0	0.047156	0.061103	1.21394	0.772413	1256	1
Stau1	5	0.18158	0.403249	0.39514	0.990593	7336	3	0.047209	0.061158	1.21355	0.772413	1257	1
Syndig1l	5	0.18877	0.391463	0.40601	0.995823	7510	2	0.047263	0.061203	1.21323	0.772413	1258	1
Zfp326	5	0.28501	0.293393	0.50887	1	9008	2	0.047316	0.061253	1.21287	0.772413	1259	1
Wfdc15b	5	0.97712	0.0100165	0.9772	1	17328	0	0.047369	0.061305	1.2125	0.772413	1260	1
Xpo7	5	0.32264	0.261743	0.54734	1	9580	2	0.047423	0.061347	1.21221	0.772413	1261	1
T	5	0.18742	0.393124	0.40446	0.994752	7488	3	0.047476	0.061382	1.21196	0.772413	1262	1
Kncn	5	0.4054	0.201446	0.62886	1	10845	2	0.047529	0.061428	1.21163	0.772413	1263	1
Slfn2	5	0.84771	0.0418998	0.90803	1	15577	1	0.047583	0.061466	1.21137	0.772413	1264	1
Gpr4	5	0.89966	0.0330608	0.9267	1	16020	1	0.047636	0.061509	1.21106	0.772413	1265	1
Kdm5a	5	0.080972	0.669079	0.21425	0.865862	4552	4	0.047689	0.06156	1.2107	0.772413	1266	1
Pla2g4d	5	0.040098	0.892688	0.12803	0.773512	3049	4	0.047742	0.061599	1.21043	0.772413	1267	1
Cdkn1c	5	0.0042864	1.75515	0.017573	0.533469	606	4	0.047796	0.061646	1.2101	0.772413	1268	1
8030423J24Rik	5	0.025875	1.03856	0.091503	0.716491	2352	3	0.047902	0.06174	1.20943	0.772413	1269	1
Atg4c	5	0.38111	0.218008	0.60533	1	10447	2	0.047956	0.061781	1.20915	0.772413	1270	1
Krt9	5	0.07372	0.699578	0.19972	0.852344	4315	4	0.048062	0.061864	1.20856	0.772413	1271	1
Trp53i13	5	0.96604	0.0148431	0.9664	1	17007	1	0.048115	0.061915	1.2082	0.772413	1272	1
Sgsm3	5	0.44057	0.178899	0.66237	1	11382	3	0.048169	0.061962	1.20787	0.772413	1273	1
St8sia2	5	0.03023	0.979432	0.10485	0.734877	2628	4	0.048222	0.062012	1.20752	0.772413	1274	1
Gpsm3	5	0.07261	0.704675	0.19739	0.848909	4284	3	0.048275	0.062059	1.2072	0.772413	1275	1
Zfp831	5	0.96604	0.0148431	0.9664	1	17002	1	0.048328	0.062108	1.20685	0.772413	1276	1
Rprd1b	5	0.43089	0.184901	0.65328	1	11243	3	0.048435	0.0622	1.20621	0.772413	1277	1
Vmn1r44	1	0.95149	0.0202013	0.95455	1	16679	0	0.048515	0.062271	1.20571	0.772413	1278	1
Ccdc141	5	0.079288	0.675965	0.21088	0.865129	4482	2	0.048541	0.062296	1.20554	0.772413	1279	1
Fgd3	5	0.035036	0.933115	0.11665	0.755518	2841	3	0.048648	0.06238	1.20495	0.772413	1280	1
Trib1	5	0.2681	0.308609	0.49135	1	8767	3	0.048701	0.062418	1.20469	0.772413	1281	1
Prkdc	5	0.35661	0.235637	0.58125	1	10079	3	0.048808	0.062511	1.20404	0.772413	1282	1
Syt4	5	0.31663	0.266594	0.54126	1	9487	2	0.048861	0.062564	1.20368	0.772413	1283	1
Gzmb	5	0.27867	0.298994	0.50235	1	8926	2	0.048914	0.062615	1.20332	0.772413	1284	1
Ppp2r5b	5	0.38537	0.215041	0.60948	1	10519	3	0.048967	0.062662	1.203	0.772413	1285	1
5830403L16Rik	5	0.74524	0.0684608	0.85416	1	14556	2	0.049074	0.062756	1.20234	0.772413	1286	1
Ralgapa1	5	0.45289	0.171398	0.67391	1	11590	1	0.049127	0.062799	1.20205	0.772413	1287	1
Eps8l3	5	0.17582	0.413818	0.38564	0.986676	7200	3	0.04918	0.062844	1.20174	0.772413	1288	1
Gjd2	5	0.1635	0.437517	0.36516	0.974611	6893	3	0.049233	0.062886	1.20145	0.772413	1289	1
Mboat2	5	0.37489	0.222392	0.59925	1	10367	2	0.049287	0.062921	1.2012	0.772413	1290	1
2810417H13Rik	3	0.9952	0.0020809	0.99522	1	18020	0	0.049321	0.062953	1.20098	0.772413	1291	1
Rdh19	3	0.36381	0.23032	0.58841	1	10203	2	0.049321	0.062953	1.20098	0.772413	1292	1
Gm10094	3	0.37837	0.219978	0.60259	1	10413	1	0.049321	0.062953	1.20098	0.772413	1293	1
Vmn1r16	3	0.66794	0.0924006	0.80835	1	13738	1	0.049321	0.062953	1.20098	0.772413	1294	1
Stfa1	3	0.43052	0.18514	0.65292	1	11239	1	0.049321	0.062953	1.20098	0.772413	1295	1
Vmn1r193	3	0.7314	0.0728196	0.84563	1	14404	1	0.049321	0.062953	1.20098	0.772413	1296	1
Vmn2r7	3	0.91195	0.0305422	0.93209	1	16139	0	0.049321	0.062953	1.20098	0.772413	1297	1
Gsdmc4	3	0.99432	0.00246946	0.99433	1	17977	0	0.049321	0.062953	1.20098	0.772413	1298	1
Defb38	3	0.69391	0.084368	0.82344	1	13991	1	0.049321	0.062953	1.20098	0.772413	1299	1
Vmn2r97	3	0.97282	0.0119273	0.97291	1	17204	0	0.049321	0.062953	1.20098	0.772413	1300	1
Mex3c	5	0.27643	0.301073	0.49995	1	8895	3	0.049393	0.063023	1.2005	0.772413	1301	1
Tnip3	5	0.64525	0.0994526	0.79533	1	13520	2	0.049446	0.063063	1.20023	0.772413	1302	1
Galnt5	5	0.95846	0.017774	0.9599	1	16822	1	0.0495	0.063108	1.19992	0.772413	1303	1
Gtf2i	5	0.69315	0.0846107	0.82298	1	13986	2	0.049553	0.063151	1.19962	0.772413	1304	1
Cyb5rl	5	0.68697	0.0865093	0.81939	1	13924	1	0.049606	0.063195	1.19932	0.772413	1305	1
Vps13c	5	0.19015	0.389776	0.40759	0.996873	7532	3	0.049659	0.063241	1.199	0.772413	1306	1
Slc5a11	5	0.64834	0.0984981	0.79708	1	13537	2	0.049766	0.06333	1.19839	0.772413	1307	1
Tat	5	0.062596	0.752714	0.17672	0.83195	3906	2	0.049819	0.063379	1.19805	0.772413	1308	1
Ttc33	5	0.9853	0.00641389	0.98534	1	17593	0	0.049925	0.063478	1.19738	0.772413	1309	1
Smad6	5	0.086827	0.646295	0.22579	0.873562	4755	4	0.049978	0.063512	1.19714	0.772413	1310	1
Nhlrc1	5	0.0033481	1.85705	0.013898	0.505583	506	4	0.050032	0.063558	1.19683	0.772413	1311	1
Sdf4	5	0.25688	0.319076	0.47965	1	8581	3	0.050085	0.063606	1.1965	0.772413	1312	1
Ankrd28	5	0.43577	0.181847	0.65789	1	11301	3	0.050191	0.063697	1.19588	0.772413	1313	1
Syt17	5	0.053272	0.804266	0.15694	0.810103	3562	4	0.050244	0.063742	1.19557	0.772413	1314	1
Gzmd	5	0.068265	0.72485	0.18843	0.842097	4120	3	0.050297	0.063788	1.19526	0.772413	1315	1
Slc12a2	5	0.20417	0.373639	0.42302	1	7755	2	0.050351	0.063837	1.19493	0.772413	1316	1
Rpl5	1	0.94962	0.0208023	0.95323	1	16643	0	0.050382	0.063874	1.19468	0.772413	1317	0
G3bp1	5	0.92676	0.0271541	0.93939	1	16281	1	0.050404	0.063889	1.19457	0.772413	1318	1
Gng2	5	0.77374	0.0594686	0.87203	1	14874	2	0.050457	0.063934	1.19427	0.772413	1319	1
Impg2	5	0.17798	0.409872	0.38916	0.987132	7253	2	0.050563	0.064029	1.19362	0.772413	1320	1
Enox1	5	0.061521	0.758279	0.17447	0.829311	3872	3	0.050616	0.064086	1.19324	0.772413	1321	1
Khdc3	5	0.23462	0.341207	0.45582	1	8258	3	0.05067	0.064122	1.19299	0.772413	1322	1
Slc45a1	5	0.13465	0.501207	0.31535	0.948955	6116	4	0.050723	0.064168	1.19268	0.772413	1323	1
Slc1a5	5	0.95307	0.0196602	0.95574	1	16712	1	0.050776	0.064211	1.19239	0.772413	1324	1
Atoh1	5	0.2602	0.315945	0.48312	1	8632	3	0.050829	0.064257	1.19208	0.772413	1325	1
Elac2	5	0.99432	0.00246946	0.99433	1	17975	0	0.050882	0.064302	1.19178	0.772413	1326	1
Sprr1a	5	0.12907	0.515202	0.30535	0.941634	5973	3	0.050935	0.064353	1.19143	0.772413	1327	1
Frk	5	0.78951	0.0543148	0.88244	1	15069	2	0.050988	0.064401	1.19111	0.772413	1328	1
Yaf2	5	0.13273	0.505901	0.31196	0.948595	6056	2	0.051042	0.064443	1.19082	0.772413	1329	1
Bap1	5	0.063625	0.747462	0.17887	0.835006	3946	4	0.051095	0.064494	1.19048	0.772413	1330	1
Frs3	5	0.80035	0.0507515	0.88971	1	15203	2	0.051148	0.064535	1.1902	0.772413	1331	1
Dkk4	5	0.20042	0.377879	0.41891	1	7684	3	0.051254	0.064619	1.18964	0.772413	1332	1
Slc16a6	5	0.059117	0.77101	0.16943	0.824527	3785	3	0.051414	0.064751	1.18875	0.772413	1333	1
Cpxm2	5	0.030614	0.974817	0.10597	0.735768	2652	4	0.051467	0.06479	1.18849	0.772413	1334	1
Rhox3c	1	0.94849	0.0211578	0.95245	1	16616	0	0.051513	0.064831	1.18822	0.772413	1335	0
Snx9	5	0.48237	0.15414	0.70123	1	12019	2	0.05152	0.064839	1.18816	0.772413	1336	1
Chm	5	0.62523	0.105667	0.78403	1	13310	2	0.051626	0.064935	1.18752	0.772413	1337	1
Fnd3c2	5	0.13374	0.503416	0.31375	0.948955	6084	1	0.051732	0.065029	1.18689	0.772413	1338	1
Defb9	2	0.7893	0.0543886	0.88229	1	15066	0	0.051778	0.065064	1.18666	0.772413	1339	1
4931406B18Rik	5	0.79893	0.0511911	0.88881	1	15179	2	0.051838	0.065122	1.18627	0.772413	1340	1
Qrich2	5	0.011442	1.35737	0.043917	0.617457	1308	3	0.051892	0.065169	1.18596	0.772413	1341	1
Dnah2	5	0.42991	0.185539	0.65232	1	11234	2	0.051998	0.065258	1.18537	0.772413	1342	1
Tmem243	5	0.99536	0.00201109	0.99538	1	18024	0	0.052051	0.065307	1.18504	0.772413	1343	1
Ndufs2	5	0.28399	0.294273	0.50784	1	9002	2	0.052104	0.065348	1.18477	0.772413	1344	1
Slc27a5	5	0.9474	0.0215045	0.95169	1	16601	1	0.052157	0.06539	1.18449	0.772413	1345	1
Thrsp	5	0.85693	0.0404864	0.91099	1	15645	1	0.05221	0.065434	1.1842	0.772413	1346	1
2310067B10Rik	5	0.022292	1.09581	0.080202	0.705273	2094	4	0.052263	0.065477	1.18391	0.772413	1347	1
Npy4r	5	0.67517	0.0901873	0.81248	1	13813	2	0.052369	0.065559	1.18337	0.772413	1348	1
Fzd1	5	0.95643	0.0184985	0.9583	1	16791	1	0.052422	0.065603	1.18308	0.772413	1349	1
Sh3rf1	5	0.025005	1.05178	0.08876	0.713664	2290	4	0.052476	0.065642	1.18282	0.772413	1350	1
Zfp72	5	0.99868	0.000586694	0.99865	1	18255	0	0.052529	0.065687	1.18252	0.772413	1351	1
Kdm5b	5	0.40156	0.203988	0.62519	1	10783	1	0.052582	0.065738	1.18218	0.772413	1352	1
Fam35a	5	0.23328	0.34259	0.45437	1	8232	2	0.052741	0.065871	1.18131	0.772413	1353	1
Hist1h2bb	1	0.9472	0.0215638	0.95156	1	16592	0	0.052798	0.06592	1.18098	0.772413	1354	0
Rhobtb3	5	0.12921	0.514861	0.30559	0.941658	5978	2	0.053059	0.066135	1.17957	0.772413	1355	1
Lrriq3	5	0.77788	0.0580962	0.87479	1	14926	2	0.053112	0.066184	1.17925	0.772413	1356	1
BC051628	5	0.12302	0.531121	0.29436	0.934617	5791	4	0.053165	0.066241	1.17887	0.772413	1357	1
Fam43b	5	0.012451	1.32343	0.047486	0.630324	1387	4	0.053218	0.066282	1.1786	0.772413	1358	1
Litaf	5	0.18675	0.394243	0.40342	0.99415	7472	3	0.053271	0.066327	1.17831	0.772413	1359	1
Lmx1b	5	0.73199	0.0726348	0.84599	1	14408	2	0.053324	0.066372	1.17802	0.772413	1360	1
Hdgfrp3	5	0.39362	0.209391	0.61746	1	10662	2	0.053377	0.066414	1.17774	0.772413	1361	1
Daam2	5	0.26558	0.310913	0.48875	1	8722	2	0.05343	0.06645	1.17751	0.772413	1362	1
Dusp10	5	0.022648	1.08985	0.081312	0.705933	2120	4	0.053484	0.066505	1.17715	0.772413	1363	1
Mtmr14	5	0.045449	0.85412	0.13992	0.788436	3264	2	0.053537	0.066547	1.17687	0.772413	1364	1
Zfp945	5	0.70369	0.0813669	0.82915	1	14085	2	0.05359	0.066593	1.17657	0.772413	1365	1
Plekhn1	5	0.013201	1.30051	0.05006	0.639821	1440	4	0.053643	0.066638	1.17628	0.772413	1366	1
Gpr152	5	0.43886	0.179969	0.66074	1	11358	2	0.053696	0.066678	1.17602	0.772413	1367	1
Lca5	5	0.99738	0.00114805	0.99736	1	18157	0	0.053749	0.066722	1.17573	0.772413	1368	1
Fpr-rs3	5	0.59794	0.114051	0.76904	1	13098	1	0.053802	0.066766	1.17544	0.772413	1369	1
Narfl	5	0.24493	0.330711	0.46697	1	8399	3	0.053855	0.066819	1.1751	0.772413	1370	1
Zfp12	5	0.085915	0.649752	0.224	0.872289	4725	3	0.053908	0.066876	1.17473	0.772413	1371	1
Ptpn7	5	0.0054951	1.6552	0.022121	0.545204	742	3	0.053961	0.06692	1.17444	0.772413	1372	1
Cdh12	5	0.046969	0.843936	0.14324	0.793009	3323	2	0.054014	0.066961	1.17418	0.772413	1373	1
Gm5294	5	0.069244	0.720242	0.19044	0.843855	4156	3	0.054067	0.067007	1.17388	0.772413	1374	1
Aox3l1	5	0.58827	0.117032	0.76378	1	13014	2	0.054173	0.067089	1.17335	0.772413	1375	1
Taf9	8	0.98291	0.00745974	0.98297	1	17503	1	0.054219	0.067133	1.17306	0.772413	1376	2
Fgd1	5	0.61414	0.109059	0.77793	1	13222	2	0.054226	0.067137	1.17304	0.772413	1377	1
Col14a1	5	0.17597	0.413536	0.38589	0.986889	7204	2	0.054279	0.067185	1.17273	0.772413	1378	1
Rab8a	5	0.41215	0.196966	0.63538	1	10950	2	0.054332	0.067234	1.17241	0.772413	1379	1
Zfp668	5	0.18245	0.401713	0.39654	0.990593	7364	2	0.054385	0.067284	1.17209	0.772413	1380	1
Pcnxl4	5	0.1595	0.445693	0.35835	0.971703	6788	4	0.054438	0.067322	1.17184	0.772413	1381	1
Acsl6	5	0.052555	0.808549	0.1554	0.807658	3541	3	0.054491	0.067383	1.17145	0.772413	1382	1
Lrriq1	5	0.99117	0.00383433	0.99121	1	17833	0	0.054544	0.067425	1.17118	0.772413	1383	1
Nup54	5	0.96199	0.0164504	0.96283	1	16904	1	0.054597	0.067473	1.17087	0.772413	1384	1
Rpl3	2	0.99573	0.00185841	0.99573	1	18051	0	0.055637	0.068376	1.1651	0.772413	1385	1
Tmem29	10	0.086403	0.647933	0.22494	0.873562	4743	4	0.057875	0.070321	1.15291	0.772413	1386	2
Rpl21	1	0.94167	0.0231871	0.94801	1	16489	0	0.058329	0.07071	1.15052	0.772413	1387	0
Chchd2	2	0.80834	0.0481915	0.89497	1	15313	0	0.059328	0.071552	1.14538	0.772413	1388	1
Rpl35a	2	0.96316	0.0159951	0.96384	1	16935	0	0.059328	0.071552	1.14538	0.772413	1389	1
Anp32e	9	0.30519	0.275995	0.52967	1	9324	3	0.060034	0.072148	1.14178	0.772413	1390	2
Cdv3	10	0.56049	0.125559	0.74893	1	12781	3	0.060774	0.072769	1.13805	0.772413	1391	2
Gm9041	2	0.99735	0.00116112	0.99733	1	18153	0	0.06211	0.0739	1.13136	0.772413	1392	1
Tma7	1	0.93742	0.024389	0.94539	1	16434	0	0.062585	0.074339	1.12878	0.772413	1393	0
Pigv	10	0.15272	0.459771	0.34692	0.964567	6618	5	0.064594	0.076075	1.11876	0.772413	1394	1
Zfp820	4	0.51367	0.14004	0.72437	1	12393	1	0.065215	0.0766	1.11577	0.772413	1395	1
Eif4e	4	0.98183	0.00794159	0.98188	1	17462	0	0.065215	0.0766	1.11577	0.772413	1396	1
Gm6034	4	0.631	0.103882	0.78726	1	13366	1	0.065215	0.0766	1.11577	0.772413	1397	1
Wfdc18	4	0.093216	0.623004	0.23823	0.88775	4942	1	0.065215	0.0766	1.11577	0.772413	1398	1
Psma3	4	0.99315	0.00298078	0.99316	1	17914	0	0.065215	0.0766	1.11577	0.772413	1399	1
Smok2a	4	0.17947	0.407135	0.39162	0.988654	7298	2	0.065215	0.0766	1.11577	0.772413	1400	1
Taar7b	4	0.84398	0.042455	0.90687	1	15553	1	0.065215	0.0766	1.11577	0.772413	1401	1
Zfp944	4	0.65583	0.0961236	0.80145	1	13603	1	0.065215	0.0766	1.11577	0.772413	1402	1
Vmn2r113	4	0.9864	0.00592052	0.98646	1	17636	0	0.065215	0.0766	1.11577	0.772413	1403	1
Daf2	4	0.84499	0.042297	0.9072	1	15560	1	0.065215	0.0766	1.11577	0.772413	1404	1
Gm12789	4	0.86828	0.0386833	0.91478	1	15731	1	0.065215	0.0766	1.11577	0.772413	1405	1
1700015G11Rik	4	0.41353	0.196058	0.63671	1	10986	2	0.065215	0.0766	1.11577	0.772413	1406	1
Fbxw16	4	0.78892	0.0545166	0.88203	1	15057	1	0.065215	0.0766	1.11577	0.772413	1407	1
Cd55	4	0.80071	0.0506344	0.88995	1	15209	1	0.065215	0.0766	1.11577	0.772413	1408	1
Gm5800	4	0.96497	0.0152837	0.96542	1	16981	0	0.065215	0.0766	1.11577	0.772413	1409	1
Mageb3	4	0.21911	0.357427	0.43911	1	8011	1	0.065215	0.0766	1.11577	0.772413	1410	1
Vmn1r27	4	0.98621	0.00600418	0.98627	1	17622	0	0.065215	0.0766	1.11577	0.772413	1411	1
Klrc2	4	0.13375	0.503389	0.31377	0.948955	6088	2	0.065215	0.0766	1.11577	0.772413	1412	1
Vmn1r222	4	0.62629	0.105335	0.78463	1	13326	2	0.065215	0.0766	1.11577	0.772413	1413	1
Vmn2r78	4	0.96949	0.013376	0.96967	1	17106	0	0.065215	0.0766	1.11577	0.772413	1414	1
Wfdc17	4	0.25473	0.321136	0.47738	1	8551	2	0.065215	0.0766	1.11577	0.772413	1415	1
Gm5415	4	0.8664	0.0389968	0.91412	1	15715	1	0.065215	0.0766	1.11577	0.772413	1416	1
Rpl12	2	0.74037	0.0699888	0.85116	1	14505	1	0.065905	0.077164	1.11259	0.772413	1417	1
Gm14326	2	0.86023	0.0399671	0.91208	1	15672	0	0.066826	0.077961	1.10812	0.772413	1418	1
Xlr	3	0.9985	0.00066063	0.99848	1	18238	0	0.067257	0.07833	1.10607	0.772413	1419	1
Rps12	1	0.9324	0.0257371	0.94246	1	16362	0	0.067599	0.078633	1.1044	0.772413	1420	0
Vmn1r149	1	0.9324	0.0257371	0.94246	1	16363	0	0.067599	0.078633	1.1044	0.772413	1421	0
Speer4d	2	0.81047	0.0475078	0.89638	1	15337	0	0.067736	0.078742	1.10379	0.772413	1422	1
Hist1h2bj	2	0.9966	0.00148347	0.99659	1	18099	0	0.068849	0.079714	1.09847	0.772413	1423	1
Vmn1r123	1	0.93027	0.0262812	0.94128	1	16345	0	0.069733	0.080472	1.09436	0.772413	1424	0
Rps26	1	0.93027	0.0262812	0.94128	1	16346	0	0.069733	0.080472	1.09436	0.772413	1425	0
Ube2d3	3	0.99746	0.00111322	0.99744	1	18160	0	0.070174	0.080878	1.09217	0.772413	1426	1
Atp6v1g1	3	0.99423	0.00250877	0.99424	1	17971	0	0.070174	0.080878	1.09217	0.772413	1427	1
Hoxa10	10	0.96023	0.017132	0.96132	1	16866	2	0.071076	0.081673	1.08792	0.772413	1428	2
Gm5934	1	0.92849	0.0267336	0.9403	1	16309	0	0.071506	0.082062	1.08586	0.772413	1429	0
Zpbp2	7	0.64638	0.0991033	0.79597	1	13523	3	0.071595	0.082133	1.08548	0.772413	1430	1
Gm16381	2	0.79144	0.0536706	0.88375	1	15095	0	0.071798	0.082318	1.08451	0.772413	1431	1
Vmn1r35	3	0.97553	0.0107149	0.97563	1	17290	0	0.0719	0.082416	1.08399	0.772413	1432	1
Vmn2r30	1	0.92765	0.0269461	0.93984	1	16297	0	0.072348	0.082819	1.08187	0.772413	1433	0
Gm5168	2	0.77449	0.0592296	0.87251	1	14881	0	0.073858	0.08414	1.075	0.772413	1434	1
Rtn1	10	0.64807	0.0985853	0.79692	1	13535	4	0.074048	0.084326	1.07404	0.772413	1435	1
Rpl32	3	0.99046	0.00413237	0.99053	1	17799	0	0.075028	0.085175	1.06969	0.772413	1436	1
Defb30	3	0.54546	0.130229	0.74092	1	12649	1	0.075028	0.085175	1.06969	0.772413	1437	1
Selenbp1	2	0.39758	0.206643	0.62138	1	10704	1	0.075041	0.085189	1.06962	0.772413	1438	1
9030619P08Rik	1	0.92435	0.0277323	0.93814	1	16264	0	0.075646	0.085707	1.06698	0.772413	1439	0
Vmn1r91	1	0.92435	0.0277323	0.93814	1	16263	0	0.075646	0.085707	1.06698	0.772413	1440	0
BC061237	2	0.92176	0.0283392	0.93683	1	16240	0	0.076149	0.086171	1.06464	0.772413	1441	1
Atp5l	1	0.92359	0.0279083	0.93776	1	16259	0	0.07641	0.0864	1.06349	0.772413	1442	0
Zfp935	2	0.69211	0.0849275	0.82238	1	13978	1	0.077225	0.087121	1.05988	0.772413	1443	1
Vmn2r28	1	0.92056	0.0286035	0.93626	1	16227	0	0.079436	0.089078	1.05023	0.772413	1444	0
Rps17	1	0.91973	0.0287984	0.93584	1	16218	0	0.080267	0.089833	1.04656	0.772413	1445	0
Aadat	5	0.4779	0.156636	0.69721	1	11949	3	0.080843	0.090347	1.04409	0.772413	1446	1
Alpi	5	0.078539	0.679065	0.20938	0.863579	4461	4	0.080843	0.090347	1.04409	0.772413	1447	1
Il22ra2	5	0.66256	0.0940477	0.80529	1	13688	2	0.080843	0.090347	1.04409	0.772413	1448	1
Kpna4	5	0.99202	0.00346644	0.99205	1	17861	0	0.080843	0.090347	1.04409	0.772413	1449	1
Rif1	5	0.95939	0.0174303	0.96066	1	16855	1	0.080843	0.090347	1.04409	0.772413	1450	1
Zbed6	5	0.28856	0.290247	0.51257	1	9065	1	0.080843	0.090347	1.04409	0.772413	1451	1
Nrp1	5	0.25579	0.320136	0.47848	1	8571	1	0.080843	0.090347	1.04409	0.772413	1452	1
Rapgef6	5	0.71505	0.0778872	0.83582	1	14218	2	0.080843	0.090347	1.04409	0.772413	1453	1
Vpreb3	5	0.2373	0.338424	0.45875	1	8299	2	0.080843	0.090347	1.04409	0.772413	1454	1
2700029M09Rik	5	0.65686	0.0957931	0.80206	1	13624	2	0.080843	0.090347	1.04409	0.772413	1455	1
Pggt1b	5	0.1498	0.466152	0.34186	0.960882	6552	2	0.080843	0.090347	1.04409	0.772413	1456	1
Lin52	5	0.89657	0.033647	0.92545	1	15996	1	0.080843	0.090347	1.04409	0.772413	1457	1
Ip6k2	5	0.81596	0.0463949	0.89868	1	15368	1	0.080843	0.090347	1.04409	0.772413	1458	1
Mvb12a	5	0.05527	0.792689	0.16118	0.815541	3639	3	0.080843	0.090347	1.04409	0.772413	1459	1
Gcg	5	0.053802	0.801178	0.15806	0.811883	3582	2	0.080843	0.090347	1.04409	0.772413	1460	1
Ndufs8	5	0.30685	0.274636	0.53133	1	9359	1	0.080843	0.090347	1.04409	0.772413	1461	1
Ptprh	5	0.77193	0.0600367	0.87089	1	14846	2	0.080843	0.090347	1.04409	0.772413	1462	1
Pithd1	5	0.096666	0.610834	0.245	0.892237	5056	4	0.080843	0.090347	1.04409	0.772413	1463	1
Acvr1c	5	0.84472	0.04234	0.90711	1	15558	1	0.080843	0.090347	1.04409	0.772413	1464	1
Kcna7	5	0.40329	0.202816	0.62688	1	10811	2	0.080843	0.090347	1.04409	0.772413	1465	1
Osgepl1	5	0.17877	0.408435	0.39045	0.987132	7281	4	0.080843	0.090347	1.04409	0.772413	1466	1
Uspl1	5	0.99982	7.818e-05	0.99982	1	18380	0	0.080843	0.090347	1.04409	0.772413	1467	1
Gm6772	5	0.92947	0.0264842	0.94084	1	16326	1	0.080843	0.090347	1.04409	0.772413	1468	1
Tas2r117	5	0.31028	0.27176	0.53486	1	9401	2	0.080843	0.090347	1.04409	0.772413	1469	1
Ccdc28a	5	0.92806	0.0268444	0.94006	1	16305	1	0.080843	0.090347	1.04409	0.772413	1470	1
Tex2	5	0.046189	0.849151	0.14153	0.791873	3292	4	0.080843	0.090347	1.04409	0.772413	1471	1
Rnaseh1	5	0.19845	0.380124	0.41675	1	7664	2	0.080843	0.090347	1.04409	0.772413	1472	1
Vipr1	5	0.018963	1.1584	0.069438	0.686331	1864	3	0.080843	0.090347	1.04409	0.772413	1473	1
Vezt	5	0.72303	0.0754261	0.84057	1	14319	2	0.080843	0.090347	1.04409	0.772413	1474	1
Coa6	5	0.41692	0.19384	0.63997	1	11031	3	0.080843	0.090347	1.04409	0.772413	1475	1
Efhc2	5	0.34662	0.243113	0.57133	1	9920	3	0.080843	0.090347	1.04409	0.772413	1476	1
Fkbp4	5	0.87818	0.0370296	0.91827	1	15813	1	0.080843	0.090347	1.04409	0.772413	1477	1
Orc5	5	0.99885	0.000508422	0.99883	1	18276	0	0.080843	0.090347	1.04409	0.772413	1478	1
Acer3	5	0.98459	0.00672253	0.98464	1	17570	0	0.080843	0.090347	1.04409	0.772413	1479	1
Cyp2c55	5	0.38889	0.212603	0.61291	1	10573	1	0.080843	0.090347	1.04409	0.772413	1480	1
Smtn	5	0.25219	0.323581	0.4747	1	8508	3	0.080843	0.090347	1.04409	0.772413	1481	1
Vmn2r83	5	0.98948	0.00454909	0.98958	1	17740	0	0.080843	0.090347	1.04409	0.772413	1482	1
Plac1l	5	0.32116	0.262927	0.54585	1	9551	2	0.080843	0.090347	1.04409	0.772413	1483	1
Isoc2b	5	0.68491	0.0871618	0.81816	1	13910	2	0.080843	0.090347	1.04409	0.772413	1484	1
1700122O11Rik	5	0.27109	0.305878	0.49445	1	8807	2	0.080843	0.090347	1.04409	0.772413	1485	1
Naa50	5	0.99981	8.25238e-05	0.99981	1	18379	0	0.080843	0.090347	1.04409	0.772413	1486	1
Shox2	5	0.18873	0.391506	0.40597	0.995823	7509	3	0.080843	0.090347	1.04409	0.772413	1487	1
Foxj3	5	0.067113	0.7303	0.18608	0.839242	4084	3	0.080843	0.090347	1.04409	0.772413	1488	1
Hyou1	5	0.63556	0.102466	0.78983	1	13422	2	0.080843	0.090347	1.04409	0.772413	1489	1
Rc3h1	5	0.15284	0.45952	0.34712	0.964567	6623	3	0.080843	0.090347	1.04409	0.772413	1490	1
Mcm10	5	0.98782	0.00528701	0.9879	1	17682	0	0.080843	0.090347	1.04409	0.772413	1491	1
Cul7	5	0.38757	0.213525	0.61161	1	10557	3	0.080843	0.090347	1.04409	0.772413	1492	1
Srek1ip1	5	0.9087	0.0312323	0.93061	1	16102	1	0.080843	0.090347	1.04409	0.772413	1493	1
Pate2	5	0.0016562	2.14401	0.0071777	0.480838	266	3	0.080843	0.090347	1.04409	0.772413	1494	1
Hoxb13	5	0.022761	1.08785	0.081686	0.705933	2122	3	0.080843	0.090347	1.04409	0.772413	1495	1
Insig1	5	0.44936	0.173556	0.67057	1	11523	2	0.080843	0.090347	1.04409	0.772413	1496	1
Gria4	5	0.80785	0.0483468	0.89465	1	15291	1	0.080843	0.090347	1.04409	0.772413	1497	1
Pla2g2c	5	0.23445	0.341378	0.45564	1	8252	2	0.080843	0.090347	1.04409	0.772413	1498	1
Tshz1	5	0.056921	0.783043	0.1648	0.817282	3713	4	0.080843	0.090347	1.04409	0.772413	1499	1
Tbx4	5	0.053825	0.801041	0.15811	0.811883	3587	4	0.080843	0.090347	1.04409	0.772413	1500	1
Cox6a1	5	0.96322	0.015977	0.96388	1	16937	1	0.080843	0.090347	1.04409	0.772413	1501	1
Gypc	5	0.33896	0.24896	0.56369	1	9820	3	0.080843	0.090347	1.04409	0.772413	1502	1
Poli	5	0.39359	0.209412	0.61743	1	10651	3	0.080843	0.090347	1.04409	0.772413	1503	1
Sec14l2	5	0.96199	0.0164504	0.96283	1	16902	1	0.080843	0.090347	1.04409	0.772413	1504	1
Ywhag	5	0.37489	0.222392	0.59925	1	10366	2	0.080843	0.090347	1.04409	0.772413	1505	1
Rdm1	5	0.13384	0.503153	0.31394	0.948955	6092	3	0.080843	0.090347	1.04409	0.772413	1506	1
Mettl14	5	0.38521	0.21514	0.60934	1	10514	2	0.080843	0.090347	1.04409	0.772413	1507	1
R3hcc1	5	0.01845	1.16898	0.067768	0.683393	1827	4	0.080843	0.090347	1.04409	0.772413	1508	1
Cpt2	5	0.75946	0.0639741	0.86303	1	14713	2	0.080843	0.090347	1.04409	0.772413	1509	1
Fam19a4	5	0.03545	0.929777	0.11755	0.755518	2863	3	0.080843	0.090347	1.04409	0.772413	1510	1
E2f2	5	0.010907	1.3766	0.042015	0.608079	1273	4	0.080843	0.090347	1.04409	0.772413	1511	1
Ttll8	5	0.066052	0.735466	0.18388	0.837905	4029	3	0.080843	0.090347	1.04409	0.772413	1512	1
Omt2b	5	0.97168	0.0124231	0.9718	1	17162	0	0.080843	0.090347	1.04409	0.772413	1513	1
Ogt	5	0.94055	0.0235125	0.9473	1	16473	1	0.080843	0.090347	1.04409	0.772413	1514	1
Ccdc144b	5	0.024825	1.05448	0.08821	0.712891	2270	2	0.080843	0.090347	1.04409	0.772413	1515	1
Csnk1a1	5	0.99232	0.00332637	0.99237	1	17877	0	0.080843	0.090347	1.04409	0.772413	1516	1
Zfp382	5	0.99594	0.00176246	0.99595	1	18057	0	0.080843	0.090347	1.04409	0.772413	1517	1
Cenpt	5	0.45583	0.169668	0.6766	1	11626	3	0.080843	0.090347	1.04409	0.772413	1518	1
Clec4a1	5	0.78011	0.0573769	0.87624	1	14948	1	0.080843	0.090347	1.04409	0.772413	1519	1
Srd5a3	5	0.20168	0.376461	0.42028	1	7712	2	0.080843	0.090347	1.04409	0.772413	1520	1
Ddx1	5	0.41996	0.191911	0.64282	1	11089	1	0.080843	0.090347	1.04409	0.772413	1521	1
Rbm34	5	0.78337	0.0563472	0.87832	1	14993	2	0.080843	0.090347	1.04409	0.772413	1522	1
Prkaa1	5	0.52831	0.135519	0.73195	1	12513	2	0.080843	0.090347	1.04409	0.772413	1523	1
Zfp956	5	0.55188	0.128223	0.74435	1	12712	1	0.080843	0.090347	1.04409	0.772413	1524	1
Hn1	5	0.97914	0.00912416	0.97921	1	17398	0	0.080843	0.090347	1.04409	0.772413	1525	1
4930557A04Rik	5	0.13297	0.505275	0.31241	0.948955	6065	3	0.080843	0.090347	1.04409	0.772413	1526	1
Derl2	5	0.90394	0.0322041	0.92853	1	16059	1	0.080843	0.090347	1.04409	0.772413	1527	1
Lpcat4	5	0.034503	0.937794	0.1154	0.751564	2828	4	0.080843	0.090347	1.04409	0.772413	1528	1
Eif4g1	5	0.99031	0.00420252	0.99037	1	17787	0	0.080843	0.090347	1.04409	0.772413	1529	1
Ralgds	5	0.12456	0.527039	0.29714	0.936618	5844	2	0.080843	0.090347	1.04409	0.772413	1530	1
Ttr	5	0.16734	0.430006	0.37153	0.978563	6975	2	0.080843	0.090347	1.04409	0.772413	1531	1
Prdx1	5	0.2507	0.324992	0.47316	1	8491	1	0.080843	0.090347	1.04409	0.772413	1532	1
Tapt1	5	0.46863	0.162039	0.68859	1	11813	1	0.080843	0.090347	1.04409	0.772413	1533	1
Mum1l1	5	0.17405	0.417062	0.38277	0.986391	7141	3	0.080843	0.090347	1.04409	0.772413	1534	1
Mark4	5	0.12544	0.524692	0.29875	0.938308	5866	4	0.080843	0.090347	1.04409	0.772413	1535	1
Gm1564	5	0.83588	0.0436827	0.90431	1	15492	1	0.080843	0.090347	1.04409	0.772413	1536	1
Zfp189	5	0.14775	0.470737	0.33827	0.958527	6502	2	0.080843	0.090347	1.04409	0.772413	1537	1
Ttc14	5	0.99831	0.000743279	0.99829	1	18218	0	0.080843	0.090347	1.04409	0.772413	1538	1
Cd9	5	0.895	0.0339475	0.92481	1	15977	1	0.080843	0.090347	1.04409	0.772413	1539	1
Ssu2	5	0.76285	0.0629036	0.86516	1	14748	2	0.080843	0.090347	1.04409	0.772413	1540	1
Gm5868	5	0.96809	0.0139811	0.96832	1	17056	1	0.080843	0.090347	1.04409	0.772413	1541	1
Adamts6	5	0.6393	0.101286	0.79198	1	13459	2	0.080843	0.090347	1.04409	0.772413	1542	1
Tsacc	5	0.70741	0.0802422	0.8313	1	14133	2	0.080843	0.090347	1.04409	0.772413	1543	1
Fbxo33	5	0.62194	0.106649	0.78226	1	13291	1	0.080843	0.090347	1.04409	0.772413	1544	1
Sgms1	5	0.29437	0.285176	0.51859	1	9167	3	0.080843	0.090347	1.04409	0.772413	1545	1
Maml3	5	0.72931	0.0734569	0.84439	1	14376	1	0.080843	0.090347	1.04409	0.772413	1546	1
Dctd	5	0.89657	0.033647	0.92545	1	15989	1	0.080843	0.090347	1.04409	0.772413	1547	1
Tmed5	5	0.39561	0.208015	0.61942	1	10677	2	0.080843	0.090347	1.04409	0.772413	1548	1
Snx4	5	0.25688	0.319076	0.47965	1	8584	3	0.080843	0.090347	1.04409	0.772413	1549	1
Tnfrsf19	5	0.0014451	2.20232	0.006276	0.468132	247	4	0.080843	0.090347	1.04409	0.772413	1550	1
Strn3	5	0.48672	0.151682	0.70521	1	12078	3	0.080843	0.090347	1.04409	0.772413	1551	1
Msx1	5	0.023114	1.08199	0.082796	0.709837	2149	4	0.080843	0.090347	1.04409	0.772413	1552	1
Acot6	5	0.84962	0.0416081	0.90864	1	15583	1	0.080843	0.090347	1.04409	0.772413	1553	1
Snapc3	5	0.28207	0.295961	0.50587	1	8972	2	0.080843	0.090347	1.04409	0.772413	1554	1
Fgfrl1	5	0.51291	0.140285	0.72396	1	12382	2	0.080843	0.090347	1.04409	0.772413	1555	1
Cx3cr1	5	0.019746	1.14277	0.071983	0.690381	1920	3	0.080843	0.090347	1.04409	0.772413	1556	1
9430069I07Rik	5	0.67144	0.0913327	0.81034	1	13769	2	0.080843	0.090347	1.04409	0.772413	1557	1
Nlk	5	0.57516	0.121071	0.75671	1	12902	2	0.080843	0.090347	1.04409	0.772413	1558	1
Opa1	5	0.50507	0.142716	0.71992	1	12323	2	0.080843	0.090347	1.04409	0.772413	1559	1
Shmt1	5	0.51484	0.13968	0.72497	1	12399	2	0.080843	0.090347	1.04409	0.772413	1560	1
Nudt11	5	0.065093	0.740215	0.18188	0.837905	3986	4	0.080843	0.090347	1.04409	0.772413	1561	1
Pcgf6	5	0.80785	0.0483468	0.89465	1	15294	1	0.080843	0.090347	1.04409	0.772413	1562	1
Rundc3b	5	0.15572	0.453482	0.35198	0.967884	6699	1	0.080843	0.090347	1.04409	0.772413	1563	1
1700057G04Rik	5	0.53036	0.134872	0.73304	1	12535	2	0.080843	0.090347	1.04409	0.772413	1564	1
Crhr1	5	0.23581	0.33997	0.45712	1	8272	1	0.080843	0.090347	1.04409	0.772413	1565	1
Cth	5	0.1574	0.450041	0.35478	0.969225	6744	3	0.080843	0.090347	1.04409	0.772413	1566	1
Vwa9	5	0.98014	0.0086853	0.9802	1	17422	0	0.080843	0.090347	1.04409	0.772413	1567	1
Zdhhc4	5	0.8083	0.0482061	0.89494	1	15299	2	0.080843	0.090347	1.04409	0.772413	1568	1
Fam154b	5	0.53123	0.1346	0.7335	1	12540	2	0.080843	0.090347	1.04409	0.772413	1569	1
Plekha8	5	0.4343	0.182785	0.65647	1	11286	2	0.080843	0.090347	1.04409	0.772413	1570	1
Fads1	5	0.070828	0.712758	0.19375	0.846109	4214	4	0.080843	0.090347	1.04409	0.772413	1571	1
Stx16	5	0.28691	0.291724	0.51083	1	9034	2	0.080843	0.090347	1.04409	0.772413	1572	1
Coq9	5	0.57309	0.121725	0.75557	1	12891	2	0.080843	0.090347	1.04409	0.772413	1573	1
Ngb	5	0.56698	0.123574	0.75236	1	12832	2	0.080843	0.090347	1.04409	0.772413	1574	1
Mrgprb5	5	0.045235	0.855675	0.13942	0.788198	3259	4	0.080843	0.090347	1.04409	0.772413	1575	1
Nxf7	5	0.31324	0.269339	0.53785	1	9445	3	0.080843	0.090347	1.04409	0.772413	1576	1
Ccdc152	5	0.90819	0.0313256	0.93041	1	16094	1	0.080843	0.090347	1.04409	0.772413	1577	1
Txndc16	5	0.21261	0.364315	0.4322	1	7889	3	0.080843	0.090347	1.04409	0.772413	1578	1
Tceal1	5	0.074845	0.694692	0.20198	0.855261	4351	3	0.080843	0.090347	1.04409	0.772413	1579	1
4933411G11Rik	5	0.14428	0.478509	0.33227	0.955302	6399	2	0.080843	0.090347	1.04409	0.772413	1580	1
4930447A16Rik	5	0.18337	0.400139	0.39798	0.990593	7401	3	0.080843	0.090347	1.04409	0.772413	1581	1
Fam13a	5	0.7622	0.0630944	0.86478	1	14737	1	0.080843	0.090347	1.04409	0.772413	1582	1
Ndufa13	5	0.98097	0.00832214	0.98102	1	17444	0	0.080843	0.090347	1.04409	0.772413	1583	1
Psmd2	5	0.99419	0.00252187	0.99421	1	17969	0	0.080843	0.090347	1.04409	0.772413	1584	1
Tmem242	5	0.24578	0.329866	0.46788	1	8408	3	0.080843	0.090347	1.04409	0.772413	1585	1
Klf7	5	0.14437	0.4783	0.33243	0.955302	6402	3	0.080843	0.090347	1.04409	0.772413	1586	1
Vamp2	5	0.99841	0.000699778	0.99839	1	18224	0	0.080843	0.090347	1.04409	0.772413	1587	1
Abhd17a	5	0.37714	0.220851	0.60138	1	10392	2	0.080843	0.090347	1.04409	0.772413	1588	1
Shcbp1l	5	0.078539	0.679065	0.20938	0.863579	4462	4	0.080843	0.090347	1.04409	0.772413	1589	1
Puf60	5	0.038891	0.901876	0.12535	0.769354	3000	2	0.080843	0.090347	1.04409	0.772413	1590	1
Gm853	5	0.22544	0.350733	0.44593	1	8113	3	0.080843	0.090347	1.04409	0.772413	1591	1
Hspb11	5	0.84077	0.0429341	0.90587	1	15517	1	0.080843	0.090347	1.04409	0.772413	1592	1
Cypt12	5	0.99369	0.00274471	0.9937	1	17938	0	0.080843	0.090347	1.04409	0.772413	1593	1
Hmg20a	5	0.25853	0.317521	0.48137	1	8603	3	0.080843	0.090347	1.04409	0.772413	1594	1
Zfp809	5	0.95012	0.0206429	0.95358	1	16648	1	0.080843	0.090347	1.04409	0.772413	1595	1
Blvra	5	0.69393	0.0843628	0.82345	1	13992	2	0.080843	0.090347	1.04409	0.772413	1596	1
P4htm	5	0.10238	0.591964	0.25588	0.899703	5235	4	0.080843	0.090347	1.04409	0.772413	1597	1
Ppy	5	0.5713	0.122254	0.75465	1	12871	2	0.080843	0.090347	1.04409	0.772413	1598	1
Gm773	5	0.3699	0.225929	0.59439	1	10296	2	0.080843	0.090347	1.04409	0.772413	1599	1
Abca7	5	0.011995	1.33813	0.045906	0.626553	1343	3	0.080843	0.090347	1.04409	0.772413	1600	1
Magi3	5	0.011336	1.3613	0.043521	0.614898	1304	4	0.080843	0.090347	1.04409	0.772413	1601	1
Pde7b	5	0.37922	0.21938	0.60342	1	10422	3	0.080843	0.090347	1.04409	0.772413	1602	1
Cyp46a1	5	0.26699	0.309609	0.49022	1	8749	2	0.080843	0.090347	1.04409	0.772413	1603	1
Polr3b	5	0.98209	0.0078266	0.98214	1	17474	0	0.080843	0.090347	1.04409	0.772413	1604	1
Nol8	5	0.99995	1.73721e-05	0.99996	1	18402	0	0.080843	0.090347	1.04409	0.772413	1605	1
1700123I01Rik	5	0.39112	0.211111	0.61502	1	10611	2	0.080843	0.090347	1.04409	0.772413	1606	1
St6galnac1	5	0.407	0.200363	0.63043	1	10868	2	0.080843	0.090347	1.04409	0.772413	1607	1
Inpp5k	5	0.99131	0.00377737	0.99134	1	17840	0	0.080843	0.090347	1.04409	0.772413	1608	1
Cwf19l1	5	0.69351	0.0845052	0.82318	1	13990	1	0.080843	0.090347	1.04409	0.772413	1609	1
E130311K13Rik	5	0.92065	0.0285896	0.93629	1	16231	1	0.080843	0.090347	1.04409	0.772413	1610	1
Klf10	5	0.74822	0.0675262	0.856	1	14585	2	0.080843	0.090347	1.04409	0.772413	1611	1
Asnsd1	5	0.9005	0.0328968	0.92705	1	16031	1	0.080843	0.090347	1.04409	0.772413	1612	1
Mapkap1	5	0.32593	0.259124	0.55065	1	9629	3	0.080843	0.090347	1.04409	0.772413	1613	1
Cmc1	5	0.47998	0.155467	0.69909	1	11971	2	0.080843	0.090347	1.04409	0.772413	1614	1
Rbbp9	5	0.17789	0.410028	0.38902	0.987132	7241	1	0.080843	0.090347	1.04409	0.772413	1615	1
Kat8	5	0.27643	0.301073	0.49995	1	8897	3	0.080843	0.090347	1.04409	0.772413	1616	1
Enpep	5	0.51428	0.13986	0.72467	1	12396	1	0.080843	0.090347	1.04409	0.772413	1617	1
Hyal6	5	0.12274	0.531904	0.29383	0.934617	5778	3	0.080843	0.090347	1.04409	0.772413	1618	1
Ulk2	5	0.037548	0.912503	0.12232	0.76216	2957	1	0.080843	0.090347	1.04409	0.772413	1619	1
Slc35d2	5	0.82254	0.0455115	0.90051	1	15404	1	0.080843	0.090347	1.04409	0.772413	1620	1
Elovl7	5	0.13998	0.488384	0.3248	0.95318	6277	3	0.080843	0.090347	1.04409	0.772413	1621	1
Top2a	5	0.7776	0.0581905	0.8746	1	14923	1	0.080843	0.090347	1.04409	0.772413	1622	1
Snap29	5	0.20742	0.37	0.42658	1	7811	2	0.080843	0.090347	1.04409	0.772413	1623	1
Suv420h1	5	0.99765	0.00103485	0.99762	1	18171	0	0.080843	0.090347	1.04409	0.772413	1624	1
Gm514	5	0.42653	0.187675	0.64912	1	11184	3	0.080843	0.090347	1.04409	0.772413	1625	1
Slc25a35	5	0.61891	0.107577	0.78059	1	13259	2	0.080843	0.090347	1.04409	0.772413	1626	1
Fzd4	5	0.28128	0.296666	0.50505	1	8964	3	0.080843	0.090347	1.04409	0.772413	1627	1
Cbln3	5	0.11859	0.543209	0.28628	0.930722	5664	4	0.080843	0.090347	1.04409	0.772413	1628	1
Map2k4	5	0.99419	0.00252187	0.99421	1	17968	0	0.080843	0.090347	1.04409	0.772413	1629	1
Spcs3	5	0.79286	0.0531892	0.88473	1	15104	2	0.080843	0.090347	1.04409	0.772413	1630	1
Ggps1	5	0.80564	0.0490561	0.89319	1	15265	1	0.080843	0.090347	1.04409	0.772413	1631	1
Mzt2	5	0.95535	0.0188658	0.95749	1	16767	1	0.080843	0.090347	1.04409	0.772413	1632	1
Umps	5	0.50298	0.143338	0.71889	1	12295	2	0.080843	0.090347	1.04409	0.772413	1633	1
Sdad1	5	0.99844	0.000686728	0.99842	1	18228	0	0.080843	0.090347	1.04409	0.772413	1634	1
Ces3b	5	0.04856	0.83354	0.14671	0.798041	3381	4	0.080843	0.090347	1.04409	0.772413	1635	1
Arhgef38	5	0.62523	0.105667	0.78403	1	13313	2	0.080843	0.090347	1.04409	0.772413	1636	1
Psmd10	5	0.41692	0.19384	0.63997	1	11029	3	0.080843	0.090347	1.04409	0.772413	1637	1
Folr4	5	0.14851	0.469032	0.3396	0.959042	6517	3	0.080843	0.090347	1.04409	0.772413	1638	1
Colec12	5	0.4655	0.163942	0.68558	1	11775	2	0.080843	0.090347	1.04409	0.772413	1639	1
Uap1l1	5	0.83351	0.0440142	0.90362	1	15475	1	0.080843	0.090347	1.04409	0.772413	1640	1
Rdh13	5	0.09557	0.614626	0.24287	0.891376	5020	3	0.080843	0.090347	1.04409	0.772413	1641	1
Man2a1	5	0.049819	0.825388	0.14949	0.801852	3434	4	0.080843	0.090347	1.04409	0.772413	1642	1
Tmem87b	5	0.51859	0.138537	0.72688	1	12433	2	0.080843	0.090347	1.04409	0.772413	1643	1
Nucks1	5	0.7328	0.0723936	0.84646	1	14418	2	0.080843	0.090347	1.04409	0.772413	1644	1
Cobll1	5	0.15365	0.45781	0.34849	0.966068	6645	4	0.080843	0.090347	1.04409	0.772413	1645	1
Exd2	5	0.83955	0.0431355	0.90545	1	15511	1	0.080843	0.090347	1.04409	0.772413	1646	1
Mdh1b	5	0.11516	0.553059	0.27986	0.925683	5570	2	0.080843	0.090347	1.04409	0.772413	1647	1
Cacnb4	5	0.0069777	1.55845	0.027641	0.566366	896	2	0.080843	0.090347	1.04409	0.772413	1648	1
Nxpe3	5	0.65339	0.0968883	0.80004	1	13586	1	0.080843	0.090347	1.04409	0.772413	1649	1
Slc22a22	5	0.67528	0.0901499	0.81255	1	13815	2	0.080843	0.090347	1.04409	0.772413	1650	1
Dcaf12l1	5	0.26947	0.307338	0.49279	1	8788	1	0.080843	0.090347	1.04409	0.772413	1651	1
Sirpa	5	0.57953	0.119758	0.759	1	12941	2	0.080843	0.090347	1.04409	0.772413	1652	1
Ndufa10	5	0.93313	0.0255482	0.94287	1	16374	1	0.080843	0.090347	1.04409	0.772413	1653	1
Kcnd1	5	0.38117	0.217965	0.60539	1	10456	3	0.080843	0.090347	1.04409	0.772413	1654	1
Slc35d3	5	0.053825	0.801041	0.15811	0.811883	3584	4	0.080843	0.090347	1.04409	0.772413	1655	1
Gucy1b2	5	0.0038434	1.79959	0.015864	0.520868	559	4	0.080843	0.090347	1.04409	0.772413	1656	1
Gpr135	5	0.74057	0.0699378	0.85126	1	14508	2	0.080843	0.090347	1.04409	0.772413	1657	1
Gcc2	5	0.52984	0.135026	0.73278	1	12524	1	0.080843	0.090347	1.04409	0.772413	1658	1
Tpsb2	5	0.3113	0.2709	0.53592	1	9420	3	0.080843	0.090347	1.04409	0.772413	1659	1
Chrna1	5	0.67104	0.091456	0.81011	1	13764	1	0.080843	0.090347	1.04409	0.772413	1660	1
Lztr1	5	0.78327	0.0563868	0.87824	1	14988	1	0.080843	0.090347	1.04409	0.772413	1661	1
Picalm	5	0.97568	0.0106525	0.97577	1	17292	0	0.080843	0.090347	1.04409	0.772413	1662	1
Slc2a12	5	0.013598	1.2888	0.051428	0.644615	1467	4	0.080843	0.090347	1.04409	0.772413	1663	1
Zan	5	0.0034253	1.84762	0.014203	0.508094	515	4	0.080843	0.090347	1.04409	0.772413	1664	1
BC017643	5	0.5169	0.139039	0.72604	1	12420	2	0.080843	0.090347	1.04409	0.772413	1665	1
Nap1l1	5	0.99519	0.00208963	0.9952	1	18017	0	0.080843	0.090347	1.04409	0.772413	1666	1
Slc25a53	5	0.89459	0.0340367	0.92462	1	15972	1	0.080843	0.090347	1.04409	0.772413	1667	1
Ddx41	5	0.73519	0.07164	0.84793	1	14444	1	0.080843	0.090347	1.04409	0.772413	1668	1
Chtf18	5	0.15568	0.453568	0.35191	0.967884	6696	4	0.080843	0.090347	1.04409	0.772413	1669	1
Pip4k2b	5	0.61874	0.107622	0.78051	1	13257	2	0.080843	0.090347	1.04409	0.772413	1670	1
Smim14	5	0.20373	0.374122	0.42255	1	7749	2	0.080843	0.090347	1.04409	0.772413	1671	1
4933402J07Rik	5	0.73915	0.0703716	0.85041	1	14493	2	0.080843	0.090347	1.04409	0.772413	1672	1
Fam214b	5	0.44709	0.174925	0.66846	1	11488	3	0.080843	0.090347	1.04409	0.772413	1673	1
Tmod3	5	0.90356	0.0322883	0.92835	1	16054	1	0.080843	0.090347	1.04409	0.772413	1674	1
Capn6	5	0.73129	0.0728607	0.84555	1	14395	1	0.080843	0.090347	1.04409	0.772413	1675	1
Crlf1	5	0.0081934	1.49294	0.032141	0.58566	1011	4	0.080843	0.090347	1.04409	0.772413	1676	1
Snx10	5	0.22541	0.350763	0.4459	1	8111	1	0.080843	0.090347	1.04409	0.772413	1677	1
Boll	5	0.70564	0.0807807	0.83027	1	14111	2	0.080843	0.090347	1.04409	0.772413	1678	1
Mcm8	5	0.83955	0.0431355	0.90545	1	15510	1	0.080843	0.090347	1.04409	0.772413	1679	1
Fmo9	5	0.071583	0.70932	0.19529	0.848064	4239	2	0.080843	0.090347	1.04409	0.772413	1680	1
Krr1	5	0.99394	0.00263546	0.99395	1	17958	0	0.080843	0.090347	1.04409	0.772413	1681	1
Ogn	5	0.28182	0.296176	0.50562	1	8970	1	0.080843	0.090347	1.04409	0.772413	1682	1
Bloc1s2	5	0.89157	0.034596	0.92343	1	15937	1	0.080843	0.090347	1.04409	0.772413	1683	1
Slc25a18	5	0.34835	0.2418	0.57306	1	9960	2	0.080843	0.090347	1.04409	0.772413	1684	1
Gm597	5	0.015764	1.23019	0.058859	0.66998	1614	4	0.080843	0.090347	1.04409	0.772413	1685	1
2810408M09Rik	5	0.085109	0.652807	0.22243	0.871566	4687	2	0.080843	0.090347	1.04409	0.772413	1686	1
Ccdc32	5	0.13433	0.501993	0.31478	0.948955	6102	1	0.080843	0.090347	1.04409	0.772413	1687	1
Angptl4	5	0.12214	0.533503	0.29275	0.934617	5763	2	0.080843	0.090347	1.04409	0.772413	1688	1
Nol7	5	0.8639	0.0393913	0.91329	1	15701	1	0.080843	0.090347	1.04409	0.772413	1689	1
Peo1	5	0.47085	0.160729	0.69067	1	11841	2	0.080843	0.090347	1.04409	0.772413	1690	1
Cst11	5	0.75597	0.0650826	0.86083	1	14681	2	0.080843	0.090347	1.04409	0.772413	1691	1
Slc22a19	5	0.96961	0.0133313	0.96977	1	17112	0	0.080843	0.090347	1.04409	0.772413	1692	1
Msx2	5	0.34789	0.242133	0.57262	1	9953	3	0.080843	0.090347	1.04409	0.772413	1693	1
Scp2d1	5	0.37873	0.219719	0.60295	1	10416	2	0.080843	0.090347	1.04409	0.772413	1694	1
Akirin1	5	0.58214	0.118952	0.76041	1	12968	1	0.080843	0.090347	1.04409	0.772413	1695	1
Mob3a	5	0.013201	1.3005	0.050061	0.639821	1441	3	0.080843	0.090347	1.04409	0.772413	1696	1
Rps6kb1	5	0.58085	0.119358	0.7597	1	12955	1	0.080843	0.090347	1.04409	0.772413	1697	1
Bcl10	5	0.29109	0.288049	0.51517	1	9103	1	0.080843	0.090347	1.04409	0.772413	1698	1
Gata1	5	0.42438	0.189089	0.64701	1	11153	3	0.080843	0.090347	1.04409	0.772413	1699	1
Dbndd1	5	0.37768	0.220476	0.6019	1	10401	3	0.080843	0.090347	1.04409	0.772413	1700	1
Mzt1	5	0.97376	0.0114946	0.97388	1	17228	0	0.080843	0.090347	1.04409	0.772413	1701	1
Mamdc4	5	0.70269	0.0816708	0.82857	1	14082	2	0.080843	0.090347	1.04409	0.772413	1702	1
Gm16432	5	0.51202	0.140561	0.7235	1	12373	1	0.080843	0.090347	1.04409	0.772413	1703	1
Unc45b	5	0.073525	0.700449	0.19932	0.851819	4311	3	0.080843	0.090347	1.04409	0.772413	1704	1
Slc24a3	5	0.69426	0.0842678	0.82363	1	14000	1	0.080843	0.090347	1.04409	0.772413	1705	1
Eif4b	5	0.37259	0.224018	0.59701	1	10335	2	0.080843	0.090347	1.04409	0.772413	1706	1
Lilra5	5	0.21432	0.36248	0.43403	1	7918	2	0.080843	0.090347	1.04409	0.772413	1707	1
Gdf10	5	0.0060464	1.61575	0.024224	0.553781	804	3	0.080843	0.090347	1.04409	0.772413	1708	1
Dusp7	5	0.08712	0.64522	0.22635	0.874758	4767	2	0.080843	0.090347	1.04409	0.772413	1709	1
Ppp6c	5	0.77193	0.0600367	0.87089	1	14852	2	0.080843	0.090347	1.04409	0.772413	1710	1
Cnr1	5	0.0077892	1.5133	0.030669	0.577943	975	4	0.080843	0.090347	1.04409	0.772413	1711	1
Htr1f	5	0.4383	0.180324	0.6602	1	11343	3	0.080843	0.090347	1.04409	0.772413	1712	1
Odam	5	0.95436	0.0192151	0.95672	1	16742	1	0.080843	0.090347	1.04409	0.772413	1713	1
Smim9	5	0.7989	0.0512008	0.88879	1	15177	1	0.080843	0.090347	1.04409	0.772413	1714	1
Pf4	5	0.19024	0.38967	0.40769	0.996981	7534	3	0.080843	0.090347	1.04409	0.772413	1715	1
Cln6	5	0.35842	0.234272	0.58308	1	10114	3	0.080843	0.090347	1.04409	0.772413	1716	1
Vmn1r168	5	0.12782	0.518443	0.30308	0.94135	5923	1	0.080843	0.090347	1.04409	0.772413	1717	1
Slc16a9	5	0.4521	0.171869	0.67318	1	11582	2	0.080843	0.090347	1.04409	0.772413	1718	1
Cysltr1	5	0.048815	0.831827	0.14729	0.798824	3395	2	0.080843	0.090347	1.04409	0.772413	1719	1
Nkiras1	5	0.42868	0.186319	0.65115	1	11213	3	0.080843	0.090347	1.04409	0.772413	1720	1
Ago3	5	0.16905	0.426629	0.37443	0.980168	7037	2	0.080843	0.090347	1.04409	0.772413	1721	1
Fubp3	5	0.58145	0.119175	0.76002	1	12959	2	0.080843	0.090347	1.04409	0.772413	1722	1
Gm648	5	0.060881	0.761603	0.17314	0.828682	3845	4	0.080843	0.090347	1.04409	0.772413	1723	1
Naa20	5	0.98232	0.00771165	0.9824	1	17488	0	0.080843	0.090347	1.04409	0.772413	1724	1
BC028528	5	0.99957	0.000195477	0.99955	1	18347	0	0.080843	0.090347	1.04409	0.772413	1725	1
Adam19	5	0.3524	0.238779	0.57706	1	10006	3	0.080843	0.090347	1.04409	0.772413	1726	1
Zdhhc14	5	0.023657	1.07283	0.084561	0.710546	2183	4	0.080843	0.090347	1.04409	0.772413	1727	1
Pou3f3	5	0.10929	0.570232	0.26901	0.914775	5418	4	0.080843	0.090347	1.04409	0.772413	1728	1
Cenpc1	5	0.99295	0.0030595	0.99298	1	17909	0	0.080843	0.090347	1.04409	0.772413	1729	1
Bsg	5	0.071662	0.708964	0.19545	0.848064	4243	4	0.080843	0.090347	1.04409	0.772413	1730	1
Abcg3	5	0.99381	0.0026879	0.99383	1	17950	0	0.080843	0.090347	1.04409	0.772413	1731	1
Ubxn1	5	0.10586	0.58092	0.26247	0.907475	5324	3	0.080843	0.090347	1.04409	0.772413	1732	1
Gltscr2	5	0.89284	0.0343515	0.92395	1	15958	1	0.080843	0.090347	1.04409	0.772413	1733	1
Cox8a	5	0.14724	0.471906	0.33736	0.958527	6482	1	0.080843	0.090347	1.04409	0.772413	1734	1
Fcrl6	5	0.6101	0.110289	0.77573	1	13180	2	0.080843	0.090347	1.04409	0.772413	1735	1
Mgat4a	5	0.75605	0.0650574	0.86088	1	14684	1	0.080843	0.090347	1.04409	0.772413	1736	1
Gna14	5	0.40015	0.204934	0.62383	1	10763	3	0.080843	0.090347	1.04409	0.772413	1737	1
Dpp8	5	0.78495	0.0558234	0.87938	1	15005	2	0.080843	0.090347	1.04409	0.772413	1738	1
Topors	5	0.93246	0.0257232	0.94249	1	16371	1	0.080843	0.090347	1.04409	0.772413	1739	1
Ush2a	5	0.008856	1.46136	0.034565	0.594548	1056	3	0.080843	0.090347	1.04409	0.772413	1740	1
Znrd1as	5	0.19379	0.38544	0.41168	0.998516	7596	2	0.080843	0.090347	1.04409	0.772413	1741	1
Sypl	5	0.98372	0.00710643	0.98377	1	17539	0	0.080843	0.090347	1.04409	0.772413	1742	1
Tas2r126	5	0.5499	0.128848	0.74328	1	12691	2	0.080843	0.090347	1.04409	0.772413	1743	1
Aknad1	5	0.38311	0.216618	0.60727	1	10482	3	0.080843	0.090347	1.04409	0.772413	1744	1
Pfdn5	5	0.49712	0.145876	0.7147	1	12228	3	0.080843	0.090347	1.04409	0.772413	1745	1
Ubfd1	5	0.050964	0.818185	0.15199	0.804279	3481	4	0.080843	0.090347	1.04409	0.772413	1746	1
Adcy2	5	0.26781	0.308874	0.49105	1	8759	3	0.080843	0.090347	1.04409	0.772413	1747	1
4833424O15Rik	5	0.011336	1.36131	0.04352	0.614898	1302	4	0.080843	0.090347	1.04409	0.772413	1748	1
AF067063	5	0.49802	0.145366	0.71554	1	12240	2	0.080843	0.090347	1.04409	0.772413	1749	1
Cytl1	5	0.27416	0.30312	0.4976	1	8850	2	0.080843	0.090347	1.04409	0.772413	1750	1
Hes5	5	0.03305	0.950743	0.11201	0.746703	2762	4	0.080843	0.090347	1.04409	0.772413	1751	1
Pfkfb1	5	0.93023	0.0262904	0.94126	1	16336	1	0.080843	0.090347	1.04409	0.772413	1752	1
Fn3krp	5	0.67885	0.0890396	0.81463	1	13847	2	0.080843	0.090347	1.04409	0.772413	1753	1
Dnajc24	5	0.21841	0.358129	0.4384	1	8005	2	0.080843	0.090347	1.04409	0.772413	1754	1
Nr4a1	5	0.35324	0.238155	0.57789	1	10020	2	0.080843	0.090347	1.04409	0.772413	1755	1
Pnpla1	5	0.39922	0.205533	0.62297	1	10736	3	0.080843	0.090347	1.04409	0.772413	1756	1
Vav1	5	0.73642	0.0712407	0.84871	1	14464	2	0.080843	0.090347	1.04409	0.772413	1757	1
Aip	5	0.2602	0.315945	0.48312	1	8630	3	0.080843	0.090347	1.04409	0.772413	1758	1
Ccnf	5	0.79351	0.0529733	0.88517	1	15116	1	0.080843	0.090347	1.04409	0.772413	1759	1
Glp1r	5	0.061659	0.757558	0.17476	0.829852	3880	3	0.080843	0.090347	1.04409	0.772413	1760	1
Mypn	5	0.6644	0.093498	0.80631	1	13704	1	0.080843	0.090347	1.04409	0.772413	1761	1
Oog3	5	0.32382	0.260815	0.54851	1	9592	3	0.080843	0.090347	1.04409	0.772413	1762	1
Def6	5	0.14858	0.468879	0.33972	0.959042	6518	3	0.080843	0.090347	1.04409	0.772413	1763	1
Slc2a2	5	0.41581	0.194574	0.63889	1	11016	2	0.080843	0.090347	1.04409	0.772413	1764	1
Hdhd3	5	0.097747	0.607268	0.24702	0.894113	5086	3	0.080843	0.090347	1.04409	0.772413	1765	1
Bag1	5	0.91453	0.0299694	0.93332	1	16172	1	0.080843	0.090347	1.04409	0.772413	1766	1
Ano6	5	0.088235	0.641133	0.22849	0.875948	4793	4	0.080843	0.090347	1.04409	0.772413	1767	1
Smek1	5	0.29493	0.284682	0.51918	1	9171	1	0.080843	0.090347	1.04409	0.772413	1768	1
Ereg	5	0.44758	0.174632	0.66891	1	11500	3	0.080843	0.090347	1.04409	0.772413	1769	1
Ecd	5	0.54959	0.128947	0.74311	1	12676	1	0.080843	0.090347	1.04409	0.772413	1770	1
Ifih1	5	0.025839	1.03912	0.091387	0.716171	2349	4	0.080843	0.090347	1.04409	0.772413	1771	1
Znf512b	5	0.088278	0.640981	0.22857	0.875948	4801	2	0.080843	0.090347	1.04409	0.772413	1772	1
Ppfibp1	5	0.28305	0.295086	0.50689	1	8983	3	0.080843	0.090347	1.04409	0.772413	1773	1
Htr2a	5	0.056751	0.784019	0.16443	0.816343	3709	3	0.080843	0.090347	1.04409	0.772413	1774	1
Hn1l	5	0.76616	0.0618657	0.86723	1	14780	2	0.080843	0.090347	1.04409	0.772413	1775	1
Vmn1r234	5	0.090844	0.631434	0.23365	0.881455	4876	3	0.080843	0.090347	1.04409	0.772413	1776	1
Acox2	5	0.11759	0.546086	0.28439	0.92951	5635	4	0.080843	0.090347	1.04409	0.772413	1777	1
Pcnx	5	0.23307	0.342801	0.45415	1	8221	3	0.080843	0.090347	1.04409	0.772413	1778	1
Slc18b1	5	0.94854	0.0211396	0.95249	1	16622	1	0.080843	0.090347	1.04409	0.772413	1779	1
Cav1	5	0.18162	0.403161	0.39522	0.990593	7338	3	0.080843	0.090347	1.04409	0.772413	1780	1
Rxrg	5	0.7268	0.0742394	0.84287	1	14343	2	0.080843	0.090347	1.04409	0.772413	1781	1
Uqcrfs1	5	0.99282	0.00311199	0.99286	1	17901	0	0.080843	0.090347	1.04409	0.772413	1782	1
Pla2g6	5	0.21765	0.358933	0.43759	1	7985	3	0.080843	0.090347	1.04409	0.772413	1783	1
Gnrhr	5	0.67933	0.0888904	0.81491	1	13855	1	0.080843	0.090347	1.04409	0.772413	1784	1
Vmn2r94	5	0.96448	0.0154772	0.96499	1	16968	1	0.080843	0.090347	1.04409	0.772413	1785	1
Adprm	5	0.68954	0.0857045	0.82091	1	13950	1	0.080843	0.090347	1.04409	0.772413	1786	1
Bricd5	5	0.2942	0.28531	0.51843	1	9156	1	0.080843	0.090347	1.04409	0.772413	1787	1
Rnf17	5	0.050031	0.823996	0.14997	0.802145	3439	3	0.080843	0.090347	1.04409	0.772413	1788	1
Tmem129	5	0.95387	0.0193922	0.95633	1	16723	1	0.080843	0.090347	1.04409	0.772413	1789	1
Efnb3	5	0.26901	0.307761	0.49231	1	8784	3	0.080843	0.090347	1.04409	0.772413	1790	1
N28178	5	0.083896	0.657459	0.22006	0.871522	4652	4	0.080843	0.090347	1.04409	0.772413	1791	1
Tgoln1	5	0.49802	0.145366	0.71554	1	12243	1	0.080843	0.090347	1.04409	0.772413	1792	1
Nipa1	5	0.10093	0.596656	0.25313	0.898272	5190	4	0.080843	0.090347	1.04409	0.772413	1793	1
Pwp1	5	0.95334	0.0195739	0.95593	1	16717	1	0.080843	0.090347	1.04409	0.772413	1794	1
Kcnb2	5	0.0023368	2.00544	0.0098755	0.492264	366	3	0.080843	0.090347	1.04409	0.772413	1795	1
Hspa12a	5	0.0090209	1.45396	0.035159	0.594548	1078	4	0.080843	0.090347	1.04409	0.772413	1796	1
Glyr1	5	0.97682	0.0101499	0.9769	1	17317	0	0.080843	0.090347	1.04409	0.772413	1797	1
Stag2	5	0.41937	0.192289	0.64226	1	11072	2	0.080843	0.090347	1.04409	0.772413	1798	1
Syf2	5	0.87904	0.0368783	0.91859	1	15828	1	0.080843	0.090347	1.04409	0.772413	1799	1
1110059G10Rik	5	0.96156	0.0166218	0.96245	1	16890	1	0.080843	0.090347	1.04409	0.772413	1800	1
Zfp943	5	0.93246	0.0257232	0.94249	1	16364	1	0.080843	0.090347	1.04409	0.772413	1801	1
Cntn4	5	0.64298	0.100179	0.794	1	13495	2	0.080843	0.090347	1.04409	0.772413	1802	1
Car2	5	0.87168	0.038114	0.91598	1	15754	1	0.080843	0.090347	1.04409	0.772413	1803	1
Cxcr2	5	0.99798	0.000882514	0.99797	1	18192	0	0.080843	0.090347	1.04409	0.772413	1804	1
Ube2b	5	0.98554	0.00630371	0.98559	1	17600	0	0.080843	0.090347	1.04409	0.772413	1805	1
Galp	5	0.46673	0.163195	0.68676	1	11791	3	0.080843	0.090347	1.04409	0.772413	1806	1
Snap23	5	0.8538	0.0409682	0.90998	1	15622	1	0.080843	0.090347	1.04409	0.772413	1807	1
Lpgat1	5	0.24552	0.330116	0.46761	1	8405	3	0.080843	0.090347	1.04409	0.772413	1808	1
Msrb1	5	0.96028	0.0171094	0.96137	1	16871	1	0.080843	0.090347	1.04409	0.772413	1809	1
Pramel5	5	0.020004	1.1376	0.072845	0.690525	1939	4	0.080843	0.090347	1.04409	0.772413	1810	1
Tmem200b	5	0.0038434	1.79959	0.015864	0.520868	558	4	0.080843	0.090347	1.04409	0.772413	1811	1
Pga5	5	0.70009	0.0824787	0.82703	1	14056	2	0.080843	0.090347	1.04409	0.772413	1812	1
Lrrc69	5	0.24265	0.332996	0.46452	1	8372	3	0.080843	0.090347	1.04409	0.772413	1813	1
Gm6289	5	0.98852	0.00497939	0.9886	1	17707	0	0.080843	0.090347	1.04409	0.772413	1814	1
1110004F10Rik	5	0.27609	0.301378	0.4996	1	8885	1	0.080843	0.090347	1.04409	0.772413	1815	1
Irgm2	5	0.74884	0.0673335	0.85638	1	14595	2	0.080843	0.090347	1.04409	0.772413	1816	1
Foxn2	5	0.59504	0.114939	0.76747	1	13075	1	0.080843	0.090347	1.04409	0.772413	1817	1
Ptplb	5	0.72729	0.0740849	0.84317	1	14345	1	0.080843	0.090347	1.04409	0.772413	1818	1
Hey2	5	0.39861	0.205958	0.62236	1	10730	2	0.080843	0.090347	1.04409	0.772413	1819	1
Svop	5	0.49428	0.147422	0.71216	1	12186	2	0.080843	0.090347	1.04409	0.772413	1820	1
Csn1s2b	5	0.99962	0.000173753	0.9996	1	18352	0	0.080843	0.090347	1.04409	0.772413	1821	1
Ecsit	5	0.74514	0.0684964	0.85409	1	14547	2	0.080843	0.090347	1.04409	0.772413	1822	1
Retnlb	5	0.1961	0.3828	0.41419	1	7616	2	0.080843	0.090347	1.04409	0.772413	1823	1
Tapbpl	5	0.28888	0.289976	0.51289	1	9073	2	0.080843	0.090347	1.04409	0.772413	1824	1
Ywhae	5	0.99432	0.00246946	0.99433	1	17973	0	0.080843	0.090347	1.04409	0.772413	1825	1
Cpa4	5	0.99909	0.000404082	0.99907	1	18294	0	0.080843	0.090347	1.04409	0.772413	1826	1
Tctex1d2	5	0.99977	0.000104243	0.99976	1	18373	0	0.080843	0.090347	1.04409	0.772413	1827	1
Senp5	5	0.55571	0.127011	0.74643	1	12742	2	0.080843	0.090347	1.04409	0.772413	1828	1
Usp4	5	0.72584	0.0745384	0.84229	1	14333	2	0.080843	0.090347	1.04409	0.772413	1829	1
Chchd5	5	0.98756	0.00540573	0.98763	1	17672	0	0.080843	0.090347	1.04409	0.772413	1830	1
1700034O15Rik	5	0.16734	0.430006	0.37153	0.978563	6974	3	0.080843	0.090347	1.04409	0.772413	1831	1
Lcmt1	5	0.98508	0.00651086	0.98512	1	17586	0	0.080843	0.090347	1.04409	0.772413	1832	1
Glrx	5	0.98965	0.00448327	0.98973	1	17749	0	0.080843	0.090347	1.04409	0.772413	1833	1
Sncg	5	0.10703	0.577213	0.26472	0.909579	5362	4	0.080843	0.090347	1.04409	0.772413	1834	1
Gga3	5	0.91885	0.0290026	0.9354	1	16211	1	0.080843	0.090347	1.04409	0.772413	1835	1
Pigr	5	0.21958	0.356913	0.43963	1	8022	2	0.080843	0.090347	1.04409	0.772413	1836	1
Zcchc10	5	0.95012	0.0206429	0.95358	1	16650	1	0.080843	0.090347	1.04409	0.772413	1837	1
Tsga8	5	0.086039	0.649287	0.22424	0.872289	4729	4	0.080843	0.090347	1.04409	0.772413	1838	1
Rab11fip5	5	0.21949	0.357002	0.43954	1	8012	3	0.080843	0.090347	1.04409	0.772413	1839	1
Casp4	5	0.74008	0.0700806	0.85098	1	14504	2	0.080843	0.090347	1.04409	0.772413	1840	1
Ncaph2	5	0.48955	0.150102	0.70778	1	12127	1	0.080843	0.090347	1.04409	0.772413	1841	1
Dkk3	5	0.92578	0.0273945	0.93887	1	16276	1	0.080843	0.090347	1.04409	0.772413	1842	1
Abat	5	0.73129	0.0728607	0.84555	1	14401	1	0.080843	0.090347	1.04409	0.772413	1843	1
Hist1h1e	5	0.82672	0.0449524	0.90167	1	15429	1	0.080843	0.090347	1.04409	0.772413	1844	1
4930447C04Rik	5	0.76945	0.0607954	0.86937	1	14817	2	0.080843	0.090347	1.04409	0.772413	1845	1
3110001I22Rik	5	0.82019	0.0458299	0.89985	1	15389	1	0.080843	0.090347	1.04409	0.772413	1846	1
Ccpg1	5	0.0097432	1.42307	0.037751	0.600122	1157	2	0.080843	0.090347	1.04409	0.772413	1847	1
Lamp2	5	0.9468	0.0216825	0.9513	1	16583	1	0.080843	0.090347	1.04409	0.772413	1848	1
Ppp6r2	5	0.016076	1.22251	0.059909	0.671867	1639	3	0.080843	0.090347	1.04409	0.772413	1849	1
Rreb1	5	0.30789	0.273778	0.53238	1	9378	2	0.080843	0.090347	1.04409	0.772413	1850	1
Tdo2	5	0.97553	0.0107149	0.97563	1	17279	0	0.080843	0.090347	1.04409	0.772413	1851	1
Phyhd1	5	0.38117	0.217965	0.60539	1	10451	3	0.080843	0.090347	1.04409	0.772413	1852	1
Vmn2r106	5	0.54787	0.129497	0.74217	1	12663	2	0.080843	0.090347	1.04409	0.772413	1853	1
Ccdc22	5	0.023766	1.07105	0.084908	0.710546	2198	3	0.080843	0.090347	1.04409	0.772413	1854	1
Vmn1r213	5	0.50061	0.144075	0.71767	1	12285	1	0.080843	0.090347	1.04409	0.772413	1855	1
5430427O19Rik	5	0.052449	0.80922	0.15516	0.807658	3536	1	0.080843	0.090347	1.04409	0.772413	1856	1
Myh15	5	0.96241	0.0162835	0.9632	1	16916	1	0.080843	0.090347	1.04409	0.772413	1857	1
Pitpnc1	5	0.21958	0.356913	0.43963	1	8027	2	0.080843	0.090347	1.04409	0.772413	1858	1
Zfp868	5	0.98244	0.00765418	0.98253	1	17491	0	0.080843	0.090347	1.04409	0.772413	1859	1
Ttc37	5	0.66666	0.0927822	0.80764	1	13724	2	0.080843	0.090347	1.04409	0.772413	1860	1
Pinx1	5	0.0083216	1.48661	0.032613	0.588495	1021	3	0.080843	0.090347	1.04409	0.772413	1861	1
Tgfb2	5	0.26426	0.312123	0.48739	1	8698	3	0.080843	0.090347	1.04409	0.772413	1862	1
Pydc4	5	0.55695	0.126639	0.74707	1	12751	2	0.080843	0.090347	1.04409	0.772413	1863	1
1700001C02Rik	5	0.95747	0.0181406	0.95909	1	16802	1	0.080843	0.090347	1.04409	0.772413	1864	1
Cyp3a59	5	0.84077	0.0429341	0.90587	1	15523	1	0.080843	0.090347	1.04409	0.772413	1865	1
Polr3g	5	0.95983	0.0172721	0.96101	1	16864	1	0.080843	0.090347	1.04409	0.772413	1866	1
Zfpm2	5	0.22814	0.347889	0.44886	1	8150	3	0.080843	0.090347	1.04409	0.772413	1867	1
Smc6	5	0.81819	0.0460954	0.8993	1	15380	1	0.080843	0.090347	1.04409	0.772413	1868	1
Nol6	5	0.81479	0.0465544	0.89835	1	15364	1	0.080843	0.090347	1.04409	0.772413	1869	1
4930595M18Rik	5	0.26686	0.309724	0.49009	1	8744	1	0.080843	0.090347	1.04409	0.772413	1870	1
Abhd10	5	0.64061	0.100897	0.79269	1	13472	1	0.080843	0.090347	1.04409	0.772413	1871	1
Kcns3	5	0.62173	0.10671	0.78215	1	13282	2	0.080843	0.090347	1.04409	0.772413	1872	1
1700123O20Rik	5	0.1842	0.398657	0.39934	0.991869	7413	2	0.080843	0.090347	1.04409	0.772413	1873	1
Sval1	5	0.93432	0.0252397	0.94354	1	16390	1	0.080843	0.090347	1.04409	0.772413	1874	1
Cflar	5	0.075443	0.692247	0.20312	0.856203	4366	2	0.080843	0.090347	1.04409	0.772413	1875	1
Tox	5	0.026371	1.03116	0.093076	0.720725	2374	2	0.080843	0.090347	1.04409	0.772413	1876	1
Oser1	5	0.99357	0.00279279	0.99359	1	17929	0	0.080843	0.090347	1.04409	0.772413	1877	1
Nab1	5	0.90993	0.030985	0.93114	1	16115	1	0.080843	0.090347	1.04409	0.772413	1878	1
Aurkb	5	0.99728	0.0011916	0.99726	1	18148	0	0.080843	0.090347	1.04409	0.772413	1879	1
Rab2a	5	0.94464	0.022313	0.94992	1	16549	1	0.080843	0.090347	1.04409	0.772413	1880	1
Soat2	5	0.4779	0.156636	0.69721	1	11951	3	0.080843	0.090347	1.04409	0.772413	1881	1
E330034G19Rik	5	0.27982	0.29794	0.50357	1	8949	3	0.080843	0.090347	1.04409	0.772413	1882	1
Foxp2	5	0.47563	0.157959	0.69509	1	11909	2	0.080843	0.090347	1.04409	0.772413	1883	1
Zfp606	5	0.9227	0.028126	0.93729	1	16247	1	0.080843	0.090347	1.04409	0.772413	1884	1
Ccdc83	5	0.99817	0.000804189	0.99815	1	18205	0	0.080843	0.090347	1.04409	0.772413	1885	1
Scyl2	5	0.34429	0.24488	0.56901	1	9887	3	0.080843	0.090347	1.04409	0.772413	1886	1
Mmp20	5	0.099181	0.602495	0.24975	0.896175	5133	3	0.080843	0.090347	1.04409	0.772413	1887	1
Mmp12	5	0.35723	0.235159	0.58189	1	10091	2	0.080843	0.090347	1.04409	0.772413	1888	1
Dgkh	5	0.19218	0.387333	0.40989	0.997956	7567	3	0.080843	0.090347	1.04409	0.772413	1889	1
Adss	5	0.97871	0.00931491	0.97878	1	17380	0	0.080843	0.090347	1.04409	0.772413	1890	1
Aadacl2	5	0.73129	0.0728607	0.84555	1	14397	1	0.080843	0.090347	1.04409	0.772413	1891	1
Ace	5	0.29081	0.288294	0.51488	1	9088	3	0.080843	0.090347	1.04409	0.772413	1892	1
Ska1	5	0.30211	0.278552	0.52656	1	9284	3	0.080843	0.090347	1.04409	0.772413	1893	1
Evc	5	0.46371	0.164988	0.68393	1	11741	2	0.080843	0.090347	1.04409	0.772413	1894	1
D2hgdh	5	0.85879	0.0401814	0.91163	1	15657	1	0.080843	0.090347	1.04409	0.772413	1895	1
Zkscan2	5	0.25501	0.320881	0.47766	1	8561	2	0.080843	0.090347	1.04409	0.772413	1896	1
Sectm1a	5	0.19619	0.382696	0.41429	1	7624	3	0.080843	0.090347	1.04409	0.772413	1897	1
2210404O07Rik	5	0.67247	0.0910166	0.81093	1	13783	2	0.080843	0.090347	1.04409	0.772413	1898	1
Akr1c19	5	0.20769	0.369704	0.42687	1	7817	3	0.080843	0.090347	1.04409	0.772413	1899	1
Postn	5	0.102	0.593187	0.25516	0.899703	5225	3	0.080843	0.090347	1.04409	0.772413	1900	1
Rbm27	5	0.39275	0.209989	0.61661	1	10645	2	0.080843	0.090347	1.04409	0.772413	1901	1
Fam24a	5	0.54904	0.129128	0.7428	1	12675	2	0.080843	0.090347	1.04409	0.772413	1902	1
Ccdc37	5	0.59602	0.114656	0.76797	1	13086	2	0.080843	0.090347	1.04409	0.772413	1903	1
Haus5	5	0.99915	0.000373654	0.99914	1	18300	0	0.080843	0.090347	1.04409	0.772413	1904	1
Ciita	5	0.097023	0.609666	0.24566	0.893769	5064	3	0.080843	0.090347	1.04409	0.772413	1905	1
Zfp174	5	0.26005	0.31608	0.48297	1	8628	3	0.080843	0.090347	1.04409	0.772413	1906	1
Il1rapl2	5	0.0021149	2.04508	0.009014	0.492264	333	4	0.080843	0.090347	1.04409	0.772413	1907	1
Vwa3a	5	0.0301	0.981092	0.10445	0.734811	2618	2	0.080843	0.090347	1.04409	0.772413	1908	1
Tnnt3	5	0.36917	0.226448	0.59368	1	10287	2	0.080843	0.090347	1.04409	0.772413	1909	1
Hoxc10	5	0.0047841	1.71099	0.019454	0.537837	661	4	0.080843	0.090347	1.04409	0.772413	1910	1
Rangap1	5	0.88733	0.0353963	0.92173	1	15905	1	0.080843	0.090347	1.04409	0.772413	1911	1
Setdb2	5	0.48911	0.150341	0.70739	1	12111	3	0.080843	0.090347	1.04409	0.772413	1912	1
Wdr45	5	0.96904	0.0135732	0.96923	1	17085	0	0.080843	0.090347	1.04409	0.772413	1913	1
Sel1l2	5	0.10369	0.587741	0.25838	0.903167	5264	1	0.080843	0.090347	1.04409	0.772413	1914	1
Lsm1	5	0.9523	0.0199284	0.95515	1	16693	1	0.080843	0.090347	1.04409	0.772413	1915	1
Herc2	5	0.11449	0.555003	0.27861	0.923817	5553	2	0.080843	0.090347	1.04409	0.772413	1916	1
Vmn1r230	5	0.68572	0.0868858	0.81868	1	13917	2	0.080843	0.090347	1.04409	0.772413	1917	1
Bhlhe22	5	0.08061	0.670582	0.21351	0.865862	4540	3	0.080843	0.090347	1.04409	0.772413	1918	1
Serpina3c	5	0.022297	1.09574	0.080215	0.705273	2095	2	0.080843	0.090347	1.04409	0.772413	1919	1
Ttc32	5	0.58271	0.118764	0.76074	1	12979	2	0.080843	0.090347	1.04409	0.772413	1920	1
Zfp938	5	0.88818	0.0352408	0.92206	1	15914	1	0.080843	0.090347	1.04409	0.772413	1921	1
Polr3gl	5	0.72055	0.0761759	0.83912	1	14291	2	0.080843	0.090347	1.04409	0.772413	1922	1
Trmt10a	5	0.99232	0.00332637	0.99237	1	17880	0	0.080843	0.090347	1.04409	0.772413	1923	1
Taf13	5	0.71708	0.0772434	0.83706	1	14251	2	0.080843	0.090347	1.04409	0.772413	1924	1
Rapgef3	5	0.0030927	1.88985	0.012887	0.505583	466	4	0.080843	0.090347	1.04409	0.772413	1925	1
Iffo2	5	0.99145	0.00371604	0.99148	1	17844	0	0.080843	0.090347	1.04409	0.772413	1926	1
Tas2r140	5	0.98834	0.00505848	0.98842	1	17701	0	0.080843	0.090347	1.04409	0.772413	1927	1
Slfn4	5	0.2209	0.355463	0.4411	1	8039	2	0.080843	0.090347	1.04409	0.772413	1928	1
Hsdl1	5	0.022648	1.08985	0.081312	0.705933	2119	4	0.080843	0.090347	1.04409	0.772413	1929	1
9330182O14Rik	5	0.60463	0.111967	0.77274	1	13140	1	0.080843	0.090347	1.04409	0.772413	1930	1
Idh1	5	0.032562	0.955264	0.11085	0.745643	2736	2	0.080843	0.090347	1.04409	0.772413	1931	1
4933433C11Rik	5	0.85782	0.0403386	0.9113	1	15651	1	0.080843	0.090347	1.04409	0.772413	1932	1
Il33	5	0.4655	0.163942	0.68558	1	11771	2	0.080843	0.090347	1.04409	0.772413	1933	1
4933402D24Rik	5	0.99561	0.00190203	0.99563	1	18038	0	0.080843	0.090347	1.04409	0.772413	1934	1
Strada	5	0.49492	0.147069	0.71274	1	12190	3	0.080843	0.090347	1.04409	0.772413	1935	1
Trat1	5	0.46371	0.164988	0.68393	1	11746	2	0.080843	0.090347	1.04409	0.772413	1936	1
4930480E11Rik	5	0.027775	1.01133	0.097425	0.728261	2463	2	0.080843	0.090347	1.04409	0.772413	1937	1
Fgl1	5	0.36671	0.228214	0.59127	1	10258	2	0.080843	0.090347	1.04409	0.772413	1938	1
C2cd3	5	0.44709	0.174925	0.66846	1	11482	3	0.080843	0.090347	1.04409	0.772413	1939	1
S100g	5	0.018411	1.16977	0.067644	0.683393	1819	4	0.080843	0.090347	1.04409	0.772413	1940	1
Ddah1	5	0.043846	0.865058	0.13644	0.784175	3205	2	0.080843	0.090347	1.04409	0.772413	1941	1
Fezf1	5	0.057332	0.780809	0.16565	0.818339	3727	4	0.080843	0.090347	1.04409	0.772413	1942	1
Nxn	5	0.14218	0.483319	0.32861	0.954322	6338	4	0.080843	0.090347	1.04409	0.772413	1943	1
Csde1	5	0.61789	0.107883	0.78004	1	13247	2	0.080843	0.090347	1.04409	0.772413	1944	1
Pak1	5	0.84672	0.0420433	0.90773	1	15570	1	0.080843	0.090347	1.04409	0.772413	1945	1
Snx5	5	0.98415	0.00692105	0.98419	1	17562	0	0.080843	0.090347	1.04409	0.772413	1946	1
Hdgfrp2	5	0.78687	0.0551819	0.88068	1	15033	1	0.080843	0.090347	1.04409	0.772413	1947	1
Cxcl2	5	0.16609	0.432456	0.36944	0.978312	6952	4	0.080843	0.090347	1.04409	0.772413	1948	1
Tspan5	5	0.96604	0.0148431	0.9664	1	17004	1	0.080843	0.090347	1.04409	0.772413	1949	1
Rbbp8nl	5	0.00027487	2.90115	0.0012556	0.343432	66	4	0.080843	0.090347	1.04409	0.772413	1950	1
Slc17a7	5	0.025322	1.04692	0.08976	0.71367	2310	4	0.080843	0.090347	1.04409	0.772413	1951	1
2900092C05Rik	5	0.22202	0.354322	0.44226	1	8052	2	0.080843	0.090347	1.04409	0.772413	1952	1
Dda1	5	0.71386	0.0782511	0.83512	1	14207	2	0.080843	0.090347	1.04409	0.772413	1953	1
Habp2	5	0.49428	0.147422	0.71216	1	12182	2	0.080843	0.090347	1.04409	0.772413	1954	1
0610009D07Rik	5	0.83827	0.0433226	0.90506	1	15503	1	0.080843	0.090347	1.04409	0.772413	1955	1
1110012L19Rik	5	0.89247	0.034422	0.9238	1	15954	1	0.080843	0.090347	1.04409	0.772413	1956	1
Filip1l	5	0.99798	0.000882514	0.99797	1	18191	0	0.080843	0.090347	1.04409	0.772413	1957	1
Top3a	5	0.9418	0.0231504	0.94809	1	16492	1	0.080843	0.090347	1.04409	0.772413	1958	1
Gm13154	5	0.98948	0.00454909	0.98958	1	17741	0	0.080843	0.090347	1.04409	0.772413	1959	1
Mrpl21	5	0.074077	0.698081	0.20041	0.85332	4326	2	0.080843	0.090347	1.04409	0.772413	1960	1
Cxcr1	5	0.21357	0.363292	0.43322	1	7912	3	0.080843	0.090347	1.04409	0.772413	1961	1
Ggnbp2	5	0.96809	0.0139811	0.96832	1	17067	1	0.080843	0.090347	1.04409	0.772413	1962	1
Cfl2	5	0.93831	0.0241456	0.94592	1	16443	1	0.080843	0.090347	1.04409	0.772413	1963	1
Atp2b1	5	0.45699	0.169001	0.67764	1	11656	2	0.080843	0.090347	1.04409	0.772413	1964	1
Otop2	5	0.32264	0.261743	0.54734	1	9577	3	0.080843	0.090347	1.04409	0.772413	1965	1
Dnmt3l	5	0.98221	0.00776912	0.98227	1	17480	0	0.080843	0.090347	1.04409	0.772413	1966	1
Fam189a1	5	0.078722	0.678277	0.20976	0.864541	4470	4	0.080843	0.090347	1.04409	0.772413	1967	1
Mia	5	0.95334	0.0195739	0.95593	1	16715	1	0.080843	0.090347	1.04409	0.772413	1968	1
Fbxo3	5	0.76285	0.0629036	0.86516	1	14751	2	0.080843	0.090347	1.04409	0.772413	1969	1
Gas2	5	0.2491	0.326564	0.47145	1	8473	1	0.080843	0.090347	1.04409	0.772413	1970	1
Dpyd	5	0.0075643	1.52507	0.029849	0.577943	951	4	0.080843	0.090347	1.04409	0.772413	1971	1
Lingo1	5	0.29081	0.288294	0.51488	1	9099	3	0.080843	0.090347	1.04409	0.772413	1972	1
Papolg	5	0.42991	0.185539	0.65232	1	11232	2	0.080843	0.090347	1.04409	0.772413	1973	1
Lsm14b	5	0.25219	0.323581	0.4747	1	8511	3	0.080843	0.090347	1.04409	0.772413	1974	1
Mipep	5	0.08374	0.658051	0.21976	0.871459	4646	3	0.080843	0.090347	1.04409	0.772413	1975	1
Wdr27	5	0.61988	0.107277	0.78113	1	13264	2	0.080843	0.090347	1.04409	0.772413	1976	1
Nop14	5	0.56431	0.124395	0.75094	1	12815	1	0.080843	0.090347	1.04409	0.772413	1977	1
Cenpp	5	0.96604	0.0148431	0.9664	1	17010	1	0.080843	0.090347	1.04409	0.772413	1978	1
Cmss1	5	0.79962	0.0509761	0.88925	1	15196	1	0.080843	0.090347	1.04409	0.772413	1979	1
Gjb6	5	0.18742	0.393124	0.40446	0.994752	7490	3	0.080843	0.090347	1.04409	0.772413	1980	1
Gtf2f2	5	0.21599	0.360683	0.43583	1	7951	3	0.080843	0.090347	1.04409	0.772413	1981	1
Il20	5	0.77295	0.0597127	0.87154	1	14863	1	0.080843	0.090347	1.04409	0.772413	1982	1
Slc7a11	5	0.75851	0.0642661	0.86245	1	14710	1	0.080843	0.090347	1.04409	0.772413	1983	1
Magt1	5	0.10414	0.586331	0.25922	0.903167	5279	4	0.080843	0.090347	1.04409	0.772413	1984	1
Cr2	5	0.90596	0.031788	0.92942	1	16080	1	0.080843	0.090347	1.04409	0.772413	1985	1
Eny2	5	0.79112	0.0537738	0.88354	1	15092	1	0.080843	0.090347	1.04409	0.772413	1986	1
Proca1	5	0.99998	4.34297e-06	0.99999	1	18411	0	0.080843	0.090347	1.04409	0.772413	1987	1
Riok1	5	0.88365	0.0360564	0.92033	1	15876	1	0.080843	0.090347	1.04409	0.772413	1988	1
Rsc1a1	5	0.12998	0.512847	0.30701	0.942719	6000	3	0.080843	0.090347	1.04409	0.772413	1989	1
Hspb9	5	0.511	0.140886	0.72296	1	12366	2	0.080843	0.090347	1.04409	0.772413	1990	1
Tmprss11g	5	0.030298	0.978645	0.10504	0.73529	2632	2	0.080843	0.090347	1.04409	0.772413	1991	1
Mfap4	5	0.95846	0.017774	0.9599	1	16820	1	0.080843	0.090347	1.04409	0.772413	1992	1
4930505A04Rik	5	0.34205	0.24657	0.5668	1	9851	3	0.080843	0.090347	1.04409	0.772413	1993	1
Yme1l1	5	0.99321	0.00295017	0.99323	1	17916	0	0.080843	0.090347	1.04409	0.772413	1994	1
Pramef17	5	0.049633	0.82661	0.14907	0.800936	3428	3	0.080843	0.090347	1.04409	0.772413	1995	1
Bud31	5	0.74057	0.0699378	0.85126	1	14507	1	0.080843	0.090347	1.04409	0.772413	1996	1
Fam3b	5	0.27975	0.298009	0.50349	1	8943	3	0.080843	0.090347	1.04409	0.772413	1997	1
Hhatl	5	0.27551	0.301899	0.499	1	8876	3	0.080843	0.090347	1.04409	0.772413	1998	1
Rps9	5	0.5499	0.128848	0.74328	1	12686	2	0.080843	0.090347	1.04409	0.772413	1999	1
[truncated: 16,425 more rows]
