# Supplementary material for: ATM orchestrates the DNA-damage response to counter toxic non-homologous end-joining at broken replication forks
Source: Nat Commun. 2019 Jan 8;10:87. doi: 10.1038/s41467-018-07729-2 (PMC6325118; doi:10.1038/s41467-018-07729-2)
Supplement: Supplementary file 5 — Supplementary Data 3 [file 41467_2018_7729_MOESM5_ESM.xlsx]

## Sheet: enrich_MSigDB_canonical__BA4_pu
id	num	neg|score	(-)Log10neg|p-value	neg|p-value	neg|fdr	neg|rank	neg|goodsgrna	pos|score	(-)Log10 pos|p-value	pos|p-value	pos|fdr	pos|rank	pos|goodsgrna
BIOCARTA_HER2_PATHWAY	20	0.037839	0.804266	0.15694	0.592555	352	2	1.2845e-07	5.42887	3.725e-06	0.002475	1	9
KEGG_GLYCOSAMINOGLYCAN_BIOSYNTHESIS_HEPARAN_SULFATE	26	0.99995	1.73721e-05	0.99996	0.999959	1329	0	2.812e-07	5.42887	3.725e-06	0.002475	2	11
REACTOME_SIGNALING_BY_FGFR_MUTANTS	41	0.076031	0.588784	0.25776	0.791153	433	7	7.2422e-07	4.95175	1.1175e-05	0.00495	3	10
PID_RET_PATHWAY	38	0.35718	0.184761	0.65349	0.999959	766	4	1.0141e-06	4.7299	1.8625e-05	0.005776	4	13
ST_DIFFERENTIATION_PATHWAY_IN_PC12_CELLS	42	0.40863	0.157472	0.69587	0.999959	801	5	1.0418e-06	4.58378	2.6075e-05	0.005776	5	18
PID_IL2_STAT5_PATHWAY	29	0.30115	0.222791	0.5987	0.999959	702	4	1.298e-06	4.58378	2.6075e-05	0.005776	6	7
KEGG_PROSTATE_CANCER	85	0.56737	0.0958202	0.80201	0.999959	945	10	1.9313e-06	4.47463	3.3525e-05	0.006365	7	28
REACTOME_SIGNALING_BY_FGFR1_MUTANTS	28	0.052571	0.70082	0.19915	0.678637	390	5	3.2549e-06	4.25278	5.5875e-05	0.009282	8	6
REACTOME_HS_GAG_BIOSYNTHESIS	30	0.76609	0.0470478	0.89733	0.999959	1112	3	3.7128e-06	4.19842	6.3325e-05	0.009351	9	10
BIOCARTA_TFF_PATHWAY	19	0.52885	0.108156	0.77955	0.999959	909	1	5.4527e-06	3.9665	0.00010802	0.011805	10	8
KEGG_NON_SMALL_CELL_LUNG_CANCER	52	0.81614	0.0372425	0.91782	0.999959	1150	5	5.8496e-06	3.9665	0.00010802	0.011805	11	15
PID_FGF_PATHWAY	53	0.76769	0.0466946	0.89806	0.999959	1115	6	7.1091e-06	3.93753	0.00011547	0.011805	12	15
KEGG_CHRONIC_MYELOID_LEUKEMIA	71	0.3088	0.217148	0.60653	0.999959	710	11	7.2276e-06	3.93753	0.00011547	0.011805	13	20
REACTOME_HEPARAN_SULFATE_HEPARIN_HS_GAG_METABOLISM	51	0.60965	0.0834671	0.82515	0.999959	988	8	1.1609e-05	3.79542	0.00016017	0.013923	14	15
PID_IL6_7_PATHWAY	45	0.0067723	1.40132	0.03969	0.225417	234	13	1.1716e-05	3.79542	0.00016017	0.013923	15	12
BIOCARTA_AT1R_PATHWAY	30	0.99433	0.00174938	0.99598	0.999959	1312	1	1.2219e-05	3.77567	0.00016762	0.013923	16	13
PID_LYMPH_ANGIOGENESIS_PATHWAY	25	0.38905	0.16728	0.68033	0.999959	784	2	1.5607e-05	3.73869	0.00018252	0.014269	17	12
KEGG_MELANOMA	68	0.93235	0.0149779	0.9661	0.999959	1238	6	2.1549e-05	3.64355	0.00022722	0.015058	18	19
PID_SYNDECAN_2_PATHWAY	30	0.15725	0.383766	0.41327	0.999959	534	4	2.4042e-05	3.57762	0.00026447	0.015058	19	13
REACTOME_SHC1_EVENTS_IN_EGFR_SIGNALING	14	0.60187	0.0855511	0.8212	0.999959	981	2	2.4819e-05	3.57762	0.00026447	0.015058	20	6
PID_IL2_PI3K_PATHWAY	34	0.038669	0.796722	0.15969	0.594794	356	6	2.5044e-05	3.56556	0.00027192	0.015058	21	6
REACTOME_FRS2_MEDIATED_CASCADE	34	0.60797	0.0839358	0.82426	0.999959	986	5	2.5044e-05	3.56556	0.00027192	0.015058	22	11
KEGG_PANCREATIC_CANCER	69	0.0027847	1.71345	0.019344	0.121838	211	17	2.5371e-05	3.56556	0.00027192	0.015058	23	17
BIOCARTA_ERK_PATHWAY	27	0.050742	0.711058	0.19451	0.667385	387	2	2.5533e-05	3.56556	0.00027192	0.015058	24	10
REACTOME_NEGATIVE_REGULATION_OF_FGFR_SIGNALING	34	0.60797	0.0839358	0.82426	0.999959	985	3	2.6124e-05	3.54239	0.00028682	0.015248	25	11
PID_ERBB1_RECEPTOR_PROXIMAL_PATHWAY	34	0.063472	0.644032	0.22697	0.732157	412	3	3.1186e-05	3.44211	0.00036132	0.018469	26	13
REACTOME_GRB2_EVENTS_IN_ERBB2_SIGNALING	21	0.74879	0.0504734	0.89028	0.999959	1103	2	3.5206e-05	3.41604	0.00038367	0.018885	27	7
REACTOME_SIGNALING_BY_FGFR_IN_DISEASE	117	0.20201	0.317729	0.48114	0.999959	595	18	4.7959e-05	3.33197	0.00046562	0.0221	28	23
BIOCARTA_CARM1_PATHWAY	12	0.032618	0.854275	0.13987	0.558531	332	4	5.9946e-05	3.23298	0.00058482	0.026349	29	5
BIOCARTA_SPRY_PATHWAY	16	0.61019	0.0833145	0.82544	0.999959	989	1	6.0941e-05	3.21669	0.00060717	0.026349	30	7
PID_AR_TF_PATHWAY	51	0.0061884	1.43232	0.036956	0.213539	230	15	6.1848e-05	3.21139	0.00061462	0.026349	31	15
KEGG_GLIOMA	61	0.89726	0.0219474	0.95072	0.999959	1212	6	6.8488e-05	3.15704	0.00069657	0.027228	32	17
KEGG_BLADDER_CANCER	38	0.58006	0.0919656	0.80916	0.999959	960	5	6.8658e-05	3.15704	0.00069657	0.027228	33	10
BIOCARTA_IL6_PATHWAY	20	0.037839	0.804266	0.15694	0.592555	351	3	6.8734e-05	3.15704	0.00069657	0.027228	34	7
BIOCARTA_PTEN_PATHWAY	17	0.96189	0.00906651	0.97934	0.999959	1272	1	9.0381e-05	3.05048	0.00089027	0.033805	35	6
REACTOME_PI_3K_CASCADE	53	0.15002	0.395936	0.40185	0.999959	526	10	9.989e-05	3.02234	0.00094987	0.034386	36	9
BIOCARTA_GLEEVEC_PATHWAY	22	0.58164	0.0915203	0.80999	0.999959	963	2	0.00010192	3.01894	0.00095732	0.034386	37	7
KEGG_ENDOMETRIAL_CANCER	50	0.66092	0.0700858	0.85097	0.999959	1035	5	0.0001137	2.97404	0.0010616	0.035129	38	16
KEGG_ACUTE_MYELOID_LEUKEMIA	55	0.10065	0.507463	0.31084	0.884591	467	10	0.00012272	2.94742	0.0011287	0.035129	39	18
PID_ERBB2_ERBB3_PATHWAY	43	0.0043088	1.56193	0.02742	0.164147	222	8	0.00012488	2.94173	0.0011436	0.035129	40	14
BIOCARTA_EPO_PATHWAY	18	0.93432	0.0146454	0.96684	0.999959	1239	1	0.00013011	2.93055	0.0011734	0.035129	41	6
BIOCARTA_INSULIN_PATHWAY	20	0.69199	0.0628032	0.86536	0.999959	1060	2	0.00013108	2.92507	0.0011883	0.035129	42	6
BIOCARTA_IGF1_PATHWAY	20	0.69199	0.0628032	0.86536	0.999959	1059	1	0.00013108	2.92507	0.0011883	0.035129	43	6
REACTOME_SIGNALING_BY_FGFR1_FUSION_MUTANTS	17	0.032256	0.857611	0.1388	0.558531	329	3	0.00013575	2.90644	0.0012404	0.035129	44	3
REACTOME_SIGNAL_ATTENUATION	12	0.079329	0.576754	0.265	0.800416	440	2	0.00014478	2.88606	0.0013	0.035129	45	6
KEGG_MELANOGENESIS	94	0.094749	0.524126	0.29914	0.869933	457	8	0.00014532	2.88606	0.0013	0.035129	46	26
PID_MYC_PATHWAY	24	0.056773	0.678215	0.20979	0.70052	398	6	0.0001464	2.88606	0.0013	0.035129	47	7
KEGG_ERBB_SIGNALING_PATHWAY	86	0.85865	0.0292116	0.93495	0.999959	1178	10	0.00015288	2.86659	0.0013596	0.035129	48	22
PID_GMCSF_PATHWAY	34	0.063472	0.644032	0.22697	0.732157	411	3	0.00015499	2.8642	0.0013671	0.035129	49	10
PID_ANGIOPOIETIN_RECEPTOR_PATHWAY	49	0.30709	0.218446	0.60472	0.999959	706	7	0.00015589	2.8642	0.0013671	0.035129	50	14
PID_SHP2_PATHWAY	54	0.61159	0.0829253	0.82618	0.999959	991	5	0.00015779	2.86186	0.0013745	0.035129	51	12
PID_IL2_1PATHWAY	54	0.024599	0.947922	0.11274	0.489662	306	10	0.00015779	2.86186	0.0013745	0.035129	52	11
REACTOME_NEF_MEDIATED_DOWNREGULATION_OF_MHC_CLASS_I_COMPLEX_CELL_SURFACE_EXPRESSION	8	0.94353	0.0128658	0.97081	0.999959	1246	0	0.00016588	2.83893	0.001449	0.036212	53	4
PID_ATF2_PATHWAY	56	0.024222	0.953388	0.11133	0.486696	304	12	0.00016808	2.83227	0.0014714	0.036212	54	13
ST_G_ALPHA_I_PATHWAY	33	0.061664	0.652299	0.22269	0.72839	406	3	0.00017645	2.81502	0.001531	0.036835	55	12
REACTOME_SHC1_EVENTS_IN_ERBB4_SIGNALING	19	0.71347	0.0580019	0.87498	0.999959	1074	2	0.00018249	2.8046	0.0015682	0.036835	56	6
ST_ERK1_ERK2_MAPK_PATHWAY	32	0.045028	0.748508	0.17844	0.637483	372	6	0.00018537	2.80049	0.0015831	0.036835	57	12
BIOCARTA_RACCYCD_PATHWAY	25	0.43068	0.147099	0.71269	0.999959	816	3	0.00019056	2.7884	0.0016278	0.036835	58	10
REACTOME_PI3K_CASCADE	66	0.078518	0.579483	0.26334	0.79721	439	15	0.00019201	2.7864	0.0016353	0.036835	59	11
REACTOME_APOPTOTIC_CLEAVAGE_OF_CELLULAR_PROTEINS	35	0.60645	0.0842837	0.8236	0.999959	984	6	0.00022111	2.74134	0.0018141	0.039685	60	10
PID_TRKR_PATHWAY	59	0.10756	0.488077	0.32503	0.903667	478	9	0.00022265	2.73957	0.0018215	0.039685	61	12
BIOCARTA_BIOPEPTIDES_PATHWAY	41	0.076031	0.588784	0.25776	0.791153	432	8	0.00022899	2.72904	0.0018662	0.040003	62	11
PID_PI3K_PLC_TRK_PATHWAY	34	0.73991	0.0523654	0.88641	0.999959	1098	4	0.00025296	2.69407	0.0020227	0.042669	63	10
PID_TXA2PATHWAY	57	0.81565	0.0373277	0.91764	0.999959	1149	6	0.00027006	2.6677	0.0021493	0.044402	64	17
PID_IGF1_PATHWAY	29	0.025102	0.941081	0.11453	0.494198	308	5	0.0002725	2.6632	0.0021717	0.044402	65	7
PID_TCR_PATHWAY	63	0.39421	0.164722	0.68435	0.999959	790	9	0.00028684	2.65	0.0022387	0.044998	66	10
REACTOME_SHC_MEDIATED_CASCADE	26	0.51133	0.114283	0.76863	0.999959	895	3	0.00029236	2.64426	0.0022685	0.044998	67	8
KEGG_GNRH_SIGNALING_PATHWAY	92	0.99361	0.00194565	0.99553	0.999959	1309	7	0.00030451	2.63023	0.002343	0.045792	68	23
BIOCARTA_IL3_PATHWAY	14	0.87971	0.0250372	0.94398	0.999959	1196	1	0.00031424	2.61796	0.0024101	0.045898	69	5
REACTOME_TIE2_SIGNALING	16	0.97546	0.00608785	0.98608	0.999959	1282	0	0.00031529	2.61663	0.0024175	0.045898	70	7
BIOCARTA_PYK2_PATHWAY	27	0.77299	0.0456755	0.90017	0.999959	1122	2	0.00032177	2.60998	0.0024548	0.045949	71	10
REACTOME_SHC_MEDIATED_SIGNALLING	14	0.22287	0.293453	0.5088	0.999959	621	3	0.00033781	2.58439	0.0026038	0.048061	72	6
REACTOME_INSULIN_RECEPTOR_SIGNALLING_CASCADE	81	0.074783	0.594125	0.25461	0.786933	430	18	0.00035144	2.56973	0.0026932	0.04903	73	17
NABA_CORE_MATRISOME	256	0.44521	0.140315	0.72391	0.999959	834	32	0.00035602	2.56258	0.0027379	0.04917	74	52
PID_P73PATHWAY	71	0.0026119	1.73681	0.018331	0.116562	209	20	0.00036048	2.55672	0.0027751	0.049175	75	15
KEGG_PATHWAYS_IN_CANCER	313	0.039613	0.789387	0.16241	0.602896	358	60	0.00036858	2.54635	0.0028422	0.0497	76	59
PID_IL5_PATHWAY	13	0.67643	0.0664925	0.85804	0.999959	1047	2	0.00038072	2.53401	0.0029241	0.049822	77	4
BIOCARTA_MET_PATHWAY	36	0.067077	0.626665	0.23623	0.747513	420	5	0.00038181	2.53401	0.0029241	0.049822	78	10
PID_MYC_REPRESS_PATHWAY	61	0.029966	0.882397	0.1311	0.53942	323	13	0.00038976	2.52524	0.0029837	0.050194	79	14
REACTOME_ANTIGEN_ACTIVATES_B_CELL_RECEPTOR_LEADING_TO_GENERATION_OF_SECOND_MESSENGERS	29	0.95647	0.0101677	0.97686	0.999959	1267	2	0.00040633	2.50615	0.0031178	0.051795	80	5
REACTOME_GRB2_SOS_PROVIDES_LINKAGE_TO_MAPK_SIGNALING_FOR_INTERGRINS_	15	0.39765	0.163031	0.68702	0.999959	792	3	0.00045939	2.46179	0.0034531	0.056448	81	6
REACTOME_L1CAM_INTERACTIONS	78	0.23516	0.280859	0.52377	0.999959	634	13	0.00046557	2.45806	0.0034829	0.056448	82	21
REACTOME_SHC_RELATED_EVENTS	15	0.247	0.269307	0.53789	0.999959	651	3	0.00048687	2.43898	0.0036393	0.057845	83	6
BIOCARTA_VDR_PATHWAY	12	0.00080456	2.1753	0.0066789	0.050148	177	4	0.00049853	2.42931	0.0037213	0.057845	84	3
KEGG_SNARE_INTERACTIONS_IN_VESICULAR_TRANSPORT	33	0.32888	0.203114	0.62645	0.999959	724	6	0.00050813	2.41985	0.0038032	0.057845	85	4
BIOCARTA_CREB_PATHWAY	25	0.45394	0.136719	0.72993	0.999959	842	2	0.00051204	2.41561	0.0038405	0.057845	86	9
PID_EPO_PATHWAY	33	0.014135	1.13967	0.072499	0.354495	271	8	0.0005163	2.4131	0.0038628	0.057845	87	7
REACTOME_NCAM_SIGNALING_FOR_NEURITE_OUT_GROWTH	62	0.58926	0.0892796	0.81418	0.999959	969	10	0.00053007	2.40398	0.0039448	0.057845	88	17
ST_INTEGRIN_SIGNALING_PATHWAY	80	0.42154	0.151349	0.70575	0.999959	806	15	0.00053083	2.40316	0.0039522	0.057845	89	22
REACTOME_INTEGRIN_ALPHAIIB_BETA3_SIGNALING	27	0.19331	0.329031	0.46878	0.999959	584	4	0.00054275	2.39828	0.0039969	0.057845	90	8
REACTOME_DOWNSTREAM_SIGNALING_OF_ACTIVATED_FGFR	94	0.49818	0.119146	0.76007	0.999959	880	15	0.00054335	2.39746	0.0040044	0.057845	91	19
REACTOME_DOWNREGULATION_OF_TGF_BETA_RECEPTOR_SIGNALING	20	0.066854	0.627677	0.23568	0.747513	419	5	0.00054413	2.39746	0.0040044	0.057845	92	7
PID_S1P_S1P2_PATHWAY	24	0.73233	0.0538967	0.88329	0.999959	1095	1	0.00055688	2.38394	0.004131	0.059033	93	10
PID_AR_PATHWAY	57	0.026564	0.922305	0.11959	0.512696	310	14	0.00056537	2.3785	0.0041831	0.059143	94	17
PID_AR_NONGENOMIC_PATHWAY	29	0.72424	0.055695	0.87964	0.999959	1083	3	0.00059379	2.3581	0.0043843	0.061334	95	11
REACTOME_SIGNALING_BY_INSULIN_RECEPTOR	100	0.053915	0.693596	0.20249	0.684743	393	22	0.00065063	2.32748	0.0047046	0.06513	96	17
BIOCARTA_ERK5_PATHWAY	16	0.9996	0.000191132	0.99956	0.999959	1326	0	0.00068047	2.30601	0.004943	0.067725	97	6
KEGG_THYROID_CANCER	27	0.76043	0.0481139	0.89513	0.999959	1111	3	0.00070175	2.29247	0.0050995	0.068773	98	9
REACTOME_SIGNALLING_TO_ERKS	35	0.16241	0.374914	0.42178	0.999959	540	6	0.00071181	2.28306	0.0052112	0.068773	99	9
REACTOME_TGF_BETA_RECEPTOR_SIGNALING_ACTIVATES_SMADS	23	0.038359	0.79945	0.15869	0.594794	353	6	0.00072208	2.27935	0.0052559	0.068773	100	7
REACTOME_GLYCOSAMINOGLYCAN_METABOLISM	107	0.89566	0.0222398	0.95008	0.999959	1210	13	0.00072746	2.27812	0.0052708	0.068773	101	22
REACTOME_SIGNALING_BY_FGFR	104	0.57807	0.0925671	0.80804	0.999959	956	15	0.00072912	2.27751	0.0052783	0.068773	102	21
PID_NETRIN_PATHWAY	32	0.90782	0.0198284	0.95537	0.999959	1217	2	0.00073712	2.27324	0.0053304	0.068778	103	10
PID_S1P_S1P3_PATHWAY	29	0.99976	0.000104243	0.99976	0.999959	1328	0	0.00076909	2.25482	0.0055614	0.071051	104	11
BIOCARTA_IL2RB_PATHWAY	36	0.049923	0.716043	0.19229	0.662071	386	6	0.00077365	2.25077	0.0056135	0.071051	105	7
PID_SMAD2_3NUCLEAR_PATHWAY	81	0.21047	0.307841	0.49222	0.999959	610	14	0.00079429	2.23827	0.0057774	0.072436	106	21
KEGG_LYSINE_DEGRADATION	43	0.06746	0.62505	0.23711	0.748512	421	7	0.00080429	2.23325	0.0058445	0.072592	107	8
PID_LYSOPHOSPHOLIPID_PATHWAY	63	0.61831	0.0812098	0.82945	0.999959	998	6	0.00083577	2.21963	0.0060307	0.074212	108	17
PID_ER_NONGENOMIC_PATHWAY	39	0.82314	0.0359621	0.92053	0.999959	1154	1	0.00086182	2.2106	0.0061574	0.074436	109	13
KEGG_TGF_BETA_SIGNALING_PATHWAY	83	0.18696	0.337639	0.45958	0.999959	573	10	0.00086866	2.20694	0.0062095	0.074436	110	21
REACTOME_APOPTOTIC_EXECUTION_PHASE	48	0.19143	0.331586	0.46603	0.999959	581	11	0.00086982	2.20642	0.006217	0.074436	111	11
SA_PTEN_PATHWAY	17	0.78967	0.0424406	0.9069	0.999959	1134	1	0.00092634	2.18361	0.0065522	0.076906	112	5
BIOCARTA_NGF_PATHWAY	17	0.99975	0.000117275	0.99973	0.999959	1327	0	0.00092634	2.18361	0.0065522	0.076906	113	5
BIOCARTA_GH_PATHWAY	25	0.88421	0.0242604	0.94567	0.999959	1199	2	0.00093161	2.18066	0.0065969	0.076906	114	6
KEGG_ARRHYTHMOGENIC_RIGHT_VENTRICULAR_CARDIOMYOPATHY_ARVC	72	0.35304	0.187321	0.64965	0.999959	759	7	0.00096031	2.16761	0.0067981	0.078404	115	19
REACTOME_HEMOSTASIS	415	0.15547	0.38693	0.41027	0.999959	531	55	0.00096554	2.16382	0.0068577	0.078404	116	78
BIOCARTA_SPPA_PATHWAY	21	0.98129	0.0047598	0.9891	0.999959	1288	1	0.00097492	2.161	0.0069024	0.078404	117	8
BIOCARTA_IL2_PATHWAY	21	0.55561	0.09954	0.79517	0.999959	939	3	0.00099568	2.15219	0.0070439	0.079334	118	6
BIOCARTA_CTLA4_PATHWAY	16	0.13722	0.41944	0.38068	0.988136	512	5	0.0010215	2.14041	0.0072376	0.08083	119	2
PID_AP1_PATHWAY	65	0.58209	0.0914078	0.8102	0.999959	964	6	0.0010912	2.11776	0.007625	0.084447	120	17
REACTOME_SIGNALING_BY_ILS	102	0.077027	0.584543	0.26029	0.795557	434	16	0.0011166	2.10687	0.0078187	0.085416	121	21
BIOCARTA_AGR_PATHWAY	36	0.095272	0.522777	0.30007	0.870736	458	9	0.0011216	2.10562	0.0078411	0.085416	122	10
SIG_PIP3_SIGNALING_IN_CARDIAC_MYOCTES	66	0.035051	0.831031	0.14756	0.573403	342	18	0.0012067	2.08233	0.0082732	0.089391	123	14
PID_KIT_PATHWAY	49	0.077664	0.582379	0.26159	0.795557	437	5	0.0012759	2.06022	0.0087053	0.093001	124	11
REACTOME_PROSTANOID_LIGAND_RECEPTORS	9	0.99904	0.000386694	0.99911	0.999959	1323	0	0.0013006	2.05321	0.0088468	0.093001	125	5
PID_INSULIN_PATHWAY	43	0.43019	0.14727	0.71241	0.999959	814	7	0.001303	2.05248	0.0088617	0.093001	126	8
BIOCARTA_TRKA_PATHWAY	11	0.99824	0.000625835	0.99856	0.999959	1321	0	0.0013167	2.04921	0.0089288	0.093001	127	3
NABA_ECM_GLYCOPROTEINS	180	0.28638	0.234585	0.58266	0.999959	690	22	0.0013425	2.04202	0.0090778	0.093001	128	36
REACTOME_HORMONE_SENSITIVE_LIPASE_HSL_MEDIATED_TRIACYLGLYCEROL_HYDROLYSIS	11	0.20071	0.319347	0.47935	0.999959	594	3	0.00135	2.04024	0.009115	0.093001	129	6
PID_CASPASE_PATHWAY	50	0.048991	0.722093	0.18963	0.659683	382	7	0.001356	2.03918	0.0091374	0.093001	130	8
ST_GRANULE_CELL_SURVIVAL_PATHWAY	27	0.02676	0.919987	0.12023	0.512709	311	6	0.0013632	2.03776	0.0091672	0.093001	131	10
REACTOME_EICOSANOID_LIGAND_BINDING_RECEPTORS	13	0.41505	0.154325	0.70093	0.999959	802	1	0.0014223	2.02182	0.0095099	0.095747	132	6
KEGG_COLORECTAL_CANCER	61	0.16579	0.369399	0.42717	0.999959	543	11	0.001568	1.98126	0.010441	0.10331	133	16
REACTOME_NUCLEAR_EVENTS_KINASE_AND_TRANSCRIPTION_FACTOR_ACTIVATION	24	0.54507	0.102774	0.78927	0.999959	931	3	0.0015808	1.97877	0.010501	0.10331	134	8
BIOCARTA_INTEGRIN_PATHWAY	37	0.0327	0.853531	0.14011	0.558531	333	4	0.0015977	1.9751	0.01059	0.10331	135	10
PID_ERBB4_PATHWAY	37	0.70225	0.0604857	0.86999	0.999959	1066	3	0.0015977	1.9751	0.01059	0.10331	136	10
PID_P53_DOWNSTREAM_PATHWAY	122	0.015185	1.11465	0.076798	0.3671	278	28	0.0016071	1.97265	0.01065	0.10331	137	16
WNT_SIGNALING	87	0.54905	0.101555	0.79149	0.999959	934	9	0.0016644	1.96007	0.010963	0.105575	138	22
KEGG_NATURAL_KILLER_CELL_MEDIATED_CYTOTOXICITY	101	0.70723	0.0593989	0.87217	0.999959	1071	11	0.0016935	1.95421	0.011112	0.106207	139	20
BIOCARTA_MAPK_PATHWAY	83	0.28214	0.238065	0.57801	0.999959	688	11	0.0017166	1.95101	0.011194	0.106207	140	18
REACTOME_METABOLISM_OF_CARBOHYDRATES	220	0.57253	0.0942904	0.80484	0.999959	951	36	0.0017431	1.94815	0.011268	0.106207	141	38
REACTOME_HIV_INFECTION	176	9.6309e-15	5.42887	3.725e-06	7.4e-05	16	71	0.0017691	1.94386	0.01138	0.106505	142	12
PID_FCER1_PATHWAY	59	0.24742	0.268871	0.53843	0.999959	653	6	0.0017942	1.93764	0.011544	0.107284	143	16
ST_ADRENERGIC	33	0.25776	0.258896	0.55094	0.999959	661	4	0.00181	1.93237	0.011685	0.107845	144	11
REACTOME_SOS_MEDIATED_SIGNALLING	13	0.19894	0.321564	0.47691	0.999959	589	3	0.0018551	1.92358	0.011924	0.109286	145	4
REACTOME_MAPK_TARGETS_NUCLEAR_EVENTS_MEDIATED_BY_MAP_KINASES	30	0.47302	0.128842	0.74329	0.999959	861	4	0.0018867	1.91714	0.012102	0.110165	146	9
REACTOME_IL_2_SIGNALING	40	0.70452	0.0599619	0.87104	0.999959	1068	6	0.0019122	1.91048	0.012289	0.1111	147	10
PID_BETA_CATENIN_NUC_PATHWAY	77	0.35303	0.187321	0.64965	0.999959	758	10	0.0019749	1.89753	0.012661	0.113694	148	18
PID_CD8_TCR_PATHWAY	50	0.3282	0.203537	0.62584	0.999959	723	8	0.0020167	1.88867	0.012922	0.115257	149	9
BIOCARTA_CCR3_PATHWAY	20	0.97739	0.00562565	0.98713	0.999959	1283	1	0.0020601	1.88025	0.013175	0.115792	150	6
PID_IFNG_PATHWAY	40	0.016984	1.07344	0.084442	0.393764	285	7	0.0020833	1.87585	0.013309	0.115792	151	9
REACTOME_PLATELET_AGGREGATION_PLUG_FORMATION	36	0.24905	0.267301	0.54038	0.999959	655	5	0.0020962	1.87416	0.013361	0.115792	152	8
REACTOME_SIGNAL_AMPLIFICATION	31	0.49883	0.118861	0.76057	0.999959	882	3	0.0020979	1.8739	0.013369	0.115792	153	10
REACTOME_SIGNALING_BY_TGF_BETA_RECEPTOR_COMPLEX	59	0.0075527	1.36565	0.043087	0.239592	239	14	0.0021042	1.87173	0.013436	0.115792	154	10
PID_PDGFRB_PATHWAY	127	0.047252	0.732993	0.18493	0.653637	376	21	0.0021368	1.86624	0.013607	0.115792	155	26
REACTOME_NEF_MEDIATES_DOWN_MODULATION_OF_CELL_SURFACE_RECEPTORS_BY_RECRUITING_THEM_TO_CLATHRIN_ADAPTERS	18	0.33839	0.19685	0.63555	0.999959	737	3	0.0021664	1.8594	0.013823	0.115792	156	4
BIOCARTA_TPO_PATHWAY	23	0.04339	0.760075	0.17375	0.629198	367	3	0.0021665	1.8594	0.013823	0.115792	157	5
ST_INTERLEUKIN_4_PATHWAY	23	0.18426	0.341493	0.45552	0.999959	569	4	0.0021665	1.8594	0.013823	0.115792	158	7
PID_E2F_PATHWAY	68	2.9421e-06	4.47463	3.3525e-05	0.000446	100	25	0.0021717	1.85846	0.013853	0.115792	159	11
BIOCARTA_AKAP13_PATHWAY	11	0.24719	0.269137	0.5381	0.999959	652	1	0.0022255	1.8467	0.014233	0.117674	160	4
SA_REG_CASCADE_OF_CYCLIN_EXPR	13	0.91779	0.0179007	0.95962	0.999959	1224	1	0.0022325	1.84603	0.014255	0.117674	161	6
PID_FAK_PATHWAY	57	0.22597	0.290188	0.51264	0.999959	623	8	0.0022653	1.84016	0.014449	0.118537	162	12
PID_ALPHA_SYNUCLEIN_PATHWAY	31	0.33776	0.197213	0.63502	0.999959	735	5	0.0023235	1.83085	0.014762	0.120361	163	9
REACTOME_MAP_KINASE_ACTIVATION_IN_TLR_CASCADE	49	0.3488	0.19007	0.64555	0.999959	751	7	0.0024773	1.80967	0.0155	0.124269	164	12
REACTOME_SIGNALING_BY_CONSTITUTIVELY_ACTIVE_EGFR	15	0.14822	0.399027	0.399	0.999959	525	2	0.0024808	1.80905	0.015522	0.124269	165	4
REACTOME_REGULATION_OF_KIT_SIGNALING	15	0.94053	0.0135194	0.96935	0.999959	1243	1	0.0024808	1.80905	0.015522	0.124269	166	6
PID_IL3_PATHWAY	25	0.51593	0.11281	0.77124	0.999959	901	3	0.0025089	1.80593	0.015634	0.124415	167	7
BIOCARTA_EGF_PATHWAY	30	0.056219	0.681311	0.2083	0.697297	397	5	0.002548	1.80019	0.015842	0.125324	168	7
BIOCARTA_IGF1R_PATHWAY	21	0.36769	0.178985	0.66224	0.999959	776	2	0.0025988	1.79288	0.016111	0.126692	169	6
PID_EPHA2_FWD_PATHWAY	18	0.98294	0.00443939	0.98983	0.999959	1292	0	0.0026126	1.79008	0.016215	0.126762	170	7
KEGG_ADIPOCYTOKINE_SIGNALING_PATHWAY	67	0.03659	0.816389	0.15262	0.582864	348	14	0.0026384	1.78592	0.016371	0.126957	171	13
PID_TGFBR_PATHWAY	55	0.04332	0.760525	0.17357	0.629198	365	11	0.0026501	1.78434	0.016431	0.126957	172	12
KEGG_P53_SIGNALING_PATHWAY	61	0.0086274	1.3145	0.048473	0.26402	244	16	0.0026668	1.7812	0.01655	0.127139	173	12
PID_SYNDECAN_1_PATHWAY	44	0.51689	0.112495	0.7718	0.999959	902	7	0.0026929	1.77788	0.016677	0.127376	174	12
REACTOME_DEVELOPMENTAL_BIOLOGY	370	0.036016	0.82157	0.15081	0.578837	346	74	0.0027332	1.77384	0.016833	0.127836	175	65
SA_TRKA_RECEPTOR	16	0.76947	0.0463659	0.89874	0.999959	1117	1	0.0028258	1.76003	0.017377	0.131216	176	3
REACTOME_CELL_SURFACE_INTERACTIONS_AT_THE_VASCULAR_WALL	79	0.79643	0.0411161	0.90967	0.999959	1136	8	0.002922	1.7479	0.017869	0.134167	177	20
KEGG_NEUROTROPHIN_SIGNALING_PATHWAY	118	0.50155	0.117857	0.76233	0.999959	884	18	0.0029784	1.74108	0.018152	0.135527	178	24
REACTOME_GASTRIN_CREB_SIGNALLING_PATHWAY_VIA_PKC_AND_MAPK	187	0.94291	0.0130089	0.97049	0.999959	1245	15	0.0030493	1.73156	0.018554	0.137716	179	34
REACTOME_ERK_MAPK_TARGETS	21	0.45299	0.137094	0.7293	0.999959	840	3	0.0030957	1.726	0.018793	0.137716	180	7
REACTOME_IL_RECEPTOR_SHC_SIGNALING	26	0.63365	0.0769219	0.83768	0.999959	1008	2	0.0031013	1.72515	0.01883	0.137716	181	8
REACTOME_CELL_DEATH_SIGNALLING_VIA_NRAGE_NRIF_AND_NADE	56	0.86571	0.0278342	0.93792	0.999959	1185	6	0.003107	1.72446	0.01886	0.137716	182	15
KEGG_SPHINGOLIPID_METABOLISM	38	0.64091	0.0749665	0.84146	0.999959	1016	4	0.0032213	1.71244	0.019389	0.139066	183	11
KEGG_DORSO_VENTRAL_AXIS_FORMATION	22	0.58371	0.0909684	0.81102	0.999959	965	2	0.0032326	1.71162	0.019426	0.139066	184	6
REACTOME_APOPTOTIC_CLEAVAGE_OF_CELL_ADHESION_PROTEINS	10	0.93632	0.0142952	0.96762	0.999959	1240	0	0.0032418	1.71095	0.019456	0.139066	185	4
BIOCARTA_CARM_ER_PATHWAY	34	1.1271e-05	3.88482	0.00013037	0.001533	111	16	0.0032438	1.71079	0.019463	0.139066	186	8
PID_ANTHRAX_PATHWAY	16	0.9689	0.00758788	0.98268	0.999959	1276	0	0.0032705	1.70648	0.019657	0.139483	187	6
SIG_IL4RECEPTOR_IN_B_LYPHOCYTES	26	0.078394	0.579978	0.26304	0.79721	438	4	0.0032863	1.70485	0.019731	0.139483	188	7
REACTOME_LYSOSOME_VESICLE_BIOGENESIS	21	0.25976	0.25711	0.55321	0.999959	665	2	0.0034174	1.69208	0.02032	0.142883	189	5
BIOCARTA_G1_PATHWAY	27	0.2452	0.271046	0.53574	0.999959	647	5	0.003472	1.6867	0.020573	0.143903	190	9
REACTOME_SIGNAL_TRANSDUCTION_BY_L1	34	0.54172	0.103766	0.78747	0.999959	928	4	0.0035097	1.68372	0.020715	0.144135	191	10
REACTOME_SIGNALLING_BY_NGF	208	0.24151	0.274636	0.53133	0.999959	644	36	0.0035935	1.67354	0.021206	0.146787	192	39
PID_A6B1_A6B4_INTEGRIN_PATHWAY	45	0.17683	0.351816	0.44482	0.999959	560	8	0.0036237	1.66989	0.021385	0.147258	193	10
PID_S1P_S1P4_PATHWAY	14	0.83046	0.0346101	0.9234	0.999959	1158	1	0.0037441	1.65855	0.021951	0.150378	194	6
PID_S1P_META_PATHWAY	21	0.9994	0.000251964	0.99942	0.999959	1325	0	0.0038963	1.64547	0.022622	0.154176	195	8
SA_B_CELL_RECEPTOR_COMPLEXES	23	0.99884	0.000430165	0.99901	0.999959	1322	0	0.0039705	1.63795	0.023017	0.156067	196	8
PID_NCADHERIN_PATHWAY	32	0.51164	0.11417	0.76883	0.999959	896	6	0.0040915	1.62577	0.023672	0.159697	197	8
REACTOME_SPRY_REGULATION_OF_FGF_SIGNALING	12	0.93193	0.0150768	0.96588	0.999959	1237	0	0.0041482	1.61843	0.024075	0.161051	198	5
PID_MYC_ACTIV_PATHWAY	75	0.0025069	1.75117	0.017735	0.11379	207	19	0.0041554	1.61764	0.024119	0.161051	199	13
PID_BMP_PATHWAY	42	0.3356	0.198637	0.63294	0.999959	734	6	0.0041978	1.61377	0.024335	0.161051	200	12
KEGG_PRION_DISEASES	33	0.37267	0.176193	0.66651	0.999959	780	2	0.0042083	1.61336	0.024358	0.161051	201	8
BIOCARTA_VEGF_PATHWAY	27	0.057973	0.671315	0.21315	0.705175	401	6	0.0042577	1.60887	0.024611	0.16192	202	4
BIOCARTA_CELLCYCLE_PATHWAY	23	0.18978	0.333744	0.46372	0.999959	578	5	0.0043056	1.60546	0.024805	0.162391	203	8
REACTOME_NRAGE_SIGNALS_DEATH_THROUGH_JNK	42	0.70501	0.0598771	0.87121	0.999959	1069	6	0.0044282	1.59212	0.025579	0.166642	204	12
PID_FRA_PATHWAY	34	0.80673	0.0391203	0.91386	0.999959	1143	2	0.0045324	1.58323	0.026108	0.167156	205	10
BIOCARTA_FCER1_PATHWAY	37	0.52645	0.109037	0.77797	0.999959	907	3	0.0045353	1.58248	0.026153	0.167156	206	11
BIOCARTA_P38MAPK_PATHWAY	38	0.20435	0.314886	0.4843	0.999959	597	6	0.0045361	1.58248	0.026153	0.167156	207	8
REACTOME_ELONGATION_ARREST_AND_RECOVERY	24	0.00074706	2.20434	0.0062468	0.04744	175	9	0.0045493	1.58198	0.026183	0.167156	208	2
PID_ALK1_PATHWAY	26	0.24114	0.275012	0.53087	0.999959	643	4	0.0045714	1.58026	0.026287	0.167156	209	9
REACTOME_SIGNALING_BY_ERBB4	80	0.19987	0.320454	0.47813	0.999959	592	12	0.0046072	1.57682	0.026496	0.16768	210	12
REACTOME_SMAD2_SMAD3_SMAD4_HETEROTRIMER_REGULATES_TRANSCRIPTION	24	0.0076388	1.36169	0.043482	0.24078	240	7	0.0047077	1.56848	0.02701	0.170123	211	5
PID_TRAIL_PATHWAY	24	0.99648	0.00110451	0.99746	0.999959	1314	0	0.0048213	1.56241	0.02739	0.171083	212	8
KEGG_RENAL_CELL_CARCINOMA	68	0.20718	0.311723	0.48784	0.999959	601	13	0.0048262	1.56193	0.02742	0.171083	213	12
REACTOME_THROMBIN_SIGNALLING_THROUGH_PROTEINASE_ACTIVATED_RECEPTORS_PARS	32	0.76641	0.0469704	0.89749	0.999959	1113	2	0.0048956	1.55783	0.02768	0.171902	214	10
KEGG_JAK_STAT_SIGNALING_PATHWAY	136	0.014765	1.12505	0.07498	0.361045	276	25	0.0049332	1.55457	0.027889	0.172392	215	17
KEGG_WNT_SIGNALING_PATHWAY	141	0.13106	0.432151	0.3697	0.981038	500	22	0.0049696	1.55238	0.02803	0.172465	216	30
REACTOME_THE_ROLE_OF_NEF_IN_HIV1_REPLICATION_AND_DISEASE_PATHOGENESIS	24	0.4235	0.15036	0.70736	0.999959	808	3	0.0050337	1.54823	0.028299	0.173313	217	4
REACTOME_SIGNALING_BY_ERBB2	94	0.30187	0.222363	0.59929	0.999959	704	15	0.0050847	1.54459	0.028537	0.173875	218	18
PID_ERBB1_DOWNSTREAM_PATHWAY	103	0.12184	0.452151	0.35306	0.955627	491	15	0.0051084	1.54266	0.028664	0.173875	219	21
KEGG_TYPE_II_DIABETES_MELLITUS	43	0.13644	0.42088	0.37942	0.988136	509	9	0.0051236	1.54086	0.028783	0.173875	220	11
KEGG_GAP_JUNCTION	80	0.89094	0.023068	0.94827	0.999959	1202	5	0.0051706	1.53684	0.029051	0.174701	221	19
PID_PDGFRA_PATHWAY	22	0.57245	0.0943174	0.80479	0.999959	950	2	0.0053333	1.52552	0.029818	0.178508	222	4
REACTOME_UNFOLDED_PROTEIN_RESPONSE	72	0.0041781	1.57196	0.026794	0.161126	221	22	0.0054209	1.5182	0.030325	0.180726	223	11
BIOCARTA_PITX2_PATHWAY	15	0.027176	0.914995	0.12162	0.514867	313	3	0.0055014	1.513	0.03069	0.182085	224	6
REACTOME_O_LINKED_GLYCOSYLATION_OF_MUCINS	40	0.89551	0.0222718	0.95001	0.999959	1209	4	0.0056848	1.50176	0.031495	0.184695	225	8
REACTOME_SIGNALING_BY_NOTCH1	65	0.046107	0.741411	0.18138	0.642812	375	15	0.0056872	1.50166	0.031502	0.184695	226	10
REACTOME_SIGNALING_BY_NOTCH	92	0.10738	0.488571	0.32466	0.903667	477	18	0.0056976	1.50104	0.031547	0.184695	227	16
REACTOME_REGULATION_OF_BETA_CELL_DEVELOPMENT	29	0.099332	0.511336	0.30808	0.878628	466	8	0.0057462	1.49778	0.031785	0.185274	228	6
KEGG_LYSOSOME	115	0.86304	0.0282882	0.93694	0.999959	1182	13	0.0060974	1.47575	0.033439	0.194064	229	24
REACTOME_NOTCH1_INTRACELLULAR_DOMAIN_REGULATES_TRANSCRIPTION	42	0.0018807	1.8622	0.013734	0.092184	198	14	0.0061866	1.47112	0.033797	0.194926	230	8
ST_PHOSPHOINOSITIDE_3_KINASE_PATHWAY	37	0.42379	0.150237	0.70756	0.999959	809	6	0.0062255	1.46902	0.033961	0.194926	231	9
PID_DNA_PK_PATHWAY	15	0.14197	0.410441	0.38865	0.999959	516	3	0.0062386	1.46816	0.034028	0.194926	232	6
BIOCARTA_PPARA_PATHWAY	55	0.10626	0.491699	0.32233	0.901834	475	8	0.0066249	1.44801	0.035644	0.202484	233	10
REACTOME_FORMATION_OF_RNA_POL_II_ELONGATION_COMPLEX_	35	2.7831e-06	4.47463	3.3525e-05	0.000446	97	16	0.0066275	1.44792	0.035652	0.202484	234	2
REACTOME_IL_3_5_AND_GM_CSF_SIGNALING	42	0.80252	0.039929	0.91216	0.999959	1139	4	0.0068352	1.43557	0.03668	0.205166	235	11
BIOCARTA_ECM_PATHWAY	22	0.21727	0.299902	0.5013	0.999959	616	2	0.0068549	1.43496	0.036732	0.205166	236	6
PID_EPHRINB_REV_PATHWAY	30	0.78119	0.0441536	0.90333	0.999959	1128	4	0.0068786	1.43363	0.036844	0.205166	237	8
REACTOME_INTEGRATION_OF_PROVIRUS	8	0.036108	0.820649	0.15113	0.578837	347	1	0.0068878	1.43346	0.036859	0.205166	238	2
REACTOME_SIGNALLING_TO_RAS	26	0.080127	0.573505	0.26699	0.804411	441	5	0.0068963	1.43302	0.036896	0.205166	239	7
REACTOME_G_ALPHA1213_SIGNALLING_EVENTS	72	0.8693	0.0271356	0.93943	0.999959	1189	8	0.0069851	1.4284	0.037291	0.206498	240	17
PID_MET_PATHWAY	79	0.23188	0.284264	0.51968	0.999959	631	12	0.0073144	1.41305	0.038632	0.213036	241	14
PID_ERA_GENOMIC_PATHWAY	63	0.03032	0.878079	0.13241	0.543133	324	15	0.0074415	1.40698	0.039176	0.215142	242	10
REACTOME_ACTIVATION_OF_CHAPERONE_GENES_BY_XBP1S	42	0.033855	0.841698	0.14398	0.566129	338	10	0.0077217	1.39333	0.040427	0.221007	243	9
KEGG_NITROGEN_METABOLISM	9	0.057322	0.67508	0.21131	0.703826	399	3	0.0077495	1.39173	0.040576	0.221007	244	4
REACTOME_INTEGRATION_OF_ENERGY_METABOLISM	112	0.66138	0.0699786	0.85118	0.999959	1037	14	0.0079382	1.3832	0.041381	0.224241	245	23
PID_RAS_PATHWAY	27	0.15989	0.379271	0.41757	0.999959	538	4	0.0079718	1.38188	0.041507	0.224241	246	7
SIG_INSULIN_RECEPTOR_PATHWAY_IN_CARDIAC_MYOCYTES	49	0.15594	0.386148	0.41101	0.999959	532	11	0.0081247	1.37614	0.042059	0.2263	247	10
REACTOME_HIV_LIFE_CYCLE	103	1.8672e-10	5.42887	3.725e-06	7.4e-05	39	43	0.0084974	1.35917	0.043735	0.23437	248	7
BIOCARTA_HIF_PATHWAY	15	0.011503	1.21231	0.061332	0.31593	258	3	0.0088609	1.34405	0.045285	0.241699	249	3
BIOCARTA_KERATINOCYTE_PATHWAY	44	0.23256	0.283513	0.52058	0.999959	632	4	0.0089105	1.3417	0.04553	0.24204	250	10
REACTOME_ADAPTIVE_IMMUNE_SYSTEM	462	7.038e-05	3.11291	0.00077107	0.007372	139	115	0.0092002	1.32999	0.046775	0.247387	251	55
ST_WNT_CA2_CYCLIC_GMP_PATHWAY	19	0.72412	0.0557247	0.87958	0.999959	1082	2	0.0092414	1.32874	0.046909	0.247387	252	6
REACTOME_RNA_POL_II_PRE_TRANSCRIPTION_EVENTS	50	1.7174e-07	5.42887	3.725e-06	7.4e-05	65	23	0.0094544	1.31967	0.047899	0.251614	253	5
PID_BCR_5PATHWAY	63	0.1826	0.343758	0.45315	0.999959	567	11	0.0097712	1.3063	0.049397	0.255872	254	11
REACTOME_SIGNALING_BY_ACTIVATED_POINT_MUTANTS_OF_FGFR1	11	0.49474	0.120308	0.75804	0.999959	877	2	0.0098073	1.3048	0.049568	0.255872	255	3
KEGG_TIGHT_JUNCTION	125	0.61736	0.0813983	0.82909	0.999959	995	16	0.0098369	1.30395	0.049665	0.255872	256	24
REACTOME_TRANSCRIPTIONAL_ACTIVITY_OF_SMAD2_SMAD3_SMAD4_HETEROTRIMER	35	0.014422	1.13267	0.073676	0.356058	275	8	0.0098391	1.30395	0.049665	0.255872	257	6
PID_EPHB_FWD_PATHWAY	38	0.6473	0.0734209	0.84446	0.999959	1020	3	0.0098442	1.30388	0.049673	0.255872	258	8
REACTOME_SIGNAL_REGULATORY_PROTEIN_SIRP_FAMILY_INTERACTIONS	10	0.98074	0.00487837	0.98883	0.999959	1286	0	0.009996	1.29754	0.050403	0.256838	259	3
BIOCARTA_IL4_PATHWAY	10	0.32038	0.208955	0.61808	0.999959	718	1	0.009996	1.29754	0.050403	0.256838	260	3
REACTOME_ACTIVATION_OF_THE_AP1_FAMILY_OF_TRANSCRIPTION_FACTORS	10	0.23828	0.277893	0.52736	0.999959	640	2	0.010007	1.29722	0.05044	0.256838	261	3
REACTOME_GLYCOSPHINGOLIPID_METABOLISM	32	0.94255	0.013094	0.9703	0.999959	1244	1	0.010134	1.29314	0.050917	0.258276	262	9
BIOCARTA_PDGF_PATHWAY	31	0.058037	0.671009	0.2133	0.705175	402	5	0.010423	1.28296	0.052124	0.263393	263	6
BIOCARTA_SRCRPTP_PATHWAY	11	0.014194	1.13775	0.07282	0.354495	273	4	0.01099	1.26521	0.054299	0.272315	264	2
REACTOME_CD28_DEPENDENT_VAV1_PATHWAY	11	0.10403	0.497764	0.31786	0.895547	471	4	0.01099	1.26521	0.054299	0.272315	265	3
PID_REG_GR_PATHWAY	77	0.27498	0.243546	0.57076	0.999959	682	16	0.011352	1.25322	0.055819	0.278884	266	14
REACTOME_NGF_SIGNALLING_VIA_TRKA_FROM_THE_PLASMA_MEMBRANE	132	0.09628	0.519835	0.30211	0.872826	460	24	0.011443	1.25004	0.056229	0.279879	267	22
PID_NFAT_3PATHWAY	52	0.00032562	2.50408	0.0031327	0.025982	160	20	0.011548	1.24701	0.056623	0.280462	268	12
BIOCARTA_NKCELLS_PATHWAY	18	0.99262	0.00215946	0.99504	0.999959	1308	0	0.011631	1.24416	0.056996	0.280462	269	5
KEGG_TASTE_TRANSDUCTION	26	0.24546	0.270811	0.53603	0.999959	648	4	0.011704	1.24285	0.057167	0.280462	270	7
BIOCARTA_BCR_PATHWAY	33	0.25776	0.258896	0.55094	0.999959	660	4	0.011758	1.24104	0.057406	0.280462	271	7
PID_P38_MK2_PATHWAY	21	0.099013	0.512339	0.30737	0.878473	465	5	0.011775	1.24054	0.057473	0.280462	272	5
PID_SYNDECAN_3_PATHWAY	16	0.46301	0.132869	0.73643	0.999959	854	3	0.011846	1.23824	0.057778	0.280462	273	5
KEGG_LONG_TERM_DEPRESSION	66	0.99768	0.000760681	0.99825	0.999959	1318	3	0.011862	1.2379	0.057823	0.280462	274	15
PID_FOXM1_PATHWAY	40	0.0017507	1.88844	0.012929	0.088119	195	10	0.012262	1.22593	0.059439	0.285838	275	9
PID_CDC42_PATHWAY	67	0.32435	0.206258	0.62193	0.999959	720	12	0.012312	1.22489	0.059581	0.285838	276	14
ST_MYOCYTE_AD_PATHWAY	27	0.34422	0.193034	0.64116	0.999959	745	3	0.012322	1.22473	0.059603	0.285838	277	8
KEGG_FOCAL_ADHESION	193	0.35509	0.186099	0.65148	0.999959	762	26	0.01243	1.22105	0.06011	0.285838	278	37
PID_HDAC_CLASSI_PATHWAY	66	1.3896e-09	5.42887	3.725e-06	7.4e-05	52	32	0.01246	1.22035	0.060207	0.285838	279	12
REACTOME_FGFR1_LIGAND_BINDING_AND_ACTIVATION	14	0.62997	0.0779548	0.83569	0.999959	1004	2	0.012465	1.22024	0.060222	0.285838	280	4
PID_CXCR4_PATHWAY	98	0.17222	0.358764	0.43776	0.999959	553	13	0.012673	1.21501	0.060952	0.288274	281	21
PID_RETINOIC_ACID_PATHWAY	30	0.011034	1.22751	0.059223	0.309901	253	9	0.012771	1.21147	0.061451	0.289604	282	6
KEGG_REGULATION_OF_ACTIN_CYTOSKELETON	202	0.18639	0.338471	0.4587	0.999959	570	26	0.012892	1.20822	0.061913	0.29075	283	38
BIOCARTA_CBL_PATHWAY	13	0.84576	0.0316665	0.92968	0.999959	1166	1	0.012975	1.20639	0.062174	0.290946	284	3
KEGG_NOTCH_SIGNALING_PATHWAY	46	0.15746	0.383356	0.41366	0.999959	535	4	0.013193	1.20138	0.062896	0.293295	285	6
PID_NFAT_TFPATHWAY	45	0.88645	0.0238381	0.94659	0.999959	1200	3	0.013324	1.19703	0.063529	0.295212	286	11
NABA_COLLAGENS	41	0.56223	0.0974152	0.79907	0.999959	942	6	0.013525	1.19216	0.064245	0.297495	287	10
PID_SMAD2_3PATHWAY	17	0.0096233	1.27582	0.052988	0.283955	248	6	0.0136	1.1895	0.06464	0.298285	288	5
REACTOME_P75_NTR_RECEPTOR_MEDIATED_SIGNALLING	77	0.35602	0.185533	0.65233	0.999959	764	13	0.01371	1.18666	0.065064	0.299205	289	17
REACTOME_AXON_GUIDANCE	230	0.76754	0.046743	0.89796	0.999959	1114	32	0.013864	1.1825	0.06569	0.300449	290	42
PID_RAC1_REG_PATHWAY	36	0.53506	0.106055	0.78333	0.999959	919	6	0.013893	1.18186	0.065787	0.300449	291	8
REACTOME_SIGNALING_BY_BMP	22	0.18787	0.336412	0.46088	0.999959	574	3	0.014526	1.1663	0.068186	0.310338	292	7
ST_GA13_PATHWAY	34	0.53518	0.106005	0.78342	0.999959	920	4	0.015012	1.15544	0.069914	0.316619	293	9
BIOCARTA_ARENRF2_PATHWAY	13	0.36593	0.180015	0.66067	0.999959	773	3	0.015047	1.15423	0.070108	0.316619	294	4
REACTOME_NFKB_AND_MAP_KINASES_ACTIVATION_MEDIATED_BY_TLR4_SIGNALING_REPERTOIRE	68	0.43195	0.14646	0.71374	0.999959	819	9	0.015122	1.15221	0.070436	0.316619	295	13
REACTOME_PLC_BETA_MEDIATED_EVENTS	40	0.91853	0.0177514	0.95995	0.999959	1225	3	0.015247	1.14932	0.070905	0.316619	296	10
KEGG_OTHER_GLYCAN_DEGRADATION	16	0.67912	0.0657743	0.85946	0.999959	1050	1	0.01532	1.14723	0.071248	0.316619	297	5
PID_RB_1PATHWAY	62	0.014184	1.13798	0.072782	0.354495	272	15	0.015373	1.14641	0.071382	0.316619	298	14
ST_B_CELL_ANTIGEN_RECEPTOR	38	0.11121	0.478326	0.33241	0.914653	483	8	0.015401	1.14582	0.071479	0.316619	299	8
REACTOME_OPIOID_SIGNALLING	75	0.65295	0.0721166	0.847	0.999959	1026	9	0.015544	1.14316	0.071918	0.316619	300	15
REACTOME_EARLY_PHASE_OF_HIV_LIFE_CYCLE	12	0.0023627	1.77635	0.016736	0.1085	205	2	0.015552	1.14298	0.071948	0.316619	301	2
KEGG_NON_HOMOLOGOUS_END_JOINING	12	0.0023627	1.77635	0.016736	0.1085	204	3	0.015552	1.14298	0.071948	0.316619	302	4
REACTOME_PLATELET_ACTIVATION_SIGNALING_AND_AGGREGATION	191	0.64444	0.0741415	0.84306	0.999959	1018	26	0.015715	1.13909	0.072596	0.317562	303	34
PID_ERBB1_INTERNALIZATION_PATHWAY	39	0.89436	0.0224547	0.94961	0.999959	1208	4	0.015774	1.1374	0.072879	0.317562	304	8
BIOCARTA_GSK3_PATHWAY	27	0.34178	0.194574	0.63889	0.999959	742	4	0.015776	1.1374	0.072879	0.317562	305	8
PID_TELOMERASE_PATHWAY	67	0.0010099	2.08547	0.0082136	0.059977	182	17	0.015872	1.13514	0.073259	0.318174	306	11
ST_GAQ_PATHWAY	27	0.20787	0.310887	0.48878	0.999959	604	4	0.015989	1.13219	0.073758	0.319299	307	8
REACTOME_HS_GAG_DEGRADATION	20	0.10283	0.501248	0.31532	0.893506	469	6	0.016561	1.12012	0.075837	0.326813	308	4
BIOCARTA_SKP2E2F_PATHWAY	9	0.17769	0.350636	0.44603	0.999959	561	2	0.0166	1.11927	0.075986	0.326813	309	4
KEGG_ADHERENS_JUNCTION	72	0.032504	0.855301	0.13954	0.558531	331	8	0.016695	1.11748	0.076299	0.326844	310	15
REACTOME_SEROTONIN_RECEPTORS	11	0.25238	0.26409	0.54439	0.999959	658	2	0.016809	1.11524	0.076694	0.326844	311	4
PID_IL1_PATHWAY	34	0.33392	0.199819	0.63122	0.999959	731	6	0.016821	1.11503	0.076731	0.326844	312	6
REACTOME_ERKS_ARE_INACTIVATED	12	0.77565	0.0451354	0.90129	0.999959	1124	1	0.017086	1.10975	0.07767	0.327814	313	4
BIOCARTA_BARR_MAPK_PATHWAY	12	0.89706	0.0219885	0.95063	0.999959	1211	1	0.017086	1.10975	0.07767	0.327814	314	3
REACTOME_LATE_PHASE_OF_HIV_LIFE_CYCLE	91	2.7099e-11	5.42887	3.725e-06	7.4e-05	33	41	0.01714	1.10821	0.077945	0.327814	315	5
REACTOME_RNA_POL_II_TRANSCRIPTION	91	1.0376e-13	5.42887	3.725e-06	7.4e-05	19	44	0.01714	1.10821	0.077945	0.327814	316	6
REACTOME_TRANSPORT_OF_VITAMINS_NUCLEOSIDES_AND_RELATED_MOLECULES	28	0.47833	0.126749	0.74688	0.999959	866	3	0.017331	1.10462	0.078593	0.328741	317	7
REACTOME_ZINC_TRANSPORTERS	15	0.94556	0.012432	0.97178	0.999959	1249	1	0.017362	1.10425	0.07866	0.328741	318	3
PID_VEGFR1_2_PATHWAY	68	0.028272	0.901945	0.12533	0.527087	316	11	0.017517	1.10101	0.079249	0.330162	319	11
REACTOME_CA_DEPENDENT_EVENTS	28	0.82714	0.0352455	0.92205	0.999959	1157	3	0.017667	1.09816	0.07977	0.331296	320	7
REACTOME_REGULATION_OF_SIGNALING_BY_CBL	18	0.99657	0.0010871	0.9975	0.999959	1315	0	0.017921	1.09336	0.080657	0.333935	321	5
REACTOME_MEMBRANE_TRAFFICKING	114	0.66094	0.0700858	0.85097	0.999959	1036	16	0.018039	1.09076	0.081141	0.334896	322	17
REACTOME_G1_PHASE	32	0.092239	0.531919	0.29382	0.85662	455	8	0.018314	1.08596	0.082043	0.337569	323	7
PID_TCPTP_PATHWAY	42	0.0066867	1.40649	0.03922	0.223707	233	12	0.018618	1.08094	0.082996	0.339586	324	9
REACTOME_FGFR_LIGAND_BINDING_AND_ACTIVATION	21	0.43919	0.143193	0.71913	0.999959	828	3	0.01864	1.08055	0.083071	0.339586	325	5
BIOCARTA_CERAMIDE_PATHWAY	22	0.20976	0.308804	0.49113	0.999959	608	3	0.018761	1.07803	0.083555	0.339586	326	5
BIOCARTA_CXCR4_PATHWAY	22	0.16259	0.374595	0.42209	0.999959	541	5	0.018761	1.07803	0.083555	0.339586	327	6
BIOCARTA_EDG1_PATHWAY	27	0.994	0.00182352	0.99581	0.999959	1311	1	0.018954	1.0746	0.084218	0.341237	328	7
KEGG_BASAL_TRANSCRIPTION_FACTORS	33	0.016755	1.07795	0.08357	0.392454	283	10	0.019139	1.07115	0.084889	0.342908	329	6
PID_ECADHERIN_NASCENT_AJ_PATHWAY	39	0.92972	0.0154817	0.96498	0.999959	1234	3	0.019258	1.06933	0.085246	0.343309	330	10
BIOCARTA_TCR_PATHWAY	43	0.23015	0.286031	0.51757	0.999959	629	9	0.019463	1.06547	0.086006	0.344617	331	8
REACTOME_ACTIVATION_OF_THE_PRE_REPLICATIVE_COMPLEX	29	5.2731e-09	5.42887	3.725e-06	7.4e-05	53	17	0.01949	1.06495	0.08611	0.344617	332	4
PID_LKB1_PATHWAY	45	0.015517	1.10725	0.078117	0.370774	280	13	0.01953	1.06374	0.086349	0.344617	333	9
REACTOME_THROMBOXANE_SIGNALLING_THROUGH_TP_RECEPTOR	23	0.64837	0.073241	0.84481	0.999959	1021	2	0.019686	1.0605	0.086997	0.346164	334	7
PID_CDC42_REG_PATHWAY	30	0.042257	0.768607	0.17037	0.62364	363	9	0.019966	1.05583	0.087936	0.348048	335	4
ST_GA12_PATHWAY	23	0.99225	0.00227732	0.99477	0.999959	1307	0	0.020045	1.05433	0.088241	0.348048	336	7
REACTOME_SIGNALING_BY_ROBO_RECEPTOR	28	0.36069	0.182818	0.65642	0.999959	770	5	0.020051	1.05426	0.088256	0.348048	337	4
REACTOME_PLATELET_HOMEOSTASIS	76	0.83979	0.0327751	0.92731	0.999959	1160	7	0.020129	1.0529	0.088532	0.348102	338	17
REACTOME_MYD88_MAL_CASCADE_INITIATED_ON_PLASMA_MEMBRANE	78	0.6305	0.0777937	0.836	0.999959	1005	9	0.020293	1.04999	0.089128	0.348762	339	15
ST_T_CELL_SIGNAL_TRANSDUCTION	44	0.14118	0.412076	0.38719	0.999164	515	11	0.020323	1.04952	0.089224	0.348762	340	8
REACTOME_SIGNALING_BY_SCF_KIT	72	0.12966	0.435334	0.367	0.981038	497	12	0.020806	1.04161	0.090863	0.353758	341	14
BIOCARTA_MAL_PATHWAY	17	0.40291	0.160283	0.69138	0.999959	797	2	0.020846	1.04079	0.091035	0.353758	342	4
BIOCARTA_MCALPAIN_PATHWAY	23	0.038642	0.797076	0.15956	0.594794	355	4	0.021166	1.03591	0.092063	0.356162	343	6
BIOCARTA_TNFR1_PATHWAY	29	0.028714	0.896778	0.12683	0.531733	317	4	0.021198	1.03532	0.092189	0.356162	344	8
REACTOME_APOPTOSIS	135	0.0027812	1.71379	0.019329	0.121838	210	37	0.021356	1.03318	0.092644	0.356851	345	19
REACTOME_SIGNALING_BY_THE_B_CELL_RECEPTOR_BCR	118	0.0010817	2.0632	0.0086457	0.062446	184	34	0.021421	1.03196	0.092905	0.356851	346	9
PID_ENDOTHELIN_PATHWAY	60	0.96293	0.00883154	0.97987	0.999959	1273	4	0.021639	1.02825	0.093702	0.358875	347	14
BIOCARTA_BARRESTIN_SRC_PATHWAY	14	0.92953	0.0155177	0.9649	0.999959	1233	1	0.022067	1.02144	0.095184	0.362691	348	4
SIG_BCR_SIGNALING_PATHWAY	46	0.17097	0.360862	0.43565	0.999959	552	8	0.022091	1.02116	0.095244	0.362691	349	9
REACTOME_PRE_NOTCH_EXPRESSION_AND_PROCESSING	37	0.31399	0.213398	0.61179	0.999959	712	6	0.022316	1.01734	0.096086	0.364851	350	8
REACTOME_SPHINGOLIPID_METABOLISM	62	0.58931	0.0892742	0.81419	0.999959	970	6	0.022447	1.01519	0.096563	0.365057	351	14
REACTOME_GENERIC_TRANSCRIPTION_PATHWAY	140	8.5554e-05	3.0292	0.00093497	0.008876	140	40	0.022478	1.01462	0.096689	0.365057	352	17
SA_G1_AND_S_PHASES	13	0.17969	0.347773	0.44898	0.999959	562	4	0.02282	1.00943	0.097851	0.367581	353	4
REACTOME_EGFR_DOWNREGULATION	23	0.21634	0.3009	0.50015	0.999959	615	5	0.022842	1.00917	0.097911	0.367581	354	2
PID_GLYPICAN_1PATHWAY	26	0.82526	0.0356414	0.92121	0.999959	1155	3	0.023026	1.00656	0.0985	0.368749	355	6
REACTOME_TERMINATION_OF_O_GLYCAN_BIOSYNTHESIS	11	0.33156	0.201363	0.62898	0.999959	727	2	0.023203	1.00421	0.099036	0.369359	356	3
REACTOME_MHC_CLASS_II_ANTIGEN_PRESENTATION	74	0.059183	0.664823	0.21636	0.711732	404	15	0.023457	1.00056	0.09987	0.369359	357	10
REACTOME_ACTIVATION_OF_ATR_IN_RESPONSE_TO_REPLICATION_STRESS	35	3.9842e-14	5.42887	3.725e-06	7.4e-05	18	24	0.023474	1.00021	0.099952	0.369359	358	3
REACTOME_G_ALPHA_Z_SIGNALLING_EVENTS	44	0.86459	0.0279963	0.93757	0.999959	1184	3	0.023558	0.998959	0.10024	0.369359	359	9
REACTOME_REGULATION_OF_GENE_EXPRESSION_IN_BETA_CELLS	19	0.11434	0.469993	0.33885	0.922811	488	5	0.023618	0.997834	0.1005	0.369359	360	4
REACTOME_TRAF6_MEDIATED_INDUCTION_OF_NFKB_AND_MAP_KINASES_UPON_TLR7_8_OR_9_ACTIVATION	72	0.64649	0.0735855	0.84414	0.999959	1019	8	0.023637	0.997488	0.10058	0.369359	361	14
REACTOME_ADP_SIGNALLING_THROUGH_P2RY12	21	0.61492	0.0820641	0.82782	0.999959	993	2	0.023651	0.997359	0.10061	0.369359	362	5
PID_INTEGRIN_A4B1_PATHWAY	33	0.29646	0.226389	0.59376	0.999959	697	5	0.023802	0.99555	0.10103	0.369869	363	9
KEGG_CHEMOKINE_SIGNALING_PATHWAY	166	0.27397	0.244316	0.56975	0.999959	680	20	0.024572	0.985521	0.10339	0.377475	364	30
BIOCARTA_P53_PATHWAY	15	0.06562	0.63326	0.23267	0.742088	416	4	0.025001	0.979473	0.10484	0.381731	365	5
REACTOME_METAL_ION_SLC_TRANSPORTERS	22	0.90147	0.0210712	0.95264	0.999959	1213	2	0.025361	0.974612	0.10602	0.384962	366	4
PID_CERAMIDE_PATHWAY	48	0.51407	0.113425	0.77015	0.999959	899	6	0.02554	0.971876	0.10669	0.386341	367	10
PID_HES_HEY_PATHWAY	47	0.0037886	1.6073	0.0247	0.151976	216	10	0.025875	0.967784	0.1077	0.38895	368	9
REACTOME_DOUBLE_STRAND_BREAK_REPAIR	20	5.6666e-06	4.25278	5.5875e-05	0.000721	103	10	0.026262	0.963172	0.10885	0.392028	369	3
PID_ERBB_NETWORK_PATHWAY	15	0.95989	0.00947912	0.97841	0.999959	1271	0	0.026539	0.959477	0.10978	0.394253	370	3
KEGG_MAPK_SIGNALING_PATHWAY	250	0.47827	0.126767	0.74685	0.999959	865	33	0.026627	0.958134	0.11012	0.394253	371	38
KEGG_ECM_RECEPTOR_INTERACTION	83	0.30157	0.222493	0.59911	0.999959	703	14	0.026793	0.956481	0.11054	0.394253	372	17
REACTOME_GOLGI_ASSOCIATED_VESICLE_BIOGENESIS	47	0.48991	0.122214	0.75472	0.999959	873	7	0.026849	0.955774	0.11072	0.394253	373	9
BIOCARTA_TGFB_PATHWAY	19	0.062754	0.647451	0.22519	0.730922	409	5	0.026917	0.954873	0.11095	0.394253	374	5
KEGG_DRUG_METABOLISM_OTHER_ENZYMES	28	0.4976	0.119341	0.75973	0.999959	879	4	0.027386	0.949079	0.11244	0.397817	375	5
REACTOME_G2_M_CHECKPOINTS	41	2.0388e-15	5.42887	3.725e-06	7.4e-05	15	28	0.027443	0.948655	0.11255	0.397817	376	3
BIOCARTA_GLYCOLYSIS_PATHWAY	9	0.012815	1.17382	0.067016	0.336092	265	4	0.02776	0.944813	0.11355	0.400281	377	2
PID_ARF_3PATHWAY	19	0.69466	0.0622264	0.86651	0.999959	1063	2	0.027982	0.942486	0.11416	0.400407	378	1
BIOCARTA_STRESS_PATHWAY	25	0.38905	0.16728	0.68033	0.999959	785	3	0.028047	0.941878	0.11432	0.400407	379	7
ST_G_ALPHA_S_PATHWAY	15	0.35461	0.186359	0.65109	0.999959	761	3	0.028207	0.939831	0.11486	0.400407	380	5
PID_SYNDECAN_4_PATHWAY	32	0.16807	0.365694	0.43083	0.999959	547	4	0.028264	0.939189	0.11503	0.400407	381	8
REACTOME_TRANSCRIPTION	151	2.5594e-16	5.42887	3.725e-06	7.4e-05	13	65	0.028281	0.938962	0.11509	0.400407	382	11
REACTOME_PROLONGED_ERK_ACTIVATION_EVENTS	18	0.69398	0.0623618	0.86624	0.999959	1062	2	0.029382	0.926392	0.11847	0.410417	383	4
KEGG_SMALL_CELL_LUNG_CANCER	81	0.098611	0.513159	0.30679	0.878473	464	15	0.029515	0.924782	0.11891	0.410417	384	15
REACTOME_CLASS_C_3_METABOTROPIC_GLUTAMATE_PHEROMONE_RECEPTORS	14	0.8146	0.0375217	0.91723	0.999959	1148	1	0.029575	0.924161	0.11908	0.410417	385	4
PID_PTP1B_PATHWAY	48	0.0065978	1.41089	0.038825	0.22241	232	6	0.029627	0.923724	0.1192	0.410417	386	9
REACTOME_AMINO_ACID_SYNTHESIS_AND_INTERCONVERSION_TRANSAMINATION	16	0.37066	0.177316	0.66479	0.999959	778	3	0.030526	0.913747	0.12197	0.416895	387	5
ST_STAT3_PATHWAY	9	0.016298	1.08849	0.081566	0.384401	282	3	0.030573	0.913249	0.12211	0.416895	388	3
PID_NEPHRIN_NEPH1_PATHWAY	31	0.19174	0.331074	0.46658	0.999959	582	6	0.030664	0.912432	0.12234	0.416895	389	6
REACTOME_CD28_CO_STIMULATION	31	0.44442	0.14064	0.72337	0.999959	832	6	0.030664	0.912432	0.12234	0.416895	390	8
REACTOME_SLC_MEDIATED_TRANSMEMBRANE_TRANSPORT	233	0.94721	0.0120836	0.97256	0.999959	1254	29	0.030813	0.910696	0.12283	0.4175	391	38
KEGG_CALCIUM_SIGNALING_PATHWAY	167	0.49037	0.122036	0.75503	0.999959	874	19	0.031119	0.907806	0.12365	0.418726	392	30
PID_HDAC_CLASSIII_PATHWAY	24	0.25931	0.257495	0.55272	0.999959	664	2	0.031189	0.907209	0.12382	0.418726	393	5
REACTOME_INCRETIN_SYNTHESIS_SECRETION_AND_INACTIVATION	20	0.33916	0.196413	0.63619	0.999959	739	2	0.031376	0.905215	0.12439	0.419029	394	6
PID_ARF6_DOWNSTREAM_PATHWAY	15	0.98782	0.00326073	0.99252	0.999959	1302	0	0.031472	0.904412	0.12462	0.419029	395	4
BIOCARTA_LYM_PATHWAY	10	0.53183	0.107204	0.78126	0.999959	914	1	0.031539	0.903577	0.12486	0.419029	396	4
BIOCARTA_CDMAC_PATHWAY	15	0.2868	0.234309	0.58303	0.999959	691	2	0.031782	0.900941	0.12562	0.420518	397	3
REACTOME_TRANS_GOLGI_NETWORK_VESICLE_BUDDING	52	0.46412	0.13235	0.73731	0.999959	855	8	0.032358	0.895103	0.12732	0.425133	398	9
PID_PS1_PATHWAY	44	0.13622	0.421315	0.37904	0.988136	508	10	0.032494	0.893435	0.12781	0.425705	399	8
KEGG_PPAR_SIGNALING_PATHWAY	62	0.57092	0.0947764	0.80394	0.999959	948	8	0.032637	0.891841	0.12828	0.426225	400	10
KEGG_GLYCOSPHINGOLIPID_BIOSYNTHESIS_GLOBO_SERIES	14	0.79425	0.041589	0.90868	0.999959	1135	1	0.032811	0.889983	0.12883	0.426965	401	4
PID_THROMBIN_PAR4_PATHWAY	15	0.95319	0.010884	0.97525	0.999959	1264	0	0.032968	0.888166	0.12937	0.427327	402	5
REACTOME_NOTCH_HLH_TRANSCRIPTION_PATHWAY	12	0.12572	0.443468	0.36019	0.969024	494	3	0.033032	0.887462	0.12958	0.427327	403	1
REACTOME_ELEVATION_OF_CYTOSOLIC_CA2_LEVELS	8	0.80618	0.0392534	0.91358	0.999959	1141	0	0.03316	0.886324	0.12992	0.427372	404	1
REACTOME_MITOTIC_G1_G1_S_PHASES	126	1.5096e-14	5.42887	3.725e-06	7.4e-05	17	54	0.033629	0.881801	0.13128	0.430791	405	15
PID_P38_ALPHA_BETA_DOWNSTREAM_PATHWAY	37	0.78164	0.044043	0.90356	0.999959	1129	2	0.034047	0.877948	0.13245	0.433559	406	7
KEGG_VASCULAR_SMOOTH_MUSCLE_CONTRACTION	104	0.93707	0.014156	0.96793	0.999959	1241	8	0.034225	0.87641	0.13292	0.434026	407	19
PID_WNT_NONCANONICAL_PATHWAY	32	0.080309	0.572628	0.26753	0.804411	442	7	0.034499	0.873901	0.13369	0.435462	408	7
PID_AVB3_INTEGRIN_PATHWAY	74	0.44156	0.142017	0.72108	0.999959	831	9	0.034919	0.870278	0.13481	0.438052	409	15
REACTOME_GLUCAGON_SIGNALING_IN_METABOLIC_REGULATION	32	0.58698	0.090011	0.81281	0.999959	968	3	0.035401	0.865632	0.13626	0.439549	410	7
REACTOME_CIRCADIAN_REPRESSION_OF_EXPRESSION_BY_REV_ERBA	22	0.0083546	1.32613	0.047192	0.259165	242	6	0.035406	0.865632	0.13626	0.439549	411	4
REACTOME_PRE_NOTCH_TRANSCRIPTION_AND_TRANSLATION	22	0.19741	0.32338	0.47492	0.999959	587	4	0.035406	0.865632	0.13626	0.439549	412	5
REACTOME_GAB1_SIGNALOSOME	36	0.049923	0.716043	0.19229	0.662071	385	8	0.03552	0.864359	0.13666	0.439755	413	5
PID_PRL_SIGNALING_EVENTS_PATHWAY	23	0.15721	0.383829	0.41321	0.999959	533	2	0.036031	0.860089	0.13801	0.443045	414	6
KEGG_MATURITY_ONSET_DIABETES_OF_THE_YOUNG	24	0.10705	0.489509	0.32396	0.903667	476	7	0.036575	0.855177	0.13958	0.446485	415	4
REACTOME_REGULATION_OF_INSULIN_SECRETION	85	0.53847	0.10487	0.78547	0.999959	926	10	0.036647	0.854617	0.13976	0.446485	416	17
KEGG_DILATED_CARDIOMYOPATHY	87	0.7269	0.0550833	0.88088	0.999959	1086	7	0.036867	0.852447	0.14046	0.447049	417	17
KEGG_T_CELL_RECEPTOR_SIGNALING_PATHWAY	105	0.66617	0.0688372	0.85342	0.999959	1042	17	0.036913	0.851984	0.14061	0.447049	418	20
REACTOME_GLYCOLYSIS	25	0.064325	0.639994	0.22909	0.735412	414	6	0.037236	0.849182	0.14152	0.448055	419	4
REACTOME_PI3K_EVENTS_IN_ERBB2_SIGNALING	42	0.22274	0.293649	0.50857	0.999959	620	7	0.037258	0.848937	0.1416	0.448055	420	6
BIOCARTA_PAR1_PATHWAY	37	0.63403	0.0768285	0.83786	0.999959	1009	6	0.038405	0.839082	0.14485	0.456349	421	9
REACTOME_RORA_ACTIVATES_CIRCADIAN_EXPRESSION	23	0.0098181	1.26916	0.053807	0.287188	249	6	0.038436	0.838902	0.14491	0.456349	422	5
KEGG_PENTOSE_PHOSPHATE_PATHWAY	24	0.38071	0.171572	0.67364	0.999959	783	4	0.038727	0.836094	0.14585	0.458243	423	5
REACTOME_CELL_CELL_COMMUNICATION	115	0.48659	0.123551	0.7524	0.999959	871	16	0.039108	0.832919	0.14692	0.460524	424	19
PID_CMYB_PATHWAY	77	0.1372	0.419508	0.38062	0.988136	511	16	0.039365	0.830914	0.1476	0.461561	425	14
PID_HDAC_CLASSII_PATHWAY	34	0.0017906	1.88025	0.013175	0.089336	196	13	0.040089	0.824517	0.14979	0.46731	426	6
KEGG_O_GLYCAN_BIOSYNTHESIS	25	0.86745	0.0274871	0.93867	0.999959	1186	2	0.040406	0.821887	0.1507	0.468289	427	4
PID_NOTCH_PATHWAY	56	0.19945	0.320981	0.47755	0.999959	590	9	0.04048	0.821368	0.15088	0.468289	428	8
REACTOME_GAP_JUNCTION_ASSEMBLY	16	0.61091	0.0831251	0.8258	0.999959	990	2	0.040562	0.820563	0.15116	0.468289	429	5
REACTOME_CASPASE_MEDIATED_CLEAVAGE_OF_CYTOSKELETAL_PROTEINS	12	0.56911	0.0952845	0.803	0.999959	946	2	0.040702	0.819358	0.15158	0.46849	430	3
REACTOME_MRNA_SPLICING	103	2.0802e-11	5.42887	3.725e-06	7.4e-05	32	45	0.04107	0.816389	0.15262	0.470619	431	6
REACTOME_TRIF_MEDIATED_TLR3_SIGNALING	70	0.32963	0.202601	0.62719	0.999959	725	10	0.041373	0.814316	0.15335	0.471775	432	13
KEGG_GLYCOSPHINGOLIPID_BIOSYNTHESIS_GANGLIO_SERIES	15	0.48663	0.12354	0.75242	0.999959	872	2	0.041594	0.812451	0.15401	0.472698	433	4
REACTOME_INTEGRIN_CELL_SURFACE_INTERACTIONS	78	0.46236	0.133099	0.73604	0.999959	852	10	0.042402	0.806625	0.15609	0.47766	434	16
BIOCARTA_RAS_PATHWAY	22	0.011641	1.20796	0.06195	0.317883	259	6	0.04269	0.804073	0.15701	0.47766	435	2
BIOCARTA_RAC1_PATHWAY	22	0.99778	0.000734579	0.99831	0.999959	1319	0	0.04269	0.804073	0.15701	0.47766	436	3
BIOCARTA_GPCR_PATHWAY	32	0.30771	0.217986	0.60536	0.999959	708	5	0.042729	0.803934	0.15706	0.47766	437	8
REACTOME_SIGNALING_BY_GPCR	536	0.43312	0.145876	0.7147	0.999959	823	64	0.043374	0.798794	0.15893	0.482221	438	85
REACTOME_EXTRINSIC_PATHWAY_FOR_APOPTOSIS	11	0.92817	0.0157743	0.96433	0.999959	1232	0	0.043592	0.796994	0.15959	0.48313	439	1
BIOCARTA_HCMV_PATHWAY	17	0.22956	0.286619	0.51687	0.999959	628	3	0.044278	0.791505	0.16162	0.488153	440	3
REACTOME_PHOSPHOLIPASE_C_MEDIATED_CASCADE	51	0.75454	0.0493188	0.89265	0.999959	1106	6	0.044666	0.788933	0.16258	0.488968	441	11
REACTOME_G_ALPHA_S_SIGNALLING_EVENTS	116	0.54872	0.101703	0.79122	0.999959	933	13	0.044678	0.788826	0.16262	0.488968	442	21
REACTOME_LIPID_DIGESTION_MOBILIZATION_AND_TRANSPORT	42	0.29813	0.225235	0.59534	0.999959	700	6	0.044835	0.787493	0.16312	0.489361	443	10
REACTOME_BASIGIN_INTERACTIONS	23	0.6663	0.0688168	0.85346	0.999959	1043	3	0.045961	0.778977	0.16635	0.497915	444	5
BIOCARTA_MYOSIN_PATHWAY	31	0.63968	0.0751988	0.84101	0.999959	1013	5	0.046423	0.775778	0.16758	0.500467	445	7
BIOCARTA_INTRINSIC_PATHWAY	23	0.43089	0.14699	0.71287	0.999959	817	4	0.04672	0.773684	0.16839	0.500564	446	4
REACTOME_SPHINGOLIPID_DE_NOVO_BIOSYNTHESIS	30	0.1659	0.369237	0.42733	0.999959	544	5	0.046754	0.7734	0.1685	0.500564	447	5
REACTOME_TRANSPORT_OF_INORGANIC_CATIONS_ANIONS_AND_AMINO_ACIDS_OLIGOPEPTIDES	91	0.95412	0.0107149	0.97563	0.999959	1266	7	0.046838	0.772782	0.16874	0.500564	448	17
PID_INTEGRIN1_PATHWAY	66	0.24829	0.268025	0.53948	0.999959	654	10	0.047024	0.771548	0.16922	0.500656	449	14
REACTOME_INHIBITION_OF_INSULIN_SECRETION_BY_ADRENALINE_NORADRENALINE	25	0.67892	0.0658249	0.85936	0.999959	1049	2	0.047244	0.769858	0.16988	0.500656	450	5
KEGG_EPITHELIAL_CELL_SIGNALING_IN_HELICOBACTER_PYLORI_INFECTION	65	0.15172	0.392878	0.40469	0.999959	528	13	0.047261	0.769704	0.16994	0.500656	451	11
REACTOME_PPARA_ACTIVATES_GENE_EXPRESSION	102	7.0116e-05	3.11291	0.00077107	0.007372	138	29	0.047507	0.768046	0.17059	0.500656	452	15
SIG_CD40PATHWAYMAP	33	0.15835	0.381858	0.41509	0.999959	537	6	0.047525	0.767894	0.17065	0.500656	453	7
ST_PAC1_RECEPTOR_PATHWAY	7	0.11342	0.472383	0.33699	0.919643	487	2	0.048183	0.763337	0.17245	0.504396	454	3
KEGG_PURINE_METABOLISM	151	0.0045642	1.5394	0.02888	0.172113	223	35	0.048259	0.762733	0.17269	0.504396	455	18
REACTOME_TRANSMISSION_ACROSS_CHEMICAL_SYNAPSES	174	0.98156	0.0047115	0.98921	0.999959	1290	21	0.049065	0.757508	0.17478	0.508948	456	31
REACTOME_POST_TRANSLATIONAL_PROTEIN_MODIFICATION	160	0.0028535	1.70534	0.019709	0.123552	212	37	0.049155	0.756937	0.17501	0.508948	457	22
KEGG_FC_EPSILON_RI_SIGNALING_PATHWAY	76	0.84955	0.030957	0.9312	0.999959	1172	8	0.049396	0.755401	0.17563	0.509245	458	15
PID_DELTA_NP63_PATHWAY	45	0.0019547	1.84512	0.014285	0.095403	199	14	0.049537	0.754537	0.17598	0.509245	459	6
BIOCARTA_P53HYPOXIA_PATHWAY	20	0.21116	0.306959	0.49322	0.999959	612	4	0.049636	0.753846	0.17626	0.509245	460	4
KEGG_B_CELL_RECEPTOR_SIGNALING_PATHWAY	72	0.26118	0.255856	0.55481	0.999959	666	9	0.050151	0.75063	0.17757	0.511783	461	12
REACTOME_M_G1_TRANSITION	76	1.2689e-13	5.42887	3.725e-06	7.4e-05	20	38	0.050273	0.749629	0.17798	0.511783	462	5
PID_S1P_S1P1_PATHWAY	21	0.98624	0.00364158	0.99165	0.999959	1297	0	0.050366	0.748849	0.1783	0.511783	463	6
REACTOME_ACTIVATED_TLR4_SIGNALLING	88	0.52327	0.110166	0.77595	0.999959	906	11	0.050729	0.74671	0.17918	0.511801	464	16
REACTOME_PLATELET_SENSITIZATION_BY_LDL	16	0.57438	0.0937027	0.80593	0.999959	952	2	0.050878	0.745742	0.17958	0.511801	465	5
BIOCARTA_FREE_PATHWAY	9	0.016104	1.09308	0.080709	0.381717	281	3	0.051043	0.744607	0.18005	0.511801	466	2
KEGG_SULFUR_METABOLISM	10	0.73091	0.0542016	0.88267	0.999959	1090	1	0.05116	0.74398	0.18031	0.511801	467	1
REACTOME_CYTOSOLIC_SULFONATION_OF_SMALL_MOLECULES	10	0.73091	0.0542016	0.88267	0.999959	1089	1	0.05116	0.74398	0.18031	0.511801	468	1
REACTOME_NEURONAL_SYSTEM	261	0.9975	0.000817242	0.99812	0.999959	1317	29	0.051268	0.743258	0.18061	0.511801	469	44
REACTOME_FACTORS_INVOLVED_IN_MEGAKARYOCYTE_DEVELOPMENT_AND_PLATELET_PRODUCTION	103	0.022597	0.978315	0.10512	0.46566	300	19	0.051916	0.739213	0.1823	0.515302	470	17
REACTOME_SYNTHESIS_SECRETION_AND_INACTIVATION_OF_GLP1	17	0.6504	0.0727272	0.84581	0.999959	1022	1	0.052139	0.737881	0.18286	0.515302	471	5
BIOCARTA_HSP27_PATHWAY	14	0.064036	0.641304	0.2284	0.734963	413	2	0.052321	0.736624	0.18339	0.515302	472	3
REACTOME_PROCESSING_OF_CAPPED_INTRON_CONTAINING_PRE_MRNA	132	2.5401e-12	5.42887	3.725e-06	7.4e-05	26	56	0.052326	0.736601	0.1834	0.515302	473	6
REACTOME_COSTIMULATION_BY_THE_CD28_FAMILY	54	0.34925	0.189781	0.64598	0.999959	752	11	0.052805	0.733768	0.1846	0.517577	474	11
PID_CD8_TCR_DOWNSTREAM_PATHWAY	56	0.73394	0.0535821	0.88393	0.999959	1096	7	0.053899	0.727764	0.18717	0.522836	475	10
BIOCARTA_IL7_PATHWAY	17	0.1342	0.425459	0.37544	0.987311	505	5	0.054103	0.726443	0.18774	0.522836	476	3
BIOCARTA_CLASSIC_PATHWAY	11	0.87245	0.0264842	0.94084	0.999959	1190	1	0.054113	0.72642	0.18775	0.522836	477	2
REACTOME_TRANSPORT_OF_GLUCOSE_AND_OTHER_SUGARS_BILE_SALTS_AND_ORGANIC_ACIDS_METAL_IONS_AND_AMINE_COMPOUNDS	86	0.95334	0.0108573	0.97531	0.999959	1265	9	0.054285	0.725727	0.18805	0.522836	478	15
ST_FAS_SIGNALING_PATHWAY	61	0.010462	1.24558	0.05681	0.299603	252	13	0.054622	0.723883	0.18885	0.52324	479	10
REACTOME_P130CAS_LINKAGE_TO_MAPK_SIGNALING_FOR_INTEGRINS	15	0.39765	0.163031	0.68702	0.999959	791	3	0.054731	0.723148	0.18917	0.52324	480	4
REACTOME_CIRCADIAN_CLOCK	49	0.035805	0.823822	0.15003	0.577945	345	7	0.054794	0.722689	0.18937	0.52324	481	10
PID_LPA4_PATHWAY	15	0.94681	0.0121729	0.97236	0.999959	1251	1	0.055101	0.720949	0.19013	0.524249	482	4
ST_TUMOR_NECROSIS_FACTOR_PATHWAY	29	0.47975	0.126191	0.74784	0.999959	867	4	0.055887	0.716654	0.19202	0.528261	483	4
REACTOME_RNA_POL_I_RNA_POL_III_AND_MITOCHONDRIAL_TRANSCRIPTION	75	4.9866e-07	4.95175	1.1175e-05	0.000181	75	29	0.05602	0.71584	0.19238	0.528261	484	6
PID_IL4_2PATHWAY	60	0.025847	0.931147	0.11718	0.503973	309	12	0.058497	0.702327	0.19846	0.543057	485	8
PID_MAPK_TRK_PATHWAY	33	0.77293	0.0456755	0.90017	0.999959	1121	2	0.058543	0.702043	0.19859	0.543057	486	6
REACTOME_MRNA_PROCESSING	149	3.7606e-16	5.42887	3.725e-06	7.4e-05	14	67	0.058863	0.700253	0.19941	0.544178	487	6
REACTOME_FATTY_ACID_TRIACYLGLYCEROL_AND_KETONE_BODY_METABOLISM	164	0.0081882	1.33395	0.04635	0.255598	241	36	0.061257	0.687378	0.20541	0.559102	488	21
REACTOME_SIGNALING_BY_RHO_GTPASES	108	0.74753	0.0507564	0.8897	0.999959	1102	13	0.061358	0.686723	0.20572	0.559102	489	20
REACTOME_ACTIVATION_OF_RAC	13	0.70753	0.0593043	0.87236	0.999959	1072	1	0.062673	0.680498	0.20869	0.564789	490	3
BIOCARTA_IL22BP_PATHWAY	16	0.0023077	1.78434	0.016431	0.10757	203	6	0.062811	0.679874	0.20899	0.564789	491	3
REACTOME_G_PROTEIN_ACTIVATION	27	0.70682	0.0595034	0.87196	0.999959	1070	2	0.062861	0.679667	0.20909	0.564789	492	6
REACTOME_POST_NMDA_RECEPTOR_ACTIVATION_EVENTS	31	0.6667	0.0687303	0.85363	0.999959	1044	5	0.06334	0.677553	0.21011	0.566415	493	7
REACTOME_DIABETES_PATHWAYS	119	0.040831	0.780154	0.1659	0.612445	360	28	0.063695	0.675759	0.21098	0.567593	494	15
REACTOME_CREATION_OF_C4_AND_C2_ACTIVATORS	8	0.86369	0.0281677	0.9372	0.999959	1183	0	0.064129	0.673869	0.2119	0.567932	495	2
REACTOME_JNK_C_JUN_KINASES_PHOSPHORYLATION_AND_ACTIVATION_MEDIATED_BY_ACTIVATED_HUMAN_TAK1	16	0.22929	0.286888	0.51655	0.999959	627	3	0.064249	0.673214	0.21222	0.567932	496	4
REACTOME_CREB_PHOSPHORYLATION_THROUGH_THE_ACTIVATION_OF_RAS	25	0.57103	0.0947385	0.80401	0.999959	949	4	0.064325	0.672866	0.21239	0.567932	497	6
REACTOME_RAF_MAP_KINASE_CASCADE	9	0.44681	0.139662	0.725	0.999959	836	2	0.065075	0.669343	0.21412	0.569366	498	2
REACTOME_PLATELET_CALCIUM_HOMEOSTASIS	16	0.62707	0.078735	0.83419	0.999959	1002	1	0.065221	0.668694	0.21444	0.569366	499	2
KEGG_COMPLEMENT_AND_COAGULATION_CASCADES	61	0.95171	0.0111513	0.97465	0.999959	1263	6	0.065474	0.667481	0.21504	0.569366	500	9
BIOCARTA_PGC1A_PATHWAY	22	0.40557	0.158922	0.69355	0.999959	799	4	0.065537	0.667259	0.21515	0.569366	501	5
REACTOME_G_ALPHA_Q_SIGNALLING_EVENTS	167	0.91135	0.0192106	0.95673	0.999959	1220	12	0.065808	0.665989	0.21578	0.569366	502	26
ST_IL_13_PATHWAY	6	0.20684	0.312195	0.48731	0.999959	600	1	0.066008	0.664943	0.2163	0.569366	503	1
BIOCARTA_ARF_PATHWAY	16	0.062875	0.646873	0.22549	0.730922	410	5	0.066036	0.664843	0.21635	0.569366	504	2
BIOCARTA_CARDIACEGF_PATHWAY	16	0.30269	0.221762	0.60012	0.999959	705	2	0.066036	0.664843	0.21635	0.569366	505	2
REACTOME_G1_S_TRANSITION	102	1.9365e-13	5.42887	3.725e-06	7.4e-05	21	46	0.066885	0.660847	0.21835	0.57168	506	11
PID_TAP63_PATHWAY	52	0.4958	0.119959	0.75865	0.999959	878	6	0.067096	0.659992	0.21878	0.57168	507	7
REACTOME_IMMUNE_SYSTEM	774	0.00074648	2.20434	0.0062468	0.04744	174	169	0.067155	0.659734	0.21891	0.57168	508	86
KEGG_PROXIMAL_TUBULE_BICARBONATE_RECLAMATION	20	0.46453	0.132185	0.73759	0.999959	858	3	0.067197	0.659655	0.21895	0.57168	509	4
REACTOME_PKA_MEDIATED_PHOSPHORYLATION_OF_CREB	16	0.63322	0.0770307	0.83747	0.999959	1006	2	0.067861	0.657025	0.22028	0.574015	510	4
KEGG_NICOTINATE_AND_NICOTINAMIDE_METABOLISM	22	0.45629	0.135714	0.73162	0.999959	844	2	0.068403	0.654411	0.22161	0.57636	511	5
REACTOME_ORGANIC_CATION_ANION_ZWITTERION_TRANSPORT	12	0.989	0.00298953	0.99314	0.999959	1303	0	0.0697	0.648416	0.22469	0.582277	512	2
REACTOME_TRANSCRIPTIONAL_REGULATION_OF_WHITE_ADIPOCYTE_DIFFERENTIATION	70	2.3874e-06	4.58378	2.6075e-05	0.000361	95	25	0.069725	0.648281	0.22476	0.582277	513	10
BIOCARTA_TEL_PATHWAY	17	0.3712	0.177015	0.66525	0.999959	779	3	0.070016	0.647008	0.22542	0.582839	514	2
REACTOME_CELL_CYCLE_CHECKPOINTS	109	1.5285e-22	5.42887	3.725e-06	7.4e-05	3	61	0.071307	0.641665	0.22821	0.588917	515	5
KEGG_GLYOXYLATE_AND_DICARBOXYLATE_METABOLISM	15	0.4813	0.125582	0.74889	0.999959	868	3	0.072091	0.638367	0.22995	0.592265	516	3
REACTOME_DAG_AND_IP3_SIGNALING	30	0.84751	0.0313163	0.93043	0.999959	1168	3	0.072437	0.637065	0.23064	0.592882	517	6
REACTOME_DOWNSTREAM_SIGNAL_TRANSDUCTION	89	0.15773	0.382916	0.41408	0.999959	536	14	0.07276	0.635618	0.23141	0.593725	518	13
PID_VEGFR1_PATHWAY	26	0.43133	0.146758	0.71325	0.999959	818	3	0.074133	0.630172	0.23433	0.600059	519	6
REACTOME_NEUROTRANSMITTER_RECEPTOR_BINDING_AND_DOWNSTREAM_TRANSMISSION_IN_THE_POSTSYNAPTIC_CELL	128	0.947	0.0121238	0.97247	0.999959	1253	16	0.074678	0.627769	0.23563	0.601879	520	23
REACTOME_METABOLISM_OF_LIPIDS_AND_LIPOPROTEINS	445	0.048663	0.724481	0.18859	0.659575	380	82	0.074873	0.62718	0.23595	0.601879	521	70
ST_JAK_STAT_PATHWAY	8	0.011402	1.2156	0.06087	0.315156	256	3	0.075303	0.625582	0.23682	0.602096	522	2
REACTOME_GROWTH_HORMONE_RECEPTOR_SIGNALING	21	0.003979	1.59198	0.025587	0.155274	219	4	0.07535	0.625362	0.23694	0.602096	523	3
REACTOME_TRANSMEMBRANE_TRANSPORT_OF_SMALL_MOLECULES	387	0.85603	0.0297182	0.93386	0.999959	1175	57	0.07581	0.623679	0.23786	0.602348	524	56
REACTOME_A_TETRASACCHARIDE_LINKER_SEQUENCE_IS_REQUIRED_FOR_GAG_SYNTHESIS	25	0.33093	0.201812	0.62833	0.999959	726	5	0.075855	0.623514	0.23795	0.602348	525	5
BIOCARTA_WNT_PATHWAY	25	0.26852	0.248944	0.56371	0.999959	676	4	0.076409	0.62142	0.2391	0.60412	526	6
BIOCARTA_CDK5_PATHWAY	10	0.93098	0.0152612	0.96547	0.999959	1236	0	0.078842	0.611526	0.24461	0.616858	527	2
KEGG_GLYCEROPHOSPHOLIPID_METABOLISM	73	0.0015684	1.93015	0.011745	0.080458	194	14	0.080084	0.606776	0.2473	0.622478	528	11
PID_CXCR3_PATHWAY	41	0.6512	0.0725372	0.84618	0.999959	1024	2	0.080783	0.604359	0.24868	0.624764	529	9
BIOCARTA_LAIR_PATHWAY	15	0.66545	0.0690001	0.8531	0.999959	1041	2	0.08102	0.603417	0.24922	0.62493	530	4
REACTOME_BMAL1_CLOCK_NPAS2_ACTIVATES_CIRCADIAN_EXPRESSION	35	0.03575	0.824343	0.14985	0.577945	344	6	0.081346	0.602408	0.2498	0.625207	531	6
REACTOME_TRAF6_MEDIATED_IRF7_ACTIVATION_IN_TLR7_8_OR_9_SIGNALING	9	0.98932	0.00291956	0.9933	0.999959	1304	0	0.081586	0.601418	0.25037	0.625447	532	3
REACTOME_IL1_SIGNALING	37	0.34185	0.194547	0.63893	0.999959	743	5	0.081908	0.600292	0.25102	0.625889	533	7
REACTOME_ADENYLATE_CYCLASE_INHIBITORY_PATHWAY	13	0.92134	0.0171772	0.96122	0.999959	1228	1	0.082298	0.599082	0.25172	0.626479	534	3
KEGG_BIOSYNTHESIS_OF_UNSATURATED_FATTY_ACIDS	19	0.60945	0.0835461	0.825	0.999959	987	2	0.082687	0.597721	0.25251	0.626672	535	3
BIOCARTA_EGFR_SMRTE_PATHWAY	11	0.18867	0.335217	0.46215	0.999959	575	3	0.082817	0.597326	0.25274	0.626672	536	3
REACTOME_GABA_B_RECEPTOR_ACTIVATION	38	0.82215	0.0361131	0.92021	0.999959	1153	3	0.083316	0.595525	0.25379	0.627084	537	6
KEGG_HYPERTROPHIC_CARDIOMYOPATHY_HCM	81	0.35554	0.185792	0.65194	0.999959	763	9	0.083361	0.595423	0.25385	0.627084	538	14
BIOCARTA_RELA_PATHWAY	16	0.004983	1.50735	0.031092	0.182034	227	4	0.083779	0.593886	0.25475	0.628143	539	2
REACTOME_EFFECTS_OF_PIP2_HYDROLYSIS	22	0.96659	0.00811855	0.98148	0.999959	1274	1	0.084131	0.592745	0.25542	0.62853	540	4
BIOCARTA_MTA3_PATHWAY	17	0.51061	0.114503	0.76824	0.999959	894	2	0.084332	0.591998	0.25586	0.62853	541	3
REACTOME_TIGHT_JUNCTION_INTERACTIONS	29	0.44052	0.142517	0.72025	0.999959	830	5	0.084927	0.589932	0.25708	0.629585	542	5
REACTOME_HOST_INTERACTIONS_OF_HIV_FACTORS	113	1.1902e-10	5.42887	3.725e-06	7.4e-05	36	47	0.085125	0.589172	0.25753	0.629585	543	5
KEGG_PROGESTERONE_MEDIATED_OOCYTE_MATURATION	82	0.01296	1.16992	0.06762	0.337843	266	20	0.085372	0.588363	0.25801	0.629585	544	15
BIOCARTA_FMLP_PATHWAY	33	0.097484	0.516712	0.30429	0.875327	462	7	0.085468	0.588077	0.25818	0.629585	545	6
ST_INTERFERON_GAMMA_PATHWAY	8	0.088145	0.544988	0.28511	0.838309	452	2	0.087028	0.582146	0.26173	0.637063	546	1
REACTOME_TOLL_RECEPTOR_CASCADES	108	0.57445	0.0936811	0.80597	0.999959	953	15	0.087851	0.579236	0.26349	0.639461	547	18
KEGG_LEUKOCYTE_TRANSENDOTHELIAL_MIGRATION	112	0.71715	0.0570846	0.87683	0.999959	1076	11	0.0881	0.578347	0.26403	0.639461	548	20
REACTOME_ADP_SIGNALLING_THROUGH_P2RY1	25	0.38905	0.16728	0.68033	0.999959	786	3	0.088148	0.578133	0.26416	0.639461	549	6
REACTOME_CREB_PHOSPHORYLATION_THROUGH_THE_ACTIVATION_OF_CAMKII	15	0.4321	0.146363	0.7139	0.999959	822	3	0.089288	0.574156	0.26659	0.642394	550	4
BIOCARTA_MPR_PATHWAY	32	0.004099	1.57902	0.026362	0.159248	220	10	0.089349	0.573879	0.26676	0.642394	551	6
REACTOME_CGMP_EFFECTS	19	0.86759	0.0274686	0.93871	0.999959	1187	2	0.089457	0.57357	0.26695	0.642394	552	5
BIOCARTA_CTCF_PATHWAY	22	0.74678	0.0509078	0.88939	0.999959	1101	3	0.08966	0.572871	0.26738	0.642394	553	4
PID_RHODOPSIN_PATHWAY	22	0.5415	0.103854	0.78731	0.999959	927	4	0.089893	0.572222	0.26778	0.642394	554	5
KEGG_ASTHMA	15	0.75238	0.0498348	0.89159	0.999959	1104	2	0.090258	0.57091	0.26859	0.642505	555	4
REACTOME_ACTIVATION_OF_BH3_ONLY_PROTEINS	15	0.44489	0.140435	0.72371	0.999959	833	3	0.09035	0.570571	0.2688	0.642505	556	3
BIOCARTA_CHREBP2_PATHWAY	40	0.082823	0.562789	0.27366	0.817277	445	11	0.090687	0.569409	0.26952	0.643076	557	6
KEGG_STEROID_HORMONE_BIOSYNTHESIS	32	0.94573	0.0123874	0.97188	0.999959	1250	2	0.090952	0.568395	0.27015	0.643414	558	5
REACTOME_SIGNALING_BY_EGFR_IN_CANCER	102	0.2056	0.313507	0.48584	0.999959	598	19	0.091826	0.565591	0.2719	0.646443	559	14
SA_FAS_SIGNALING	7	0.88116	0.0248026	0.94449	0.999959	1198	0	0.092152	0.564649	0.27249	0.646667	560	2
REACTOME_INTERACTION_BETWEEN_L1_AND_ANKYRINS	19	0.23669	0.27946	0.52546	0.999959	638	4	0.092722	0.562725	0.2737	0.647067	561	4
REACTOME_OLFACTORY_SIGNALING_PATHWAY	3	0.43357	0.145627	0.71511	0.999959	824	1	0.092798	0.562471	0.27386	0.647067	562	1
KEGG_STEROID_BIOSYNTHESIS	14	0.38913	0.167229	0.68041	0.999959	787	3	0.093061	0.561917	0.27421	0.647067	563	3
REACTOME_INTRINSIC_PATHWAY_FOR_APOPTOSIS	28	0.29695	0.226075	0.59419	0.999959	698	4	0.093274	0.561299	0.2746	0.647067	564	5
REACTOME_NITRIC_OXIDE_STIMULATES_GUANYLATE_CYCLASE	25	0.94732	0.0120613	0.97261	0.999959	1255	2	0.095375	0.554676	0.27882	0.655465	565	6
REACTOME_ACTIVATION_OF_CHAPERONE_GENES_BY_ATF6_ALPHA	9	0.16773	0.366269	0.43026	0.999959	545	3	0.095575	0.55396	0.27928	0.655465	566	1
BIOCARTA_ETC_PATHWAY	10	0.045536	0.74509	0.17985	0.639104	374	3	0.095747	0.553385	0.27965	0.655465	567	1
REACTOME_FORMATION_OF_FIBRIN_CLOT_CLOTTING_CASCADE	31	0.47181	0.129309	0.74249	0.999959	860	5	0.096504	0.551062	0.28115	0.65678	568	6
PID_THROMBIN_PAR1_PATHWAY	42	0.45204	0.137499	0.72862	0.999959	839	3	0.096536	0.551	0.28119	0.65678	569	9
KEGG_LONG_TERM_POTENTIATION	63	0.22927	0.286904	0.51653	0.999959	626	8	0.096851	0.550059	0.2818	0.657035	570	12
REACTOME_IL_6_SIGNALING	9	0.00022264	2.64426	0.0022685	0.019451	155	4	0.09736	0.548705	0.28268	0.657948	571	1
BIOCARTA_CELL2CELL_PATHWAY	14	0.0098867	1.26646	0.054143	0.287822	250	3	0.098056	0.54659	0.28406	0.659982	572	4
REACTOME_DOWNREGULATION_OF_ERBB2_ERBB3_SIGNALING	10	0.60032	0.0860432	0.82027	0.999959	979	1	0.098717	0.544637	0.28534	0.66182	573	2
KEGG_GLYCINE_SERINE_AND_THREONINE_METABOLISM	31	0.37598	0.174256	0.66949	0.999959	781	6	0.099198	0.543361	0.28618	0.662599	574	6
KEGG_LEISHMANIA_INFECTION	52	0.39151	0.165961	0.6824	0.999959	788	9	0.10004	0.540683	0.28795	0.665365	575	9
REACTOME_INHIBITION_OF_REPLICATION_INITIATION_OF_DAMAGED_DNA_BY_RB1_E2F1	11	0.096877	0.518357	0.30314	0.873918	461	3	0.10047	0.539418	0.28879	0.665365	576	3
REACTOME_RNA_POL_I_TRANSCRIPTION_INITIATION	22	2.5109e-06	4.58378	2.6075e-05	0.000361	96	13	0.10051	0.539283	0.28888	0.665365	577	1
PID_IL8_CXCR1_PATHWAY	26	0.99005	0.0027753	0.99363	0.999959	1305	1	0.10119	0.537138	0.29031	0.666607	578	5
BIOCARTA_VIP_PATHWAY	25	0.062055	0.650509	0.22361	0.72839	408	7	0.10125	0.536973	0.29042	0.666607	579	3
REACTOME_NUCLEAR_SIGNALING_BY_ERBB4	34	0.72078	0.0564511	0.87811	0.999959	1079	3	0.1019	0.535108	0.29167	0.667808	580	4
REACTOME_INNATE_IMMUNE_SYSTEM	206	0.47502	0.128013	0.74471	0.999959	863	28	0.10277	0.532584	0.29337	0.667808	581	26
KEGG_AMINO_SUGAR_AND_NUCLEOTIDE_SUGAR_METABOLISM	43	0.50811	0.11538	0.76669	0.999959	892	6	0.10297	0.532052	0.29373	0.667808	582	4
BIOCARTA_BAD_PATHWAY	24	0.17639	0.35249	0.44413	0.999959	558	3	0.10341	0.530797	0.29458	0.667808	583	5
KEGG_INSULIN_SIGNALING_PATHWAY	132	0.037272	0.809472	0.15507	0.590499	349	23	0.10344	0.530679	0.29466	0.667808	584	22
KEGG_OOCYTE_MEIOSIS	104	0.0029222	1.69512	0.020178	0.125901	213	30	0.10401	0.529251	0.29563	0.667808	585	16
REACTOME_MITOTIC_M_M_G1_PHASES	163	1.9923e-18	5.42887	3.725e-06	7.4e-05	7	73	0.10473	0.527419	0.29688	0.667808	586	9
REACTOME_INWARDLY_RECTIFYING_K_CHANNELS	31	0.75555	0.0491145	0.89307	0.999959	1108	2	0.10489	0.527024	0.29715	0.667808	587	5
PID_WNT_SIGNALING_PATHWAY	28	0.029216	0.891266	0.12845	0.533462	320	1	0.10494	0.526907	0.29723	0.667808	588	6
REACTOME_DEADENYLATION_OF_MRNA	18	0.14411	0.406393	0.39229	0.999959	520	5	0.10527	0.525915	0.29791	0.667808	589	2
REACTOME_DSCAM_INTERACTIONS	11	0.45342	0.136933	0.72957	0.999959	841	1	0.10536	0.525667	0.29808	0.667808	590	2
KEGG_N_GLYCAN_BIOSYNTHESIS	43	0.00032672	2.50202	0.0031476	0.025982	161	15	0.10536	0.525653	0.29809	0.667808	591	4
BIOCARTA_COMP_PATHWAY	16	0.94998	0.0115079	0.97385	0.999959	1259	1	0.1054	0.525623	0.29811	0.667808	592	2
KEGG_CELL_CYCLE	121	1.5808e-11	5.42887	3.725e-06	7.4e-05	30	51	0.10561	0.525099	0.29847	0.667808	593	17
REACTOME_TRAFFICKING_AND_PROCESSING_OF_ENDOSOMAL_TLR	10	0.9905	0.00266168	0.99389	0.999959	1306	0	0.10561	0.525085	0.29848	0.667808	594	2
REACTOME_ABACAVIR_TRANSPORT_AND_METABOLISM	8	0.073335	0.60024	0.25105	0.781378	427	2	0.10688	0.521592	0.30089	0.672078	595	1
REACTOME_REGULATION_OF_MRNA_STABILITY_BY_PROTEINS_THAT_BIND_AU_RICH_ELEMENTS	79	1.0754e-08	5.42887	3.725e-06	7.4e-05	57	34	0.10748	0.519993	0.302	0.672596	596	4
REACTOME_PROLACTIN_RECEPTOR_SIGNALING	10	0.31286	0.214122	0.61077	0.999959	711	2	0.10758	0.519792	0.30214	0.672596	597	1
REACTOME_ACTIVATION_OF_NMDA_RECEPTOR_UPON_GLUTAMATE_BINDING_AND_POSTSYNAPTIC_EVENTS	35	0.76978	0.0463273	0.89882	0.999959	1118	5	0.10796	0.518787	0.30284	0.673027	598	7
REACTOME_ADVANCED_GLYCOSYLATION_ENDPRODUCT_RECEPTOR_SIGNALING	12	0.038701	0.796478	0.15978	0.594794	357	2	0.10868	0.516627	0.30435	0.674348	599	2
NABA_MATRISOME	876	0.7574	0.0487888	0.89374	0.999959	1109	110	0.10872	0.516484	0.30445	0.674348	600	128
REACTOME_AMINO_ACID_AND_OLIGOPEPTIDE_SLC_TRANSPORTERS	48	0.93021	0.0153782	0.96521	0.999959	1235	3	0.10907	0.5156	0.30507	0.674446	601	9
KEGG_GLYCEROLIPID_METABOLISM	46	0.86168	0.0285386	0.9364	0.999959	1180	4	0.10984	0.513371	0.30664	0.674446	602	9
REACTOME_SIGNALING_BY_PDGF	116	0.20047	0.319674	0.47899	0.999959	593	18	0.11	0.512932	0.30695	0.674446	603	19
KEGG_ALANINE_ASPARTATE_AND_GLUTAMATE_METABOLISM	31	0.44575	0.140153	0.72418	0.999959	835	3	0.11004	0.512862	0.307	0.674446	604	6
REACTOME_RNA_POL_III_TRANSCRIPTION_INITIATION_FROM_TYPE_2_PROMOTER	23	0.00059457	2.29058	0.0051218	0.039575	172	10	0.11043	0.511802	0.30775	0.674446	605	2
BIOCARTA_FAS_PATHWAY	28	0.01226	1.18975	0.064602	0.327696	262	5	0.11064	0.511224	0.30816	0.674446	606	6
REACTOME_GLUCOSE_METABOLISM	57	0.1538	0.389659	0.4077	0.999959	530	9	0.11064	0.51121	0.30817	0.674446	607	10
REACTOME_CELL_CELL_JUNCTION_ORGANIZATION	56	0.27722	0.241906	0.57292	0.999959	685	10	0.11112	0.510027	0.30901	0.674446	608	9
BIOCARTA_NEUROTRANSMITTERS_PATHWAY	6	0.59499	0.0875919	0.81735	0.999959	973	1	0.11114	0.509957	0.30906	0.674446	609	2
KEGG_NOD_LIKE_RECEPTOR_SIGNALING_PATHWAY	54	0.23623	0.279899	0.52493	0.999959	637	9	0.11291	0.505692	0.31211	0.679482	610	6
KEGG_PROTEIN_EXPORT	21	0.0001772	2.73603	0.0018364	0.016163	151	8	0.11303	0.505303	0.31239	0.679482	611	5
KEGG_SPLICEOSOME	119	3.5465e-13	5.42887	3.725e-06	7.4e-05	22	52	0.1144	0.501814	0.31491	0.682902	612	8
BIOCARTA_GABA_PATHWAY	10	0.55092	0.100984	0.79253	0.999959	935	2	0.11469	0.501097	0.31543	0.682902	613	3
REACTOME_POTASSIUM_CHANNELS	96	0.98725	0.00342704	0.99214	0.999959	1300	7	0.11472	0.501001	0.3155	0.682902	614	14
REACTOME_NUCLEAR_RECEPTOR_TRANSCRIPTION_PATHWAY	47	0.024752	0.94531	0.11342	0.491002	307	14	0.11522	0.499722	0.31643	0.683804	615	6
REACTOME_ACTIVATION_OF_CHAPERONES_BY_ATF6_ALPHA	11	0.021898	0.988853	0.1026	0.457555	298	5	0.11554	0.498996	0.31696	0.683835	616	1
REACTOME_GABA_RECEPTOR_ACTIVATION	51	0.90149	0.0210666	0.95265	0.999959	1214	5	0.11591	0.49812	0.3176	0.684025	617	9
REACTOME_DNA_REPLICATION	182	6.1749e-21	5.42887	3.725e-06	7.4e-05	4	83	0.1162	0.497464	0.31808	0.684025	618	10
BIOCARTA_RARRXR_PATHWAY	15	0.0038903	1.59886	0.025185	0.153533	218	7	0.11649	0.496672	0.31866	0.684168	619	2
BIOCARTA_EPONFKB_PATHWAY	11	0.13687	0.420205	0.38001	0.988136	510	3	0.11767	0.49359	0.32093	0.687856	620	1
BIOCARTA_DEATH_PATHWAY	31	0.50268	0.117436	0.76307	0.999959	887	4	0.11804	0.492792	0.32152	0.687856	621	3
REACTOME_PRE_NOTCH_PROCESSING_IN_GOLGI	16	0.61219	0.0827571	0.8265	0.999959	992	2	0.1183	0.492239	0.32193	0.687856	622	3
PID_CD40_PATHWAY	30	0.073868	0.597979	0.25236	0.783624	428	6	0.12023	0.487436	0.32551	0.694396	623	6
REACTOME_INTRINSIC_PATHWAY	17	0.34306	0.193793	0.64004	0.999959	744	3	0.12075	0.486037	0.32656	0.695497	624	3
REACTOME_COMPLEMENT_CASCADE	23	0.98651	0.00360217	0.99174	0.999959	1298	1	0.12123	0.484895	0.32742	0.695497	625	3
REACTOME_PROSTACYCLIN_SIGNALLING_THROUGH_PROSTACYCLIN_RECEPTOR	19	0.57828	0.0925026	0.80816	0.999959	958	2	0.12133	0.484656	0.3276	0.695497	626	4
PID_P53_REGULATION_PATHWAY	56	1.2373e-06	4.7299	1.8625e-05	0.000272	88	23	0.12222	0.482567	0.32918	0.695897	627	8
REACTOME_DNA_REPAIR	98	3.2049e-18	5.42887	3.725e-06	7.4e-05	9	49	0.12226	0.482461	0.32926	0.695897	628	6
PID_HNF3A_PATHWAY	38	0.052755	0.699709	0.19966	0.678648	391	8	0.1226	0.481618	0.3299	0.695897	629	6
KEGG_SELENOAMINO_ACID_METABOLISM	25	0.0047384	1.5266	0.029744	0.175688	225	8	0.12303	0.480526	0.33073	0.695897	630	4
REACTOME_MYOGENESIS	26	0.08211	0.565703	0.27183	0.813654	444	6	0.12305	0.480474	0.33077	0.695897	631	5
REACTOME_TRANSPORT_TO_THE_GOLGI_AND_SUBSEQUENT_MODIFICATION	32	0.68651	0.0641352	0.86271	0.999959	1057	5	0.12314	0.480264	0.33093	0.695897	632	3
PID_HNF3B_PATHWAY	43	0.022534	0.979059	0.10494	0.46566	299	12	0.12408	0.477791	0.33282	0.697109	633	5
BIOCARTA_DREAM_PATHWAY	13	0.3211	0.208415	0.61885	0.999959	719	2	0.12454	0.476839	0.33355	0.697109	634	3
PID_TCR_RAS_PATHWAY	13	0.43035	0.147227	0.71248	0.999959	815	1	0.12454	0.476839	0.33355	0.697109	635	3
BIOCARTA_PARKIN_PATHWAY	10	0.40697	0.15829	0.69456	0.999959	800	2	0.12457	0.476761	0.33361	0.697109	636	1
REACTOME_ABCA_TRANSPORTERS_IN_LIPID_HOMEOSTASIS	16	0.23583	0.280246	0.52451	0.999959	636	4	0.12546	0.474748	0.33516	0.699263	637	4
REACTOME_CTNNB1_PHOSPHORYLATION_CASCADE	14	0.23019	0.285972	0.51764	0.999959	630	3	0.12608	0.473325	0.33626	0.700464	638	3
KEGG_PEROXISOME	77	0.4824	0.125234	0.74949	0.999959	870	13	0.127	0.471546	0.33764	0.702219	639	14
REACTOME_TCR_SIGNALING	44	0.29536	0.227304	0.59251	0.999959	695	7	0.12833	0.468738	0.33983	0.705685	640	5
KEGG_ALDOSTERONE_REGULATED_SODIUM_REABSORPTION	41	0.6869	0.0640345	0.86291	0.999959	1058	5	0.12909	0.467156	0.34107	0.705994	641	7
BIOCARTA_EIF_PATHWAY	15	0.033195	0.848477	0.14175	0.560688	336	6	0.12958	0.466025	0.34196	0.705994	642	3
KEGG_PHENYLALANINE_METABOLISM	18	0.95013	0.0114678	0.97394	0.999959	1260	1	0.12958	0.466025	0.34196	0.705994	643	2
BIOCARTA_NTHI_PATHWAY	23	0.092285	0.531771	0.29392	0.85662	456	5	0.13003	0.465061	0.34272	0.705994	644	5
REACTOME_IONOTROPIC_ACTIVITY_OF_KAINATE_RECEPTORS	10	0.82164	0.036198	0.92003	0.999959	1152	1	0.13031	0.464389	0.34325	0.705994	645	3
PID_FAS_PATHWAY	36	0.60217	0.0854612	0.82137	0.999959	982	4	0.13101	0.462735	0.34456	0.705994	646	7
PID_ALK2_PATHWAY	11	0.5292	0.10805	0.77974	0.999959	910	1	0.13108	0.462584	0.34468	0.705994	647	3
REACTOME_PECAM1_INTERACTIONS	10	0.84765	0.0313023	0.93046	0.999959	1169	1	0.13144	0.461891	0.34523	0.705994	648	3
REACTOME_INITIAL_TRIGGERING_OF_COMPLEMENT	12	0.89423	0.022473	0.94957	0.999959	1207	1	0.13149	0.461816	0.34529	0.705994	649	2
BIOCARTA_RAB_PATHWAY	9	0.23892	0.277243	0.52815	0.999959	641	2	0.13149	0.461816	0.34529	0.705994	650	2
REACTOME_IL_7_SIGNALING	11	0.34612	0.191816	0.64296	0.999959	748	2	0.1319	0.460924	0.346	0.706354	651	3
REACTOME_CHONDROITIN_SULFATE_DERMATAN_SULFATE_METABOLISM	47	0.535	0.106077	0.78329	0.999959	918	7	0.13417	0.456342	0.34967	0.712757	652	8
REACTOME_REGULATION_OF_WATER_BALANCE_BY_RENAL_AQUAPORINS	42	0.25045	0.265873	0.54216	0.999959	656	7	0.13467	0.455225	0.35057	0.713485	653	7
REACTOME_ACTIVATED_POINT_MUTANTS_OF_FGFR2	16	0.70332	0.0602362	0.87049	0.999959	1067	2	0.13526	0.454038	0.35153	0.714347	654	4
REACTOME_CELL_CYCLE_MITOTIC	298	5.5964e-25	5.42887	3.725e-06	7.4e-05	2	124	0.13605	0.452508	0.35277	0.715158	655	24
KEGG_GLYCOSYLPHOSPHATIDYLINOSITOL_GPI_ANCHOR_BIOSYNTHESIS	24	0.15217	0.392256	0.40527	0.999959	529	6	0.13621	0.452225	0.353	0.715158	656	5
REACTOME_REGULATION_OF_IFNG_SIGNALING	13	0.00071379	2.22448	0.0059637	0.045814	173	6	0.13753	0.449551	0.35518	0.71847	657	1
BIOCARTA_CACAM_PATHWAY	13	0.89366	0.0225874	0.94932	0.999959	1206	1	0.13848	0.447758	0.35665	0.71929	658	3
PID_INTEGRIN_A9B1_PATHWAY	25	0.56692	0.0960098	0.80166	0.999959	944	3	0.13867	0.447502	0.35686	0.71929	659	5
BIOCARTA_CHEMICAL_PATHWAY	21	0.0010661	2.06734	0.0085637	0.062192	183	7	0.13912	0.446578	0.35762	0.71929	660	3
NABA_PROTEOGLYCANS	35	0.5117	0.114158	0.76885	0.999959	897	4	0.13919	0.44642	0.35775	0.71929	661	6
PID_IL12_2PATHWAY	57	0.10411	0.497491	0.31806	0.895547	472	11	0.14047	0.444204	0.35958	0.719331	662	3
REACTOME_SIGNALLING_TO_P38_VIA_RIT_AND_RIN	14	0.32725	0.204071	0.62507	0.999959	721	3	0.1409	0.443348	0.36029	0.719331	663	2
PID_REELIN_PATHWAY	29	0.75551	0.0491145	0.89307	0.999959	1107	2	0.14094	0.443263	0.36036	0.719331	664	6
REACTOME_GLUCONEOGENESIS	28	0.24558	0.270657	0.53622	0.999959	649	4	0.14096	0.443227	0.36039	0.719331	665	5
PID_AJDISS_2PATHWAY	46	0.13918	0.415669	0.384	0.992882	514	5	0.14099	0.443119	0.36048	0.719331	666	7
KEGG_PRIMARY_IMMUNODEFICIENCY	33	0.78297	0.0437499	0.90417	0.999959	1130	4	0.14193	0.441627	0.36172	0.720731	667	5
BIOCARTA_EXTRINSIC_PATHWAY	13	0.58031	0.0918851	0.80931	0.999959	961	2	0.14295	0.439782	0.36326	0.722706	668	3
REACTOME_INHIBITION_OF_VOLTAGE_GATED_CA2_CHANNELS_VIA_GBETA_GAMMA_SUBUNITS	25	0.67892	0.0658249	0.85936	0.999959	1048	2	0.14332	0.43903	0.36389	0.722883	669	3
KEGG_GLYCOLYSIS_GLUCONEOGENESIS	53	0.070588	0.611686	0.24452	0.764624	425	11	0.14432	0.437445	0.36522	0.724435	670	6
REACTOME_GENERATION_OF_SECOND_MESSENGER_MOLECULES	20	0.71226	0.0582799	0.87442	0.999959	1073	3	0.14477	0.436638	0.3659	0.724713	671	2
KEGG_ETHER_LIPID_METABOLISM	31	0.77814	0.0447068	0.90218	0.999959	1127	3	0.14584	0.434624	0.3676	0.726252	672	6
REACTOME_GPCR_DOWNSTREAM_SIGNALING	436	0.99457	0.00165782	0.99619	0.999959	1313	47	0.14598	0.434424	0.36777	0.726252	673	65
NA	11205	0.26221	0.254925	0.556	0.999959	669	1812	0.14679	0.432856	0.3691	0.727198	674	1508
BIOCARTA_HIVNEF_PATHWAY	56	0.044749	0.750288	0.17771	0.636586	371	11	0.14746	0.431634	0.37014	0.727198	675	10
KEGG_ARGININE_AND_PROLINE_METABOLISM	50	0.59773	0.0868434	0.81876	0.999959	975	6	0.14777	0.431036	0.37065	0.727198	676	8
REACTOME_ASPARAGINE_N_LINKED_GLYCOSYLATION	77	0.00028098	2.57336	0.0026708	0.022753	156	23	0.14806	0.430497	0.37111	0.727198	677	6
REACTOME_CTLA4_INHIBITORY_SIGNALING	21	0.28577	0.234958	0.58216	0.999959	689	5	0.14811	0.430415	0.37118	0.727198	678	4
REACTOME_SYNTHESIS_OF_PIPS_AT_THE_PLASMA_MEMBRANE	29	0.92719	0.0159815	0.96387	0.999959	1231	2	0.14835	0.430006	0.37153	0.727198	679	6
BIOCARTA_PTDINS_PATHWAY	23	0.59788	0.086801	0.81884	0.999959	977	2	0.14882	0.429212	0.37221	0.727453	680	3
REACTOME_RNA_POL_III_TRANSCRIPTION	32	8.6469e-06	4.06715	8.5674e-05	0.001045	108	15	0.15025	0.426734	0.37434	0.730416	681	2
REACTOME_ACTIVATED_AMPK_STIMULATES_FATTY_ACID_OXIDATION_IN_MUSCLE	18	0.035002	0.831561	0.14738	0.573403	341	6	0.15055	0.426166	0.37483	0.730416	682	3
BIOCARTA_IL10_PATHWAY	17	0.032256	0.857611	0.1388	0.558531	330	4	0.15098	0.425471	0.37543	0.730466	683	4
REACTOME_NETRIN1_SIGNALING	37	0.73717	0.0529095	0.8853	0.999959	1097	3	0.15129	0.42487	0.37595	0.730466	684	6
REACTOME_BILE_SALT_AND_ORGANIC_ANION_SLC_TRANSPORTERS	11	0.35354	0.187006	0.65012	0.999959	760	2	0.15272	0.422256	0.37822	0.733793	685	1
REACTOME_SIGNALING_BY_FGFR3_MUTANTS	11	0.21095	0.307171	0.49298	0.999959	611	3	0.15442	0.419052	0.38102	0.734919	686	3
REACTOME_FGFR4_LIGAND_BINDING_AND_ACTIVATION	11	0.49474	0.120308	0.75804	0.999959	876	2	0.15442	0.419052	0.38102	0.734919	687	3
REACTOME_NEUROTRANSMITTER_RELEASE_CYCLE	32	0.90732	0.0199193	0.95517	0.999959	1216	3	0.15446	0.419018	0.38105	0.734919	688	6
PID_INTEGRIN5_PATHWAY	17	0.91107	0.0192878	0.95656	0.999959	1218	1	0.15452	0.418938	0.38112	0.734919	689	4
REACTOME_SEMA3A_PAK_DEPENDENT_AXON_REPULSION	13	0.89146	0.0229764	0.94847	0.999959	1204	1	0.15479	0.418437	0.38156	0.734919	690	3
REACTOME_G_BETA_GAMMA_SIGNALLING_THROUGH_PLC_BETA	19	0.57828	0.0925026	0.80816	0.999959	957	2	0.15542	0.417391	0.38248	0.734941	691	3
KEGG_TERPENOID_BACKBONE_BIOSYNTHESIS	15	0.027183	0.914888	0.12165	0.514867	314	5	0.15555	0.417164	0.38268	0.734941	692	2
REACTOME_BRANCHED_CHAIN_AMINO_ACID_CATABOLISM	17	0.12905	0.436578	0.36595	0.980547	496	2	0.15684	0.414912	0.38467	0.737709	693	3
KEGG_VIBRIO_CHOLERAE_INFECTION	50	0.47027	0.129813	0.74163	0.999959	859	7	0.15844	0.412177	0.3871	0.740007	694	6
BIOCARTA_IL12_PATHWAY	21	0.30823	0.217592	0.60591	0.999959	709	5	0.15852	0.412065	0.3872	0.740007	695	2
NABA_BASEMENT_MEMBRANES	38	0.15153	0.39321	0.40438	0.999959	527	5	0.15871	0.411683	0.38754	0.740007	696	7
REACTOME_COLLAGEN_FORMATION	55	0.42113	0.151534	0.70545	0.999959	805	10	0.15979	0.410129	0.38893	0.741587	697	9
REACTOME_CELL_JUNCTION_ORGANIZATION	76	0.35635	0.185326	0.65264	0.999959	765	12	0.16065	0.408535	0.39036	0.743248	698	11
REACTOME_GAP_JUNCTION_TRAFFICKING	24	0.29089	0.231036	0.58744	0.999959	693	5	0.16126	0.407646	0.39116	0.743715	699	5
KEGG_ANTIGEN_PROCESSING_AND_PRESENTATION	46	0.72544	0.0554137	0.88021	0.999959	1085	2	0.16166	0.406969	0.39177	0.743812	700	5
KEGG_GLYCOSAMINOGLYCAN_BIOSYNTHESIS_KERATAN_SULFATE	14	0.53749	0.105224	0.78483	0.999959	925	2	0.16247	0.405519	0.39308	0.744175	701	3
REACTOME_METABOLISM_OF_POLYAMINES	15	0.48222	0.125309	0.74936	0.999959	869	3	0.16248	0.405508	0.39309	0.744175	702	1
REACTOME_AMINE_LIGAND_BINDING_RECEPTORS	34	0.35211	0.187983	0.64866	0.999959	755	4	0.16304	0.404537	0.39397	0.744792	703	5
NABA_ECM_AFFILIATED	127	0.5042	0.11689	0.76403	0.999959	890	18	0.16476	0.40179	0.39647	0.748087	704	18
KEGG_BASAL_CELL_CARCINOMA	54	0.05558	0.684828	0.20662	0.695187	395	8	0.16505	0.401385	0.39684	0.748087	705	10
REACTOME_ACTIVATION_OF_KAINATE_RECEPTORS_UPON_GLUTAMATE_BINDING	29	0.73229	0.0539016	0.88328	0.999959	1094	3	0.16604	0.400019	0.39809	0.749383	706	6
PID_TCR_JNK_PATHWAY	14	0.43727	0.143997	0.7178	0.999959	826	2	0.16816	0.396737	0.40111	0.753995	707	3
REACTOME_APOPTOSIS_INDUCED_DNA_FRAGMENTATION	12	0.08916	0.541649	0.28731	0.842838	453	4	0.16911	0.395126	0.4026	0.755727	708	2
BIOCARTA_P27_PATHWAY	12	0.043784	0.757036	0.17497	0.630162	369	5	0.17159	0.391078	0.40637	0.760506	709	3
REACTOME_KINESINS	22	0.04763	0.730931	0.18581	0.655028	377	5	0.17211	0.390288	0.40711	0.760506	710	3
REACTOME_ACTIVATED_NOTCH1_TRANSMITS_SIGNAL_TO_THE_NUCLEUS	24	0.45891	0.134541	0.7336	0.999959	849	1	0.17219	0.39016	0.40723	0.760506	711	2
REACTOME_ARMS_MEDIATED_ACTIVATION	16	0.65095	0.0725937	0.84607	0.999959	1023	2	0.17237	0.389947	0.40743	0.760506	712	3
REACTOME_YAP1_AND_WWTR1_TAZ_STIMULATED_GENE_EXPRESSION	23	0.053106	0.697626	0.20062	0.68015	392	4	0.17297	0.389031	0.40829	0.761036	713	2
REACTOME_TRAF3_DEPENDENT_IRF_ACTIVATION_PATHWAY	14	0.11303	0.473428	0.33618	0.919315	486	2	0.17377	0.387714	0.40953	0.762272	714	2
REACTOME_LOSS_OF_NLP_FROM_MITOTIC_CENTROSOMES	53	0.01941	1.02877	0.09359	0.423065	294	14	0.17454	0.386623	0.41056	0.762617	715	6
KEGG_OLFACTORY_TRANSDUCTION	27	0.95911	0.00964782	0.97803	0.999959	1270	2	0.1752	0.385514	0.41161	0.762617	716	5
PID_MTOR_4PATHWAY	68	0.18948	0.334091	0.46335	0.999959	577	10	0.1754	0.38524	0.41187	0.762617	717	11
BIOCARTA_UCALPAIN_PATHWAY	18	0.020099	1.01664	0.096242	0.433579	295	4	0.17573	0.384745	0.41234	0.762617	718	3
BIOCARTA_NO2IL12_PATHWAY	17	0.35279	0.187488	0.6494	0.999959	757	4	0.17592	0.384492	0.41258	0.762617	719	1
REACTOME_THE_ACTIVATION_OF_ARYLSULFATASES	8	0.80649	0.0391584	0.91378	0.999959	1142	0	0.17967	0.379177	0.41766	0.768345	720	2
REACTOME_PYRUVATE_METABOLISM	18	0.1079	0.487182	0.3257	0.903667	479	5	0.18012	0.378554	0.41826	0.768345	721	3
PID_RHOA_REG_PATHWAY	44	0.4183	0.152847	0.70332	0.999959	803	7	0.1805	0.378056	0.41874	0.768345	722	8
BIOCARTA_ALK_PATHWAY	37	0.43937	0.143132	0.71923	0.999959	829	5	0.18076	0.377786	0.419	0.768345	723	7
PID_AVB3_OPN_PATHWAY	31	0.50268	0.117436	0.76307	0.999959	886	3	0.18114	0.377289	0.41948	0.768345	724	4
REACTOME_KERATAN_SULFATE_KERATIN_METABOLISM	29	0.87723	0.0255482	0.94287	0.999959	1194	3	0.18179	0.376348	0.42039	0.768345	725	5
BIOCARTA_IL1R_PATHWAY	33	0.19829	0.322393	0.476	0.999959	588	6	0.18183	0.376286	0.42045	0.768345	726	5
PID_P38_ALPHA_BETA_PATHWAY	31	0.34035	0.195568	0.63743	0.999959	740	6	0.18204	0.375945	0.42078	0.768345	727	5
REACTOME_CRMPS_IN_SEMA3A_SIGNALING	14	0.66989	0.0679018	0.85526	0.999959	1045	2	0.18222	0.375718	0.421	0.768345	728	3
REACTOME_P2Y_RECEPTORS	11	0.57581	0.0932772	0.80672	0.999959	955	2	0.18254	0.375244	0.42146	0.768345	729	2
REACTOME_PHOSPHOLIPID_METABOLISM	185	0.0095823	1.27717	0.052824	0.283955	247	30	0.18316	0.374297	0.42238	0.768961	730	28
BIOCARTA_TID_PATHWAY	18	0.16211	0.375409	0.4213	0.999959	539	4	0.18524	0.370947	0.42565	0.770929	731	3
REACTOME_PTM_GAMMA_CARBOXYLATION_HYPUSINE_FORMATION_AND_ARYLSULFATASE_ACTIVATION	22	0.01507	1.11697	0.076388	0.366497	277	4	0.18525	0.370917	0.42568	0.770929	732	4
REACTOME_DIGESTION_OF_DIETARY_CARBOHYDRATE	3	0.84819	0.031209	0.93066	0.999959	1170	0	0.18543	0.370672	0.42592	0.770929	733	1
REACTOME_CYTOKINE_SIGNALING_IN_IMMUNE_SYSTEM	225	0.17678	0.351913	0.44472	0.999959	559	44	0.18606	0.369837	0.42674	0.770929	734	28
REACTOME_ROLE_OF_DCC_IN_REGULATING_APOPTOSIS	10	0.4321	0.146363	0.7139	0.999959	820	2	0.1862	0.369674	0.4269	0.770929	735	2
REACTOME_RECYCLING_PATHWAY_OF_L1	24	0.1023	0.502863	0.31415	0.892115	468	5	0.18633	0.369481	0.42709	0.770929	736	4
REACTOME_E2F_MEDIATED_REGULATION_OF_DNA_REPLICATION	32	0.0013995	1.96993	0.010717	0.074961	190	11	0.18668	0.368912	0.42765	0.770929	737	6
REACTOME_RNA_POL_I_TRANSCRIPTION	43	0.00099372	2.09062	0.0081167	0.059597	181	15	0.18702	0.368455	0.4281	0.770929	738	3
REACTOME_FGFR2C_LIGAND_BINDING_AND_ACTIVATION	12	0.54318	0.103275	0.78836	0.999959	929	2	0.1875	0.367745	0.4288	0.771145	739	3
KEGG_HISTIDINE_METABOLISM	27	0.66508	0.0690612	0.85298	0.999959	1039	1	0.18793	0.367087	0.42945	0.771267	740	3
KEGG_GLYCOSAMINOGLYCAN_DEGRADATION	21	0.45649	0.135637	0.73175	0.999959	846	3	0.18865	0.365936	0.43059	0.772271	741	4
REACTOME_ENDOSOMAL_SORTING_COMPLEX_REQUIRED_FOR_TRANSPORT_ESCRT	24	0.2397	0.276364	0.52922	0.999959	642	4	0.18941	0.364888	0.43163	0.773098	742	1
REACTOME_IKK_COMPLEX_RECRUITMENT_MEDIATED_BY_RIP1	10	0.27437	0.244018	0.57014	0.999959	681	1	0.19001	0.364044	0.43247	0.773322	743	2
PID_HEDGEHOG_GLI_PATHWAY	48	0.012418	1.18507	0.065303	0.329989	263	14	0.19032	0.363592	0.43292	0.773322	744	8
REACTOME_DARPP_32_EVENTS	23	0.12356	0.448562	0.35599	0.961614	492	6	0.19146	0.36207	0.43444	0.774317	745	4
REACTOME_ANTIGEN_PROCESSING_CROSS_PRESENTATION	63	0.00037905	2.45069	0.0035425	0.028533	165	20	0.19272	0.360185	0.43633	0.774317	746	5
REACTOME_OPSINS	8	0.94962	0.0115614	0.97373	0.999959	1258	0	0.19272	0.360185	0.43633	0.774317	747	1
PID_RXR_VDR_PATHWAY	26	0.29026	0.231628	0.58664	0.999959	692	5	0.1932	0.359548	0.43697	0.774317	748	2
KEGG_PYRUVATE_METABOLISM	35	0.14514	0.40446	0.39404	0.999959	522	5	0.19321	0.359548	0.43697	0.774317	749	5
REACTOME_COMMON_PATHWAY	13	0.58031	0.0918851	0.80931	0.999959	962	2	0.19321	0.359548	0.43697	0.774317	750	3
PID_INTEGRIN2_PATHWAY	27	0.7004	0.0608853	0.86919	0.999959	1065	4	0.19373	0.358913	0.43761	0.77442	751	5
REACTOME_PURINE_RIBONUCLEOSIDE_MONOPHOSPHATE_BIOSYNTHESIS	11	0.09617	0.520108	0.30192	0.872826	459	3	0.19764	0.353577	0.44302	0.78141	752	2
REACTOME_ION_TRANSPORT_BY_P_TYPE_ATPASES	32	0.29901	0.224593	0.59622	0.999959	701	6	0.19786	0.353292	0.44331	0.78141	753	3
REACTOME_DOWNSTREAM_TCR_SIGNALING	27	0.33896	0.196557	0.63598	0.999959	738	6	0.19788	0.353273	0.44333	0.78141	754	3
REACTOME_REPAIR_SYNTHESIS_FOR_GAP_FILLING_BY_DNA_POL_IN_TC_NER	14	1.0041e-06	4.95175	1.1175e-05	0.000181	82	9	0.19949	0.351211	0.44544	0.784086	755	1
REACTOME_NCAM1_INTERACTIONS	39	0.35216	0.187963	0.64869	0.999959	756	6	0.20067	0.349692	0.447	0.785271	756	7
PID_ECADHERIN_STABILIZATION_PATHWAY	40	0.23549	0.280578	0.52411	0.999959	635	4	0.20085	0.349411	0.44729	0.785271	757	5
REACTOME_GABA_A_RECEPTOR_ACTIVATION	12	0.65432	0.0717834	0.84765	0.999959	1031	2	0.20334	0.346141	0.45067	0.789168	758	3
KEGG_HEMATOPOIETIC_CELL_LINEAGE	67	0.65628	0.071256	0.84868	0.999959	1032	11	0.20361	0.345718	0.45111	0.789168	759	10
REACTOME_AQUAPORIN_MEDIATED_TRANSPORT	47	0.31941	0.209595	0.61717	0.999959	715	7	0.20379	0.345544	0.45129	0.789168	760	7
PID_TCR_CALCIUM_PATHWAY	27	0.26384	0.253257	0.55814	0.999959	670	5	0.205	0.344065	0.45283	0.790811	761	5
KEGG_VIRAL_MYOCARDITIS	50	0.34947	0.18968	0.64613	0.999959	753	9	0.20835	0.339799	0.4573	0.79738	762	9
PID_FOXO_PATHWAY	48	0.069827	0.61493	0.2427	0.76073	424	13	0.20872	0.339334	0.45779	0.79738	763	7
REACTOME_METABOLISM_OF_VITAMINS_AND_COFACTORS	49	0.32781	0.20378	0.62549	0.999959	722	6	0.2093	0.338594	0.45857	0.797697	764	8
REACTOME_RAP1_SIGNALLING	15	0.34476	0.192702	0.64165	0.999959	746	3	0.21036	0.33728	0.45996	0.798016	765	3
REACTOME_RECRUITMENT_OF_MITOTIC_CENTROSOME_PROTEINS_AND_COMPLEXES	60	0.013928	1.14474	0.071657	0.354025	269	18	0.21066	0.33695	0.46031	0.798016	766	6
REACTOME_ADHERENS_JUNCTIONS_INTERACTIONS	27	0.14489	0.404912	0.39363	0.999959	521	5	0.21129	0.336186	0.46112	0.798016	767	4
REACTOME_CELL_CYCLE	357	1.3309e-29	5.42887	3.725e-06	7.4e-05	1	149	0.21134	0.336148	0.46116	0.798016	768	26
PID_INTEGRIN_CS_PATHWAY	26	0.76998	0.0462935	0.89889	0.999959	1119	1	0.21254	0.334832	0.46256	0.798519	769	5
PID_TOLL_ENDOGENOUS_PATHWAY	25	0.17081	0.361092	0.43542	0.999959	551	6	0.21283	0.334419	0.463	0.798519	770	4
BIOCARTA_NFAT_PATHWAY	50	0.045514	0.745234	0.17979	0.639104	373	10	0.21303	0.334185	0.46325	0.798519	771	7
REACTOME_HIGHLY_CALCIUM_PERMEABLE_POSTSYNAPTIC_NICOTINIC_ACETYLCHOLINE_RECEPTORS	11	0.8545	0.0299973	0.93326	0.999959	1173	1	0.21475	0.332015	0.46557	0.801474	772	1
BIOCARTA_KREB_PATHWAY	7	0.67276	0.0673183	0.85641	0.999959	1046	1	0.21539	0.33126	0.46638	0.801833	773	1
PID_ECADHERIN_KERATINOCYTE_PATHWAY	20	0.53341	0.106649	0.78226	0.999959	916	2	0.21626	0.330163	0.46756	0.802472	774	3
REACTOME_SYNTHESIS_SECRETION_AND_INACTIVATION_OF_GIP	13	0.18118	0.345698	0.45113	0.999959	565	2	0.21658	0.329791	0.46796	0.802472	775	3
BIOCARTA_MEF2D_PATHWAY	18	0.20768	0.311144	0.48849	0.999959	603	4	0.21763	0.328596	0.46925	0.802955	776	1
REACTOME_CLASS_B_2_SECRETIN_FAMILY_RECEPTORS	85	0.08608	0.552145	0.28045	0.830878	448	14	0.21781	0.328411	0.46945	0.802955	777	14
BIOCARTA_LEPTIN_PATHWAY	11	0.086183	0.551742	0.28071	0.830878	449	3	0.21913	0.326979	0.471	0.803613	778	2
REACTOME_GLUTAMATE_NEUROTRANSMITTER_RELEASE_CYCLE	14	0.68376	0.0647145	0.86156	0.999959	1053	2	0.21919	0.326942	0.47104	0.803613	779	3
REACTOME_NOD1_2_SIGNALING_PATHWAY	29	0.59485	0.0876238	0.81729	0.999959	972	3	0.22033	0.32558	0.47252	0.804975	780	2
REACTOME_SEMA4D_INDUCED_CELL_MIGRATION_AND_GROWTH_CONE_COLLAPSE	24	0.79748	0.0409347	0.91005	0.999959	1137	2	0.22077	0.325075	0.47307	0.804975	781	2
KEGG_TAURINE_AND_HYPOTAURINE_METABOLISM	10	0.1995	0.320917	0.47762	0.999959	591	2	0.22118	0.324533	0.47366	0.804975	782	2
BIOCARTA_RANKL_PATHWAY	14	0.17984	0.347551	0.44921	0.999959	563	4	0.22187	0.323672	0.4746	0.805552	783	3
REACTOME_ACTIVATION_OF_GENES_BY_ATF4	22	0.0048347	1.5183	0.030318	0.178284	226	9	0.22244	0.32295	0.47539	0.805864	784	1
REACTOME_RESPONSE_TO_ELEVATED_PLATELET_CYTOSOLIC_CA2_	75	0.27559	0.243098	0.57135	0.999959	683	13	0.22497	0.320263	0.47834	0.809832	785	7
REACTOME_CYCLIN_E_ASSOCIATED_EVENTS_DURING_G1_S_TRANSITION_	60	1.9649e-07	5.42887	3.725e-06	7.4e-05	67	27	0.22601	0.319166	0.47955	0.810768	786	5
BIOCARTA_EIF4_PATHWAY	24	0.39979	0.161888	0.68883	0.999959	795	4	0.22648	0.31865	0.48012	0.810768	787	3
REACTOME_DEADENYLATION_DEPENDENT_MRNA_DECAY	42	0.00041434	2.41815	0.0038181	0.030503	166	16	0.22859	0.316503	0.4825	0.812841	788	2
REACTOME_STEROID_HORMONES	27	0.76819	0.0465883	0.89828	0.999959	1116	3	0.22869	0.31644	0.48257	0.812841	789	4
PID_HIV_NEF_PATHWAY	34	0.17504	0.35444	0.44214	0.999959	557	4	0.2303	0.314796	0.4844	0.814895	790	6
REACTOME_NRIF_SIGNALS_CELL_DEATH_FROM_THE_NUCLEUS	13	0.98556	0.00379927	0.99129	0.999959	1295	0	0.2308	0.314187	0.48508	0.815004	791	2
REACTOME_PRESYNAPTIC_NICOTINIC_ACETYLCHOLINE_RECEPTORS	12	0.59724	0.0869707	0.81852	0.999959	974	2	0.23182	0.313024	0.48638	0.816163	792	1
REACTOME_AMINO_ACID_TRANSPORT_ACROSS_THE_PLASMA_MEMBRANE	30	0.88028	0.0249406	0.94419	0.999959	1197	2	0.23267	0.312097	0.48742	0.816882	793	5
REACTOME_FACILITATIVE_NA_INDEPENDENT_GLUCOSE_TRANSPORTERS	11	0.77192	0.0458733	0.89976	0.999959	1120	1	0.23592	0.308972	0.49094	0.821739	794	2
KEGG_NEUROACTIVE_LIGAND_RECEPTOR_INTERACTION	256	0.98008	0.00504969	0.98844	0.999959	1285	30	0.23737	0.307285	0.49285	0.823893	795	38
REACTOME_REGULATION_OF_HYPOXIA_INDUCIBLE_FACTOR_HIF_BY_OXYGEN	20	0.014296	1.13536	0.073222	0.355153	274	6	0.23867	0.305895	0.49443	0.824406	796	1
REACTOME_PHASE_II_CONJUGATION	52	0.21868	0.298397	0.50304	0.999959	617	11	0.23897	0.305632	0.49473	0.824406	797	6
REACTOME_METABOLISM_OF_MRNA	190	4.5306e-07	4.95175	1.1175e-05	0.000181	72	62	0.23927	0.305377	0.49502	0.824406	798	9
REACTOME_NUCLEOTIDE_LIKE_PURINERGIC_RECEPTORS	15	0.74633	0.0510005	0.8892	0.999959	1100	2	0.2403	0.304387	0.49615	0.825258	799	2
REACTOME_IRAK1_RECRUITS_IKK_COMPLEX	9	0.98571	0.00378613	0.99132	0.999959	1296	0	0.24274	0.301934	0.49896	0.827726	800	1
PID_ERB_GENOMIC_PATHWAY	14	0.004726	1.52714	0.029707	0.175688	224	7	0.24286	0.301804	0.49911	0.827726	801	2
KEGG_DRUG_METABOLISM_CYTOCHROME_P450	42	0.34148	0.194764	0.63861	0.999959	741	8	0.24314	0.301465	0.4995	0.827726	802	6
KEGG_TYROSINE_METABOLISM	37	0.84031	0.0326861	0.9275	0.999959	1161	4	0.24818	0.296476	0.50527	0.836012	803	5
REACTOME_PERK_REGULATED_GENE_EXPRESSION	25	0.0038616	1.60093	0.025065	0.153511	217	10	0.24867	0.296056	0.50576	0.836012	804	1
KEGG_TYPE_I_DIABETES_MELLITUS	21	0.57448	0.093665	0.806	0.999959	954	3	0.25105	0.293769	0.50843	0.837354	805	3
PID_ILK_PATHWAY	44	0.00032307	2.50927	0.0030955	0.025982	158	15	0.25107	0.293743	0.50846	0.837354	806	4
REACTOME_KERATAN_SULFATE_BIOSYNTHESIS	25	0.80314	0.03981	0.91241	0.999959	1140	3	0.25114	0.293658	0.50856	0.837354	807	4
REACTOME_SEMA4D_IN_SEMAPHORIN_SIGNALING	28	0.86249	0.0283902	0.93672	0.999959	1181	2	0.2525	0.292311	0.51014	0.837354	808	2
BIOCARTA_TOLL_PATHWAY	36	0.45801	0.134908	0.73298	0.999959	847	5	0.25269	0.292106	0.51038	0.837354	809	6
REACTOME_UNBLOCKING_OF_NMDA_RECEPTOR_GLUTAMATE_BINDING_AND_ACTIVATION	15	0.49889	0.118832	0.76062	0.999959	883	2	0.25321	0.291596	0.51098	0.837354	810	3
REACTOME_RAS_ACTIVATION_UOPN_CA2_INFUX_THROUGH_NMDA_RECEPTOR	15	0.4321	0.146363	0.7139	0.999959	821	3	0.25321	0.291596	0.51098	0.837354	811	3
BIOCARTA_CD40_PATHWAY	15	0.12697	0.440992	0.36225	0.972587	495	3	0.25503	0.289849	0.51304	0.8397	812	3
PID_IL27_PATHWAY	26	0.048909	0.722712	0.18936	0.659683	381	4	0.25615	0.288682	0.51442	0.84092	813	2
PID_BETA_CATENIN_DEG_PATHWAY	17	0.052202	0.703072	0.19812	0.676869	389	4	0.25914	0.285813	0.51783	0.84483	814	2
KEGG_METABOLISM_OF_XENOBIOTICS_BY_CYTOCHROME_P450	39	0.45566	0.136011	0.73112	0.999959	843	7	0.25969	0.285268	0.51848	0.84483	815	4
REACTOME_TRANSPORT_OF_ORGANIC_ANIONS	8	0.25814	0.258588	0.55133	0.999959	662	1	0.25998	0.285067	0.51872	0.84483	816	1
KEGG_APOPTOSIS	79	0.19033	0.333042	0.46447	0.999959	579	11	0.26099	0.284222	0.51973	0.845444	817	12
PID_HIF1_TFPATHWAY	62	0.0075117	1.36739	0.042915	0.239592	238	14	0.26273	0.282654	0.52161	0.847461	818	8
REACTOME_ACETYLCHOLINE_BINDING_AND_DOWNSTREAM_EVENTS	14	0.68337	0.0648002	0.86139	0.999959	1052	2	0.26486	0.280528	0.52417	0.850572	819	1
BIOCARTA_FIBRINOLYSIS_PATHWAY	12	0.53529	0.105978	0.78347	0.999959	921	2	0.26638	0.278973	0.52605	0.852578	820	1
PID_WNT_CANONICAL_PATHWAY	20	0.031541	0.865249	0.13638	0.554259	327	4	0.26692	0.27842	0.52672	0.852637	821	4
REACTOME_CHOLESTEROL_BIOSYNTHESIS	19	0.0073787	1.373	0.042364	0.237561	237	8	0.26815	0.277506	0.52783	0.853139	822	3
BIOCARTA_G2_PATHWAY	23	7.2939e-06	4.10665	7.8225e-05	0.000981	106	11	0.26919	0.276561	0.52898	0.853139	823	2
REACTOME_REGULATION_OF_INSULIN_SECRETION_BY_GLUCAGON_LIKE_PEPTIDE1	41	0.72051	0.0564906	0.87803	0.999959	1078	5	0.2694	0.276446	0.52912	0.853139	824	6
REACTOME_RIG_I_MDA5_MEDIATED_INDUCTION_OF_IFN_ALPHA_BETA_PATHWAYS	62	0.11518	0.46801	0.3404	0.925135	489	7	0.2702	0.275659	0.53008	0.853139	825	5
BIOCARTA_STEM_PATHWAY	14	0.71654	0.0572481	0.8765	0.999959	1075	2	0.27055	0.275347	0.53046	0.853139	826	1
REACTOME_G_BETA_GAMMA_SIGNALLING_THROUGH_PI3KGAMMA	25	0.65652	0.0711946	0.8488	0.999959	1033	3	0.27095	0.274946	0.53095	0.853139	827	3
BIOCARTA_STATHMIN_PATHWAY	18	0.31944	0.209567	0.61721	0.999959	716	4	0.27391	0.272174	0.53435	0.853139	828	3
REACTOME_TANDEM_PORE_DOMAIN_POTASSIUM_CHANNELS	11	0.95659	0.010141	0.97692	0.999959	1268	0	0.27396	0.272117	0.53442	0.853139	829	1
KEGG_BETA_ALANINE_METABOLISM	22	0.99735	0.000860756	0.99802	0.999959	1316	0	0.2742	0.271922	0.53466	0.853139	830	4
KEGG_AMYOTROPHIC_LATERAL_SCLEROSIS_ALS	51	0.013832	1.14696	0.071292	0.353536	268	9	0.27438	0.271792	0.53482	0.853139	831	5
REACTOME_ION_CHANNEL_TRANSPORT	51	0.30724	0.218338	0.60487	0.999959	707	9	0.27459	0.271606	0.53505	0.853139	832	6
BIOCARTA_NFKB_PATHWAY	23	0.40444	0.159555	0.69254	0.999959	798	3	0.27473	0.271468	0.53522	0.853139	833	4
REACTOME_DCC_MEDIATED_ATTRACTIVE_SIGNALING	13	0.80755	0.038935	0.91425	0.999959	1144	1	0.27517	0.271054	0.53573	0.853139	834	2
REACTOME_GAMMA_CARBOXYLATION_TRANSPORT_AND_AMINO_TERMINAL_CLEAVAGE_OF_PROTEINS	10	0.87314	0.0263273	0.94118	0.999959	1191	0	0.2755	0.270819	0.53602	0.853139	835	2
BIOCARTA_BARRESTIN_PATHWAY	10	0.53596	0.105739	0.7839	0.999959	922	2	0.27721	0.269412	0.53776	0.854878	836	1
BIOCARTA_PML_PATHWAY	14	0.01273	1.17653	0.066599	0.335265	264	5	0.279	0.267743	0.53983	0.856713	837	1
BIOCARTA_LONGEVITY_PATHWAY	13	0.16781	0.366108	0.43042	0.999959	546	1	0.27936	0.267445	0.5402	0.856713	838	1
REACTOME_ABC_FAMILY_PROTEINS_MEDIATED_TRANSPORT	29	0.51	0.114752	0.7678	0.999959	893	5	0.28337	0.264058	0.54443	0.861651	839	5
PID_UPA_UPAR_PATHWAY	41	0.9817	0.00468955	0.98926	0.999959	1291	3	0.28353	0.263914	0.54461	0.861651	840	7
KEGG_HUNTINGTONS_DISEASE	160	0.00032491	2.50615	0.0031178	0.025982	159	45	0.28425	0.263293	0.54539	0.861863	841	17
REACTOME_METABOLISM_OF_RNA	234	1.0606e-09	5.42887	3.725e-06	7.4e-05	49	80	0.28596	0.261925	0.54711	0.863318	842	9
BIOCARTA_ASBCELL_PATHWAY	9	0.51863	0.111826	0.77299	0.999959	904	1	0.28642	0.261529	0.54761	0.863318	843	2
REACTOME_NFKB_ACTIVATION_THROUGH_FADD_RIP1_PATHWAY_MEDIATED_BY_CASPASE_8_AND10	11	0.92652	0.0161257	0.96355	0.999959	1230	0	0.28812	0.260285	0.54918	0.864057	844	1
REACTOME_TRAF6_MEDIATED_IRF7_ACTIVATION	25	0.26852	0.248944	0.56371	0.999959	677	1	0.28885	0.259669	0.54996	0.864057	845	2
REACTOME_ENOS_ACTIVATION_AND_REGULATION	19	0.029457	0.888401	0.1293	0.535317	321	3	0.28953	0.259203	0.55055	0.864057	846	3
REACTOME_MITOTIC_G2_G2_M_PHASES	75	6.8743e-05	3.12138	0.00075617	0.007372	136	27	0.28963	0.259101	0.55068	0.864057	847	8
KEGG_RNA_DEGRADATION	56	1.7744e-08	5.42887	3.725e-06	7.4e-05	60	28	0.29252	0.256851	0.55354	0.867522	848	1
BIOCARTA_AKAP95_PATHWAY	11	0.02786	0.907314	0.12379	0.522285	315	4	0.29642	0.253872	0.55735	0.871433	849	2
BIOCARTA_PLCE_PATHWAY	11	0.4982	0.119135	0.76009	0.999959	881	1	0.29642	0.253872	0.55735	0.871433	850	2
BIOCARTA_LECTIN_PATHWAY	10	0.8462	0.0315918	0.92984	0.999959	1167	1	0.2984	0.252456	0.55917	0.873259	851	1
BIOCARTA_VITCB_PATHWAY	11	0.8093	0.0385694	0.91502	0.999959	1146	1	0.29943	0.251734	0.5601	0.873675	852	2
KEGG_BUTANOATE_METABOLISM	32	0.077579	0.582794	0.26134	0.795557	436	4	0.3028	0.249083	0.56353	0.877975	853	3
REACTOME_METABOLISM_OF_STEROID_HORMONES_AND_VITAMINS_A_AND_D	33	0.87347	0.0262812	0.94128	0.999959	1192	3	0.30381	0.24829	0.56456	0.877975	854	5
REACTOME_G0_AND_EARLY_G1	23	0.0008039	2.1753	0.0066789	0.050148	176	8	0.30403	0.248075	0.56484	0.877975	855	4
REACTOME_HORMONE_LIGAND_BINDING_RECEPTORS	9	0.9747	0.00626406	0.98568	0.999959	1280	0	0.30942	0.244072	0.57007	0.881068	856	1
KEGG_ASCORBATE_AND_ALDARATE_METABOLISM	13	0.53429	0.106355	0.78279	0.999959	917	2	0.30952	0.243965	0.57021	0.881068	857	1
BIOCARTA_ACH_PATHWAY	15	0.44796	0.139147	0.72586	0.999959	837	2	0.31019	0.24347	0.57086	0.881068	858	2
REACTOME_GLUTATHIONE_CONJUGATION	22	0.13604	0.421705	0.3787	0.988136	507	6	0.31046	0.243265	0.57113	0.881068	859	3
BIOCARTA_AMI_PATHWAY	19	0.78346	0.0436298	0.90442	0.999959	1131	2	0.31071	0.243075	0.57138	0.881068	860	3
REACTOME_EXTRACELLULAR_MATRIX_ORGANIZATION	80	0.68454	0.0645532	0.86188	0.999959	1056	12	0.31073	0.243067	0.57139	0.881068	861	11
NABA_SECRETED_FACTORS	287	0.97278	0.00668724	0.98472	0.999959	1279	33	0.3111	0.242801	0.57174	0.881068	862	36
REACTOME_G_PROTEIN_BETA_GAMMA_SIGNALLING	27	0.69793	0.0614903	0.86798	0.999959	1064	3	0.31156	0.242505	0.57213	0.881068	863	3
PID_P75_NTR_PATHWAY	66	0.73151	0.0540688	0.88294	0.999959	1093	6	0.31763	0.238035	0.57805	0.889147	864	9
REACTOME_REGULATION_OF_INSULIN_SECRETION_BY_ACETYLCHOLINE	9	0.8407	0.0326065	0.92767	0.999959	1162	0	0.31959	0.236654	0.57989	0.890957	865	2
BIOCARTA_AGPCR_PATHWAY	12	0.5287	0.108223	0.77943	0.999959	908	2	0.32264	0.234421	0.58288	0.894513	866	2
BIOCARTA_INFLAM_PATHWAY	26	0.84415	0.0319329	0.92911	0.999959	1164	3	0.32495	0.232733	0.58515	0.896965	867	3
KEGG_CARDIAC_MUSCLE_CONTRACTION	70	0.42852	0.148039	0.71115	0.999959	813	13	0.32758	0.230844	0.5877	0.899832	868	7
KEGG_PENTOSE_AND_GLUCURONATE_INTERCONVERSIONS	14	0.10597	0.492562	0.32169	0.901834	474	4	0.32892	0.229855	0.58904	0.900848	869	1
PID_IL8_CXCR2_PATHWAY	30	0.99781	0.000730228	0.99832	0.999959	1320	0	0.33112	0.228361	0.59107	0.902178	870	4
BIOCARTA_FEEDER_PATHWAY	9	0.2081	0.310585	0.48912	0.999959	605	2	0.33129	0.228214	0.59127	0.902178	871	2
REACTOME_SIGNALING_BY_HIPPO	19	0.63822	0.075576	0.84028	0.999959	1012	3	0.33303	0.226909	0.59305	0.903857	872	2
REACTOME_AMYLOIDS	37	0.35163	0.188318	0.64816	0.999959	754	3	0.33428	0.226119	0.59413	0.904466	873	1
REACTOME_EXTENSION_OF_TELOMERES	26	2.1176e-12	5.42887	3.725e-06	7.4e-05	24	18	0.33848	0.223161	0.59819	0.90832	874	1
KEGG_ARACHIDONIC_ACID_METABOLISM	44	0.19093	0.332164	0.46541	0.999959	580	5	0.33906	0.222791	0.5987	0.90832	875	6
KEGG_FC_GAMMA_R_MEDIATED_PHAGOCYTOSIS	90	0.36673	0.179516	0.66143	0.999959	775	10	0.33908	0.222783	0.59871	0.90832	876	13
REACTOME_G1_S_SPECIFIC_TRANSCRIPTION	17	0.029166	0.891841	0.12828	0.533462	319	5	0.34239	0.220634	0.60168	0.911777	877	3
PID_IL23_PATHWAY	37	0.012035	1.19575	0.063716	0.324438	261	6	0.34368	0.219892	0.60271	0.912295	878	2
REACTOME_PURINE_CATABOLISM	10	0.95059	0.0113563	0.97419	0.999959	1261	0	0.34545	0.218719	0.60434	0.913724	879	1
KEGG_BASE_EXCISION_REPAIR	32	4.7448e-05	3.29854	0.00050287	0.005102	131	11	0.3468	0.2179	0.60548	0.914407	880	3
REACTOME_GPVI_MEDIATED_ACTIVATION_CASCADE	31	0.46453	0.132191	0.73758	0.999959	857	5	0.34845	0.216733	0.60711	0.915623	881	5
REACTOME_GAP_JUNCTION_DEGRADATION	9	0.087389	0.547493	0.28347	0.835338	451	3	0.34914	0.216339	0.60766	0.915623	882	1
REACTOME_SYNTHESIS_OF_GLYCOSYLPHOSPHATIDYLINOSITOL_GPI	17	0.80858	0.0387261	0.91469	0.999959	1145	2	0.35215	0.214414	0.61036	0.918656	883	2
REACTOME_POST_TRANSLATIONAL_MODIFICATION_SYNTHESIS_OF_GPI_ANCHORED_PROTEINS	26	0.18033	0.346816	0.44997	0.999959	564	6	0.35372	0.213376	0.61182	0.919162	884	4
REACTOME_S_PHASE	103	1.1006e-18	5.42887	3.725e-06	7.4e-05	6	53	0.35583	0.212093	0.61363	0.919162	885	9
REACTOME_TGF_BETA_RECEPTOR_SIGNALING_IN_EMT_EPITHELIAL_TO_MESENCHYMAL_TRANSITION	13	0.37735	0.173562	0.67056	0.999959	782	2	0.35706	0.211309	0.61474	0.919162	886	2
REACTOME_ER_PHAGOSOME_PATHWAY	52	2.707e-05	3.49946	0.00031662	0.003449	122	20	0.35708	0.211309	0.61474	0.919162	887	3
REACTOME_ENDOGENOUS_STEROLS	13	0.57879	0.0923361	0.80847	0.999959	959	1	0.35801	0.210779	0.61549	0.919162	888	1
BIOCARTA_CASPASE_PATHWAY	22	0.021859	0.989319	0.10249	0.457555	297	2	0.35806	0.210751	0.61553	0.919162	889	2
REACTOME_TRAFFICKING_OF_AMPA_RECEPTORS	26	0.33408	0.199716	0.63137	0.999959	732	5	0.35809	0.210744	0.61554	0.919162	890	4
PID_ARF6_TRAFFICKING_PATHWAY	47	0.028843	0.895206	0.12729	0.53196	318	12	0.36176	0.208436	0.61882	0.92302	891	7
REACTOME_PEPTIDE_HORMONE_BIOSYNTHESIS	11	0.98735	0.00340515	0.99219	0.999959	1301	0	0.36649	0.205338	0.62325	0.927893	892	2
REACTOME_NUCLEOTIDE_BINDING_DOMAIN_LEUCINE_RICH_REPEAT_CONTAINING_RECEPTOR_NLR_SIGNALING_PATHWAYS	42	0.6248	0.0793394	0.83303	0.999959	1000	5	0.36678	0.205073	0.62363	0.927893	893	3
REACTOME_DESTABILIZATION_OF_MRNA_BY_BRF1	16	0.0021993	1.80121	0.015805	0.103985	202	8	0.36835	0.204224	0.62485	0.927893	894	1
PID_RAC1_PATHWAY	53	0.038552	0.797921	0.15925	0.594794	354	9	0.37038	0.202996	0.62662	0.927893	895	6
PID_HIF2PATHWAY	34	4.4716e-05	3.33197	0.00046562	0.00476	130	13	0.37097	0.20258	0.62722	0.927893	896	3
KEGG_ABC_TRANSPORTERS	40	0.19591	0.325387	0.47273	0.999959	586	7	0.37137	0.202352	0.62755	0.927893	897	6
KEGG_DNA_REPLICATION	34	1.1249e-11	5.42887	3.725e-06	7.4e-05	28	21	0.3746	0.20037	0.63042	0.927893	898	2
REACTOME_SYNTHESIS_OF_PIPS_AT_THE_EARLY_ENDOSOME_MEMBRANE	12	0.34731	0.191013	0.64415	0.999959	749	3	0.37655	0.199077	0.6323	0.927893	899	2
SA_PROGRAMMED_CELL_DEATH	11	0.065718	0.632942	0.23284	0.742088	417	3	0.37689	0.198885	0.63258	0.927893	900	1
KEGG_VALINE_LEUCINE_AND_ISOLEUCINE_DEGRADATION	42	0.068914	0.619029	0.24042	0.755366	423	4	0.37712	0.198775	0.63274	0.927893	901	6
REACTOME_CLASS_I_MHC_MEDIATED_ANTIGEN_PROCESSING_PRESENTATION	219	6.2188e-09	5.42887	3.725e-06	7.4e-05	54	71	0.3772	0.198727	0.63281	0.927893	902	20
BIOCARTA_BCELLSURVIVAL_PATHWAY	16	0.91715	0.0179912	0.95942	0.999959	1223	1	0.37746	0.198541	0.63308	0.927893	903	2
PID_TNF_PATHWAY	43	0.50302	0.117299	0.76331	0.999959	889	5	0.37774	0.19837	0.63333	0.927893	904	6
BIOCARTA_MITOCHONDRIA_PATHWAY	21	0.45635	0.135691	0.73166	0.999959	845	2	0.37903	0.197541	0.63454	0.927893	905	2
BIOCARTA_RB_PATHWAY	12	3.0162e-05	3.46984	0.00033897	0.003633	124	7	0.37915	0.197473	0.63464	0.927893	906	2
REACTOME_INTERFERON_GAMMA_SIGNALING	42	0.11046	0.480264	0.33093	0.912463	482	7	0.37999	0.196966	0.63538	0.927893	907	5
REACTOME_CS_DS_DEGRADATION	12	0.27278	0.245315	0.56844	0.999959	679	3	0.38198	0.195881	0.63697	0.927893	908	2
PID_INTEGRIN4_PATHWAY	11	0.463	0.132874	0.73642	0.999959	853	2	0.38267	0.195479	0.63756	0.927893	909	2
REACTOME_REGULATION_OF_APOPTOSIS	55	1.5586e-05	3.72131	0.00018997	0.002158	117	22	0.38302	0.195309	0.63781	0.927893	910	4
ST_WNT_BETA_CATENIN_PATHWAY	33	0.43774	0.143797	0.71813	0.999959	827	5	0.38317	0.195234	0.63792	0.927893	911	4
BIOCARTA_TALL1_PATHWAY	14	0.0052928	1.48722	0.032567	0.189005	229	5	0.38342	0.195145	0.63805	0.927893	912	2
REACTOME_N_GLYCAN_ANTENNAE_ELONGATION_IN_THE_MEDIAL_TRANS_GOLGI	18	0.63733	0.0758603	0.83973	0.999959	1011	3	0.3835	0.195132	0.63807	0.927893	913	1
ST_JNK_MAPK_PATHWAY	39	0.19563	0.325745	0.47234	0.999959	585	9	0.38364	0.195084	0.63814	0.927893	914	5
REACTOME_PURINE_METABOLISM	32	0.46213	0.133181	0.7359	0.999959	851	4	0.38543	0.194092	0.6396	0.929	915	5
REACTOME_GABA_SYNTHESIS_RELEASE_REUPTAKE_AND_DEGRADATION	16	0.65375	0.0719218	0.84738	0.999959	1030	2	0.38809	0.192681	0.64168	0.930558	916	2
REACTOME_GLOBAL_GENOMIC_NER_GG_NER	31	1.1798e-10	5.42887	3.725e-06	7.4e-05	35	19	0.38902	0.192127	0.6425	0.930558	917	1
REACTOME_BIOLOGICAL_OXIDATIONS	94	0.53306	0.106771	0.78204	0.999959	915	16	0.3896	0.191782	0.64301	0.930558	918	11
REACTOME_PD1_SIGNALING	11	0.030974	0.871504	0.13443	0.548032	326	5	0.39016	0.191465	0.64348	0.930558	919	1
REACTOME_PEROXISOMAL_LIPID_METABOLISM	19	0.91234	0.0189928	0.95721	0.999959	1221	1	0.39342	0.189707	0.64609	0.932881	920	3
KEGG_GLYCOSAMINOGLYCAN_BIOSYNTHESIS_CHONDROITIN_SULFATE	22	0.99398	0.00183224	0.99579	0.999959	1310	0	0.39384	0.189438	0.64649	0.932881	921	3
PID_PI3KCI_PATHWAY	48	0.9832	0.00436481	0.99	0.999959	1293	3	0.39514	0.188693	0.6476	0.932951	922	7
REACTOME_GPCR_LIGAND_BINDING	360	0.31698	0.211266	0.6148	0.999959	714	46	0.39556	0.188465	0.64794	0.932951	923	49
REACTOME_PLATELET_ADHESION_TO_EXPOSED_COLLAGEN	12	0.21477	0.302806	0.49796	0.999959	614	2	0.39744	0.187468	0.64943	0.932997	924	2
REACTOME_BIOSYNTHESIS_OF_THE_N_GLYCAN_PRECURSOR_DOLICHOL_LIPID_LINKED_OLIGOSACCHARIDE_LLO_AND_TRANSFER_TO_A_NASCENT_PROTEIN	27	0.0021959	1.80264	0.015753	0.103985	201	10	0.39749	0.187414	0.64951	0.932997	925	2
REACTOME_REGULATION_OF_PYRUVATE_DEHYDROGENASE_PDH_COMPLEX	12	0.36383	0.181101	0.65902	0.999959	772	2	0.39817	0.187033	0.65008	0.932997	926	2
PID_ARF6_PATHWAY	33	0.26394	0.25314	0.55829	0.999959	671	6	0.3996	0.186266	0.65123	0.933636	927	5
BIOCARTA_AKAPCENTROSOME_PATHWAY	14	0.015251	1.11314	0.077066	0.3671	279	5	0.40785	0.181827	0.65792	0.938857	928	2
REACTOME_PIP3_ACTIVATES_AKT_SIGNALING	27	0.085751	0.553168	0.27979	0.830878	447	6	0.40819	0.181688	0.65813	0.938857	929	2
REACTOME_ACTIVATED_TAK1_MEDIATES_P38_MAPK_ACTIVATION	17	0.25842	0.258344	0.55164	0.999959	663	3	0.40857	0.181563	0.65832	0.938857	930	1
REACTOME_RIP_MEDIATED_NFKB_ACTIVATION_VIA_DAI	17	0.33493	0.199118	0.63224	0.999959	733	3	0.40857	0.181563	0.65832	0.938857	931	1
REACTOME_LIGAND_GATED_ION_CHANNEL_TRANSPORT	19	0.42048	0.151909	0.70484	0.999959	804	3	0.40869	0.18151	0.6584	0.938857	932	3
REACTOME_PI_METABOLISM	45	0.53167	0.107266	0.78115	0.999959	913	8	0.40962	0.180983	0.6592	0.938986	933	6
PID_PI3KCI_AKT_PATHWAY	35	0.27025	0.247383	0.56574	0.999959	678	8	0.41155	0.179923	0.66081	0.939123	934	5
REACTOME_SEMA3A_PLEXIN_REPULSION_SIGNALING_BY_INHIBITING_INTEGRIN_ADHESION	13	0.89146	0.0229764	0.94847	0.999959	1203	1	0.41162	0.179877	0.66088	0.939123	935	2
REACTOME_ACTIVATION_OF_IRF3_IRF7_MEDIATED_BY_TBK1_IKK_EPSILON	12	0.086531	0.550568	0.28147	0.831276	450	2	0.41326	0.17909	0.66208	0.939123	936	2
PID_INSULIN_GLUCOSE_PATHWAY	23	0.20981	0.308715	0.49123	0.999959	609	6	0.4135	0.178985	0.66224	0.939123	937	2
REACTOME_GLUCAGON_TYPE_LIGAND_RECEPTORS	33	0.23788	0.278321	0.52684	0.999959	639	7	0.41514	0.178159	0.6635	0.939123	938	4
KEGG_TOLL_LIKE_RECEPTOR_SIGNALING_PATHWAY	95	0.50486	0.116674	0.76441	0.999959	891	14	0.4152	0.178139	0.66353	0.939123	939	13
PID_ATM_PATHWAY	33	6.9601e-11	5.42887	3.725e-06	7.4e-05	34	20	0.41669	0.177316	0.66479	0.939158	940	2
REACTOME_SIGNALING_BY_WNT	59	1.1612e-06	4.7299	1.8625e-05	0.000272	86	24	0.41689	0.177198	0.66497	0.939158	941	4
REACTOME_NEPHRIN_INTERACTIONS	19	0.098005	0.514875	0.30558	0.877136	463	4	0.41954	0.175913	0.66694	0.940924	942	3
BIOCARTA_NOS1_PATHWAY	20	0.34525	0.192357	0.64216	0.999959	747	4	0.42057	0.175412	0.66771	0.940924	943	3
PID_P38_GAMMA_DELTA_PATHWAY	11	0.6153	0.0819749	0.82799	0.999959	994	1	0.42231	0.174541	0.66905	0.940924	944	1
BIOCARTA_GRANULOCYTES_PATHWAY	12	0.59776	0.0868169	0.81881	0.999959	976	1	0.42231	0.174541	0.66905	0.940924	945	2
BIOCARTA_41BB_PATHWAY	16	0.20951	0.30906	0.49084	0.999959	607	3	0.42457	0.173472	0.6707	0.941768	946	1
KEGG_PATHOGENIC_ESCHERICHIA_COLI_INFECTION	50	0.074166	0.596639	0.25314	0.784198	429	9	0.42561	0.172935	0.67153	0.941768	947	6
KEGG_CITRATE_CYCLE_TCA_CYCLE	28	0.65193	0.0723474	0.84655	0.999959	1025	3	0.42587	0.172721	0.67186	0.941768	948	4
BIOCARTA_TNFR2_PATHWAY	18	0.1708	0.361092	0.43542	0.999959	550	3	0.42656	0.172314	0.67249	0.941768	949	2
BIOCARTA_MONOCYTE_PATHWAY	11	0.56605	0.0962536	0.80121	0.999959	943	2	0.42982	0.170645	0.67508	0.944368	950	2
REACTOME_PI3K_EVENTS_IN_ERBB4_SIGNALING	36	0.16309	0.37366	0.423	0.999959	542	6	0.43077	0.170201	0.67577	0.944368	951	3
REACTOME_SULFUR_AMINO_ACID_METABOLISM	24	0.73097	0.0541918	0.88269	0.999959	1091	2	0.43179	0.169655	0.67662	0.944562	952	3
REACTOME_PYRUVATE_METABOLISM_AND_CITRIC_ACID_TCA_CYCLE	38	0.2142	0.303451	0.49722	0.999959	613	6	0.4359	0.167619	0.6798	0.947701	953	4
REACTOME_ACYL_CHAIN_REMODELLING_OF_PC	21	0.83154	0.0343985	0.92385	0.999959	1159	2	0.43816	0.166611	0.68138	0.947701	954	2
BIOCARTA_DNAFRAGMENT_PATHWAY	9	0.01817	1.05079	0.088964	0.407012	290	1	0.43912	0.166126	0.68214	0.947701	955	1
PID_NECTIN_PATHWAY	30	0.97769	0.00554207	0.98732	0.999959	1284	1	0.44109	0.165153	0.68367	0.947701	956	4
SIG_PIP3_SIGNALING_IN_B_LYMPHOCYTES	35	0.65663	0.071169	0.84885	0.999959	1034	5	0.44242	0.164525	0.68466	0.947701	957	5
PID_HIF1A_PATHWAY	18	0.0013432	1.98313	0.010396	0.073494	188	8	0.44309	0.164259	0.68508	0.947701	958	1
BIOCARTA_GATA3_PATHWAY	15	0.058932	0.66617	0.21569	0.711287	403	4	0.44314	0.164233	0.68512	0.947701	959	2
KEGG_AXON_GUIDANCE	126	0.81754	0.0369587	0.91842	0.999959	1151	17	0.44389	0.163936	0.68559	0.947701	960	15
BIOCARTA_CCR5_PATHWAY	17	0.51909	0.111674	0.77326	0.999959	905	3	0.44411	0.163847	0.68573	0.947701	961	2
REACTOME_CELL_EXTRACELLULAR_MATRIX_INTERACTIONS	13	0.26169	0.25541	0.55538	0.999959	668	2	0.44445	0.163676	0.686	0.947701	962	1
KEGG_VEGF_SIGNALING_PATHWAY	72	0.18665	0.338093	0.4591	0.999959	572	11	0.44854	0.16185	0.68889	0.950706	963	9
REACTOME_AMINE_COMPOUND_SLC_TRANSPORTERS	26	0.58508	0.0905403	0.81182	0.999959	967	4	0.45238	0.160195	0.69152	0.952083	964	4
REACTOME_NEGATIVE_REGULATORS_OF_RIG_I_MDA5_SIGNALING	27	0.024404	0.950433	0.11209	0.488411	305	5	0.45414	0.159355	0.69286	0.952083	965	1
REACTOME_BINDING_AND_ENTRY_OF_HIV_VIRION	4	0.78825	0.0427328	0.90629	0.999959	1133	0	0.45591	0.158528	0.69418	0.952083	966	0
ST_P38_MAPK_PATHWAY	37	0.22618	0.289967	0.5129	0.999959	624	8	0.45903	0.157104	0.69646	0.952083	967	4
KEGG_CIRCADIAN_RHYTHM_MAMMAL	13	0.89263	0.0227704	0.94892	0.999959	1205	1	0.45989	0.156643	0.6972	0.952083	968	2
BIOCARTA_CSK_PATHWAY	19	0.022961	0.97261	0.10651	0.470264	301	7	0.46033	0.156431	0.69754	0.952083	969	2
BIOCARTA_GCR_PATHWAY	19	0.34827	0.190427	0.64502	0.999959	750	4	0.46033	0.156431	0.69754	0.952083	970	1
BIOCARTA_AKT_PATHWAY	20	0.1812	0.345679	0.45115	0.999959	566	3	0.46092	0.156213	0.69789	0.952083	971	1
REACTOME_TRAF6_MEDIATED_NFKB_ACTIVATION	20	0.92259	0.0169197	0.96179	0.999959	1229	1	0.46092	0.156213	0.69789	0.952083	972	1
REACTOME_NEGATIVE_REGULATION_OF_THE_PI3K_AKT_NETWORK	7	0.11993	0.456329	0.34968	0.948424	490	2	0.46113	0.156132	0.69802	0.952083	973	1
REACTOME_VOLTAGE_GATED_POTASSIUM_CHANNELS	43	0.98673	0.00356714	0.99182	0.999959	1299	3	0.46238	0.155635	0.69882	0.952083	974	5
KEGG_MTOR_SIGNALING_PATHWAY	51	0.13442	0.424916	0.37591	0.987311	506	10	0.46253	0.155573	0.69892	0.952083	975	7
BIOCARTA_ATM_PATHWAY	18	1.0561e-06	4.7299	1.8625e-05	0.000272	83	11	0.46298	0.155399	0.6992	0.952083	976	1
KEGG_VASOPRESSIN_REGULATED_WATER_REABSORPTION	42	0.11167	0.476917	0.33349	0.914862	484	11	0.46601	0.154009	0.70144	0.954159	977	6
REACTOME_TRYPTOPHAN_CATABOLISM	11	0.97506	0.00618035	0.98587	0.999959	1281	0	0.47276	0.151121	0.70612	0.958621	978	1
BIOCARTA_ERYTH_PATHWAY	14	0.62454	0.0793967	0.83292	0.999959	999	2	0.4728	0.151097	0.70616	0.958621	979	1
REACTOME_SEMAPHORIN_INTERACTIONS	62	0.94918	0.0116373	0.97356	0.999959	1257	6	0.47502	0.15012	0.70775	0.959795	980	7
KEGG_NUCLEOTIDE_EXCISION_REPAIR	42	9.4019e-09	5.42887	3.725e-06	7.4e-05	56	21	0.48006	0.148191	0.7109	0.962649	981	2
REACTOME_PURINE_SALVAGE	12	0.84386	0.0319656	0.92904	0.999959	1163	1	0.48067	0.147947	0.7113	0.962649	982	2
KEGG_GLYCOSPHINGOLIPID_BIOSYNTHESIS_LACTO_AND_NEOLACTO_SERIES	23	0.91113	0.0192742	0.95659	0.999959	1219	2	0.48282	0.14716	0.71259	0.963413	983	3
KEGG_PYRIMIDINE_METABOLISM	94	0.00017187	2.73957	0.0018215	0.016139	150	29	0.48485	0.146411	0.71382	0.964094	984	5
REACTOME_TRANSCRIPTION_COUPLED_NER_TC_NER	42	5.1226e-10	5.42887	3.725e-06	7.4e-05	46	22	0.48702	0.145475	0.71536	0.965186	985	2
NABA_ECM_REGULATORS	206	0.58505	0.0905456	0.81181	0.999959	966	27	0.48887	0.144753	0.71655	0.965813	986	22
SIG_REGULATION_OF_THE_ACTIN_CYTOSKELETON_BY_RHO_GTPASES	34	0.12409	0.447295	0.35703	0.962455	493	9	0.49026	0.144172	0.71751	0.966129	987	3
KEGG_PORPHYRIN_AND_CHLOROPHYLL_METABOLISM	29	0.007059	1.38807	0.040919	0.230429	236	5	0.49228	0.143356	0.71886	0.966798	988	4
REACTOME_TAK1_ACTIVATES_NFKB_BY_PHOSPHORYLATION_AND_ACTIVATION_OF_IKKS_COMPLEX	22	0.50225	0.117589	0.7628	0.999959	885	3	0.49322	0.142993	0.71946	0.966798	989	1
REACTOME_TELOMERE_MAINTENANCE	43	3.8416e-10	5.42887	3.725e-06	7.4e-05	44	22	0.4951	0.142137	0.72088	0.96722	990	2
PID_INTEGRIN3_PATHWAY	43	0.16968	0.362841	0.43367	0.999959	549	8	0.49569	0.141902	0.72127	0.96722	991	6
REACTOME_SYNTHESIS_SECRETION_AND_DEACYLATION_OF_GHRELIN	13	0.46089	0.133707	0.73501	0.999959	850	2	0.49731	0.141198	0.72244	0.96722	992	2
REACTOME_GLYCEROPHOSPHOLIPID_BIOSYNTHESIS	79	0.001833	1.87076	0.013466	0.090843	197	17	0.49792	0.140988	0.72279	0.96722	993	8
REACTOME_MRNA_3_END_PROCESSING	33	4.5344e-07	4.95175	1.1175e-05	0.000181	73	17	0.50142	0.139638	0.72504	0.96722	994	1
REACTOME_CD28_DEPENDENT_PI3K_AKT_SIGNALING	21	0.27795	0.241285	0.57374	0.999959	687	5	0.50144	0.13962	0.72507	0.96722	995	3
REACTOME_PI3K_AKT_ACTIVATION	36	0.049923	0.716043	0.19229	0.662071	384	7	0.50313	0.139045	0.72603	0.96722	996	3
PID_EPHA_FWDPATHWAY	34	0.8581	0.0293278	0.9347	0.999959	1176	4	0.50361	0.138884	0.7263	0.96722	997	4
REACTOME_ADENYLATE_CYCLASE_ACTIVATING_PATHWAY	10	0.85856	0.0292581	0.93485	0.999959	1177	1	0.50426	0.138639	0.72671	0.96722	998	1
KEGG_RIG_I_LIKE_RECEPTOR_SIGNALING_PATHWAY	63	0.24629	0.269977	0.53706	0.999959	650	9	0.50489	0.138436	0.72705	0.96722	999	5
PID_NFKAPPAB_CANONICAL_PATHWAY	23	0.026808	0.919482	0.12037	0.512709	312	8	0.50864	0.137064	0.72935	0.969312	1000	1
REACTOME_DOWNSTREAM_SIGNALING_EVENTS_OF_B_CELL_RECEPTOR_BCR	89	8.5202e-06	4.06715	8.5674e-05	0.001045	107	32	0.5109	0.136201	0.7308	0.970262	1001	4
REACTOME_PYRIMIDINE_METABOLISM	24	0.13394	0.425934	0.37503	0.987311	504	4	0.51494	0.134564	0.73356	0.972484	1002	2
REACTOME_REGULATION_OF_INSULIN_LIKE_GROWTH_FACTOR_IGF_ACTIVITY_BY_INSULIN_LIKE_GROWTH_FACTOR_BINDING_PROTEINS_IGFBPS	14	0.9481	0.0118515	0.97308	0.999959	1256	0	0.51555	0.134339	0.73394	0.972484	1003	1
REACTOME_REGULATED_PROTEOLYSIS_OF_P75NTR	10	0.72178	0.0562236	0.87857	0.999959	1080	1	0.5171	0.133719	0.73499	0.972905	1004	1
KEGG_GRAFT_VERSUS_HOST_DISEASE	16	0.7274	0.0549502	0.88115	0.999959	1088	2	0.51888	0.132981	0.73624	0.973592	1005	1
REACTOME_NUCLEOTIDE_EXCISION_REPAIR	47	2.8346e-10	5.42887	3.725e-06	7.4e-05	41	24	0.5262	0.130293	0.74081	0.978668	1006	2
KEGG_GALACTOSE_METABOLISM	25	0.82695	0.0352926	0.92195	0.999959	1156	3	0.53026	0.128777	0.7434	0.980517	1007	2
REACTOME_SYNTHESIS_OF_PA	25	0.60048	0.0859955	0.82036	0.999959	980	4	0.53075	0.128608	0.74369	0.980517	1008	2
REACTOME_G_ALPHA_I_SIGNALLING_EVENTS	172	0.98145	0.00473345	0.98916	0.999959	1289	21	0.5327	0.127937	0.74484	0.980811	1009	21
SA_G2_AND_M_PHASES	8	0.00041916	2.41646	0.003833	0.030503	167	5	0.53362	0.127616	0.74539	0.980811	1010	1
BIOCARTA_D4GDI_PATHWAY	12	0.011983	1.19723	0.0635	0.324438	260	1	0.53744	0.126244	0.74775	0.982169	1011	1
PID_CIRCADIAN_PATHWAY	15	0.043602	0.758279	0.17447	0.630072	368	4	0.53788	0.126156	0.7479	0.982169	1012	2
REACTOME_ACTIVATION_OF_NF_KAPPAB_IN_B_CELLS	59	1.1612e-06	4.7299	1.8625e-05	0.000272	87	26	0.53931	0.125652	0.74877	0.982343	1013	2
BIOCARTA_NO1_PATHWAY	29	0.1438	0.406969	0.39177	0.999959	519	5	0.54473	0.12362	0.75228	0.984824	1014	4
BIOCARTA_PS1_PATHWAY	14	0.077276	0.583742	0.26077	0.795557	435	3	0.5448	0.123597	0.75232	0.984824	1015	2
REACTOME_VEGF_LIGAND_RECEPTOR_INTERACTIONS	10	0.61803	0.0812674	0.82934	0.999959	996	1	0.54776	0.122525	0.75418	0.984824	1016	1
PID_VEGF_VEGFR_PATHWAY	10	0.61803	0.0812674	0.82934	0.999959	997	1	0.54776	0.122525	0.75418	0.984824	1017	1
KEGG_INOSITOL_PHOSPHATE_METABOLISM	52	0.040114	0.785395	0.16391	0.606787	359	11	0.54951	0.121858	0.75534	0.984824	1018	6
REACTOME_MITOTIC_PROMETAPHASE	83	1.7094e-07	5.42887	3.725e-06	7.4e-05	64	33	0.55021	0.121593	0.7558	0.984824	1019	3
KEGG_PHOSPHATIDYLINOSITOL_SIGNALING_SYSTEM	72	0.055111	0.687569	0.20532	0.692554	394	11	0.55198	0.120979	0.75687	0.984824	1020	9
KEGG_INTESTINAL_IMMUNE_NETWORK_FOR_IGA_PRODUCTION	32	0.2977	0.225534	0.59493	0.999959	699	7	0.55221	0.120887	0.75703	0.984824	1021	4
KEGG_CYTOKINE_CYTOKINE_RECEPTOR_INTERACTION	224	0.24296	0.273248	0.53303	0.999959	645	30	0.55269	0.120715	0.75733	0.984824	1022	22
BIOCARTA_TOB1_PATHWAY	19	0.23495	0.281083	0.5235	0.999959	633	5	0.55421	0.120222	0.75819	0.984984	1023	2
REACTOME_SYNTHESIS_OF_PE	11	0.023747	0.960269	0.10958	0.482214	302	4	0.56212	0.117401	0.76313	0.990433	1024	1
REACTOME_SYNTHESIS_OF_VERY_LONG_CHAIN_FATTY_ACYL_COAS	14	0.85921	0.0290769	0.93524	0.999959	1179	1	0.56485	0.116395	0.7649	0.991368	1025	2
KEGG_RENIN_ANGIOTENSIN_SYSTEM	15	0.50289	0.11735	0.76322	0.999959	888	3	0.56644	0.11589	0.76579	0.991368	1026	2
BIOCARTA_CDC42RAC_PATHWAY	16	0.08938	0.540728	0.28792	0.842838	454	4	0.56718	0.115601	0.7663	0.991368	1027	1
REACTOME_MICRORNA_MIRNA_BIOGENESIS	18	0.017333	1.06698	0.085708	0.398273	286	6	0.56938	0.114899	0.76754	0.991368	1028	1
REACTOME_NOREPINEPHRINE_NEUROTRANSMITTER_RELEASE_CYCLE	9	0.64263	0.0745538	0.84226	0.999959	1017	1	0.57065	0.114486	0.76827	0.991368	1029	1
BIOCARTA_EPHA4_PATHWAY	10	0.26166	0.255449	0.55533	0.999959	667	2	0.57136	0.114254	0.76868	0.991368	1030	1
KEGG_ALLOGRAFT_REJECTION	16	0.52939	0.107989	0.77985	0.999959	911	3	0.57652	0.112546	0.77171	0.991368	1031	2
PID_RANBP2_PATHWAY	11	1.8706e-05	3.61597	0.00024212	0.002727	118	8	0.57873	0.111854	0.77294	0.991368	1032	1
REACTOME_CLEAVAGE_OF_GROWING_TRANSCRIPT_IN_THE_TERMINATION_REGION_	41	3.9091e-07	4.95175	1.1175e-05	0.000181	71	20	0.57882	0.111837	0.77297	0.991368	1033	1
REACTOME_SIGNALING_BY_NOTCH2	12	0.26441	0.252744	0.5588	0.999959	672	1	0.58252	0.110687	0.77502	0.991368	1034	1
REACTOME_SIGNALING_BY_NOTCH4	12	0.26441	0.252744	0.5588	0.999959	673	1	0.58252	0.110687	0.77502	0.991368	1035	1
REACTOME_SIGNALING_BY_NOTCH3	12	0.26441	0.252744	0.5588	0.999959	674	1	0.58252	0.110687	0.77502	0.991368	1036	1
REACTOME_TETRAHYDROBIOPTERIN_BH4_SYNTHESIS_RECYCLING_SALVAGE_AND_REGULATION	12	0.87365	0.0262489	0.94135	0.999959	1193	1	0.58515	0.10992	0.77639	0.991368	1037	1
REACTOME_PYRIMIDINE_CATABOLISM	12	0.29188	0.230202	0.58857	0.999959	694	2	0.58602	0.109579	0.777	0.991368	1038	1
KEGG_STARCH_AND_SUCROSE_METABOLISM	31	0.55232	0.100563	0.7933	0.999959	937	5	0.58654	0.109439	0.77725	0.991368	1039	2
KEGG_RETINOL_METABOLISM	31	0.55687	0.0991306	0.79592	0.999959	940	3	0.58654	0.109439	0.77725	0.991368	1040	3
REACTOME_TRANSLATION	124	3.866e-05	3.39145	0.00040602	0.004216	128	39	0.58829	0.108892	0.77823	0.991368	1041	11
REACTOME_XENOBIOTICS	3	0.54337	0.103226	0.78845	0.999959	930	0	0.58862	0.108808	0.77838	0.991368	1042	0
BIOCARTA_RNA_PATHWAY	9	0.14581	0.403326	0.39507	0.999959	524	3	0.58951	0.108546	0.77885	0.991368	1043	1
REACTOME_ETHANOL_OXIDATION	6	0.99931	0.000278037	0.99936	0.999959	1324	0	0.5896	0.108518	0.7789	0.991368	1044	0
PID_AMB2_NEUTROPHILS_PATHWAY	40	0.59396	0.0878577	0.81685	0.999959	971	3	0.592	0.107766	0.78025	0.991368	1045	4
NABA_MATRISOME_ASSOCIATED	620	0.85567	0.029774	0.93374	0.999959	1174	78	0.59227	0.107688	0.78039	0.991368	1046	76
BIOCARTA_CYTOKINE_PATHWAY	20	0.45154	0.137672	0.72833	0.999959	838	4	0.59513	0.106743	0.78209	0.991368	1047	2
REACTOME_DEGRADATION_OF_THE_EXTRACELLULAR_MATRIX	25	0.91698	0.0180184	0.95936	0.999959	1222	2	0.59516	0.106732	0.78211	0.991368	1048	2
REACTOME_RECYCLING_OF_BILE_ACIDS_AND_SALTS	8	0.011101	1.22576	0.059462	0.309901	255	4	0.59582	0.106516	0.7825	0.991368	1049	1
REACTOME_METABOLISM_OF_NUCLEOTIDES	69	0.073153	0.601071	0.25057	0.781378	426	13	0.59789	0.105822	0.78375	0.991999	1050	7
PID_LIS1_PATHWAY	27	0.11186	0.476423	0.33387	0.914862	485	7	0.60123	0.104738	0.78571	0.993533	1051	3
REACTOME_CONVERSION_FROM_APC_C_CDC20_TO_APC_C_CDH1_IN_LATE_ANAPHASE	16	5.3477e-05	3.2499	0.00056247	0.005579	134	10	0.60694	0.103	0.78886	0.993834	1052	1
KEGG_FOLATE_BIOSYNTHESIS	10	0.9567	0.0101277	0.97695	0.999959	1269	0	0.60717	0.102917	0.78901	0.993834	1053	1
REACTOME_PKB_MEDIATED_EVENTS	28	0.006968	1.39229	0.040524	0.229176	235	9	0.6103	0.101944	0.79078	0.993834	1054	3
BIOCARTA_MCM_PATHWAY	17	9.7829e-07	4.95175	1.1175e-05	0.000181	80	12	0.61384	0.100924	0.79264	0.993834	1055	2
REACTOME_FORMATION_OF_THE_TERNARY_COMPLEX_AND_SUBSEQUENTLY_THE_43S_COMPLEX	40	0.00020671	2.68146	0.0020823	0.018087	153	17	0.61419	0.100831	0.79281	0.993834	1056	2
REACTOME_CYTOCHROME_P450_ARRANGED_BY_SUBSTRATE_TYPE	28	0.54559	0.102604	0.78958	0.999959	932	3	0.61501	0.100552	0.79332	0.993834	1057	3
PID_NFKAPPAB_ATYPICAL_PATHWAY	17	0.044709	0.750655	0.17756	0.636586	370	6	0.61516	0.100502	0.79341	0.993834	1058	2
REACTOME_HYALURONAN_UPTAKE_AND_DEGRADATION	10	0.25189	0.264489	0.54389	0.999959	657	1	0.61551	0.100404	0.79359	0.993834	1059	1
PID_BARD1_PATHWAY	26	7.3938e-07	4.95175	1.1175e-05	0.000181	77	13	0.61782	0.0997859	0.79472	0.993834	1060	3
REACTOME_RNA_POL_I_PROMOTER_OPENING	20	0.20881	0.309875	0.48992	0.999959	606	3	0.62232	0.0986234	0.79685	0.993834	1061	1
REACTOME_REGULATORY_RNA_PATHWAYS	21	0.033	0.850627	0.14105	0.559583	335	6	0.62441	0.0979427	0.7981	0.993834	1062	2
REACTOME_NA_CL_DEPENDENT_NEUROTRANSMITTER_TRANSPORTERS	16	0.36638	0.179746	0.66108	0.999959	774	3	0.62465	0.0978502	0.79827	0.993834	1063	2
REACTOME_SYNTHESIS_OF_DNA	88	9.3584e-18	5.42887	3.725e-06	7.4e-05	10	47	0.62854	0.0967146	0.80036	0.993834	1064	5
REACTOME_CHONDROITIN_SULFATE_BIOSYNTHESIS	19	0.57069	0.0948574	0.80379	0.999959	947	3	0.62879	0.0966224	0.80053	0.993834	1065	2
KEGG_FRUCTOSE_AND_MANNOSE_METABOLISM	33	0.52949	0.107967	0.77989	0.999959	912	4	0.63115	0.0959015	0.80186	0.993834	1066	3
REACTOME_TRAF6_MEDIATED_INDUCTION_OF_TAK1_COMPLEX	12	0.31945	0.209553	0.61723	0.999959	717	2	0.63508	0.0947223	0.80404	0.993834	1067	1
REACTOME_P38MAPK_EVENTS	12	0.13215	0.429807	0.3717	0.984054	502	2	0.63611	0.0943984	0.80464	0.993834	1068	1
REACTOME_PHASE1_FUNCTIONALIZATION_OF_COMPOUNDS	43	0.72736	0.0549551	0.88114	0.999959	1087	5	0.63776	0.0939237	0.80552	0.993834	1069	5
REACTOME_ACYL_CHAIN_REMODELLING_OF_PI	14	0.42247	0.1509	0.70648	0.999959	807	2	0.6382	0.0937673	0.80581	0.993834	1070	1
REACTOME_ACYL_CHAIN_REMODELLING_OF_PS	14	0.62552	0.0791517	0.83339	0.999959	1001	2	0.6382	0.0937673	0.80581	0.993834	1071	1
REACTOME_POST_CHAPERONIN_TUBULIN_FOLDING_PATHWAY	16	0.0013654	1.97815	0.010516	0.073943	189	5	0.64061	0.0930673	0.80711	0.993834	1072	1
REACTOME_BASE_FREE_SUGAR_PHOSPHATE_REMOVAL_VIA_THE_SINGLE_NUCLEOTIDE_REPLACEMENT_PATHWAY	10	0.0029355	1.69287	0.020283	0.12596	214	3	0.64198	0.0926746	0.80784	0.993834	1073	1
BIOCARTA_ETS_PATHWAY	17	0.40287	0.160315	0.69133	0.999959	796	3	0.64207	0.0926585	0.80787	0.993834	1074	1
REACTOME_SRP_DEPENDENT_COTRANSLATIONAL_PROTEIN_TARGETING_TO_MEMBRANE	89	0.013165	1.16484	0.068417	0.340546	267	24	0.64439	0.0920676	0.80897	0.993834	1075	7
REACTOME_CHYLOMICRON_MEDIATED_LIPID_TRANSPORT	16	0.96886	0.0075923	0.98267	0.999959	1275	0	0.64674	0.0914131	0.81019	0.993834	1076	2
REACTOME_RNA_POL_II_TRANSCRIPTION_PRE_INITIATION_AND_PROMOTER_OPENING	38	2.8498e-06	4.47463	3.3525e-05	0.000446	99	18	0.64678	0.0914131	0.81019	0.993834	1077	3
KEGG_SYSTEMIC_LUPUS_ERYTHEMATOSUS	63	0.42821	0.14824	0.71082	0.999959	812	10	0.64903	0.0908346	0.81127	0.993834	1078	5
REACTOME_KERATAN_SULFATE_DEGRADATION	11	0.94411	0.012745	0.97108	0.999959	1247	0	0.65056	0.0904119	0.81206	0.993834	1079	1
REACTOME_METABOLISM_OF_AMINO_ACIDS_AND_DERIVATIVES	189	0.018728	1.04097	0.090997	0.41275	293	44	0.65224	0.0899842	0.81286	0.993834	1080	20
REACTOME_TRAFFICKING_OF_GLUR2_CONTAINING_AMPA_RECEPTORS	15	0.27574	0.242946	0.57155	0.999959	684	3	0.65278	0.0898187	0.81317	0.993834	1081	1
PID_IL12_STAT4_PATHWAY	31	0.035245	0.82921	0.14818	0.574128	343	9	0.65724	0.0885973	0.81546	0.993834	1082	1
KEGG_PROTEASOME	44	1.5736e-06	4.7299	1.8625e-05	0.000272	90	20	0.65772	0.0884802	0.81568	0.993834	1083	1
BIOCARTA_ACE2_PATHWAY	11	0.87952	0.0250694	0.94391	0.999959	1195	1	0.66053	0.0877301	0.81709	0.993834	1084	1
REACTOME_ACYL_CHAIN_REMODELLING_OF_PG	15	0.90543	0.0202878	0.95436	0.999959	1215	1	0.66354	0.0868805	0.81869	0.993834	1085	1
SA_CASPASE_CASCADE	17	0.016934	1.07452	0.084233	0.393764	284	2	0.66453	0.0866313	0.81916	0.993834	1086	1
REACTOME_CROSS_PRESENTATION_OF_SOLUBLE_EXOGENOUS_ANTIGENS_ENDOSOMES	45	2.3752e-06	4.58378	2.6075e-05	0.000361	94	20	0.66596	0.0862073	0.81996	0.993834	1087	1
REACTOME_CDK_MEDIATED_PHOSPHORYLATION_AND_REMOVAL_OF_CDC6	45	4.766e-07	4.95175	1.1175e-05	0.000181	74	21	0.66596	0.0862073	0.81996	0.993834	1088	2
REACTOME_AUTODEGRADATION_OF_THE_E3_UBIQUITIN_LIGASE_COP1	45	8.7763e-08	5.42887	3.725e-06	7.4e-05	63	22	0.66596	0.0862073	0.81996	0.993834	1089	1
REACTOME_TRANSPORT_OF_MATURE_TRANSCRIPT_TO_CYTOPLASM	52	1.4694e-05	3.8161	0.00015272	0.001765	115	21	0.66603	0.0861967	0.81998	0.993834	1090	1
REACTOME_DOWNREGULATION_OF_SMAD2_3_SMAD4_TRANSCRIPTIONAL_ACTIVITY	18	0.017921	1.05462	0.088181	0.405512	289	3	0.66662	0.0860273	0.8203	0.993834	1091	2
REACTOME_REGULATION_OF_AMPK_ACTIVITY_VIA_LKB1	14	0.0019819	1.83926	0.014479	0.096213	200	7	0.66694	0.0859479	0.82045	0.993834	1092	1
REACTOME_GLYCOPROTEIN_HORMONES	9	0.972	0.00687693	0.98429	0.999959	1277	0	0.6671	0.0859002	0.82054	0.993834	1093	1
KEGG_PANTOTHENATE_AND_COA_BIOSYNTHESIS	15	0.9443	0.0126958	0.97119	0.999959	1248	1	0.66793	0.0857203	0.82088	0.993834	1094	1
REACTOME_THE_NLRP3_INFLAMMASOME	10	0.74041	0.0522772	0.88659	0.999959	1099	1	0.67081	0.0849908	0.82226	0.993834	1095	1
REACTOME_SYNTHESIS_OF_BILE_ACIDS_AND_BILE_SALTS_VIA_24_HYDROXYCHOLESTEROL	9	0.296	0.226792	0.59321	0.999959	696	2	0.67094	0.0849486	0.82234	0.993834	1096	1
REACTOME_INTERFERON_ALPHA_BETA_SIGNALING	46	0.18653	0.338272	0.45891	0.999959	571	6	0.674	0.0840095	0.82412	0.993834	1097	3
REACTOME_SIGNALING_BY_NODAL	18	0.042397	0.767487	0.17081	0.62364	364	5	0.67581	0.0834829	0.82512	0.993834	1098	2
REACTOME_IRAK2_MEDIATED_ACTIVATION_OF_TAK1_COMPLEX_UPON_TLR7_8_OR_9_STIMULATION	7	0.53745	0.105241	0.7848	0.999959	924	1	0.67826	0.0827624	0.82649	0.993834	1099	0
REACTOME_SYNTHESIS_OF_PIPS_AT_THE_LATE_ENDOSOME_MEMBRANE	10	0.49111	0.121743	0.75554	0.999959	875	2	0.68027	0.0822477	0.82747	0.993834	1100	1
BIOCARTA_CFTR_PATHWAY	11	0.39818	0.162727	0.6875	0.999959	793	2	0.68054	0.082148	0.82766	0.993834	1101	1
REACTOME_ACTIVATION_OF_THE_MRNA_UPON_BINDING_OF_THE_CAP_BINDING_COMPLEX_AND_EIFS_AND_SUBSEQUENT_BINDING_TO_43S	48	0.00084294	2.15403	0.0070141	0.05237	178	18	0.68111	0.0819644	0.82801	0.993834	1102	3
REACTOME_VIF_MEDIATED_DEGRADATION_OF_APOBEC3G	47	3.8035e-08	5.42887	3.725e-06	7.4e-05	62	23	0.68185	0.0817442	0.82843	0.993834	1103	1
REACTOME_P53_INDEPENDENT_G1_S_DNA_DAMAGE_CHECKPOINT	47	2.2157e-07	4.95175	1.1175e-05	0.000181	69	22	0.68185	0.0817442	0.82843	0.993834	1104	1
REACTOME_REGULATION_OF_ORNITHINE_DECARBOXYLASE_ODC	47	1.1153e-06	4.7299	1.8625e-05	0.000272	85	21	0.68185	0.0817442	0.82843	0.993834	1105	1
REACTOME_SCF_BETA_TRCP_MEDIATED_DEGRADATION_OF_EMI1	47	3.8035e-08	5.42887	3.725e-06	7.4e-05	61	23	0.68185	0.0817442	0.82843	0.993834	1106	1
REACTOME_METABOLISM_OF_PROTEINS	374	3.7043e-10	5.42887	3.725e-06	7.4e-05	43	113	0.6827	0.0814874	0.82892	0.993834	1107	38
REACTOME_FORMATION_OF_TUBULIN_FOLDING_INTERMEDIATES_BY_CCT_TRIC	18	0.0095282	1.27889	0.052615	0.283955	246	7	0.68377	0.0811522	0.82956	0.993834	1108	1
BIOCARTA_CALCINEURIN_PATHWAY	18	0.20768	0.311144	0.48849	0.999959	602	3	0.68578	0.0806551	0.83051	0.993834	1109	2
REACTOME_BETA_DEFENSINS	5	0.7249	0.0555371	0.87996	0.999959	1084	0	0.68852	0.0799654	0.83183	0.993834	1110	0
REACTOME_LIPOPROTEIN_METABOLISM	26	0.33231	0.200887	0.62967	0.999959	728	3	0.68951	0.0797253	0.83229	0.993834	1111	3
REACTOME_ASSOCIATION_OF_TRIC_CCT_WITH_TARGET_PROTEINS_DURING_BIOSYNTHESIS	25	0.0014323	1.96305	0.010888	0.075761	191	11	0.69177	0.0790736	0.83354	0.993834	1112	2
REACTOME_PROTEOLYTIC_CLEAVAGE_OF_SNARE_COMPLEX_PROTEINS	13	0.64037	0.0750491	0.8413	0.999959	1014	2	0.69363	0.0785737	0.8345	0.993834	1113	1
KEGG_FATTY_ACID_METABOLISM	35	0.35871	0.183898	0.65479	0.999959	768	3	0.69403	0.0784852	0.83467	0.993834	1114	4
KEGG_PARKINSONS_DISEASE	108	6.9748e-05	3.11291	0.00077107	0.007372	137	35	0.69508	0.0781367	0.83534	0.993834	1115	9
REACTOME_DESTABILIZATION_OF_MRNA_BY_AUF1_HNRNP_D0	49	1.0631e-05	3.92372	0.0001192	0.00144	110	20	0.69698	0.0776171	0.83634	0.993834	1116	1
PID_HEDGEHOG_2PATHWAY	22	0.27776	0.241383	0.57361	0.999959	686	4	0.69974	0.0768596	0.8378	0.993834	1117	1
REACTOME_E2F_ENABLED_INHIBITION_OF_PRE_REPLICATION_COMPLEX_FORMATION	10	0.0025261	1.74936	0.017809	0.11379	208	5	0.70359	0.0759121	0.83963	0.993834	1118	1
REACTOME_FATTY_ACYL_COA_BIOSYNTHESIS	18	0.91959	0.0175298	0.96044	0.999959	1226	1	0.70387	0.0758345	0.83978	0.993834	1119	2
BIOCARTA_TCAPOPTOSIS_PATHWAY	8	0.4263	0.149127	0.70937	0.999959	811	2	0.70396	0.075819	0.83981	0.993834	1120	0
BIOCARTA_SARS_PATHWAY	10	0.017613	1.06076	0.086945	0.401214	288	4	0.70846	0.0746105	0.84215	0.993834	1121	1
REACTOME_RESOLUTION_OF_AP_SITES_VIA_THE_SINGLE_NUCLEOTIDE_REPLACEMENT_PATHWAY	12	0.00019332	2.7137	0.0019333	0.016903	152	5	0.70847	0.0746054	0.84216	0.993834	1122	1
PID_PLK1_PATHWAY	45	2.8379e-05	3.48936	0.00032407	0.003502	123	18	0.70894	0.0744456	0.84247	0.993834	1123	4
KEGG_ALPHA_LINOLENIC_ACID_METABOLISM	17	0.73107	0.0541524	0.88277	0.999959	1092	2	0.70902	0.0744301	0.8425	0.993834	1124	1
BIOCARTA_RHO_PATHWAY	30	0.13087	0.432691	0.36924	0.981038	498	6	0.70951	0.0743167	0.84272	0.993834	1125	2
REACTOME_CLASS_A1_RHODOPSIN_LIKE_RECEPTORS	261	0.97253	0.00676222	0.98455	0.999959	1278	31	0.71105	0.0739561	0.84342	0.993834	1126	31
REACTOME_P53_DEPENDENT_G1_DNA_DAMAGE_RESPONSE	51	1.9415e-07	5.42887	3.725e-06	7.4e-05	66	24	0.71139	0.0739046	0.84352	0.993834	1127	3
REACTOME_SCFSKP2_MEDIATED_DEGRADATION_OF_P27_P21	51	4.5553e-06	4.31493	4.8425e-05	0.000631	102	23	0.71139	0.0739046	0.84352	0.993834	1128	4
REACTOME_ANTIGEN_PROCESSING_UBIQUITINATION_PROTEASOME_DEGRADATION	190	9.7953e-12	5.42887	3.725e-06	7.4e-05	27	71	0.71703	0.0725732	0.84611	0.995627	1129	15
REACTOME_P75NTR_RECRUITS_SIGNALLING_COMPLEXES	10	0.8016	0.0401052	0.91179	0.999959	1138	1	0.71833	0.0722192	0.8468	0.995627	1130	1
REACTOME_OTHER_SEMAPHORIN_INTERACTIONS	15	0.7238	0.0557987	0.87943	0.999959	1081	2	0.71937	0.0719679	0.84729	0.995627	1131	1
KEGG_TRYPTOPHAN_METABOLISM	38	0.041845	0.771882	0.16909	0.622487	361	7	0.72328	0.0710309	0.84912	0.996084	1132	4
REACTOME_MTORC1_MEDIATED_SIGNALLING	11	0.26836	0.24906	0.56356	0.999959	675	1	0.72357	0.0709491	0.84928	0.996084	1133	1
REACTOME_CDT1_ASSOCIATION_WITH_THE_CDC6_ORC_ORIGIN_COMPLEX	53	1.3965e-08	5.42887	3.725e-06	7.4e-05	58	26	0.72512	0.0706168	0.84993	0.996084	1134	2
KEGG_LINOLEIC_ACID_METABOLISM	18	0.76015	0.0481867	0.89498	0.999959	1110	2	0.72941	0.0694483	0.85222	0.997109	1135	1
REACTOME_PACKAGING_OF_TELOMERE_ENDS	17	0.047893	0.728902	0.18668	0.65636	378	4	0.73341	0.0683693	0.85434	0.997109	1136	1
REACTOME_ENERGY_DEPENDENT_REGULATION_OF_MTOR_BY_LKB1_AMPK	17	0.0011017	2.05725	0.0087649	0.062965	185	8	0.73685	0.0674958	0.85606	0.997109	1137	1
REACTOME_UNWINDING_OF_DNA	11	5.6477e-05	3.21139	0.00061462	0.006051	135	6	0.73752	0.0673183	0.85641	0.997109	1138	1
REACTOME_CDC6_ASSOCIATION_WITH_THE_ORC_ORIGIN_COMPLEX	11	0.00098618	2.09543	0.0080273	0.059268	180	6	0.73752	0.0673183	0.85641	0.997109	1139	1
REACTOME_HYALURONAN_METABOLISM	14	0.33389	0.199833	0.6312	0.999959	730	1	0.73768	0.0672574	0.85653	0.997109	1140	1
BIOCARTA_MTOR_PATHWAY	23	0.06191	0.651014	0.22335	0.72839	407	6	0.73813	0.0671307	0.85678	0.997109	1141	2
REACTOME_AUTODEGRADATION_OF_CDH1_BY_CDH1_APC_C	55	3.0983e-10	5.42887	3.725e-06	7.4e-05	42	28	0.73819	0.0671155	0.85681	0.997109	1142	1
KEGG_LIMONENE_AND_PINENE_DEGRADATION	10	0.94015	0.0135866	0.9692	0.999959	1242	0	0.74041	0.0665431	0.85794	0.997553	1143	1
REACTOME_BOTULINUM_NEUROTOXICITY	15	0.71856	0.0568321	0.87734	0.999959	1077	2	0.74461	0.0654157	0.86017	0.998725	1144	1
REACTOME_CHROMOSOME_MAINTENANCE	86	1.6883e-11	5.42887	3.725e-06	7.4e-05	31	39	0.74508	0.0652744	0.86045	0.998725	1145	3
REACTOME_INTERFERON_SIGNALING	122	0.034444	0.836391	0.14575	0.5697	340	29	0.75055	0.0639087	0.86316	0.999827	1146	9
REACTOME_COPI_MEDIATED_TRANSPORT	9	0.84908	0.031027	0.93105	0.999959	1171	0	0.75611	0.0625022	0.86596	0.999827	1147	0
REACTOME_ANDROGEN_BIOSYNTHESIS	10	0.86837	0.0273344	0.939	0.999959	1188	0	0.75776	0.0620861	0.86679	0.999827	1148	1
KEGG_ALZHEIMERS_DISEASE	148	0.0084689	1.32164	0.047683	0.260787	243	37	0.75909	0.0616905	0.86758	0.999827	1149	10
REACTOME_APOBEC3G_MEDIATED_RESISTANCE_TO_HIV1_INFECTION	4	0.01822	1.05002	0.08912	0.407012	291	1	0.76037	0.0614402	0.86808	0.999827	1150	0
KEGG_ENDOCYTOSIS	165	0.10828	0.48609	0.32652	0.904053	480	32	0.76394	0.0604658	0.87003	0.999827	1151	14
BIOCARTA_EIF2_PATHWAY	9	0.14581	0.403326	0.39507	0.999959	523	3	0.76435	0.0603809	0.8702	0.999827	1152	0
KEGG_OXIDATIVE_PHOSPHORYLATION	111	2.0474e-05	3.57762	0.00026447	0.002954	119	37	0.76456	0.060336	0.87029	0.999827	1153	5
REACTOME_BILE_ACID_AND_BILE_SALT_METABOLISM	23	0.018555	1.04418	0.090327	0.411111	292	7	0.76506	0.0602262	0.87051	0.999827	1154	2
REACTOME_ACYL_CHAIN_REMODELLING_OF_PE	20	0.81019	0.0383938	0.91539	0.999959	1147	2	0.76599	0.0600018	0.87096	0.999827	1155	1
REACTOME_ALPHA_LINOLENIC_ACID_ALA_METABOLISM	10	0.88694	0.0237463	0.94679	0.999959	1201	0	0.76656	0.0598672	0.87123	0.999827	1156	0
REACTOME_RNA_POL_III_TRANSCRIPTION_INITIATION_FROM_TYPE_3_PROMOTER	25	5.1717e-05	3.26156	0.00054757	0.005472	132	12	0.77021	0.0589907	0.87299	0.999827	1157	1
REACTOME_PREFOLDIN_MEDIATED_TRANSFER_OF_SUBSTRATE_TO_CCT_TRIC	23	2.2829e-05	3.55382	0.00027937	0.003068	120	12	0.77032	0.0589509	0.87307	0.999827	1158	1
PID_RHOA_PATHWAY	43	0.36931	0.178166	0.66349	0.999959	777	5	0.77355	0.0581657	0.87465	0.999827	1159	3
KEGG_REGULATION_OF_AUTOPHAGY	27	0.43724	0.144015	0.71777	0.999959	825	5	0.77578	0.0576347	0.87572	0.999827	1160	1
REACTOME_ASSEMBLY_OF_THE_PRE_REPLICATIVE_COMPLEX	62	1.3418e-11	5.42887	3.725e-06	7.4e-05	29	32	0.77925	0.0567479	0.87751	0.999827	1161	2
REACTOME_TRIGLYCERIDE_BIOSYNTHESIS	36	0.78735	0.042891	0.90596	0.999959	1132	4	0.77934	0.0567331	0.87754	0.999827	1162	3
KEGG_CYTOSOLIC_DNA_SENSING_PATHWAY	49	0.14256	0.409459	0.38953	0.999959	517	10	0.77994	0.0565846	0.87784	0.999827	1163	3
PID_AURORA_A_PATHWAY	29	3.0417e-05	3.4604	0.00034642	0.003683	125	14	0.78082	0.0563621	0.87829	0.999827	1164	2
REACTOME_P75NTR_SIGNALS_VIA_NFKB	12	0.55398	0.100081	0.79418	0.999959	938	2	0.78138	0.0562236	0.87857	0.999827	1165	1
REACTOME_REGULATION_OF_RHEB_GTPASE_ACTIVITY_BY_AMPK	10	0.0087991	1.30742	0.04927	0.267266	245	4	0.78177	0.0561347	0.87875	0.999827	1166	0
REACTOME_APC_C_CDH1_MEDIATED_DEGRADATION_OF_CDC20_AND_OTHER_APC_C_CDH1_TARGETED_PROTEINS_IN_LATE_MITOSIS_EARLY_G1	63	4.8571e-10	5.42887	3.725e-06	7.4e-05	45	30	0.78456	0.0553644	0.88031	0.999827	1167	1
REACTOME_AMINE_DERIVED_HORMONES	15	0.25616	0.260372	0.54907	0.999959	659	4	0.78856	0.0543099	0.88245	0.999827	1168	1
REACTOME_INFLAMMASOMES	14	0.33389	0.199833	0.6312	0.999959	729	2	0.78893	0.0542459	0.88258	0.999827	1169	1
BIOCARTA_CK1_PATHWAY	15	0.51752	0.112281	0.77218	0.999959	903	2	0.78904	0.0542016	0.88267	0.999827	1170	1
BIOCARTA_SHH_PATHWAY	15	0.042035	0.770395	0.16967	0.622901	362	5	0.78904	0.0542016	0.88267	0.999827	1171	1
REACTOME_APC_C_CDC20_MEDIATED_DEGRADATION_OF_MITOTIC_PROTEINS	64	1.4008e-10	5.42887	3.725e-06	7.4e-05	37	31	0.78975	0.0540541	0.88297	0.999827	1172	1
REACTOME_ORC1_REMOVAL_FROM_CHROMATIN	64	2.1057e-10	5.42887	3.725e-06	7.4e-05	40	32	0.78975	0.0540541	0.88297	0.999827	1173	4
REACTOME_REGULATION_OF_THE_FANCONI_ANEMIA_PATHWAY	6	0.037574	0.806764	0.15604	0.592518	350	3	0.79096	0.0537541	0.88358	0.999827	1174	0
REACTOME_ACETYLCHOLINE_NEUROTRANSMITTER_RELEASE_CYCLE	8	0.59935	0.0863292	0.81973	0.999959	978	1	0.79157	0.0535625	0.88397	0.999827	1175	0
REACTOME_DOPAMINE_NEUROTRANSMITTER_RELEASE_CYCLE	10	0.68124	0.0652845	0.86043	0.999959	1051	1	0.79725	0.0522478	0.88665	0.999996	1176	0
BIOCARTA_BLYMPHOCYTE_PATHWAY	8	0.47789	0.126953	0.74653	0.999959	864	1	0.79915	0.0517729	0.88762	0.999996	1177	0
BIOCARTA_PTC1_PATHWAY	11	0.00016543	2.76143	0.0017321	0.01545	149	7	0.80038	0.0513915	0.8884	0.999996	1178	0
REACTOME_HDL_MEDIATED_LIPID_TRANSPORT	14	0.13105	0.432162	0.36969	0.981038	499	3	0.80299	0.0507955	0.88962	0.999996	1179	1
REACTOME_GLUCOSE_TRANSPORT	38	0.010345	1.24952	0.056296	0.298075	251	12	0.80404	0.0505661	0.89009	0.999996	1180	1
REACTOME_RESOLUTION_OF_AP_SITES_VIA_THE_MULTIPLE_NUCLEOTIDE_PATCH_REPLACEMENT_PATHWAY	16	9.4928e-05	2.98326	0.0010393	0.009727	142	6	0.80669	0.0499566	0.89134	0.999996	1181	1
KEGG_UBIQUITIN_MEDIATED_PROTEOLYSIS	125	5.3657e-10	5.42887	3.725e-06	7.4e-05	47	50	0.81044	0.0490513	0.8932	0.999996	1182	7
REACTOME_MEIOTIC_SYNAPSIS	40	0.0011465	2.04488	0.0090182	0.064092	187	12	0.81126	0.0488957	0.89352	0.999996	1183	2
SIG_CHEMOTAXIS	44	0.66514	0.0690408	0.85302	0.999959	1040	7	0.81141	0.0488471	0.89362	0.999996	1184	3
REACTOME_MEIOTIC_RECOMBINATION	42	0.00042996	2.40645	0.0039224	0.031029	168	15	0.81144	0.0488423	0.89363	0.999996	1185	3
KEGG_GLUTATHIONE_METABOLISM	48	0.20636	0.312694	0.48675	0.999959	599	10	0.81167	0.0488082	0.8937	0.999996	1186	4
REACTOME_TCA_CYCLE_AND_RESPIRATORY_ELECTRON_TRANSPORT	111	5.1726e-05	3.26156	0.00054757	0.005472	133	35	0.8122	0.0486576	0.89401	0.999996	1187	6
REACTOME_ENDOSOMAL_VACUOLAR_PATHWAY	2	0.51253	0.11391	0.76929	0.999959	898	0	0.82106	0.0465496	0.89836	0.999996	1188	0
REACTOME_SYNTHESIS_OF_BILE_ACIDS_AND_BILE_SALTS_VIA_7ALPHA_HYDROXYCHOLESTEROL	14	0.22645	0.289696	0.51322	0.999959	625	3	0.82254	0.0461679	0.89915	0.999996	1189	1
KEGG_AUTOIMMUNE_THYROID_DISEASE	26	0.84415	0.0319329	0.92911	0.999959	1165	3	0.82712	0.0450487	0.90147	0.999996	1190	2
REACTOME_PROTEIN_FOLDING	47	2.7833e-06	4.47463	3.3525e-05	0.000446	98	21	0.82734	0.0450102	0.90155	0.999996	1191	3
REACTOME_ANTIGEN_PRESENTATION_FOLDING_ASSEMBLY_AND_PEPTIDE_LOADING_OF_CLASS_I_MHC	15	0.94689	0.0121461	0.97242	0.999959	1252	0	0.8276	0.0449476	0.90168	0.999996	1192	1
REACTOME_MEIOSIS	69	6.9085e-06	4.10665	7.8225e-05	0.000981	105	24	0.8311	0.0441103	0.90342	0.999996	1193	5
REACTOME_GLUCURONIDATION	7	0.63355	0.0769478	0.83763	0.999959	1007	1	0.83142	0.0440334	0.90358	0.999996	1194	0
KEGG_CYSTEINE_AND_METHIONINE_METABOLISM	32	0.017489	1.06352	0.086393	0.400059	287	8	0.83496	0.0432219	0.90527	0.999996	1195	2
REACTOME_CYCLIN_A_B1_ASSOCIATED_EVENTS_DURING_G2_M_TRANSITION	15	1.4936e-05	3.79542	0.00016017	0.001835	116	9	0.83593	0.0430252	0.90568	0.999996	1196	1
REACTOME_REGULATION_OF_MITOTIC_CELL_CYCLE	75	1.4117e-10	5.42887	3.725e-06	7.4e-05	38	35	0.83918	0.0422491	0.9073	0.999996	1197	4
REACTOME_BASE_EXCISION_REPAIR	18	1.21e-05	3.86069	0.00013782	0.001607	114	8	0.84259	0.041417	0.90904	0.999996	1198	1
REACTOME_STRIATED_MUSCLE_CONTRACTION	27	0.36283	0.181636	0.65821	0.999959	771	4	0.84286	0.0413645	0.90915	0.999996	1199	1
KEGG_PRIMARY_BILE_ACID_BIOSYNTHESIS	15	0.067745	0.623715	0.23784	0.749015	422	3	0.84316	0.0412976	0.90929	0.999996	1200	1
REACTOME_METABOLISM_OF_PORPHYRINS	14	0.066616	0.6286	0.23518	0.747513	418	2	0.84329	0.0412642	0.90936	0.999996	1201	1
REACTOME_DEFENSINS	8	0.35843	0.184051	0.65456	0.999959	767	2	0.8453	0.0407916	0.91035	0.999996	1202	0
REACTOME_GLYCOGEN_BREAKDOWN_GLYCOGENOLYSIS	14	0.048601	0.724827	0.18844	0.659575	379	3	0.84812	0.0401433	0.91171	0.999996	1203	1
REACTOME_RECRUITMENT_OF_NUMA_TO_MITOTIC_CENTROSOMES	10	0.0024079	1.7681	0.017057	0.11004	206	6	0.84899	0.0399052	0.91221	0.999996	1204	0
KEGG_HEDGEHOG_SIGNALING_PATHWAY	54	0.39832	0.162639	0.68764	0.999959	794	8	0.85435	0.0386833	0.91478	0.999996	1205	5
REACTOME_SMOOTH_MUSCLE_CONTRACTION	23	0.98103	0.00482127	0.98896	0.999959	1287	1	0.8575	0.0378865	0.91646	0.999996	1206	1
REACTOME_MITOCHONDRIAL_PROTEIN_IMPORT	46	1.1659e-05	3.88482	0.00013037	0.001533	112	19	0.85986	0.0373419	0.91761	0.999996	1207	2
REACTOME_MITOCHONDRIAL_FATTY_ACID_BETA_OXIDATION	14	0.35922	0.183639	0.65518	0.999959	769	1	0.86141	0.0369776	0.91838	0.999996	1208	1
KEGG_PROPANOATE_METABOLISM	30	0.17329	0.35712	0.43942	0.999959	556	2	0.86283	0.0365994	0.91918	0.999996	1209	2
BIOCARTA_TH1TH2_PATHWAY	16	0.63424	0.0767715	0.83797	0.999959	1010	2	0.86475	0.0361508	0.92013	0.999996	1210	1
ST_TYPE_I_INTERFERON_PATHWAY	8	0.032775	0.852726	0.14037	0.558531	334	3	0.86714	0.0356084	0.92128	0.999996	1211	0
REACTOME_RETROGRADE_NEUROTROPHIN_SIGNALLING	13	0.034008	0.840403	0.14441	0.566153	339	4	0.86746	0.0355188	0.92147	0.999996	1212	0
REACTOME_3_UTR_MEDIATED_TRANSLATIONAL_REGULATION	85	0.0050525	1.503	0.031405	0.18306	228	25	0.86786	0.0354245	0.92167	0.999996	1213	4
REACTOME_AKT_PHOSPHORYLATES_TARGETS_IN_THE_CYTOSOL	12	0.030692	0.874096	0.13363	0.546428	325	5	0.86979	0.0349301	0.92272	0.999996	1214	0
BIOCARTA_HDAC_PATHWAY	27	0.17303	0.357466	0.43907	0.999959	555	6	0.87536	0.0335485	0.92566	0.999996	1215	1
REACTOME_ROLE_OF_SECOND_MESSENGERS_IN_NETRIN1_SIGNALING	9	0.64047	0.0750439	0.84131	0.999959	1015	1	0.87688	0.0332249	0.92635	0.999996	1216	0
REACTOME_IMMUNOREGULATORY_INTERACTIONS_BETWEEN_A_LYMPHOID_AND_A_NON_LYMPHOID_CELL	42	0.77585	0.0450921	0.90138	0.999959	1125	6	0.88306	0.0317459	0.92951	0.999996	1217	3
REACTOME_INSULIN_SYNTHESIS_AND_PROCESSING	19	0.33815	0.19698	0.63536	0.999959	736	4	0.88463	0.0314097	0.93023	0.999996	1218	1
REACTOME_FORMATION_OF_ATP_BY_CHEMIOSMOTIC_COUPLING	12	0.00012699	2.87621	0.0013298	0.012105	146	7	0.88957	0.0302068	0.93281	0.999996	1219	0
BIOCARTA_CTL_PATHWAY	11	0.60391	0.0849486	0.82234	0.999959	983	2	0.88999	0.0300811	0.93308	0.999996	1220	0
REACTOME_RNA_POL_I_TRANSCRIPTION_TERMINATION	19	1.4985e-06	4.7299	1.8625e-05	0.000272	89	12	0.89048	0.0299369	0.93339	0.999996	1221	1
REACTOME_SYNTHESIS_OF_PC	18	0.46451	0.132203	0.73756	0.999959	856	3	0.89088	0.0298345	0.93361	0.999996	1222	1
REACTOME_SYNTHESIS_OF_BILE_ACIDS_AND_BILE_SALTS	18	0.10549	0.493793	0.32078	0.901315	473	4	0.89172	0.0296392	0.93403	0.999996	1223	1
BIOCARTA_DC_PATHWAY	22	0.98359	0.00428585	0.99018	0.999959	1294	1	0.8959	0.0285943	0.93628	0.999996	1224	1
REACTOME_MUSCLE_CONTRACTION	46	0.536	0.105734	0.78391	0.999959	923	5	0.89712	0.0282372	0.93705	0.999996	1225	2
BIOCARTA_PLATELETAPP_PATHWAY	14	0.68378	0.0647044	0.86158	0.999959	1054	1	0.9003	0.027413	0.93883	0.999996	1226	0
KEGG_CELL_ADHESION_MOLECULES_CAMS	107	0.21879	0.298294	0.50316	0.999959	618	22	0.90133	0.0271772	0.93934	0.999996	1227	9
BIOCARTA_NDKDYNAMIN_PATHWAY	18	0.14349	0.407523	0.39127	0.999959	518	5	0.90167	0.0270755	0.93956	0.999996	1228	1
BIOCARTA_SET_PATHWAY	10	0.006506	1.41583	0.038386	0.220844	231	2	0.90804	0.0255436	0.94288	0.999996	1229	0
BIOCARTA_THELPER_PATHWAY	12	0.65305	0.0720807	0.84707	0.999959	1027	2	0.90999	0.0250418	0.94397	0.999996	1230	0
BIOCARTA_TCYTOTOXIC_PATHWAY	12	0.65305	0.0720807	0.84707	0.999959	1029	2	0.90999	0.0250418	0.94397	0.999996	1231	0
REACTOME_ANTIVIRAL_MECHANISM_BY_IFN_STIMULATED_GENES	58	0.00088377	2.13862	0.0072674	0.053958	179	20	0.91535	0.023673	0.94695	0.999996	1232	2
KEGG_RIBOFLAVIN_METABOLISM	16	0.31558	0.212185	0.6135	0.999959	713	3	0.91677	0.0232879	0.94779	0.999996	1233	0
REACTOME_SYNTHESIS_AND_INTERCONVERSION_OF_NUCLEOTIDE_DI_AND_TRIPHOSPHATES	17	0.055873	0.683233	0.20738	0.695982	396	5	0.92951	0.0201285	0.95471	0.999996	1234	0
REACTOME_MRNA_DECAY_BY_5_TO_3_EXORIBONUCLEASE	14	0.1328	0.428326	0.37297	0.985444	503	4	0.92988	0.0200012	0.95499	0.999996	1235	0
REACTOME_CALNEXIN_CALRETICULIN_CYCLE	11	0.18352	0.342504	0.45446	0.999959	568	2	0.9305	0.0198193	0.95539	0.999996	1236	0
PID_AURORA_B_PATHWAY	39	0.011427	1.21507	0.060944	0.315156	257	12	0.93096	0.0196875	0.95568	0.999996	1237	1
REACTOME_SYNTHESIS_OF_PIPS_AT_THE_GOLGI_MEMBRANE	15	0.10329	0.500093	0.31616	0.893986	470	5	0.94085	0.0169559	0.96171	0.999996	1238	0
BIOCARTA_NUCLEARRS_PATHWAY	13	0.55731	0.099016	0.79613	0.999959	941	2	0.94182	0.0167076	0.96226	0.999996	1239	0
KEGG_ONE_CARBON_POOL_BY_FOLATE	17	0.55187	0.100721	0.79301	0.999959	936	3	0.94407	0.0161167	0.96357	0.999996	1240	0
BIOCARTA_IL17_PATHWAY	12	0.65305	0.0720807	0.84707	0.999959	1028	2	0.94453	0.015986	0.96386	0.999996	1241	0
BIOCARTA_P35ALZHEIMERS_PATHWAY	11	0.75386	0.0494842	0.89231	0.999959	1105	1	0.94522	0.0157923	0.96429	0.999996	1242	0
KEGG_VALINE_LEUCINE_AND_ISOLEUCINE_BIOSYNTHESIS	11	0.032176	0.85855	0.1385	0.558531	328	4	0.94837	0.0149824	0.96609	0.999996	1243	0
REACTOME_INSULIN_RECEPTOR_RECYCLING	20	0.16843	0.36511	0.43141	0.999959	548	4	0.9522	0.0138645	0.96858	0.999996	1244	0
PID_ATR_PATHWAY	39	2.0131e-12	5.42887	3.725e-06	7.4e-05	23	27	0.95396	0.0133626	0.9697	0.999996	1245	2
REACTOME_VITAMIN_B5_PANTOTHENATE_METABOLISM	11	0.19316	0.329244	0.46855	0.999959	583	2	0.95544	0.012991	0.97053	0.999996	1246	0
REACTOME_N_GLYCAN_ANTENNAE_ELONGATION	14	0.45834	0.134754	0.73324	0.999959	848	3	0.95634	0.0127316	0.97111	0.999996	1247	0
REACTOME_PEPTIDE_LIGAND_BINDING_RECEPTORS	159	0.92073	0.0173082	0.96093	0.999959	1227	21	0.95655	0.0126824	0.97122	0.999996	1248	14
REACTOME_REGULATION_OF_COMPLEMENT_CASCADE	8	0.77635	0.0449765	0.90162	0.999959	1126	1	0.95695	0.0125885	0.97143	0.999996	1249	0
REACTOME_NFKB_IS_ACTIVATED_AND_SIGNALS_SURVIVAL	9	0.68381	0.0647044	0.86158	0.999959	1055	1	0.95717	0.012517	0.97159	0.999996	1250	0
REACTOME_N_GLYCAN_TRIMMING_IN_THE_ER_AND_CALNEXIN_CALRETICULIN_CYCLE	13	0.011095	1.22598	0.059432	0.309901	254	4	0.9572	0.0124991	0.97163	0.999996	1251	0
BIOCARTA_ARAP_PATHWAY	17	0.065247	0.635524	0.23146	0.741226	415	4	0.95796	0.0123337	0.972	0.999996	1252	0
REACTOME_LATENT_INFECTION_OF_HOMO_SAPIENS_WITH_MYCOBACTERIUM_TUBERCULOSIS	29	0.39322	0.165217	0.68357	0.999959	789	4	0.96034	0.0117711	0.97326	0.999996	1253	1
REACTOME_REMOVAL_OF_THE_FLAP_INTERMEDIATE_FROM_THE_C_STRAND	10	0.00021061	2.6692	0.0021419	0.018484	154	6	0.96077	0.011664	0.9735	0.999996	1254	0
REACTOME_RESPIRATORY_ELECTRON_TRANSPORT_ATP_SYNTHESIS_BY_CHEMIOSMOTIC_COUPLING_AND_HEAT_PRODUCTION_BY_UNCOUPLING_PROTEINS_	77	6.8635e-06	4.10665	7.8225e-05	0.000981	104	29	0.96106	0.0115882	0.97367	0.999996	1255	2
SA_MMP_CYTOKINE_CONNECTION	13	0.62716	0.0787194	0.83422	0.999959	1003	1	0.9612	0.0115347	0.97379	0.999996	1256	0
REACTOME_TRANSFERRIN_ENDOCYTOSIS_AND_RECYCLING	22	0.08474	0.556346	0.27775	0.827654	446	5	0.96473	0.0105457	0.97601	0.999996	1257	0
REACTOME_PASSIVE_TRANSPORT_BY_AQUAPORINS	9	0.24503	0.271232	0.53551	0.999959	646	2	0.96501	0.0104612	0.9762	0.999996	1258	0
REACTOME_NONSENSE_MEDIATED_DECAY_ENHANCED_BY_THE_EXON_JUNCTION_COMPLEX	88	0.075613	0.590845	0.25654	0.791034	431	21	0.96796	0.00955458	0.97824	0.999996	1259	3
BIOCARTA_NKT_PATHWAY	28	0.51547	0.112934	0.77102	0.999959	900	4	0.96983	0.00906651	0.97934	0.999996	1260	1
REACTOME_RECEPTOR_LIGAND_BINDING_INITIATES_THE_SECOND_PROTEOLYTIC_CLEAVAGE_OF_NOTCH_RECEPTOR	10	0.22579	0.29034	0.51246	0.999959	622	1	0.96995	0.0090266	0.97943	0.999996	1261	0
REACTOME_DNA_STRAND_ELONGATION	29	2.3334e-12	5.42887	3.725e-06	7.4e-05	25	19	0.97059	0.00884484	0.97984	0.999996	1262	1
REACTOME_IRON_UPTAKE_AND_TRANSPORT	31	0.059775	0.661663	0.21794	0.715182	405	7	0.97311	0.00815395	0.9814	0.999996	1263	1
BIOCARTA_SALMONELLA_PATHWAY	13	0.049193	0.720995	0.19011	0.659683	383	5	0.97421	0.00788409	0.98201	0.999996	1264	0
REACTOME_MEMBRANE_BINDING_AND_TARGETTING_OF_GAG_PROTEINS	8	0.22178	0.294692	0.50735	0.999959	619	1	0.97666	0.00719031	0.98358	0.999996	1265	0
REACTOME_FORMATION_OF_TRANSCRIPTION_COUPLED_NER_TC_NER_REPAIR_COMPLEX	28	3.9946e-05	3.3758	0.00042092	0.004336	129	13	0.97867	0.00659463	0.98493	0.999996	1266	1
BIOCARTA_IGF1MTOR_PATHWAY	19	0.42477	0.149832	0.70822	0.999959	810	2	0.97977	0.00626846	0.98567	0.999996	1267	0
REACTOME_REGULATION_OF_IFNA_SIGNALING	19	0.081736	0.567255	0.27086	0.812585	443	3	0.98043	0.00609666	0.98606	0.999996	1268	0
REACTOME_HOMOLOGOUS_RECOMBINATION_REPAIR_OF_REPLICATION_INDEPENDENT_DOUBLE_STRAND_BREAKS	14	1.0041e-06	4.95175	1.1175e-05	0.000181	81	9	0.98102	0.00592933	0.98644	0.999996	1269	0
BIOCARTA_IL5_PATHWAY	8	0.77564	0.0451354	0.90129	0.999959	1123	1	0.98171	0.00574885	0.98685	0.999996	1270	0
REACTOME_DESTABILIZATION_OF_MRNA_BY_KSRP	16	0.000561	2.31061	0.0048909	0.038012	171	9	0.98257	0.00550688	0.9874	0.999996	1271	0
REACTOME_TRANSLOCATION_OF_ZAP_70_TO_IMMUNOLOGICAL_SYNAPSE	7	0.11031	0.480658	0.33063	0.912463	481	3	0.98331	0.00526064	0.98796	0.999996	1272	0
REACTOME_PHOSPHORYLATION_OF_CD3_AND_TCR_ZETA_CHAINS	9	0.057942	0.671457	0.21308	0.705175	400	4	0.98361	0.00519031	0.98812	0.999996	1273	0
BIOCARTA_TCRA_PATHWAY	9	0.20219	0.317503	0.48139	0.999959	596	3	0.98361	0.00519031	0.98812	0.999996	1274	0
REACTOME_POL_SWITCHING	13	6.5242e-07	4.95175	1.1175e-05	0.000181	76	9	0.98515	0.0047598	0.9891	0.999996	1275	0
REACTOME_MRNA_DECAY_BY_3_TO_5_EXORIBONUCLEASE	10	0.00010896	2.92782	0.0011808	0.010898	144	7	0.98547	0.00466321	0.98932	0.999996	1276	0
REACTOME_PEPTIDE_CHAIN_ELONGATION	67	0.18877	0.335086	0.46229	0.999959	576	15	0.98709	0.00407537	0.99066	0.999996	1277	2
REACTOME_FANCONI_ANEMIA_PATHWAY	17	2.2763e-06	4.58378	2.6075e-05	0.000361	93	12	0.98814	0.00379927	0.99129	0.999996	1278	0
PID_P38_MKK3_6PATHWAY	25	0.014109	1.14034	0.072387	0.354495	270	8	0.98831	0.00375985	0.99138	0.999996	1279	0
REACTOME_CITRIC_ACID_CYCLE_TCA_CYCLE	17	0.4731	0.128807	0.74335	0.999959	862	2	0.98868	0.00361969	0.9917	0.999996	1280	0
REACTOME_PROCESSIVE_SYNTHESIS_ON_THE_LAGGING_STRAND	14	2.1563e-06	4.58378	2.6075e-05	0.000361	92	9	0.98926	0.00345768	0.99207	0.999996	1281	0
REACTOME_PHOSPHORYLATION_OF_THE_APC_C	17	0.00013772	2.83449	0.0014639	0.013235	147	9	0.98987	0.00330887	0.99241	0.999996	1282	0
KEGG_RIBOSOME	70	0.13836	0.417221	0.38263	0.991267	513	16	0.98993	0.00329574	0.99244	0.999996	1283	2
BIOCARTA_SODD_PATHWAY	10	0.95073	0.0113251	0.97426	0.999959	1262	0	0.99047	0.00312511	0.99283	0.999996	1284	0
REACTOME_NEP_NS2_INTERACTS_WITH_THE_CELLULAR_EXPORT_MACHINERY	27	0.0003496	2.47803	0.0033264	0.027121	162	12	0.99153	0.00280153	0.99357	0.999996	1285	0
REACTOME_REGULATION_OF_GLUCOKINASE_BY_GLUCOKINASE_REGULATORY_PROTEIN	27	0.0014793	1.95074	0.011201	0.077532	192	11	0.99153	0.00280153	0.99357	0.999996	1286	0
REACTOME_TRANSPORT_OF_RIBONUCLEOPROTEINS_INTO_THE_HOST_NUCLEUS	27	0.0003496	2.47803	0.0033264	0.027121	163	12	0.99153	0.00280153	0.99357	0.999996	1287	0
REACTOME_ASSOCIATION_OF_LICENSING_FACTORS_WITH_THE_PRE_REPLICATIVE_COMPLEX	12	0.0005525	2.31394	0.0048536	0.037944	170	7	0.99258	0.00246072	0.99435	0.999996	1288	0
BIOCARTA_AHSP_PATHWAY	9	0.04335	0.76035	0.17364	0.629198	366	2	0.99282	0.00237338	0.99455	0.999996	1289	0
REACTOME_DESTABILIZATION_OF_MRNA_BY_TRISTETRAPROLIN_TTP	16	0.00037661	2.45252	0.0035276	0.028533	164	9	0.99374	0.00206345	0.99526	0.999996	1290	0
REACTOME_INTERACTIONS_OF_VPR_WITH_HOST_CELLULAR_PROTEINS	31	9.1777e-05	3.01224	0.00097222	0.009164	141	14	0.99582	0.00140068	0.99678	0.999996	1291	0
REACTOME_OXYGEN_DEPENDENT_PROLINE_HYDROXYLATION_OF_HYPOXIA_INDUCIBLE_FACTOR_ALPHA	14	0.023946	0.957031	0.1104	0.48425	303	5	0.99618	0.00132227	0.99696	0.999996	1292	0
BIOCARTA_ACTINY_PATHWAY	20	0.033382	0.846551	0.14238	0.561492	337	6	0.9964	0.00123515	0.99716	0.999996	1293	0
REACTOME_TRANSPORT_OF_MATURE_MRNA_DERIVED_FROM_AN_INTRONLESS_TRANSCRIPT	32	0.00013981	2.82574	0.0014937	0.013413	148	14	0.9965	0.00119596	0.99725	0.999996	1294	0
REACTOME_INFLUENZA_VIRAL_RNA_TRANSCRIPTION_AND_REPLICATION	83	0.13113	0.431998	0.36983	0.981038	501	19	0.99661	0.00117418	0.9973	0.999996	1295	2
REACTOME_LAGGING_STRAND_SYNTHESIS	18	1.1723e-09	5.42887	3.725e-06	7.4e-05	50	13	0.99706	0.00102179	0.99765	0.999996	1296	0
REACTOME_RNA_POL_III_TRANSCRIPTION_TERMINATION	19	0.00051955	2.33441	0.0046301	0.036411	169	9	0.9972	0.000960853	0.99779	0.999996	1297	0
REACTOME_SYNTHESIS_OF_SUBSTRATES_IN_N_GLYCAN_BIOSYTHESIS	14	0.17254	0.358159	0.43837	0.999959	554	3	0.99781	0.000778084	0.99821	0.999996	1298	0
REACTOME_CYTOSOLIC_TRNA_AMINOACYLATION	23	1.6156e-08	5.42887	3.725e-06	7.4e-05	59	16	0.99796	0.000725878	0.99833	0.999996	1299	0
PID_CONE_PATHWAY	20	0.69201	0.0627931	0.86538	0.999959	1061	3	0.99805	0.000678028	0.99844	0.999996	1300	0
REACTOME_CHEMOKINE_RECEPTORS_BIND_CHEMOKINES	42	0.66496	0.0691019	0.8529	0.999959	1038	6	0.99822	0.000617136	0.99858	0.999996	1301	0
BIOCARTA_ATRBRCA_PATHWAY	19	5.9413e-10	5.42887	3.725e-06	7.4e-05	48	15	0.99844	0.000534511	0.99877	0.999996	1302	0
REACTOME_VIRAL_MESSENGER_RNA_SYNTHESIS	14	0.02965	0.886324	0.12992	0.536237	322	5	0.9988	0.000391041	0.9991	0.999996	1303	0
KEGG_MISMATCH_REPAIR	21	1.1667e-05	3.88482	0.00013037	0.001533	113	11	0.99889	0.000373654	0.99914	0.999996	1304	0
REACTOME_G2_M_DNA_DAMAGE_CHECKPOINT	9	1.7641e-06	4.7299	1.8625e-05	0.000272	91	7	0.99901	0.000330189	0.99924	0.999996	1305	0
REACTOME_MITOCHONDRIAL_TRNA_AMINOACYLATION	21	7.3202e-17	5.42887	3.725e-06	7.4e-05	11	18	0.99941	0.000212856	0.99951	0.999996	1306	0
REACTOME_RNA_POL_III_CHAIN_ELONGATION	17	0.0011305	2.04993	0.0089139	0.063691	186	8	0.99961	0.000125964	0.99971	0.999996	1307	0
REACTOME_RESPIRATORY_ELECTRON_TRANSPORT	62	0.00029332	2.55323	0.0027975	0.02368	157	22	0.99967	0.000108587	0.99975	0.999996	1308	1
REACTOME_ABORTIVE_ELONGATION_OF_HIV1_TRANSCRIPT_IN_THE_ABSENCE_OF_TAT	17	0.021608	0.993064	0.10161	0.456198	296	6	0.99972	9.98992e-05	0.99977	0.999996	1309	0
REACTOME_METABOLISM_OF_NON_CODING_RNA	47	9.1742e-06	4.06715	8.5674e-05	0.001045	109	20	0.99975	8.68676e-05	0.9998	0.999996	1310	0
BIOCARTA_RANMS_PATHWAY	10	8.2623e-07	4.95175	1.1175e-05	0.000181	78	9	0.99977	8.25238e-05	0.99981	0.999996	1311	0
REACTOME_INFLUENZA_LIFE_CYCLE	117	0.0015319	1.93908	0.011506	0.079234	193	34	0.99982	6.08055e-05	0.99986	0.999996	1312	2
KEGG_HOMOLOGOUS_RECOMBINATION	27	1.2408e-09	5.42887	3.725e-06	7.4e-05	51	16	0.99984	5.21185e-05	0.99988	0.999996	1313	0
REACTOME_PROCESSING_OF_INTRONLESS_PRE_MRNAS	14	2.0531e-07	4.95175	1.1175e-05	0.000181	68	10	0.99995	1.3029e-05	0.99997	0.999996	1314	0
KEGG_AMINOACYL_TRNA_BIOSYNTHESIS	40	7.4659e-19	5.42887	3.725e-06	7.4e-05	5	31	0.99998	1.3029e-05	0.99997	0.999996	1315	0
REACTOME_TRNA_AMINOACYLATION	41	2.1145e-18	5.42887	3.725e-06	7.4e-05	8	32	0.99998	8.68598e-06	0.99998	0.999996	1316	0
REACTOME_SLBP_DEPENDENT_PROCESSING_OF_REPLICATION_DEPENDENT_HISTONE_PRE_MRNAS	10	0.050868	0.710322	0.19484	0.667385	388	4	0.99999	4.34297e-06	0.99999	0.999996	1317	0
KEGG_RNA_POLYMERASE	27	2.4119e-05	3.55382	0.00027937	0.003068	121	13	1	0	1	0.999996	1318	0
PID_FANCONI_PATHWAY	44	1.2661e-16	5.42887	3.725e-06	7.4e-05	12	33	1	0	1	0.999996	1319	0
REACTOME_FORMATION_OF_INCISION_COMPLEX_IN_GG_NER	20	1.1056e-06	4.7299	1.8625e-05	0.000272	84	12	1	0	1	0.999996	1320	0
REACTOME_FORMATION_OF_THE_HIV1_EARLY_ELONGATION_COMPLEX	26	0.00011088	2.92238	0.0011957	0.010959	145	12	1	0	1	0.999996	1321	0
REACTOME_MRNA_CAPPING	27	3.8362e-06	4.38748	4.0975e-05	0.000539	101	14	1	0	1	0.999996	1322	0
REACTOME_INHIBITION_OF_THE_PROTEOLYTIC_ACTIVITY_OF_APC_C_REQUIRED_FOR_THE_ONSET_OF_ANAPHASE_BY_MITOTIC_SPINDLE_CHECKPOINT_COMPONENTS	18	3.3331e-05	3.44211	0.00036132	0.003781	126	10	1	0	1	0.999996	1323	0
REACTOME_APC_C_CDC20_MEDIATED_DEGRADATION_OF_CYCLIN_B	18	3.3331e-05	3.44211	0.00036132	0.003781	127	10	1	0	1	0.999996	1324	0
REACTOME_MRNA_SPLICING_MINOR_PATHWAY	41	3.4366e-07	4.95175	1.1175e-05	0.000181	70	21	1	0	1	0.999996	1325	0
REACTOME_APC_CDC20_MEDIATED_DEGRADATION_OF_NEK2A	20	0.00010839	2.93055	0.0011734	0.010898	143	10	1	0	1	0.999996	1326	0
REACTOME_PROCESSING_OF_CAPPED_INTRONLESS_PRE_MRNA	22	8.6263e-07	4.95175	1.1175e-05	0.000181	79	13	1	0	1	0.999996	1327	0
REACTOME_DEPOSITION_OF_NEW_CENPA_CONTAINING_NUCLEOSOMES_AT_THE_CENTROMERE	33	0.0030225	1.682	0.020797	0.128552	215	12	1	0	1	0.999996	1328	0
BIOCARTA_PROTEASOME_PATHWAY	28	8.9514e-09	5.42887	3.725e-06	7.4e-05	55	18	1	0	1	0.999996	1329	0
