# Supplementary material for: ATM orchestrates the DNA-damage response to counter toxic non-homologous end-joining at broken replication forks
Source: Nat Commun. 2019 Jan 8;10:87. doi: 10.1038/s41467-018-07729-2 (PMC6325118; doi:10.1038/s41467-018-07729-2)
Supplement: Supplementary file 6 — Supplementary Data 4 [file 41467_2018_7729_MOESM6_ESM.xlsx]

## Sheet: enrich_MSigDB_canonical_BA6_yel
id	num	neg|score	(-)Log10 neg|p-value	neg|p-value	neg|fdr	neg|rank	neg|goodsgrna	pos|score	(-)Log10 pos|p-value	pos|p-value	pos|fdr	pos|rank	pos|goodsgrna
REACTOME_REGULATION_OF_MITOTIC_CELL_CYCLE	75	0.99218	0.00221184	0.99492	0.999996	1227	4	2.3534e-08	5.42887	3.725e-06	0.00033	1	16
REACTOME_SCFSKP2_MEDIATED_DEGRADATION_OF_P27_P21	51	0.99977	8.68676e-05	0.9998	0.999996	1279	1	5.0373e-08	5.42887	3.725e-06	0.00033	2	13
REACTOME_APC_C_CDH1_MEDIATED_DEGRADATION_OF_CDC20_AND_OTHER_APC_C_CDH1_TARGETED_PROTEINS_IN_LATE_MITOSIS_EARLY_G1	63	0.99516	0.00145733	0.99665	0.999996	1234	2	6.9112e-08	5.42887	3.725e-06	0.00033	3	14
REACTOME_METABOLISM_OF_RNA	234	0.97574	0.00606142	0.98614	0.999996	1201	8	1.0301e-07	5.42887	3.725e-06	0.00033	4	38
REACTOME_APC_C_CDC20_MEDIATED_DEGRADATION_OF_MITOTIC_PROTEINS	64	0.98108	0.00484762	0.9889	0.999996	1207	3	1.2523e-07	5.42887	3.725e-06	0.00033	5	14
REACTOME_INTEGRATION_OF_PROVIRUS	8	0.92291	0.0166173	0.96246	0.999996	1146	0	1.8554e-07	5.42887	3.725e-06	0.00033	6	2
REACTOME_CYCLIN_E_ASSOCIATED_EVENTS_DURING_G1_S_TRANSITION_	60	0.99995	2.17153e-05	0.99995	0.999996	1298	1	3.9466e-07	5.42887	3.725e-06	0.00033	7	13
REACTOME_P53_DEPENDENT_G1_DNA_DAMAGE_RESPONSE	51	0.99977	8.68676e-05	0.9998	0.999996	1278	1	4.236e-07	5.42887	3.725e-06	0.00033	8	12
KEGG_NON_HOMOLOGOUS_END_JOINING	12	0.002927	1.69495	0.020186	0.401138	66	1	4.3724e-07	5.42887	3.725e-06	0.00033	9	3
REACTOME_EARLY_PHASE_OF_HIV_LIFE_CYCLE	12	0.15177	0.38867	0.40863	0.999996	512	1	4.3724e-07	5.42887	3.725e-06	0.00033	10	2
REACTOME_CDK_MEDIATED_PHOSPHORYLATION_AND_REMOVAL_OF_CDC6	45	0.99938	0.000221547	0.99949	0.999996	1265	1	6.2355e-07	5.42887	3.725e-06	0.00033	11	11
REACTOME_CROSS_PRESENTATION_OF_SOLUBLE_EXOGENOUS_ANTIGENS_ENDOSOMES	45	0.99856	0.000486682	0.99888	0.999996	1252	2	6.2355e-07	5.42887	3.725e-06	0.00033	12	11
REACTOME_AUTODEGRADATION_OF_THE_E3_UBIQUITIN_LIGASE_COP1	45	0.99938	0.000221547	0.99949	0.999996	1264	1	6.2355e-07	5.42887	3.725e-06	0.00033	13	11
PID_DNA_PK_PATHWAY	15	0.0036574	1.61204	0.024432	0.450976	72	1	6.955e-07	5.42887	3.725e-06	0.00033	14	4
REACTOME_AUTODEGRADATION_OF_CDH1_BY_CDH1_APC_C	55	0.99988	3.90883e-05	0.99991	0.999996	1288	1	7.3004e-07	5.42887	3.725e-06	0.00033	15	12
REACTOME_REGULATION_OF_ORNITHINE_DECARBOXYLASE_ODC	47	0.99955	0.00015203	0.99965	0.999996	1269	1	9.9849e-07	4.95175	1.1175e-05	0.000707	16	11
REACTOME_SCF_BETA_TRCP_MEDIATED_DEGRADATION_OF_EMI1	47	0.99955	0.00015203	0.99965	0.999996	1270	1	9.9849e-07	4.95175	1.1175e-05	0.000707	17	11
REACTOME_P53_INDEPENDENT_G1_S_DNA_DAMAGE_CHECKPOINT	47	0.99955	0.00015203	0.99965	0.999996	1271	1	9.9849e-07	4.95175	1.1175e-05	0.000707	18	11
REACTOME_VIF_MEDIATED_DEGRADATION_OF_APOBEC3G	47	0.96284	0.00867644	0.98022	0.999996	1181	2	9.9849e-07	4.95175	1.1175e-05	0.000707	19	11
REACTOME_ER_PHAGOSOME_PATHWAY	52	0.99924	0.000243273	0.99944	0.999996	1260	2	1.1837e-06	4.95175	1.1175e-05	0.000707	20	12
REACTOME_DOUBLE_STRAND_BREAK_REPAIR	20	0.99835	0.000569299	0.99869	0.999996	1250	0	1.2582e-06	4.95175	1.1175e-05	0.000707	21	4
REACTOME_DESTABILIZATION_OF_MRNA_BY_AUF1_HNRNP_D0	49	0.72231	0.0536313	0.88383	0.999996	1018	2	1.5588e-06	4.7299	1.8625e-05	0.001076	22	11
REACTOME_ANTIGEN_PROCESSING_CROSS_PRESENTATION	63	0.99959	0.000138996	0.99968	0.999996	1274	3	1.6751e-06	4.7299	1.8625e-05	0.001076	23	14
REACTOME_METABOLISM_OF_MRNA	190	0.99304	0.00203291	0.99533	0.999996	1229	6	1.9878e-06	4.58378	2.6075e-05	0.001444	24	31
REACTOME_HIV_INFECTION	176	0.91056	0.0187342	0.95778	0.999996	1136	9	3.2194e-06	4.47463	3.3525e-05	0.001782	25	22
REACTOME_CDT1_ASSOCIATION_WITH_THE_CDC6_ORC_ORIGIN_COMPLEX	53	0.99983	6.51491e-05	0.99985	0.999996	1287	1	3.5525e-06	4.38748	4.0975e-05	0.002094	26	12
REACTOME_ORC1_REMOVAL_FROM_CHROMATIN	64	0.99997	1.3029e-05	0.99997	0.999996	1302	1	3.9978e-06	4.31493	4.8425e-05	0.002384	27	13
REACTOME_HOST_INTERACTIONS_OF_HIV_FACTORS	113	0.78776	0.0406437	0.91066	0.999996	1059	5	5.1431e-06	4.25278	5.5875e-05	0.002561	28	17
REACTOME_REGULATION_OF_APOPTOSIS	55	0.8273	0.0334265	0.92592	0.999996	1085	5	5.2051e-06	4.25278	5.5875e-05	0.002561	29	11
REACTOME_G1_S_TRANSITION	102	0.99913	0.000291075	0.99933	0.999996	1258	2	9.0709e-06	4.15012	7.0775e-05	0.002939	30	16
REACTOME_ACTIVATION_OF_NF_KAPPAB_IN_B_CELLS	59	0.99928	0.000238928	0.99945	0.999996	1262	2	1.0608e-05	4.15012	7.0775e-05	0.002939	31	11
REACTOME_SIGNALING_BY_WNT	59	0.93776	0.0136224	0.96912	0.999996	1156	3	1.0608e-05	4.15012	7.0775e-05	0.002939	32	12
REACTOME_MITOTIC_M_M_G1_PHASES	163	0.99953	0.000156374	0.99964	0.999996	1268	8	1.1697e-05	4.10665	7.8225e-05	0.00315	33	23
REACTOME_ASSEMBLY_OF_THE_PRE_REPLICATIVE_COMPLEX	62	0.98817	0.00330887	0.99241	0.999996	1219	2	1.7376e-05	3.88482	0.00013037	0.005096	34	12
REACTOME_CELL_CYCLE_CHECKPOINTS	109	0.99996	1.3029e-05	0.99997	0.999996	1301	2	2.0487e-05	3.83782	0.00014527	0.005516	35	16
REACTOME_DNA_REPLICATION	182	0.99981	6.94927e-05	0.99984	0.999996	1285	9	2.2165e-05	3.8161	0.00015272	0.005638	36	24
REACTOME_SYNTHESIS_OF_DNA	88	1	0	1	0.999996	1317	2	2.4208e-05	3.75679	0.00017507	0.006288	37	14
REACTOME_M_G1_TRANSITION	76	0.99566	0.00134405	0.99691	0.999996	1237	2	2.4921e-05	3.72131	0.00018997	0.006644	38	13
KEGG_PROTEASOME	44	0.95068	0.0110845	0.9748	0.999996	1169	2	3.0837e-05	3.60281	0.00024957	0.008505	39	9
PID_ATM_PATHWAY	33	0.20909	0.305579	0.49479	0.999996	604	1	3.134e-05	3.57762	0.00026447	0.008573	40	5
REACTOME_DNA_REPAIR	98	0.60257	0.0827939	0.82643	0.999996	965	5	3.1342e-05	3.57762	0.00026447	0.008573	41	7
REACTOME_HIV_LIFE_CYCLE	103	0.75656	0.0465399	0.89838	0.999996	1039	6	3.4629e-05	3.53125	0.00029427	0.009312	42	9
REACTOME_S_PHASE	103	1	0	1	0.999996	1322	2	4.3913e-05	3.43324	0.00036877	0.011398	43	15
REACTOME_APOPTOSIS	135	0.47607	0.12517	0.7496	0.999996	877	20	4.9309e-05	3.40769	0.00039112	0.011814	44	21
BIOCARTA_PROTEASOME_PATHWAY	28	0.99691	0.000965206	0.99778	0.999996	1242	0	6.0465e-05	3.34609	0.00045072	0.013311	45	7
REACTOME_REGULATION_OF_MRNA_STABILITY_BY_PROTEINS_THAT_BIND_AU_RICH_ELEMENTS	79	0.87327	0.025341	0.94332	0.999996	1102	5	0.00010523	3.11712	0.00076362	0.022062	46	14
REACTOME_MITOTIC_G1_G1_S_PHASES	126	0.99875	0.000456249	0.99895	0.999996	1253	3	0.00011228	3.1005	0.00079342	0.022435	47	16
REACTOME_CLASS_I_MHC_MEDIATED_ANTIGEN_PROCESSING_PRESENTATION	219	0.94102	0.0130358	0.97043	0.999996	1159	20	0.00020872	2.83449	0.0014639	0.040532	48	26
REACTOME_CELL_CYCLE_MITOTIC	298	0.99999	0	1	0.999996	1309	17	0.00026066	2.76143	0.0017321	0.046979	49	32
REACTOME_DOWNSTREAM_SIGNALING_EVENTS_OF_B_CELL_RECEPTOR_BCR	89	0.99511	0.00147476	0.99661	0.999996	1233	6	0.00033646	2.67072	0.0021344	0.056733	50	12
REACTOME_ANTIGEN_PROCESSING_UBIQUITINATION_PROTEASOME_DEGRADATION	190	0.91398	0.0181452	0.95908	0.999996	1140	17	0.00053793	2.4839	0.0032817	0.085517	51	22
KEGG_RIBOSOME	70	1	0	1	0.999996	1328	0	0.00065669	2.40727	0.003915	0.100057	52	13
REACTOME_INFLUENZA_LIFE_CYCLE	117	0.99998	8.68598e-06	0.99998	0.999996	1305	2	0.0007474	2.3559	0.0044066	0.110499	53	18
BIOCARTA_STRESS_PATHWAY	25	0.12944	0.431857	0.36995	0.999996	446	3	0.0008105	2.32133	0.0047717	0.117437	54	4
KEGG_BETA_ALANINE_METABOLISM	22	0.099248	0.50508	0.31255	0.999996	382	6	0.00098102	2.24504	0.005688	0.13679	55	3
REACTOME_CELL_CYCLE	357	1	0	1	0.999996	1315	23	0.0010268	2.23492	0.0058221	0.13679	56	36
KEGG_SPLICEOSOME	119	1	0	1	0.999996	1319	2	0.0010441	2.2316	0.0058668	0.13679	57	16
REACTOME_3_UTR_MEDIATED_TRANSLATIONAL_REGULATION	85	1	0	1	0.999996	1329	0	0.0014223	2.11396	0.0076921	0.175785	58	14
REACTOME_PEPTIDE_CHAIN_ELONGATION	67	1	0	1	0.999996	1327	0	0.0014507	2.10769	0.0078038	0.175785	59	12
REACTOME_MRNA_SPLICING_MINOR_PATHWAY	41	1	0	1	0.999996	1311	0	0.0016033	2.06358	0.0086382	0.191337	60	8
NABA_SECRETED_FACTORS	287	0.0013695	1.97724	0.010538	0.286421	48	74	0.0016407	2.05615	0.0087872	0.191446	61	24
REACTOME_O_LINKED_GLYCOSYLATION_OF_MUCINS	40	0.7581	0.0462693	0.89894	0.999996	1043	6	0.0017145	2.03706	0.0091821	0.196822	62	8
REACTOME_TERMINATION_OF_O_GLYCAN_BIOSYNTHESIS	11	0.3394	0.194051	0.63966	0.999996	766	2	0.0018412	2.00253	0.009942	0.209728	63	2
REACTOME_NONSENSE_MEDIATED_DECAY_ENHANCED_BY_THE_EXON_JUNCTION_COMPLEX	88	1	0	1	0.999996	1323	0	0.0019974	1.9751	0.01059	0.215711	64	14
REACTOME_PROCESSING_OF_CAPPED_INTRONLESS_PRE_MRNA	22	0.99989	3.90883e-05	0.99991	0.999996	1290	0	0.0020166	1.96993	0.010717	0.215711	65	5
REACTOME_METABOLISM_OF_PROTEINS	374	0.98944	0.0029939	0.99313	0.999996	1223	40	0.0020648	1.95979	0.01097	0.215711	66	42
KEGG_BUTANOATE_METABOLISM	32	0.075529	0.584176	0.26051	0.999996	328	8	0.0020774	1.95833	0.011007	0.215711	67	2
PID_CASPASE_PATHWAY	50	0.074426	0.588869	0.25771	0.999996	325	12	0.0020884	1.95715	0.011037	0.215711	68	10
BIOCARTA_TALL1_PATHWAY	14	0.22236	0.290332	0.51247	0.999996	622	1	0.0023941	1.90893	0.012333	0.237552	69	3
REACTOME_ETHANOL_OXIDATION	6	0.57513	0.0903905	0.8121	0.999996	949	1	0.0030898	1.80821	0.015552	0.293892	70	1
REACTOME_DEPOSITION_OF_NEW_CENPA_CONTAINING_NUCLEOSOMES_AT_THE_CENTROMERE	33	0.89584	0.0213174	0.9521	0.999996	1120	2	0.0031254	1.80407	0.015701	0.293892	71	7
REACTOME_INFLUENZA_VIRAL_RNA_TRANSCRIPTION_AND_REPLICATION	83	0.99993	2.60585e-05	0.99994	0.999996	1294	1	0.0032684	1.78888	0.01626	0.300124	72	13
REACTOME_ANTIVIRAL_MECHANISM_BY_IFN_STIMULATED_GENES	58	0.97167	0.00692988	0.98417	0.999996	1195	3	0.0037179	1.73736	0.018308	0.333311	73	6
REACTOME_SIGNALING_BY_THE_B_CELL_RECEPTOR_BCR	118	0.80183	0.0381188	0.91597	0.999996	1070	14	0.0039899	1.70912	0.019538	0.350883	74	12
BIOCARTA_RAB_PATHWAY	9	0.61824	0.0784228	0.83479	0.999996	973	1	0.0043557	1.68077	0.020856	0.365099	75	3
REACTOME_PROCESSING_OF_CAPPED_INTRON_CONTAINING_PRE_MRNA	132	0.99999	0	1	0.999996	1307	2	0.0043631	1.68031	0.020878	0.365099	76	16
KEGG_ALPHA_LINOLENIC_ACID_METABOLISM	17	0.32944	0.200604	0.63008	0.999996	758	4	0.0045097	1.67187	0.021288	0.366273	77	5
REACTOME_MRNA_SPLICING	103	1	0	1	0.999996	1325	0	0.004563	1.66762	0.021497	0.366273	78	14
BIOCARTA_CELL2CELL_PATHWAY	14	0.2217	0.291036	0.51164	0.999996	621	4	0.0046411	1.65958	0.021899	0.368405	79	2
REACTOME_MRNA_PROCESSING	149	1	0	1	0.999996	1313	2	0.0048309	1.64418	0.022689	0.376918	80	17
KEGG_LIMONENE_AND_PINENE_DEGRADATION	10	0.16371	0.368394	0.42816	0.999996	542	3	0.0051444	1.62033	0.02397	0.393289	81	1
REACTOME_REGULATION_OF_WATER_BALANCE_BY_RENAL_AQUAPORINS	42	0.068351	0.614483	0.24295	0.999996	308	10	0.0057049	1.58037	0.02628	0.425924	82	8
REACTOME_NOTCH_HLH_TRANSCRIPTION_PATHWAY	12	0.82144	0.0345725	0.92348	0.999996	1080	1	0.005871	1.57039	0.026891	0.427452	83	3
KEGG_LINOLEIC_ACID_METABOLISM	18	0.29853	0.22237	0.59928	0.999996	716	3	0.0058979	1.56836	0.027017	0.427452	84	5
REACTOME_SRP_DEPENDENT_COTRANSLATIONAL_PROTEIN_TARGETING_TO_MEMBRANE	89	0.79128	0.0400194	0.91197	0.999996	1063	1	0.0060018	1.56277	0.027367	0.427897	85	13
KEGG_ASCORBATE_AND_ALDARATE_METABOLISM	13	0.28422	0.233342	0.58433	0.999996	701	3	0.0066825	1.52205	0.030057	0.45895	86	2
KEGG_O_GLYCAN_BIOSYNTHESIS	25	0.87998	0.0241685	0.94587	0.999996	1107	2	0.0068494	1.51543	0.030519	0.45895	87	6
NA	11205	0.043793	0.753994	0.1762	0.974992	240	2022	0.0068644	1.51438	0.030593	0.45895	88	813
REACTOME_POST_TRANSLATIONAL_PROTEIN_MODIFICATION	160	0.43601	0.142372	0.72049	0.999996	843	31	0.0069018	1.51237	0.030735	0.45895	89	19
REACTOME_SLBP_DEPENDENT_PROCESSING_OF_REPLICATION_DEPENDENT_HISTONE_PRE_MRNAS	10	0.98419	0.00415429	0.99048	0.999996	1211	0	0.0074189	1.48562	0.032687	0.482673	90	3
BIOCARTA_UCALPAIN_PATHWAY	18	0.63642	0.0734518	0.8444	0.999996	984	3	0.0076526	1.47314	0.03364	0.491296	91	2
KEGG_INTESTINAL_IMMUNE_NETWORK_FOR_IGA_PRODUCTION	32	0.41992	0.150188	0.70764	0.999996	832	5	0.0079454	1.46035	0.034646	0.500484	92	4
BIOCARTA_HIVNEF_PATHWAY	56	0.13875	0.412862	0.38649	0.999996	479	11	0.0082489	1.44674	0.035749	0.510859	93	7
REACTOME_TRANSLATION	124	0.88729	0.0228848	0.94867	0.999996	1117	1	0.0083805	1.44206	0.036136	0.510902	94	16
KEGG_SMALL_CELL_LUNG_CANCER	81	0.074838	0.58717	0.25872	0.999996	327	18	0.0090475	1.41634	0.038341	0.536373	95	8
ST_GA13_PATHWAY	34	0.15367	0.385598	0.41153	0.999996	517	7	0.0096609	1.39229	0.040524	0.552788	96	5
REACTOME_METABOLISM_OF_NON_CODING_RNA	47	0.5262	0.106183	0.7831	0.999996	914	2	0.0097269	1.39037	0.040703	0.552788	97	7
REACTOME_THROMBOXANE_SIGNALLING_THROUGH_TP_RECEPTOR	23	0.9119	0.018503	0.95829	0.999996	1137	2	0.0097515	1.38974	0.040762	0.552788	98	5
REACTOME_ACYL_CHAIN_REMODELLING_OF_PE	20	0.42761	0.146387	0.71386	0.999996	838	4	0.010701	1.35748	0.043906	0.589409	99	5
REACTOME_SIGNAL_AMPLIFICATION	31	0.77498	0.0429773	0.90578	0.999996	1054	4	0.011096	1.34305	0.045389	0.602553	100	6
KEGG_FATTY_ACID_METABOLISM	35	0.25366	0.259448	0.55024	0.999996	664	7	0.01132	1.33535	0.046201	0.602553	101	3
REACTOME_AQUAPORIN_MEDIATED_TRANSPORT	47	0.089052	0.535734	0.29125	0.999996	360	10	0.011342	1.33493	0.046246	0.602553	102	8
KEGG_GLYCOSPHINGOLIPID_BIOSYNTHESIS_GANGLIO_SERIES	15	0.47706	0.124765	0.7503	0.999996	879	3	0.011854	1.31893	0.047981	0.6191	103	4
BIOCARTA_NEUROTRANSMITTERS_PATHWAY	6	0.07236	0.597223	0.2528	0.999996	315	2	0.012473	1.30161	0.049933	0.63809	104	1
REACTOME_MITOTIC_PROMETAPHASE	83	0.97988	0.00505848	0.98842	0.999996	1206	6	0.012982	1.28815	0.051505	0.650394	105	10
REACTOME_ACYL_CHAIN_REMODELLING_OF_PC	21	0.25986	0.253724	0.55754	0.999996	678	5	0.013249	1.28142	0.05231	0.650394	106	5
KEGG_GLYCOSYLPHOSPHATIDYLINOSITOL_GPI_ANCHOR_BIOSYNTHESIS	24	0.86349	0.0270108	0.9397	0.999996	1099	1	0.013408	1.27729	0.052809	0.650394	107	4
KEGG_ADIPOCYTOKINE_SIGNALING_PATHWAY	67	0.46364	0.129971	0.74136	0.999996	868	11	0.013432	1.27692	0.052854	0.650394	108	5
KEGG_HISTIDINE_METABOLISM	27	0.18245	0.340388	0.45668	0.999996	566	6	0.013829	1.26694	0.054083	0.659415	109	1
PID_FRA_PATHWAY	34	0.063472	0.636689	0.23084	0.999996	296	7	0.014322	1.25404	0.055714	0.673132	110	4
REACTOME_LATE_PHASE_OF_HIV_LIFE_CYCLE	91	0.99814	0.000634533	0.99854	0.999996	1249	5	0.014672	1.2458	0.05678	0.679823	111	7
KEGG_PROPANOATE_METABOLISM	30	0.5703	0.091869	0.80934	0.999996	947	4	0.015354	1.23002	0.058881	0.698683	112	1
REACTOME_POST_TRANSLATIONAL_MODIFICATION_SYNTHESIS_OF_GPI_ANCHORED_PROTEINS	26	0.88436	0.023407	0.94753	0.999996	1113	2	0.015636	1.22419	0.059678	0.699453	113	4
KEGG_OOCYTE_MEIOSIS	104	0.25349	0.259543	0.55012	0.999996	663	11	0.015741	1.22186	0.059998	0.699453	114	11
REACTOME_NOD1_2_SIGNALING_PATHWAY	29	0.2908	0.228229	0.59125	0.999996	708	5	0.016015	1.21629	0.060773	0.702325	115	4
REACTOME_NEP_NS2_INTERACTS_WITH_THE_CELLULAR_EXPORT_MACHINERY	27	0.95691	0.00985658	0.97756	0.999996	1173	1	0.016828	1.19825	0.063351	0.725802	116	4
REACTOME_MICRORNA_MIRNA_BIOGENESIS	18	0.98935	0.00300265	0.99311	0.999996	1222	0	0.017217	1.18975	0.064602	0.727929	117	2
REACTOME_ADP_SIGNALLING_THROUGH_P2RY1	25	0.60865	0.0810161	0.82982	0.999996	970	4	0.017389	1.18601	0.065161	0.727929	118	5
PID_INTEGRIN4_PATHWAY	11	0.024707	0.936517	0.11574	0.873959	176	4	0.017473	1.18428	0.065422	0.727929	119	2
BIOCARTA_41BB_PATHWAY	16	0.10845	0.480369	0.33085	0.999996	404	3	0.017547	1.18226	0.065727	0.727929	120	3
KEGG_PYRUVATE_METABOLISM	35	0.62672	0.0760724	0.83932	0.999996	979	5	0.01789	1.17479	0.066867	0.734433	121	3
NABA_MATRISOME_ASSOCIATED	620	1.1814e-06	5.42887	3.725e-06	0.00045	11	163	0.018796	1.15915	0.069318	0.755113	122	41
BIOCARTA_TNFR1_PATHWAY	29	0.10355	0.493454	0.32103	0.999996	394	6	0.019252	1.15078	0.070667	0.756792	123	5
REACTOME_PRE_NOTCH_TRANSCRIPTION_AND_TRANSLATION	22	0.8132	0.0360989	0.92024	0.999996	1076	2	0.019267	1.15051	0.070711	0.756792	124	4
KEGG_TRYPTOPHAN_METABOLISM	38	0.085733	0.547294	0.2836	0.999996	351	9	0.019408	1.14764	0.071181	0.756792	125	1
REACTOME_INTEGRIN_CELL_SURFACE_INTERACTIONS	78	0.0062968	1.42185	0.037857	0.541414	92	19	0.019657	1.14311	0.071926	0.758644	126	5
BIOCARTA_DNAFRAGMENT_PATHWAY	9	0.040658	0.778299	0.16661	0.962742	230	4	0.020645	1.12709	0.07463	0.776183	127	3
KEGG_TAURINE_AND_HYPOTAURINE_METABOLISM	10	0.82725	0.0334406	0.92589	0.999996	1084	1	0.020701	1.12635	0.074757	0.776183	128	2
PID_VEGFR1_2_PATHWAY	68	0.72346	0.0534298	0.88424	0.999996	1019	7	0.020958	1.12221	0.075472	0.777535	129	3
KEGG_VALINE_LEUCINE_AND_ISOLEUCINE_DEGRADATION	42	0.18006	0.343653	0.45326	0.999996	564	10	0.021429	1.11486	0.076761	0.781082	130	2
PID_TNF_PATHWAY	43	0.15072	0.39047	0.40694	0.999996	507	6	0.02149	1.11355	0.076992	0.781082	131	5
REACTOME_PHASE1_FUNCTIONALIZATION_OF_COMPOUNDS	43	0.033367	0.840493	0.14438	0.902036	212	10	0.021934	1.10676	0.078206	0.781471	132	5
KEGG_LYSINE_DEGRADATION	43	0.11795	0.456976	0.34916	0.999996	427	10	0.021934	1.10676	0.078206	0.781471	133	3
PID_IL23_PATHWAY	37	0.34652	0.189559	0.64631	0.999996	770	5	0.022373	1.10019	0.079398	0.787461	134	4
REACTOME_FORMATION_OF_TUBULIN_FOLDING_INTERMEDIATES_BY_CCT_TRIC	18	0.99624	0.00115676	0.99734	0.999996	1239	0	0.022763	1.09432	0.080478	0.792263	135	3
REACTOME_REGULATORY_RNA_PATHWAYS	21	0.88205	0.023783	0.94671	0.999996	1109	1	0.023112	1.08917	0.081439	0.795828	136	3
KEGG_GLYCEROLIPID_METABOLISM	46	0.14989	0.391816	0.40568	0.999996	504	10	0.023446	1.08435	0.082348	0.798836	137	4
REACTOME_DEVELOPMENTAL_BIOLOGY	370	0.0024732	1.75483	0.017586	0.368116	63	90	0.023697	1.08079	0.083026	0.799577	138	24
REACTOME_RNA_POL_III_CHAIN_ELONGATION	17	0.99998	1.3029e-05	0.99997	0.999996	1303	0	0.024295	1.0723	0.084665	0.809495	139	2
REACTOME_VIRAL_MESSENGER_RNA_SYNTHESIS	14	0.99963	0.000134652	0.99969	0.999996	1276	0	0.025157	1.05998	0.087101	0.813	140	1
KEGG_ARGININE_AND_PROLINE_METABOLISM	50	0.40595	0.156985	0.69665	0.999996	816	8	0.025459	1.05595	0.087913	0.813	141	2
REACTOME_CLEAVAGE_OF_GROWING_TRANSCRIPT_IN_THE_TERMINATION_REGION_	41	0.99994	2.60585e-05	0.99994	0.999996	1297	0	0.025538	1.0544	0.088226	0.813	142	6
BIOCARTA_RANMS_PATHWAY	10	0.99931	0.000230237	0.99947	0.999996	1263	0	0.025912	1.04981	0.089165	0.813	143	2
REACTOME_G_BETA_GAMMA_SIGNALLING_THROUGH_PLC_BETA	19	0.96731	0.00776912	0.98227	0.999996	1184	1	0.025928	1.04945	0.089239	0.813	144	3
REACTOME_PROSTACYCLIN_SIGNALLING_THROUGH_PROSTACYCLIN_RECEPTOR	19	0.96731	0.00776912	0.98227	0.999996	1185	1	0.025928	1.04945	0.089239	0.813	145	3
PID_HIV_NEF_PATHWAY	34	0.26932	0.245613	0.56805	0.999996	689	6	0.025967	1.04908	0.089314	0.813	146	3
REACTOME_METABOLISM_OF_AMINO_ACIDS_AND_DERIVATIVES	189	0.30421	0.218216	0.60504	0.999996	723	36	0.026287	1.04555	0.090044	0.81407	147	16
KEGG_GLYCOLYSIS_GLUCONEOGENESIS	53	0.77513	0.0429581	0.90582	0.999996	1055	6	0.026965	1.03757	0.091713	0.821018	148	3
REACTOME_SIGNAL_REGULATORY_PROTEIN_SIRP_FAMILY_INTERACTIONS	10	0.38971	0.165236	0.68354	0.999996	804	2	0.027074	1.03599	0.092048	0.821018	149	1
BIOCARTA_SET_PATHWAY	10	0.64913	0.0703512	0.85045	0.999996	991	1	0.027987	1.02492	0.094424	0.835792	150	3
REACTOME_CYCLIN_A_B1_ASSOCIATED_EVENTS_DURING_G2_M_TRANSITION	15	1	0	1	0.999996	1318	0	0.028214	1.02239	0.094976	0.835792	151	3
BIOCARTA_CCR3_PATHWAY	20	0.6002	0.0834724	0.82514	0.999996	963	3	0.028559	1.01785	0.095974	0.835792	152	3
BIOCARTA_MAL_PATHWAY	17	0.10107	0.500134	0.31613	0.999996	388	5	0.028671	1.01673	0.09622	0.835792	153	2
KEGG_TYPE_I_DIABETES_MELLITUS	21	0.76479	0.0449427	0.90169	0.999996	1047	2	0.029437	1.00765	0.098254	0.841675	154	4
PID_FOXO_PATHWAY	48	0.91742	0.0176066	0.96027	0.999996	1144	5	0.029861	1.00306	0.099297	0.841675	155	5
REACTOME_RNA_POL_III_TRANSCRIPTION_TERMINATION	19	0.99999	0	1	0.999996	1308	0	0.029976	1.00154	0.099647	0.841675	156	2
REACTOME_GABA_RECEPTOR_ACTIVATION	51	0.01214	1.18611	0.065146	0.678411	126	8	0.03035	0.997229	0.10064	0.841675	157	3
BIOCARTA_INTEGRIN_PATHWAY	37	0.65285	0.0694738	0.85217	0.999996	994	6	0.030386	0.996841	0.10073	0.841675	158	2
REACTOME_ABORTIVE_ELONGATION_OF_HIV1_TRANSCRIPT_IN_THE_ABSENCE_OF_TAT	17	0.99993	2.60585e-05	0.99994	0.999996	1295	0	0.030465	0.99598	0.10093	0.841675	159	1
REACTOME_ADP_SIGNALLING_THROUGH_P2RY12	21	0.97719	0.00572245	0.98691	0.999996	1203	1	0.031292	0.987458	0.10293	0.841675	160	3
BIOCARTA_SPPA_PATHWAY	21	0.029757	0.87641	0.13292	0.891162	198	7	0.031292	0.987458	0.10293	0.841675	161	2
REACTOME_TRANSPORT_OF_RIBONUCLEOPROTEINS_INTO_THE_HOST_NUCLEUS	27	0.95691	0.00985658	0.97756	0.999996	1175	1	0.031351	0.986952	0.10305	0.841675	162	3
KEGG_CELL_ADHESION_MOLECULES_CAMS	107	0.011639	1.2004	0.063038	0.670218	125	23	0.031442	0.986194	0.10323	0.841675	163	8
REACTOME_GABA_SYNTHESIS_RELEASE_REUPTAKE_AND_DEGRADATION	16	0.02861	0.889276	0.12904	0.891162	191	4	0.032916	0.970332	0.10707	0.867695	164	1
REACTOME_CHEMOKINE_RECEPTORS_BIND_CHEMOKINES	42	0.26457	0.249762	0.56265	0.999996	682	9	0.03384	0.961181	0.10935	0.872731	165	4
REACTOME_RNA_POL_I_TRANSCRIPTION_TERMINATION	19	0.81641	0.0355094	0.92149	0.999996	1079	1	0.033988	0.959952	0.10966	0.872731	166	1
BIOCARTA_CXCR4_PATHWAY	22	0.86608	0.0265673	0.94066	0.999996	1100	2	0.034123	0.958805	0.10995	0.872731	167	3
PID_INTEGRIN_A4B1_PATHWAY	33	0.062065	0.643993	0.22699	0.999996	295	8	0.034282	0.957346	0.11032	0.872731	168	4
REACTOME_DCC_MEDIATED_ATTRACTIVE_SIGNALING	13	0.52925	0.105186	0.7849	0.999996	920	2	0.035053	0.950046	0.11219	0.882272	169	2
KEGG_NOD_LIKE_RECEPTOR_SIGNALING_PATHWAY	54	0.58182	0.0885334	0.81558	0.999996	954	9	0.036062	0.940096	0.11479	0.89735	170	5
REACTOME_SYNTHESIS_SECRETION_AND_INACTIVATION_OF_GIP	13	0.03955	0.786721	0.16341	0.95671	227	5	0.037099	0.930554	0.11734	0.911962	171	2
REACTOME_TRANSCRIPTIONAL_REGULATION_OF_WHITE_ADIPOCYTE_DIFFERENTIATION	70	0.9092	0.018961	0.95728	0.999996	1133	8	0.038181	0.921434	0.11983	0.913687	172	6
REACTOME_RNA_POL_I_TRANSCRIPTION_INITIATION	22	0.53454	0.103391	0.78815	0.999996	923	3	0.039248	0.911368	0.12264	0.913687	173	1
REACTOME_OLFACTORY_SIGNALING_PATHWAY	3	0.99879	0.000430165	0.99901	0.999996	1254	0	0.039286	0.910978	0.12275	0.913687	174	1
KEGG_DORSO_VENTRAL_AXIS_FORMATION	22	0.10262	0.495937	0.3192	0.999996	393	6	0.039367	0.910024	0.12302	0.913687	175	3
KEGG_CYTOKINE_CYTOKINE_RECEPTOR_INTERACTION	224	0.0064727	1.41322	0.038617	0.543773	94	55	0.039913	0.905215	0.12439	0.913687	176	16
REACTOME_GENERIC_TRANSCRIPTION_PATHWAY	140	0.96612	0.00799909	0.98175	0.999996	1183	17	0.04023	0.902639	0.12513	0.913687	177	11
REACTOME_GRB2_SOS_PROVIDES_LINKAGE_TO_MAPK_SIGNALING_FOR_INTERGRINS_	15	0.34942	0.187769	0.64898	0.999996	772	3	0.040335	0.90198	0.12532	0.913687	178	1
BIOCARTA_ACH_PATHWAY	15	0.1268	0.4376	0.36509	0.999996	441	4	0.040335	0.90198	0.12532	0.913687	179	1
REACTOME_P130CAS_LINKAGE_TO_MAPK_SIGNALING_FOR_INTEGRINS	15	0.34942	0.187769	0.64898	0.999996	773	3	0.040335	0.90198	0.12532	0.913687	180	1
REACTOME_POTASSIUM_CHANNELS	96	2.9685e-05	3.4604	0.00034642	0.02302	20	33	0.040426	0.901356	0.1255	0.913687	181	7
REACTOME_RNA_POL_II_TRANSCRIPTION	91	0.99842	0.000547556	0.99874	0.999996	1251	4	0.040644	0.899457	0.12605	0.913687	182	9
PID_IGF1_PATHWAY	29	0.14563	0.399768	0.39832	0.999996	493	2	0.040671	0.899285	0.1261	0.913687	183	2
REACTOME_RNA_POL_III_TRANSCRIPTION_INITIATION_FROM_TYPE_2_PROMOTER	23	0.99999	0	1	0.999996	1310	0	0.040995	0.896607	0.12688	0.913687	184	2
PID_PLK1_PATHWAY	45	0.20072	0.315891	0.48318	0.999996	591	6	0.041374	0.893571	0.12777	0.913687	185	4
REACTOME_G_ALPHA_Z_SIGNALLING_EVENTS	44	0.33814	0.194791	0.63857	0.999996	765	6	0.042531	0.884356	0.13051	0.913687	186	6
REACTOME_KINESINS	22	0.83039	0.0328594	0.92713	0.999996	1087	2	0.042654	0.883392	0.1308	0.913687	187	3
REACTOME_ELONGATION_ARREST_AND_RECOVERY	24	0.99999	0	1	0.999996	1306	0	0.042738	0.882795	0.13098	0.913687	188	1
REACTOME_INHIBITION_OF_INSULIN_SECRETION_BY_ADRENALINE_NORADRENALINE	25	0.50326	0.114396	0.76843	0.999996	896	3	0.043177	0.879591	0.13195	0.913687	189	4
REACTOME_G_BETA_GAMMA_SIGNALLING_THROUGH_PI3KGAMMA	25	0.55709	0.095831	0.80199	0.999996	933	4	0.043177	0.879591	0.13195	0.913687	190	3
REACTOME_INHIBITION_OF_VOLTAGE_GATED_CA2_CHANNELS_VIA_GBETA_GAMMA_SUBUNITS	25	0.0070033	1.38477	0.041232	0.564918	97	4	0.043177	0.879591	0.13195	0.913687	191	2
REACTOME_PLATELET_ACTIVATION_SIGNALING_AND_AGGREGATION	191	0.0043295	1.55306	0.027986	0.486627	76	47	0.043244	0.879163	0.13208	0.913687	192	15
REACTOME_PREFOLDIN_MEDIATED_TRANSFER_OF_SUBSTRATE_TO_CCT_TRIC	23	0.9992	0.000260655	0.9994	0.999996	1259	0	0.043513	0.877162	0.13269	0.913687	193	3
NABA_MATRISOME	876	4.0023e-13	5.42887	3.725e-06	0.00045	1	250	0.044115	0.872506	0.13412	0.918776	194	59
REACTOME_RNA_POL_III_TRANSCRIPTION_INITIATION_FROM_TYPE_3_PROMOTER	25	1	0	1	0.999996	1314	0	0.044479	0.869698	0.13499	0.919483	195	2
BIOCARTA_PTEN_PATHWAY	17	0.9382	0.0135328	0.96932	0.999996	1157	1	0.045589	0.862393	0.13728	0.919483	196	1
REACTOME_PRE_NOTCH_EXPRESSION_AND_PROCESSING	37	0.72187	0.0537443	0.8836	0.999996	1017	4	0.046126	0.857986	0.13868	0.919483	197	5
REACTOME_FORMATION_OF_THE_HIV1_EARLY_ELONGATION_COMPLEX	26	0.99993	2.60585e-05	0.99994	0.999996	1293	0	0.046216	0.857235	0.13892	0.919483	198	1
REACTOME_BIOLOGICAL_OXIDATIONS	94	0.15951	0.375594	0.42112	0.999996	533	18	0.047325	0.84952	0.14141	0.919483	199	8
KEGG_RNA_POLYMERASE	27	1	0	1	0.999996	1321	0	0.047951	0.845059	0.14287	0.919483	200	2
REACTOME_MRNA_CAPPING	27	0.99995	1.73721e-05	0.99996	0.999996	1299	0	0.047951	0.845059	0.14287	0.919483	201	1
PID_EPHA2_FWD_PATHWAY	18	0.35409	0.184894	0.65329	0.999996	777	2	0.048205	0.84333	0.14344	0.919483	202	2
REACTOME_SYNTHESIS_SECRETION_AND_INACTIVATION_OF_GLP1	17	0.05968	0.656335	0.22063	0.999996	285	4	0.048235	0.843148	0.1435	0.919483	203	2
PID_CERAMIDE_PATHWAY	48	0.0028208	1.70881	0.019552	0.399772	65	10	0.048822	0.839141	0.14483	0.919483	204	4
PID_AURORA_B_PATHWAY	39	0.55638	0.0960802	0.80153	0.999996	932	3	0.049434	0.835469	0.14606	0.919483	205	4
REACTOME_G_PROTEIN_BETA_GAMMA_SIGNALLING	27	0.58503	0.0876504	0.81724	0.999996	955	4	0.049651	0.834073	0.14653	0.919483	206	3
BIOCARTA_ERK_PATHWAY	27	0.43244	0.144039	0.71773	0.999996	842	5	0.049651	0.834073	0.14653	0.919483	207	3
BIOCARTA_EDG1_PATHWAY	27	0.0097724	1.2636	0.0545	0.651152	111	7	0.049651	0.834073	0.14653	0.919483	208	2
REACTOME_G_PROTEIN_ACTIVATION	27	0.76962	0.0439997	0.90365	0.999996	1052	3	0.049651	0.834073	0.14653	0.919483	209	4
REACTOME_FORMATION_OF_TRANSCRIPTION_COUPLED_NER_TC_NER_REPAIR_COMPLEX	28	0.7696	0.0440046	0.90364	0.999996	1051	2	0.049682	0.833777	0.14663	0.919483	210	1
REACTOME_PRE_NOTCH_PROCESSING_IN_GOLGI	16	0.36348	0.179503	0.66145	0.999996	785	3	0.050465	0.828274	0.1485	0.919483	211	2
BIOCARTA_P27_PATHWAY	12	0.9563	0.00994544	0.97736	0.999996	1172	0	0.050569	0.827426	0.14879	0.919483	212	1
BIOCARTA_TFF_PATHWAY	19	0.46148	0.13088	0.73981	0.999996	863	2	0.050814	0.825911	0.14931	0.919483	213	1
BIOCARTA_SODD_PATHWAY	10	0.24213	0.270285	0.53668	0.999996	653	2	0.05116	0.823619	0.1501	0.919483	214	1
REACTOME_TRANSMISSION_ACROSS_CHEMICAL_SYNAPSES	174	0.021552	0.981383	0.10438	0.844434	164	38	0.051899	0.818785	0.15178	0.919483	215	10
REACTOME_NOTCH1_INTRACELLULAR_DOMAIN_REGULATES_TRANSCRIPTION	42	0.25469	0.25851	0.55143	0.999996	665	9	0.052194	0.81673	0.1525	0.919483	216	2
REACTOME_REGULATION_OF_GLUCOKINASE_BY_GLUCOKINASE_REGULATORY_PROTEIN	27	0.95691	0.00985658	0.97756	0.999996	1174	1	0.052831	0.813241	0.15373	0.919483	217	2
REACTOME_NUCLEOTIDE_BINDING_DOMAIN_LEUCINE_RICH_REPEAT_CONTAINING_RECEPTOR_NLR_SIGNALING_PATHWAYS	42	0.25618	0.257134	0.55318	0.999996	666	8	0.053521	0.809304	0.15513	0.919483	218	4
REACTOME_REGULATION_OF_GENE_EXPRESSION_IN_BETA_CELLS	19	0.1198	0.452989	0.35238	0.999996	430	5	0.053754	0.808158	0.15554	0.919483	219	1
KEGG_PROGESTERONE_MEDIATED_OOCYTE_MATURATION	82	0.048227	0.723148	0.18917	0.988404	254	15	0.055808	0.797103	0.15955	0.919483	220	7
BIOCARTA_CHEMICAL_PATHWAY	21	0.51991	0.10829	0.77931	0.999996	908	3	0.05601	0.795989	0.15996	0.919483	221	1
REACTOME_EXTRINSIC_PATHWAY_FOR_APOPTOSIS	11	0.29488	0.225147	0.59546	0.999996	710	2	0.05613	0.795337	0.1602	0.919483	222	1
PID_P73PATHWAY	71	0.62687	0.0760259	0.83941	0.999996	980	8	0.056305	0.7942	0.16062	0.919483	223	7
KEGG_ETHER_LIPID_METABOLISM	31	0.26476	0.249576	0.56289	0.999996	683	5	0.056345	0.793903	0.16073	0.919483	224	5
REACTOME_ACTIVATION_OF_KAINATE_RECEPTORS_UPON_GLUTAMATE_BINDING	29	0.55845	0.0954251	0.80274	0.999996	936	3	0.056449	0.793093	0.16103	0.919483	225	3
REACTOME_INCRETIN_SYNTHESIS_SECRETION_AND_INACTIVATION	20	0.015197	1.10445	0.078623	0.756357	137	7	0.056502	0.792797	0.16114	0.919483	226	2
REACTOME_RNA_POL_III_TRANSCRIPTION	32	1	0	1	0.999996	1320	0	0.056575	0.792446	0.16127	0.919483	227	2
KEGG_VASOPRESSIN_REGULATED_WATER_REABSORPTION	42	0.096569	0.512918	0.30696	0.999996	380	7	0.056859	0.791048	0.16179	0.919483	228	6
KEGG_NOTCH_SIGNALING_PATHWAY	46	0.53516	0.103171	0.78855	0.999996	925	8	0.057021	0.79011	0.16214	0.919483	229	3
PID_CONE_PATHWAY	20	0.011054	1.21939	0.060341	0.651976	123	8	0.057062	0.789922	0.16221	0.919483	230	3
REACTOME_OPSINS	8	0.080755	0.564363	0.27267	0.999996	340	3	0.057344	0.788079	0.1629	0.919483	231	1
NABA_PROTEOGLYCANS	35	0.0071992	1.37323	0.042342	0.574207	98	10	0.057621	0.786349	0.16355	0.919483	232	4
PID_HES_HEY_PATHWAY	47	0.1345	0.421281	0.37907	0.999996	468	8	0.058223	0.78299	0.16482	0.919483	233	4
BIOCARTA_ECM_PATHWAY	22	0.2306	0.281656	0.52281	0.999996	634	5	0.058598	0.780913	0.16561	0.919483	234	1
PID_ERB_GENOMIC_PATHWAY	14	0.311	0.213291	0.61194	0.999996	728	3	0.058745	0.780232	0.16587	0.919483	235	2
REACTOME_INTERACTION_BETWEEN_L1_AND_ANKYRINS	19	0.0015423	1.92687	0.011834	0.296749	53	9	0.058842	0.779683	0.16608	0.919483	236	3
NABA_BASEMENT_MEMBRANES	38	9.7516e-05	2.99913	0.001002	0.051219	26	17	0.059076	0.778455	0.16655	0.919483	237	2
REACTOME_CHYLOMICRON_MEDIATED_LIPID_TRANSPORT	16	0.0084976	1.31263	0.048682	0.622096	104	4	0.059449	0.776582	0.16727	0.919483	238	2
REACTOME_INTERACTIONS_OF_VPR_WITH_HOST_CELLULAR_PROTEINS	31	0.97296	0.00664314	0.98482	0.999996	1197	1	0.060416	0.772088	0.16901	0.919483	239	2
ST_GA12_PATHWAY	23	0.0017645	1.88098	0.013153	0.323707	54	10	0.061178	0.768199	0.17053	0.919483	240	2
BIOCARTA_MCALPAIN_PATHWAY	23	0.047851	0.725981	0.18794	0.987262	253	7	0.061178	0.768199	0.17053	0.919483	241	2
PID_TCR_JNK_PATHWAY	14	0.29948	0.221624	0.60031	0.999996	717	1	0.061284	0.767614	0.17076	0.919483	242	3
REACTOME_FORMATION_OF_RNA_POL_II_ELONGATION_COMPLEX_	35	1	0	1	0.999996	1312	0	0.061711	0.765913	0.17143	0.919483	243	1
KEGG_ALDOSTERONE_REGULATED_SODIUM_REABSORPTION	41	0.041719	0.769807	0.1699	0.971199	231	12	0.061799	0.765432	0.17162	0.919483	244	3
REACTOME_TRANSPORT_OF_MATURE_MRNA_DERIVED_FROM_AN_INTRONLESS_TRANSCRIPT	32	0.97593	0.00602619	0.98622	0.999996	1202	1	0.062303	0.762884	0.17263	0.919483	245	2
KEGG_ALANINE_ASPARTATE_AND_GLUTAMATE_METABOLISM	31	0.49924	0.115941	0.7657	0.999996	894	3	0.06279	0.760175	0.17371	0.919483	246	1
BIOCARTA_CASPASE_PATHWAY	22	0.071292	0.601557	0.25029	0.999996	311	6	0.062844	0.75995	0.1738	0.919483	247	4
REACTOME_NEURONAL_SYSTEM	261	2.5327e-05	3.49946	0.00031662	0.022147	19	69	0.063378	0.757185	0.17491	0.919483	248	17
REACTOME_PHOSPHORYLATION_OF_THE_APC_C	17	0.99989	3.90883e-05	0.99991	0.999996	1289	0	0.06353	0.756615	0.17514	0.919483	249	2
REACTOME_INWARDLY_RECTIFYING_K_CHANNELS	31	0.010641	1.23124	0.058717	0.651152	119	8	0.063548	0.756515	0.17518	0.919483	250	2
REACTOME_ASSOCIATION_OF_TRIC_CCT_WITH_TARGET_PROTEINS_DURING_BIOSYNTHESIS	25	0.033428	0.839922	0.14457	0.902036	213	7	0.063583	0.756392	0.17523	0.919483	251	2
PID_BARD1_PATHWAY	26	0.41834	0.151103	0.70615	0.999996	830	1	0.064631	0.751634	0.17716	0.919483	252	4
REACTOME_NEUROTRANSMITTER_RELEASE_CYCLE	32	0.010837	1.22429	0.059663	0.651152	121	11	0.064748	0.751071	0.17739	0.919483	253	2
PID_AURORA_A_PATHWAY	29	0.45359	0.134339	0.73394	0.999996	858	2	0.064811	0.75063	0.17757	0.919483	254	3
REACTOME_TRAF6_MEDIATED_NFKB_ACTIVATION	20	0.18514	0.336685	0.46059	0.999996	570	5	0.06485	0.750459	0.17764	0.919483	255	3
REACTOME_ACTIVATION_OF_IRF3_IRF7_MEDIATED_BY_TBK1_IKK_EPSILON	12	0.69007	0.0606755	0.86961	0.999996	1006	1	0.065229	0.74841	0.17848	0.919483	256	2
PID_INTEGRIN3_PATHWAY	43	0.00017291	2.75771	0.001747	0.085992	27	16	0.066585	0.741794	0.18122	0.919483	257	2
REACTOME_ACYL_CHAIN_REMODELLING_OF_PI	14	0.36875	0.176526	0.666	0.999996	793	3	0.066797	0.740812	0.18163	0.919483	258	3
REACTOME_ACYL_CHAIN_REMODELLING_OF_PS	14	0.19013	0.329643	0.46812	0.999996	577	4	0.066797	0.740812	0.18163	0.919483	259	3
REACTOME_RNA_POL_II_TRANSCRIPTION_PRE_INITIATION_AND_PROMOTER_OPENING	38	0.8321	0.0325831	0.92772	0.999996	1088	4	0.06682	0.740669	0.18169	0.919483	260	3
REACTOME_THROMBIN_SIGNALLING_THROUGH_PROTEINASE_ACTIVATED_RECEPTORS_PARS	32	0.14455	0.40168	0.39657	0.999996	492	8	0.067205	0.738642	0.18254	0.919483	261	4
REACTOME_MRNA_DECAY_BY_5_TO_3_EXORIBONUCLEASE	14	0.96765	0.00770723	0.98241	0.999996	1186	0	0.067328	0.737953	0.18283	0.919483	262	1
KEGG_MATURITY_ONSET_DIABETES_OF_THE_YOUNG	24	0.33298	0.198164	0.63363	0.999996	762	5	0.067413	0.737525	0.18301	0.919483	263	2
NABA_ECM_AFFILIATED	127	0.00022051	2.65876	0.002194	0.100128	28	39	0.067899	0.734828	0.18415	0.919483	264	6
REACTOME_G_ALPHA_I_SIGNALLING_EVENTS	172	0.019305	1.01812	0.095914	0.813479	156	43	0.068145	0.733604	0.18467	0.919483	265	16
REACTOME_SYNTHESIS_OF_GLYCOSYLPHOSPHATIDYLINOSITOL_GPI	17	0.75599	0.0466511	0.89815	0.999996	1038	2	0.068291	0.732993	0.18493	0.919483	266	2
BIOCARTA_MTA3_PATHWAY	17	0.049013	0.717854	0.19149	0.988404	257	4	0.068595	0.731445	0.18559	0.919483	267	3
PID_NOTCH_PATHWAY	56	0.10458	0.490582	0.32316	0.999996	400	10	0.06898	0.729997	0.18621	0.919483	268	5
PID_PDGFRA_PATHWAY	22	0.94226	0.0127808	0.971	0.999996	1160	1	0.069248	0.728693	0.18677	0.919483	269	1
PID_A6B1_A6B4_INTEGRIN_PATHWAY	45	0.1238	0.444144	0.35963	0.999996	436	9	0.069572	0.727184	0.18742	0.919483	270	2
PID_INTEGRIN1_PATHWAY	66	0.0018695	1.85658	0.013913	0.336184	55	22	0.070172	0.724712	0.18849	0.919483	271	6
PID_FCER1_PATHWAY	59	0.080743	0.564426	0.27263	0.999996	339	13	0.07028	0.724228	0.1887	0.919483	272	4
BIOCARTA_MAPK_PATHWAY	83	0.61971	0.0780068	0.83559	0.999996	974	12	0.07068	0.722528	0.18944	0.919483	273	4
REACTOME_GLUCAGON_TYPE_LIGAND_RECEPTORS	33	0.4669	0.128672	0.74358	0.999996	873	6	0.07093	0.721155	0.19004	0.919483	274	3
REACTOME_INTEGRIN_ALPHAIIB_BETA3_SIGNALING	27	0.15938	0.375811	0.42091	0.999996	532	5	0.071429	0.71908	0.19095	0.919483	275	1
BIOCARTA_VEGF_PATHWAY	27	0.58503	0.0876504	0.81724	0.999996	956	2	0.071429	0.71908	0.19095	0.919483	276	2
KEGG_FC_EPSILON_RI_SIGNALING_PATHWAY	76	0.13109	0.428291	0.373	0.999996	450	15	0.072644	0.713678	0.19334	0.921676	277	9
REACTOME_ADAPTIVE_IMMUNE_SYSTEM	462	0.96191	0.00887143	0.97978	0.999996	1178	51	0.072979	0.712288	0.19396	0.921676	278	35
REACTOME_PROCESSING_OF_INTRONLESS_PRE_MRNAS	14	0.99995	1.73721e-05	0.99996	0.999996	1300	0	0.07339	0.710411	0.1948	0.921676	279	2
REACTOME_GLUCOSE_TRANSPORT	38	0.93492	0.014174	0.96789	0.999996	1153	4	0.073545	0.70981	0.19507	0.921676	280	2
REACTOME_TRANSCRIPTION_COUPLED_NER_TC_NER	42	0.92402	0.0163602	0.96303	0.999996	1147	2	0.073589	0.709587	0.19517	0.921676	281	2
ST_TUMOR_NECROSIS_FACTOR_PATHWAY	29	0.52413	0.106843	0.78191	0.999996	912	3	0.074263	0.706615	0.19651	0.921676	282	3
REACTOME_RNA_POL_I_TRANSCRIPTION	43	0.90662	0.0194013	0.95631	0.999996	1131	4	0.075273	0.702415	0.19842	0.921676	283	3
REACTOME_HYALURONAN_UPTAKE_AND_DEGRADATION	10	0.3198	0.207258	0.6205	0.999996	750	2	0.075874	0.700144	0.19946	0.921676	284	2
KEGG_ARACHIDONIC_ACID_METABOLISM	44	0.10215	0.497259	0.31823	0.999996	392	7	0.076129	0.699165	0.19991	0.921676	285	6
PID_AJDISS_2PATHWAY	46	0.061615	0.646141	0.22587	0.999996	292	12	0.07644	0.698016	0.20044	0.921676	286	5
PID_AR_NONGENOMIC_PATHWAY	29	0.83534	0.0320217	0.92892	0.999996	1090	3	0.076512	0.697821	0.20053	0.921676	287	2
KEGG_PPAR_SIGNALING_PATHWAY	62	0.13515	0.420091	0.38011	0.999996	471	11	0.076578	0.697431	0.20071	0.921676	288	6
REACTOME_TAK1_ACTIVATES_NFKB_BY_PHOSPHORYLATION_AND_ACTIVATION_OF_IKKS_COMPLEX	22	0.32374	0.204405	0.62459	0.999996	752	3	0.076732	0.696631	0.20108	0.921676	289	2
REACTOME_TOLL_RECEPTOR_CASCADES	108	0.13628	0.417687	0.38222	0.999996	474	20	0.077025	0.695833	0.20145	0.921676	290	7
REACTOME_ADHERENS_JUNCTIONS_INTERACTIONS	27	0.041772	0.769398	0.17006	0.971199	232	9	0.077526	0.693983	0.20231	0.921676	291	4
KEGG_LONG_TERM_DEPRESSION	66	0.093909	0.520425	0.3017	0.999996	374	8	0.078535	0.690157	0.2041	0.921676	292	8
PID_ERBB1_INTERNALIZATION_PATHWAY	39	0.38768	0.166305	0.68186	0.999996	802	7	0.078814	0.689073	0.20461	0.921676	293	4
BIOCARTA_AT1R_PATHWAY	30	0.15668	0.380104	0.41677	0.999996	524	7	0.079044	0.688034	0.2051	0.921676	294	4
PID_NECTIN_PATHWAY	30	0.67618	0.0639389	0.8631	0.999996	1002	3	0.079044	0.688034	0.2051	0.921676	295	1
REACTOME_ACYL_CHAIN_REMODELLING_OF_PG	15	0.22744	0.284833	0.519	0.999996	627	4	0.079373	0.686829	0.20567	0.921676	296	3
REACTOME_SIGNALING_BY_NOTCH1	65	0.046156	0.73762	0.18297	0.974992	248	18	0.079613	0.686196	0.20597	0.921676	297	3
REACTOME_PLATELET_HOMEOSTASIS	76	0.0025002	1.75136	0.017727	0.368116	64	19	0.08065	0.681958	0.20799	0.923458	298	6
REACTOME_REGULATION_OF_BETA_CELL_DEVELOPMENT	29	0.13428	0.42167	0.37873	0.999996	467	8	0.080875	0.681081	0.20841	0.923458	299	2
REACTOME_ACTIVATION_OF_THE_MRNA_UPON_BINDING_OF_THE_CAP_BINDING_COMPLEX_AND_EIFS_AND_SUBSEQUENT_BINDING_TO_43S	48	1	0	1	0.999996	1326	0	0.081094	0.680207	0.20883	0.923458	300	6
REACTOME_NUCLEOTIDE_EXCISION_REPAIR	47	0.94993	0.0112538	0.97442	0.999996	1168	2	0.081981	0.677471	0.21015	0.923458	301	2
KEGG_PROXIMAL_TUBULE_BICARBONATE_RECLAMATION	20	0.088046	0.539267	0.28889	0.999996	353	3	0.082882	0.674361	0.21166	0.923458	302	3
PID_SYNDECAN_4_PATHWAY	32	0.019049	1.02225	0.095006	0.813479	154	10	0.084085	0.669952	0.21382	0.923458	303	1
PID_NETRIN_PATHWAY	32	0.19963	0.317305	0.48161	0.999996	590	7	0.084085	0.669952	0.21382	0.923458	304	3
PID_NFKAPPAB_CANONICAL_PATHWAY	23	0.078525	0.572628	0.26753	0.999996	332	4	0.084155	0.669708	0.21394	0.923458	305	3
REACTOME_IKK_COMPLEX_RECRUITMENT_MEDIATED_BY_RIP1	10	0.77816	0.0423783	0.90703	0.999996	1057	1	0.084781	0.667279	0.21514	0.923458	306	1
REACTOME_IL1_SIGNALING	37	0.1361	0.418096	0.38186	0.999996	473	8	0.085259	0.665526	0.21601	0.923458	307	2
KEGG_SYSTEMIC_LUPUS_ERYTHEMATOSUS	63	0.42177	0.149323	0.70905	0.999996	835	6	0.085299	0.665406	0.21607	0.923458	308	7
REACTOME_CHROMOSOME_MAINTENANCE	86	0.99364	0.00184532	0.99576	0.999996	1230	7	0.086085	0.66282	0.21736	0.923458	309	8
PID_RANBP2_PATHWAY	11	0.97091	0.00707111	0.98385	0.999996	1193	0	0.086272	0.662122	0.21771	0.923458	310	2
REACTOME_RNA_POL_II_PRE_TRANSCRIPTION_EVENTS	50	0.94946	0.0113697	0.97416	0.999996	1167	4	0.086979	0.659973	0.21879	0.923458	311	3
SA_REG_CASCADE_OF_CYCLIN_EXPR	13	0.6056	0.081912	0.82811	0.999996	966	1	0.087632	0.658209	0.21968	0.923458	312	2
REACTOME_ACTIVATION_OF_GENES_BY_ATF4	22	0.80937	0.0367696	0.91882	0.999996	1072	2	0.088141	0.656493	0.22055	0.923458	313	3
PID_CD40_PATHWAY	30	0.14768	0.396012	0.40178	0.999996	498	6	0.08848	0.655451	0.22108	0.923458	314	4
PID_ERBB1_RECEPTOR_PROXIMAL_PATHWAY	34	0.15514	0.38279	0.4142	0.999996	520	4	0.0891	0.653432	0.22211	0.923458	315	2
REACTOME_JNK_C_JUN_KINASES_PHOSPHORYLATION_AND_ACTIVATION_MEDIATED_BY_ACTIVATED_HUMAN_TAK1	16	0.5791	0.0892742	0.81419	0.999996	953	2	0.08938	0.652494	0.22259	0.923458	316	1
REACTOME_TRANSPORT_OF_INORGANIC_CATIONS_ANIONS_AND_AMINO_ACIDS_OLIGOPEPTIDES	91	0.032731	0.846063	0.14254	0.902036	209	21	0.089888	0.650897	0.22341	0.923458	317	5
REACTOME_ION_CHANNEL_TRANSPORT	51	0.24331	0.269234	0.53798	0.999996	654	8	0.090182	0.649481	0.22414	0.923458	318	5
BIOCARTA_TNFR2_PATHWAY	18	0.36721	0.177335	0.66476	0.999996	792	3	0.090197	0.649403	0.22418	0.923458	319	3
REACTOME_GABA_B_RECEPTOR_ACTIVATION	38	0.0053782	1.4773	0.03332	0.535632	82	7	0.090487	0.648513	0.22464	0.923458	320	2
REACTOME_APOPTOTIC_CLEAVAGE_OF_CELLULAR_PROTEINS	35	0.073186	0.593784	0.25481	0.999996	318	8	0.091596	0.645239	0.22634	0.923458	321	4
PID_AP1_PATHWAY	65	0.025531	0.92544	0.11873	0.880171	179	18	0.092239	0.643267	0.22737	0.923458	322	7
REACTOME_RECEPTOR_LIGAND_BINDING_INITIATES_THE_SECOND_PROTEOLYTIC_CLEAVAGE_OF_NOTCH_RECEPTOR	10	0.25638	0.257	0.55335	0.999996	667	3	0.093265	0.640259	0.22895	0.923458	323	1
REACTOME_SYNTHESIS_OF_BILE_ACIDS_AND_BILE_SALTS_VIA_24_HYDROXYCHOLESTEROL	9	0.91049	0.0187433	0.95776	0.999996	1135	0	0.09347	0.639577	0.22931	0.923458	324	2
KEGG_PATHOGENIC_ESCHERICHIA_COLI_INFECTION	50	0.94305	0.0126198	0.97136	0.999996	1161	4	0.093669	0.638839	0.2297	0.923458	325	6
BIOCARTA_MET_PATHWAY	36	0.16665	0.363954	0.43256	0.999996	547	8	0.094086	0.637649	0.23033	0.923458	326	1
REACTOME_PLATELET_AGGREGATION_PLUG_FORMATION	36	0.07003	0.606916	0.24722	0.999996	309	8	0.094086	0.637649	0.23033	0.923458	327	2
BIOCARTA_AGR_PATHWAY	36	0.039201	0.789467	0.16238	0.95573	224	11	0.094086	0.637649	0.23033	0.923458	328	3
REACTOME_REGULATION_OF_PYRUVATE_DEHYDROGENASE_PDH_COMPLEX	12	0.93769	0.0136269	0.96911	0.999996	1155	0	0.094136	0.637461	0.23043	0.923458	329	2
REACTOME_ACTIVATED_TAK1_MEDIATES_P38_MAPK_ACTIVATION	17	0.042561	0.763312	0.17246	0.971199	236	4	0.094694	0.635111	0.23168	0.923458	330	1
REACTOME_FACILITATIVE_NA_INDEPENDENT_GLUCOSE_TRANSPORTERS	11	0.59856	0.0838567	0.82441	0.999996	962	1	0.094696	0.635093	0.23169	0.923458	331	2
REACTOME_IMMUNE_SYSTEM	774	0.8226	0.0343233	0.92401	0.999996	1081	109	0.095494	0.632644	0.233	0.923458	332	54
REACTOME_INTERFERON_SIGNALING	122	0.76634	0.0446587	0.90228	0.999996	1049	16	0.095506	0.632551	0.23305	0.923458	333	7
KEGG_ALLOGRAFT_REJECTION	16	0.98443	0.00410606	0.99059	0.999996	1213	0	0.095809	0.631546	0.23359	0.923458	334	3
REACTOME_NETRIN1_SIGNALING	37	0.0055491	1.46618	0.034184	0.535632	83	11	0.096569	0.629246	0.23483	0.923458	335	3
REACTOME_MITOCHONDRIAL_FATTY_ACID_BETA_OXIDATION	14	0.64056	0.0724038	0.84644	0.999996	987	1	0.098183	0.624446	0.23744	0.923458	336	1
REACTOME_G_ALPHA_Q_SIGNALLING_EVENTS	167	1.0166e-05	4.19842	6.3325e-05	0.00526	16	48	0.098495	0.623368	0.23803	0.923458	337	16
BIOCARTA_EIF_PATHWAY	15	0.60215	0.0829201	0.82619	0.999996	964	2	0.098869	0.62202	0.23877	0.923458	338	2
PID_SMAD2_3PATHWAY	17	0.15105	0.389947	0.40743	0.999996	509	3	0.098919	0.621838	0.23887	0.923458	339	3
KEGG_FOCAL_ADHESION	193	0.0011351	2.05541	0.0088021	0.254305	46	52	0.098924	0.62182	0.23888	0.923458	340	11
PID_EPHB_FWD_PATHWAY	38	0.045374	0.742922	0.18075	0.974992	244	7	0.099046	0.621457	0.23908	0.923458	341	4
PID_RET_PATHWAY	38	0.22107	0.291809	0.51073	0.999996	620	7	0.099046	0.621457	0.23908	0.923458	342	1
REACTOME_TRANSPORT_OF_MATURE_TRANSCRIPT_TO_CYTOPLASM	52	0.99766	0.00074763	0.99828	0.999996	1247	1	0.099256	0.620731	0.23948	0.923458	343	3
REACTOME_DEADENYLATION_OF_MRNA	18	0.97044	0.00716382	0.98364	0.999996	1192	1	0.099777	0.619192	0.24033	0.923458	344	2
PID_FOXM1_PATHWAY	40	0.46552	0.129239	0.74261	0.999996	870	5	0.099789	0.619156	0.24035	0.923458	345	3
REACTOME_TRAF6_MEDIATED_INDUCTION_OF_TAK1_COMPLEX	12	0.92991	0.0152072	0.96559	0.999996	1150	0	0.10085	0.615808	0.24221	0.923458	346	1
REACTOME_FGFR4_LIGAND_BINDING_AND_ACTIVATION	11	0.1318	0.426885	0.37421	0.999996	457	3	0.10156	0.613751	0.24336	0.923458	347	1
REACTOME_SIGNALING_BY_ACTIVATED_POINT_MUTANTS_OF_FGFR1	11	0.1318	0.426885	0.37421	0.999996	455	3	0.10156	0.613751	0.24336	0.923458	348	1
REACTOME_SIGNALING_BY_FGFR3_MUTANTS	11	0.1318	0.426885	0.37421	0.999996	456	2	0.10156	0.613751	0.24336	0.923458	349	1
REACTOME_CYTOKINE_SIGNALING_IN_IMMUNE_SYSTEM	225	0.31518	0.210342	0.61611	0.999996	736	37	0.10246	0.611455	0.24465	0.923458	350	12
REACTOME_APOPTOTIC_EXECUTION_PHASE	48	0.1584	0.37732	0.41945	0.999996	530	10	0.10272	0.610674	0.24509	0.923458	351	6
REACTOME_REGULATION_OF_INSULIN_SECRETION_BY_GLUCAGON_LIKE_PEPTIDE1	41	0.088455	0.537632	0.28998	0.999996	355	8	0.10289	0.610072	0.24543	0.923458	352	4
REACTOME_FANCONI_ANEMIA_PATHWAY	17	0.29833	0.222493	0.59911	0.999996	715	2	0.103	0.609666	0.24566	0.923458	353	2
REACTOME_CLASS_B_2_SECRETIN_FAMILY_RECEPTORS	85	0.053561	0.689944	0.2042	0.999996	268	22	0.10408	0.6066	0.2474	0.923458	354	5
REACTOME_REGULATION_OF_INSULIN_SECRETION	85	0.012174	1.18482	0.06534	0.678411	128	21	0.10408	0.6066	0.2474	0.923458	355	8
REACTOME_MTORC1_MEDIATED_SIGNALLING	11	0.54569	0.0995018	0.79524	0.999996	930	2	0.10631	0.600742	0.25076	0.923458	356	2
REACTOME_FORMATION_OF_THE_TERNARY_COMPLEX_AND_SUBSEQUENTLY_THE_43S_COMPLEX	40	1	0	1	0.999996	1324	0	0.10642	0.600344	0.25099	0.923458	357	5
REACTOME_CYTOCHROME_P450_ARRANGED_BY_SUBSTRATE_TYPE	28	0.028459	0.891097	0.1285	0.891162	189	7	0.10826	0.595611	0.25374	0.923458	358	4
PID_UPA_UPAR_PATHWAY	41	0.1654	0.365775	0.43075	0.999996	546	7	0.10855	0.594654	0.2543	0.923458	359	3
BIOCARTA_CERAMIDE_PATHWAY	22	0.010433	1.23852	0.057741	0.651152	117	6	0.10911	0.593119	0.2552	0.923458	360	2
BIOCARTA_ASBCELL_PATHWAY	9	0.11614	0.461376	0.34564	0.999996	426	1	0.10977	0.591167	0.25635	0.923458	361	1
SIG_CD40PATHWAYMAP	33	0.36407	0.179168	0.66196	0.999996	786	5	0.11019	0.590202	0.25692	0.923458	362	3
REACTOME_FGFR2C_LIGAND_BINDING_AND_ACTIVATION	12	0.1523	0.387831	0.40942	0.999996	515	4	0.11026	0.59005	0.25701	0.923458	363	1
BIOCARTA_TH1TH2_PATHWAY	16	0.9098	0.0188658	0.95749	0.999996	1134	1	0.11041	0.589678	0.25723	0.923458	364	2
REACTOME_ACTIVATED_TLR4_SIGNALLING	88	0.13239	0.425633	0.37529	0.999996	460	17	0.11041	0.589661	0.25724	0.923458	365	6
SA_CASPASE_CASCADE	17	0.16719	0.362981	0.43353	0.999996	549	4	0.11057	0.589273	0.25747	0.923458	366	3
REACTOME_SIGNALING_BY_NOTCH	92	0.088277	0.538546	0.28937	0.999996	354	22	0.11079	0.588683	0.25782	0.923458	367	6
REACTOME_SIGNALING_BY_NOTCH4	12	0.11144	0.472628	0.3368	0.999996	409	4	0.11085	0.588515	0.25792	0.923458	368	1
KEGG_RETINOL_METABOLISM	31	0.15953	0.375543	0.42117	0.999996	534	8	0.11088	0.588464	0.25795	0.923458	369	4
REACTOME_PLATELET_CALCIUM_HOMEOSTASIS	16	0.0046703	1.52758	0.029677	0.505649	78	7	0.1114	0.587103	0.25876	0.923458	370	1
REACTOME_CONVERSION_FROM_APC_C_CDC20_TO_APC_C_CDH1_IN_LATE_ANAPHASE	16	0.9434	0.0125393	0.97154	0.999996	1162	1	0.1114	0.587103	0.25876	0.923458	371	1
REACTOME_TRAF6_MEDIATED_IRF7_ACTIVATION_IN_TLR7_8_OR_9_SIGNALING	9	0.064794	0.630432	0.23419	0.999996	299	3	0.11241	0.584142	0.26053	0.923458	372	1
REACTOME_IRAK1_RECRUITS_IKK_COMPLEX	9	0.050371	0.709253	0.19532	0.994556	261	2	0.11241	0.584142	0.26053	0.923458	373	1
REACTOME_TRANSCRIPTION	151	0.99983	6.51491e-05	0.99985	0.999996	1286	8	0.11265	0.583543	0.26089	0.923458	374	12
REACTOME_SIGNALLING_TO_P38_VIA_RIT_AND_RIN	14	0.060484	0.652319	0.22268	0.999996	291	3	0.11402	0.5795	0.26333	0.923458	375	2
REACTOME_TCR_SIGNALING	44	0.45314	0.134564	0.73356	0.999996	857	3	0.11416	0.579186	0.26352	0.923458	376	3
REACTOME_SIGNALING_BY_FGFR1_MUTANTS	28	0.31574	0.209968	0.61664	0.999996	738	5	0.11433	0.57884	0.26373	0.923458	377	2
REACTOME_PASSIVE_TRANSPORT_BY_AQUAPORINS	9	0.14695	0.397311	0.40058	0.999996	496	1	0.11565	0.574971	0.26609	0.923458	378	2
REACTOME_HEMOSTASIS	415	0.0035638	1.62209	0.023873	0.450495	70	95	0.11637	0.573261	0.26714	0.923458	379	29
REACTOME_PEPTIDE_LIGAND_BINDING_RECEPTORS	159	5.0176e-05	3.26751	0.00054012	0.033078	21	49	0.1167	0.572335	0.26771	0.923458	380	14
REACTOME_MITOCHONDRIAL_PROTEIN_IMPORT	46	0.97334	0.00658582	0.98495	0.999996	1199	2	0.11727	0.570829	0.26864	0.923458	381	4
REACTOME_HORMONE_LIGAND_BINDING_RECEPTORS	9	0.44435	0.138424	0.72707	0.999996	852	2	0.11742	0.570522	0.26883	0.923458	382	2
REACTOME_L1CAM_INTERACTIONS	78	0.23366	0.278569	0.52654	0.999996	642	17	0.1175	0.570377	0.26892	0.923458	383	6
KEGG_HEMATOPOIETIC_CELL_LINEAGE	67	0.020252	1.0029	0.099334	0.825093	160	18	0.11833	0.56825	0.27024	0.923458	384	3
PID_TRAIL_PATHWAY	24	0.0061497	1.43013	0.037142	0.541414	90	7	0.11842	0.568025	0.27038	0.923458	385	2
REACTOME_PERK_REGULATED_GENE_EXPRESSION	25	0.088918	0.536003	0.29107	0.999996	359	3	0.11853	0.567688	0.27059	0.923458	386	3
KEGG_AMINO_SUGAR_AND_NUCLEOTIDE_SUGAR_METABOLISM	43	0.91424	0.0180908	0.9592	0.999996	1141	5	0.12064	0.562424	0.27389	0.923458	387	3
BIOCARTA_PLCE_PATHWAY	11	0.10024	0.502352	0.31452	0.999996	385	4	0.12068	0.562313	0.27396	0.923458	388	2
REACTOME_FATTY_ACID_TRIACYLGLYCEROL_AND_KETONE_BODY_METABOLISM	164	0.24889	0.263803	0.54475	0.999996	658	25	0.12121	0.561046	0.27476	0.923458	389	6
REACTOME_NFKB_AND_MAP_KINASES_ACTIVATION_MEDIATED_BY_TLR4_SIGNALING_REPERTOIRE	68	0.36462	0.178827	0.66248	0.999996	787	11	0.12123	0.561015	0.27478	0.923458	390	3
REACTOME_TRANSMEMBRANE_TRANSPORT_OF_SMALL_MOLECULES	387	0.014743	1.11465	0.076798	0.756032	135	79	0.12154	0.560288	0.27524	0.923458	391	30
KEGG_CITRATE_CYCLE_TCA_CYCLE	28	0.73077	0.0518708	0.88742	0.999996	1022	3	0.12155	0.560257	0.27526	0.923458	392	3
REACTOME_ABACAVIR_TRANSPORT_AND_METABOLISM	8	0.75157	0.0475999	0.89619	0.999996	1037	1	0.12172	0.559831	0.27553	0.923458	393	1
KEGG_EPITHELIAL_CELL_SIGNALING_IN_HELICOBACTER_PYLORI_INFECTION	65	0.52042	0.108111	0.77963	0.999996	909	11	0.12245	0.557959	0.27672	0.923458	394	4
REACTOME_LIPID_DIGESTION_MOBILIZATION_AND_TRANSPORT	42	0.00023108	2.63718	0.0023058	0.100128	30	13	0.12248	0.557912	0.27675	0.923458	395	4
REACTOME_TRAF6_MEDIATED_IRF7_ACTIVATION	25	0.29707	0.223524	0.59769	0.999996	712	6	0.12303	0.556549	0.27762	0.923458	396	1
PID_P38_MKK3_6PATHWAY	25	0.045937	0.739094	0.18235	0.974992	247	6	0.12303	0.556549	0.27762	0.923458	397	2
KEGG_RIG_I_LIKE_RECEPTOR_SIGNALING_PATHWAY	63	0.38132	0.169726	0.67651	0.999996	797	13	0.12311	0.556299	0.27778	0.923458	398	7
REACTOME_GASTRIN_CREB_SIGNALLING_PATHWAY_VIA_PKC_AND_MAPK	187	7.4218e-05	3.10459	0.00078597	0.043523	24	49	0.12337	0.555721	0.27815	0.923458	399	17
BIOCARTA_NKCELLS_PATHWAY	18	0.4764	0.125043	0.74982	0.999996	878	3	0.12442	0.553059	0.27986	0.923458	400	1
REACTOME_APC_C_CDC20_MEDIATED_DEGRADATION_OF_CYCLIN_B	18	0.99993	2.60585e-05	0.99994	0.999996	1296	0	0.12442	0.553059	0.27986	0.923458	401	1
REACTOME_INHIBITION_OF_THE_PROTEOLYTIC_ACTIVITY_OF_APC_C_REQUIRED_FOR_THE_ONSET_OF_ANAPHASE_BY_MITOTIC_SPINDLE_CHECKPOINT_COMPONENTS	18	0.81217	0.0362924	0.91983	0.999996	1074	1	0.12442	0.553059	0.27986	0.923458	402	2
KEGG_ECM_RECEPTOR_INTERACTION	83	1.59e-07	5.42887	3.725e-06	0.00045	5	34	0.12454	0.552795	0.28003	0.923458	403	6
BIOCARTA_BARRESTIN_PATHWAY	10	0.3745	0.173472	0.6707	0.999996	795	1	0.12506	0.551603	0.2808	0.923721	404	1
PID_ANGIOPOIETIN_RECEPTOR_PATHWAY	49	0.11145	0.472615	0.33681	0.999996	411	11	0.12584	0.549643	0.28207	0.925596	405	1
REACTOME_NA_CL_DEPENDENT_NEUROTRANSMITTER_TRANSPORTERS	16	0.11209	0.471032	0.33804	0.999996	413	4	0.12668	0.547432	0.28351	0.927582	406	2
REACTOME_FGFR1_LIGAND_BINDING_AND_ACTIVATION	14	0.19485	0.323306	0.475	0.999996	585	3	0.12742	0.545674	0.28466	0.927582	407	2
REACTOME_RNA_POL_I_RNA_POL_III_AND_MITOCHONDRIAL_TRANSCRIPTION	75	0.99569	0.00132227	0.99696	0.999996	1238	4	0.12759	0.545308	0.2849	0.927582	408	4
REACTOME_ION_TRANSPORT_BY_P_TYPE_ATPASES	32	0.2101	0.304466	0.49606	0.999996	605	6	0.12796	0.544455	0.28546	0.927582	409	4
REACTOME_SYNTHESIS_SECRETION_AND_DEACYLATION_OF_GHRELIN	13	0.9398	0.0132283	0.97	0.999996	1158	0	0.12887	0.54236	0.28684	0.927622	410	1
PID_NFAT_3PATHWAY	52	0.095427	0.516185	0.30466	0.999996	377	6	0.1289	0.542315	0.28687	0.927622	411	6
REACTOME_DEADENYLATION_DEPENDENT_MRNA_DECAY	42	0.99728	0.000860756	0.99802	0.999996	1243	2	0.13032	0.538862	0.28916	0.932719	412	3
REACTOME_LIGAND_GATED_ION_CHANNEL_TRANSPORT	19	0.4938	0.118039	0.76201	0.999996	891	2	0.13086	0.537827	0.28985	0.932719	413	1
REACTOME_AXON_GUIDANCE	230	0.00050228	2.36032	0.0043619	0.148642	39	63	0.13185	0.535525	0.29139	0.935416	414	14
KEGG_REGULATION_OF_ACTIN_CYTOSKELETON	202	0.55739	0.0957552	0.80213	0.999996	934	36	0.13431	0.530325	0.2949	0.939648	415	15
BIOCARTA_LONGEVITY_PATHWAY	13	0.03086	0.864613	0.13658	0.891162	202	3	0.13445	0.529972	0.29514	0.939648	416	1
KEGG_ABC_TRANSPORTERS	40	0.00064025	2.27751	0.0052783	0.171094	41	15	0.13551	0.527668	0.29671	0.939648	417	3
REACTOME_HYALURONAN_METABOLISM	14	0.41697	0.1517	0.70518	0.999996	828	2	0.13595	0.526615	0.29743	0.939648	418	2
REACTOME_LIPOPROTEIN_METABOLISM	26	0.0015058	1.93682	0.011566	0.296749	50	8	0.13704	0.524561	0.29884	0.939648	419	3
REACTOME_APC_CDC20_MEDIATED_DEGRADATION_OF_NEK2A	20	0.84402	0.0303325	0.93254	0.999996	1094	1	0.13725	0.524169	0.29911	0.939648	420	2
REACTOME_GENERATION_OF_SECOND_MESSENGER_MOLECULES	20	0.23993	0.272377	0.5341	0.999996	646	1	0.13725	0.524169	0.29911	0.939648	421	2
REACTOME_ACTIVATION_OF_BH3_ONLY_PROTEINS	15	0.067891	0.616418	0.24187	0.999996	307	4	0.13758	0.523531	0.29955	0.939648	422	2
REACTOME_TANDEM_PORE_DOMAIN_POTASSIUM_CHANNELS	11	0.073215	0.593647	0.25489	0.999996	319	4	0.13771	0.523328	0.29969	0.939648	423	1
KEGG_GLYCOSAMINOGLYCAN_DEGRADATION	21	0.38195	0.169443	0.67695	0.999996	798	4	0.1378	0.523197	0.29978	0.939648	424	3
BIOCARTA_AGPCR_PATHWAY	12	0.21485	0.29895	0.5024	0.999996	611	3	0.13972	0.519289	0.30249	0.945917	425	2
REACTOME_GAP_JUNCTION_ASSEMBLY	16	0.038654	0.793876	0.16074	0.95573	221	6	0.14048	0.51777	0.30355	0.946997	426	2
REACTOME_CALNEXIN_CALRETICULIN_CYCLE	11	0.21092	0.303451	0.49722	0.999996	607	3	0.14136	0.516014	0.30478	0.948605	427	1
REACTOME_LYSOSOME_VESICLE_BIOGENESIS	21	0.25008	0.262696	0.54614	0.999996	659	3	0.1436	0.511576	0.30791	0.95413	428	1
BIOCARTA_DEATH_PATHWAY	31	0.11501	0.464023	0.34354	0.999996	421	7	0.14369	0.511463	0.30799	0.95413	429	4
REACTOME_ACTIVATED_POINT_MUTANTS_OF_FGFR2	16	0.23863	0.273705	0.53247	0.999996	645	4	0.14424	0.510379	0.30876	0.954283	430	2
PID_FAK_PATHWAY	57	0.32921	0.200756	0.62986	0.999996	757	10	0.14483	0.508989	0.30975	0.955124	431	1
BIOCARTA_BARR_MAPK_PATHWAY	12	0.43053	0.14496	0.71621	0.999996	839	2	0.14812	0.502669	0.31429	0.965118	432	1
REACTOME_BILE_ACID_AND_BILE_SALT_METABOLISM	23	0.73808	0.0502881	0.89066	0.999996	1025	2	0.14829	0.502462	0.31444	0.965118	433	3
REACTOME_SIGNALING_BY_BMP	22	0.03117	0.861824	0.13746	0.891162	204	5	0.1499	0.499407	0.31666	0.96967	434	3
REACTOME_SYNTHESIS_OF_SUBSTRATES_IN_N_GLYCAN_BIOSYTHESIS	14	0.71078	0.0561742	0.87867	0.999996	1011	2	0.15089	0.497477	0.31807	0.971765	435	2
REACTOME_SIGNALING_BY_ILS	102	0.048676	0.720287	0.19042	0.988404	256	21	0.15176	0.496046	0.31912	0.972738	436	6
PID_SHP2_PATHWAY	54	0.070861	0.603365	0.24925	0.999996	310	10	0.15274	0.494145	0.32052	0.974772	437	3
KEGG_PEROXISOME	77	0.21084	0.303521	0.49714	0.999996	606	14	0.15465	0.490556	0.32318	0.975248	438	5
PID_BMP_PATHWAY	42	0.058663	0.661563	0.21799	0.999996	282	6	0.15487	0.49022	0.32343	0.975248	439	4
KEGG_CHEMOKINE_SIGNALING_PATHWAY	166	0.35834	0.182402	0.65705	0.999996	782	32	0.156	0.488317	0.32485	0.975248	440	10
REACTOME_FACTORS_INVOLVED_IN_MEGAKARYOCYTE_DEVELOPMENT_AND_PLATELET_PRODUCTION	103	0.014928	1.11037	0.077558	0.756357	136	25	0.15628	0.487836	0.32521	0.975248	441	7
REACTOME_NCAM_SIGNALING_FOR_NEURITE_OUT_GROWTH	62	7.0942e-05	3.12568	0.00074872	0.043263	23	24	0.15648	0.487476	0.32548	0.975248	442	4
BIOCARTA_MITOCHONDRIA_PATHWAY	21	0.037569	0.802857	0.15745	0.951148	220	7	0.15665	0.487169	0.32571	0.975248	443	3
BIOCARTA_TEL_PATHWAY	17	0.84032	0.031013	0.93108	0.999996	1093	2	0.1572	0.486143	0.32648	0.975248	444	2
KEGG_PYRIMIDINE_METABOLISM	94	0.68655	0.0615253	0.86791	0.999996	1005	9	0.15724	0.48605	0.32655	0.975248	445	4
PID_LYSOPHOSPHOLIPID_PATHWAY	63	0.12413	0.443348	0.36029	0.999996	437	12	0.15879	0.483319	0.32861	0.978924	446	4
BIOCARTA_CYTOKINE_PATHWAY	20	0.7572	0.0464433	0.89858	0.999996	1041	2	0.15947	0.482474	0.32925	0.978924	447	2
PID_P53_REGULATION_PATHWAY	56	0.88445	0.0234024	0.94754	0.999996	1115	4	0.16058	0.480474	0.33077	0.980363	448	4
NABA_ECM_GLYCOPROTEINS	180	1.6883e-06	4.95175	1.1175e-05	0.001238	12	57	0.16092	0.479897	0.33121	0.980363	449	13
REACTOME_PROSTANOID_LIGAND_RECEPTORS	9	0.02774	0.899113	0.12615	0.891162	186	3	0.1621	0.477791	0.33282	0.982445	450	1
REACTOME_NRAGE_SIGNALS_DEATH_THROUGH_JNK	42	0.0082566	1.32156	0.047691	0.622096	101	11	0.16441	0.4741	0.33566	0.982445	451	5
REACTOME_N_GLYCAN_TRIMMING_IN_THE_ER_AND_CALNEXIN_CALRETICULIN_CYCLE	13	0.27074	0.24459	0.56939	0.999996	692	3	0.16482	0.473415	0.33619	0.982445	452	1
REACTOME_G_ALPHA1213_SIGNALLING_EVENTS	72	0.018863	1.0256	0.094275	0.813479	153	14	0.1653	0.47277	0.33669	0.982445	453	7
REACTOME_SYNTHESIS_OF_PIPS_AT_THE_EARLY_ENDOSOME_MEMBRANE	12	0.056611	0.673296	0.21218	0.999996	273	2	0.16539	0.472692	0.33675	0.982445	454	1
BIOCARTA_STEM_PATHWAY	14	0.17473	0.351035	0.44562	0.999996	558	3	0.16546	0.472654	0.33678	0.982445	455	1
SIG_PIP3_SIGNALING_IN_CARDIAC_MYOCTES	66	0.012712	1.16869	0.067813	0.69326	130	11	0.16569	0.472254	0.33709	0.982445	456	1
PID_P53_DOWNSTREAM_PATHWAY	122	0.36077	0.181029	0.65913	0.999996	784	23	0.16844	0.467845	0.34053	0.983196	457	11
PID_GMCSF_PATHWAY	34	0.1843	0.337828	0.45938	0.999996	568	8	0.1685	0.46773	0.34062	0.983196	458	3
REACTOME_IRON_UPTAKE_AND_TRANSPORT	31	0.99993	2.60585e-05	0.99994	0.999996	1292	0	0.1685	0.46773	0.34062	0.983196	459	3
REACTOME_CITRIC_ACID_CYCLE_TCA_CYCLE	17	0.96822	0.00762324	0.9826	0.999996	1187	1	0.16851	0.46773	0.34062	0.983196	460	2
PID_AVB3_INTEGRIN_PATHWAY	74	0.010821	1.22478	0.059596	0.651152	120	22	0.16895	0.467067	0.34114	0.983196	461	5
REACTOME_HDL_MEDIATED_LIPID_TRANSPORT	14	0.0065193	1.41039	0.03887	0.543773	95	5	0.16954	0.466101	0.3419	0.983196	462	2
KEGG_VASCULAR_SMOOTH_MUSCLE_CONTRACTION	104	0.059648	0.656473	0.22056	0.999996	284	21	0.17013	0.465099	0.34269	0.983196	463	10
BIOCARTA_BARRESTIN_SRC_PATHWAY	14	0.35642	0.183474	0.65543	0.999996	780	3	0.17058	0.464364	0.34327	0.983196	464	1
REACTOME_PPARA_ACTIVATES_GENE_EXPRESSION	102	0.059722	0.656119	0.22074	0.999996	286	18	0.17309	0.460309	0.34649	0.986633	465	5
REACTOME_REGULATION_OF_RHEB_GTPASE_ACTIVITY_BY_AMPK	10	0.8994	0.0206793	0.9535	0.999996	1126	0	0.17315	0.460222	0.34656	0.986633	466	1
KEGG_MELANOMA	68	0.071522	0.600586	0.25085	0.999996	313	13	0.17325	0.460059	0.34669	0.986633	467	5
REACTOME_MRNA_3_END_PROCESSING	33	0.99958	0.000138996	0.99968	0.999996	1272	0	0.17412	0.458645	0.34782	0.987719	468	3
PID_CDC42_PATHWAY	67	0.088013	0.539403	0.2888	0.999996	352	13	0.17703	0.454371	0.35126	0.991749	469	4
BIOCARTA_CARDIACEGF_PATHWAY	16	0.04865	0.72047	0.19034	0.988404	255	2	0.17828	0.452188	0.35303	0.991749	470	2
REACTOME_REGULATION_OF_THE_FANCONI_ANEMIA_PATHWAY	6	0.9998	7.38363e-05	0.99983	0.999996	1283	0	0.17878	0.451463	0.35362	0.991749	471	1
KEGG_VEGF_SIGNALING_PATHWAY	72	0.02048	0.998786	0.10028	0.827778	161	18	0.17932	0.450531	0.35438	0.991749	472	7
PID_HNF3B_PATHWAY	43	0.041977	0.767843	0.17067	0.971199	233	11	0.17936	0.45047	0.35443	0.991749	473	3
PID_TXA2PATHWAY	57	0.32674	0.202289	0.62764	0.999996	753	10	0.17967	0.449931	0.35487	0.991749	474	6
PID_RAS_PATHWAY	27	0.41348	0.153471	0.70231	0.999996	823	4	0.1807	0.448148	0.35633	0.991749	475	3
BIOCARTA_P38MAPK_PATHWAY	38	0.074363	0.589155	0.25754	0.999996	324	7	0.18091	0.447892	0.35654	0.991749	476	2
REACTOME_PROTEIN_FOLDING	47	0.20432	0.311313	0.4883	0.999996	598	7	0.18175	0.446773	0.35746	0.991749	477	3
PID_WNT_SIGNALING_PATHWAY	28	0.018282	1.03722	0.091787	0.802534	152	9	0.18391	0.443685	0.36001	0.991749	478	3
REACTOME_XENOBIOTICS	3	0.28634	0.231702	0.58654	0.999996	703	1	0.1843	0.443047	0.36054	0.991749	479	1
REACTOME_PYRUVATE_METABOLISM	18	0.66324	0.067009	0.85702	0.999996	997	1	0.18437	0.442974	0.3606	0.991749	480	2
REACTOME_APOPTOSIS_INDUCED_DNA_FRAGMENTATION	12	0.31811	0.208281	0.61904	0.999996	741	3	0.18449	0.442794	0.36075	0.991749	481	2
REACTOME_FGFR_LIGAND_BINDING_AND_ACTIVATION	21	0.1205	0.451451	0.35363	0.999996	432	5	0.1849	0.442204	0.36124	0.991749	482	2
REACTOME_ENDOSOMAL_VACUOLAR_PATHWAY	2	0.74072	0.0497715	0.89172	0.999996	1029	0	0.18585	0.44086	0.36236	0.991749	483	0
REACTOME_GLUCONEOGENESIS	28	0.87869	0.0243936	0.94538	0.999996	1105	1	0.18673	0.439579	0.36343	0.991749	484	2
KEGG_GRAFT_VERSUS_HOST_DISEASE	16	0.98443	0.00410606	0.99059	0.999996	1212	0	0.18675	0.439555	0.36345	0.991749	485	2
BIOCARTA_CTLA4_PATHWAY	16	0.99674	0.0010305	0.99763	0.999996	1241	0	0.18675	0.439555	0.36345	0.991749	486	1
REACTOME_INTEGRATION_OF_ENERGY_METABOLISM	112	0.019462	1.01606	0.096369	0.813479	157	25	0.18686	0.4394	0.36358	0.991749	487	8
REACTOME_MITOTIC_G2_G2_M_PHASES	75	0.95593	0.0100254	0.97718	0.999996	1171	5	0.18832	0.437386	0.36527	0.991749	488	7
KEGG_GLYCINE_SERINE_AND_THREONINE_METABOLISM	31	0.11056	0.474683	0.33521	0.999996	406	5	0.1888	0.436744	0.36581	0.991749	489	3
KEGG_ADHERENS_JUNCTION	72	0.40438	0.157747	0.69543	0.999996	815	13	0.18909	0.436282	0.3662	0.991749	490	4
REACTOME_MEIOTIC_RECOMBINATION	42	0.25811	0.255339	0.55547	0.999996	673	1	0.18968	0.435405	0.36694	0.991749	491	4
BIOCARTA_IGF1MTOR_PATHWAY	19	0.13806	0.414325	0.38519	0.999996	477	1	0.19025	0.434577	0.36764	0.991749	492	2
REACTOME_TRAF6_MEDIATED_INDUCTION_OF_NFKB_AND_MAP_KINASES_UPON_TLR7_8_OR_9_ACTIVATION	72	0.092284	0.525361	0.29829	0.999996	371	15	0.19146	0.432915	0.36905	0.991749	493	4
BIOCARTA_SARS_PATHWAY	10	0.62325	0.07715	0.83724	0.999996	978	1	0.19284	0.43113	0.37057	0.991749	494	1
PID_IL2_STAT5_PATHWAY	29	0.36625	0.177832	0.664	0.999996	790	5	0.19288	0.431071	0.37062	0.991749	495	2
PID_CD8_TCR_DOWNSTREAM_PATHWAY	56	0.025675	0.923687	0.11921	0.880171	180	15	0.19342	0.430427	0.37117	0.991749	496	6
SA_B_CELL_RECEPTOR_COMPLEXES	23	0.12195	0.448148	0.35633	0.999996	433	6	0.19342	0.430415	0.37118	0.991749	497	3
PID_MET_PATHWAY	79	0.31021	0.213781	0.61125	0.999996	727	14	0.19494	0.428489	0.37283	0.991749	498	5
NABA_CORE_MATRISOME	256	1.6187e-10	5.42887	3.725e-06	0.00045	2	87	0.19591	0.427082	0.37404	0.991749	499	18
REACTOME_INNATE_IMMUNE_SYSTEM	206	0.078431	0.572871	0.26738	0.999996	331	41	0.19607	0.426803	0.37428	0.991749	500	13
ST_INTEGRIN_SIGNALING_PATHWAY	80	0.41528	0.15252	0.70385	0.999996	824	16	0.19714	0.425136	0.37572	0.991749	501	1
BIOCARTA_NFAT_PATHWAY	50	0.00030507	2.54978	0.0028198	0.113561	33	18	0.19773	0.424431	0.37633	0.991749	502	5
KEGG_MELANOGENESIS	94	0.046837	0.733134	0.18487	0.974992	252	24	0.19854	0.423256	0.37735	0.991749	503	8
PID_TOLL_ENDOGENOUS_PATHWAY	25	0.21677	0.296614	0.50511	0.999996	618	5	0.19867	0.423129	0.37746	0.991749	504	1
BIOCARTA_IGF1_PATHWAY	20	0.003386	1.64106	0.022853	0.440164	69	6	0.19919	0.422462	0.37804	0.991749	505	1
KEGG_UBIQUITIN_MEDIATED_PROTEOLYSIS	125	0.57899	0.0893009	0.81414	0.999996	952	10	0.19934	0.42229	0.37819	0.991749	506	9
KEGG_LEUKOCYTE_TRANSENDOTHELIAL_MIGRATION	112	0.16457	0.367138	0.4294	0.999996	544	19	0.19952	0.422118	0.37834	0.991749	507	7
BIOCARTA_D4GDI_PATHWAY	12	0.20303	0.31306	0.48634	0.999996	595	2	0.20182	0.418779	0.38126	0.993315	508	2
REACTOME_SYNTHESIS_OF_PIPS_AT_THE_GOLGI_MEMBRANE	15	0.22633	0.285947	0.51767	0.999996	626	1	0.20228	0.418062	0.38189	0.993315	509	1
KEGG_BASAL_TRANSCRIPTION_FACTORS	33	0.28339	0.233989	0.58346	0.999996	699	7	0.20254	0.4178	0.38212	0.993315	510	4
REACTOME_GAP_JUNCTION_TRAFFICKING	24	0.20289	0.313194	0.48619	0.999996	594	6	0.20314	0.417028	0.3828	0.993315	511	2
REACTOME_GPVI_MEDIATED_ACTIVATION_CASCADE	31	0.054675	0.684156	0.20694	0.999996	270	8	0.20454	0.415341	0.38429	0.993315	512	3
KEGG_GLYCOSAMINOGLYCAN_BIOSYNTHESIS_KERATAN_SULFATE	14	0.19944	0.317485	0.48141	0.999996	589	4	0.20503	0.414573	0.38497	0.993315	513	1
REACTOME_DOWNREGULATION_OF_ERBB2_ERBB3_SIGNALING	10	0.016585	1.07108	0.084903	0.769482	146	4	0.20594	0.413311	0.38609	0.993315	514	1
BIOCARTA_KERATINOCYTE_PATHWAY	44	0.3031	0.219013	0.60393	0.999996	722	6	0.20631	0.412839	0.38651	0.993315	515	3
BIOCARTA_IGF1R_PATHWAY	21	0.38993	0.165096	0.68376	0.999996	806	4	0.20804	0.410676	0.38844	0.993315	516	2
BIOCARTA_NUCLEARRS_PATHWAY	13	0.28056	0.23637	0.58027	0.999996	696	3	0.20852	0.410084	0.38897	0.993315	517	2
REACTOME_SIGNALING_BY_FGFR_MUTANTS	41	0.55919	0.0951601	0.80323	0.999996	937	6	0.20913	0.409303	0.38967	0.993315	518	4
REACTOME_AMINE_COMPOUND_SLC_TRANSPORTERS	26	0.24141	0.27086	0.53597	0.999996	649	5	0.21025	0.408023	0.39082	0.993315	519	2
KEGG_ERBB_SIGNALING_PATHWAY	86	0.32752	0.201868	0.62825	0.999996	755	16	0.21026	0.408001	0.39084	0.993315	520	3
REACTOME_UNFOLDED_PROTEIN_RESPONSE	72	0.23524	0.276881	0.52859	0.999996	643	8	0.21039	0.40789	0.39094	0.993315	521	6
KEGG_PATHWAYS_IN_CANCER	313	0.014397	1.12351	0.075248	0.746306	134	74	0.21209	0.405718	0.3929	0.993315	522	17
REACTOME_REGULATION_OF_COMPLEMENT_CASCADE	8	0.21293	0.300987	0.50005	0.999996	610	2	0.21231	0.405508	0.39309	0.993315	523	1
BIOCARTA_GSK3_PATHWAY	27	0.74667	0.0486236	0.89408	0.999996	1032	2	0.21274	0.405033	0.39352	0.993315	524	2
PID_IL3_PATHWAY	25	0.13148	0.427523	0.37366	0.999996	453	7	0.21281	0.404989	0.39356	0.993315	525	1
PID_MYC_ACTIV_PATHWAY	75	0.76616	0.0446972	0.9022	0.999996	1048	7	0.21282	0.404978	0.39357	0.993315	526	3
BIOCARTA_EPHA4_PATHWAY	10	0.2696	0.245461	0.56825	0.999996	690	2	0.21581	0.401593	0.39665	0.993315	527	1
KEGG_ONE_CARBON_POOL_BY_FOLATE	17	0.21206	0.302004	0.49888	0.999996	609	1	0.21714	0.399931	0.39817	0.993315	528	2
KEGG_PRIMARY_BILE_ACID_BIOSYNTHESIS	15	0.98209	0.00464126	0.98937	0.999996	1210	0	0.2174	0.399604	0.39847	0.993315	529	2
BIOCARTA_TOB1_PATHWAY	19	0.53096	0.104605	0.78595	0.999996	922	3	0.21767	0.399299	0.39875	0.993315	530	1
BIOCARTA_DREAM_PATHWAY	13	0.31204	0.21254	0.613	0.999996	733	3	0.21883	0.397755	0.40017	0.993315	531	2
REACTOME_SHC_MEDIATED_CASCADE	26	0.19126	0.328327	0.46954	0.999996	581	5	0.22169	0.39407	0.40358	0.993315	532	3
REACTOME_G0_AND_EARLY_G1	23	0.99939	0.000217202	0.9995	0.999996	1266	0	0.22211	0.393533	0.40408	0.993315	533	2
PID_ER_NONGENOMIC_PATHWAY	39	0.26284	0.251238	0.56074	0.999996	680	5	0.2229	0.392448	0.40509	0.993315	534	4
REACTOME_MYD88_MAL_CASCADE_INITIATED_ON_PLASMA_MEMBRANE	78	0.094778	0.517899	0.30346	0.999996	376	16	0.22393	0.391356	0.40611	0.993315	535	4
BIOCARTA_CSK_PATHWAY	19	0.22943	0.282804	0.52143	0.999996	630	4	0.22418	0.391078	0.40637	0.993315	536	2
BIOCARTA_GCR_PATHWAY	19	0.46148	0.13088	0.73981	0.999996	864	2	0.22418	0.391078	0.40637	0.993315	537	2
PID_INTEGRIN_A9B1_PATHWAY	25	0.034349	0.831208	0.1475	0.907522	216	7	0.2249	0.390139	0.40725	0.993315	538	3
KEGG_MAPK_SIGNALING_PATHWAY	250	0.030118	0.872474	0.13413	0.891162	200	51	0.22532	0.389617	0.40774	0.993315	539	15
REACTOME_EICOSANOID_LIGAND_BINDING_RECEPTORS	13	0.039821	0.78431	0.16432	0.957812	228	4	0.22543	0.389521	0.40783	0.993315	540	1
REACTOME_VOLTAGE_GATED_POTASSIUM_CHANNELS	43	3.4894e-07	5.42887	3.725e-06	0.00045	7	20	0.22565	0.389319	0.40802	0.993315	541	3
ST_IL_13_PATHWAY	6	0.87576	0.0249038	0.94427	0.999996	1104	0	0.22597	0.388967	0.40835	0.993315	542	1
REACTOME_G_ALPHA_S_SIGNALLING_EVENTS	116	0.00036636	2.47705	0.0033339	0.121086	36	33	0.22731	0.387375	0.40985	0.993315	543	10
REACTOME_RIG_I_MDA5_MEDIATED_INDUCTION_OF_IFN_ALPHA_BETA_PATHWAYS	62	0.29049	0.228486	0.5909	0.999996	707	12	0.22789	0.386655	0.41053	0.993315	544	6
KEGG_APOPTOSIS	79	0.0023172	1.78415	0.016438	0.353162	61	23	0.22826	0.386274	0.41089	0.993315	545	6
KEGG_RIBOFLAVIN_METABOLISM	16	0.067664	0.617335	0.24136	0.999996	306	3	0.22863	0.385884	0.41126	0.993315	546	1
BIOCARTA_VIP_PATHWAY	25	0.016372	1.07594	0.083957	0.769482	145	7	0.22871	0.385757	0.41138	0.993315	547	3
REACTOME_DOWNREGULATION_OF_TGF_BETA_RECEPTOR_SIGNALING	20	0.40837	0.155852	0.69847	0.999996	821	3	0.2294	0.384903	0.41219	0.993315	548	2
REACTOME_PYRUVATE_METABOLISM_AND_CITRIC_ACID_TCA_CYCLE	38	0.89951	0.0206565	0.95355	0.999996	1127	3	0.23001	0.38425	0.41281	0.993315	549	3
BIOCARTA_RANKL_PATHWAY	14	0.34833	0.188391	0.64805	0.999996	771	1	0.23044	0.383682	0.41335	0.993315	550	1
BIOCARTA_BAD_PATHWAY	24	0.020667	0.995464	0.10105	0.828963	162	8	0.23399	0.37977	0.41709	0.993315	551	2
REACTOME_CYTOSOLIC_TRNA_AMINOACYLATION	23	0.99992	2.60585e-05	0.99994	0.999996	1291	0	0.23419	0.379572	0.41728	0.993315	552	1
ST_T_CELL_SIGNAL_TRANSDUCTION	44	0.78038	0.0419716	0.90788	0.999996	1058	6	0.23476	0.378876	0.41795	0.993315	553	3
KEGG_RNA_DEGRADATION	56	0.99977	8.25238e-05	0.99981	0.999996	1281	2	0.2348	0.378782	0.41804	0.993315	554	3
PID_CXCR4_PATHWAY	98	0.098233	0.507533	0.31079	0.999996	381	17	0.23585	0.377631	0.41915	0.993315	555	3
PID_IL12_2PATHWAY	57	0.28923	0.229516	0.5895	0.999996	706	8	0.23756	0.375687	0.42103	0.993315	556	5
BIOCARTA_IL2_PATHWAY	21	0.20152	0.314984	0.48419	0.999996	592	5	0.23762	0.375604	0.42111	0.993315	557	1
REACTOME_PEROXISOMAL_LIPID_METABOLISM	19	0.79652	0.0390443	0.91402	0.999996	1066	2	0.23785	0.375305	0.4214	0.993315	558	2
PID_IL27_PATHWAY	26	0.3189	0.207833	0.61968	0.999996	745	5	0.23825	0.374976	0.42172	0.993315	559	2
BIOCARTA_INFLAM_PATHWAY	26	0.11586	0.462143	0.34503	0.999996	423	5	0.23825	0.374976	0.42172	0.993315	560	2
REACTOME_AMINO_ACID_TRANSPORT_ACROSS_THE_PLASMA_MEMBRANE	30	0.50283	0.114633	0.76801	0.999996	895	4	0.23841	0.374863	0.42183	0.993315	561	1
PID_ERA_GENOMIC_PATHWAY	63	0.25647	0.256914	0.55346	0.999996	668	13	0.23848	0.37477	0.42192	0.993315	562	4
REACTOME_GLUTATHIONE_CONJUGATION	22	0.71152	0.0560012	0.87902	0.999996	1014	3	0.23863	0.374616	0.42207	0.993315	563	2
REACTOME_ENDOGENOUS_STEROLS	13	0.5068	0.11303	0.77085	0.999996	899	1	0.2387	0.374523	0.42216	0.993315	564	1
SA_PROGRAMMED_CELL_DEATH	11	0.33156	0.19918	0.63215	0.999996	760	2	0.23885	0.374389	0.42229	0.993315	565	1
REACTOME_RESPONSE_TO_ELEVATED_PLATELET_CYTOSOLIC_CA2_	75	0.0091542	1.28708	0.051632	0.641593	106	20	0.23991	0.373157	0.42349	0.993775	566	2
KEGG_PURINE_METABOLISM	151	0.013774	1.13882	0.072641	0.736944	131	26	0.24028	0.372655	0.42398	0.993775	567	6
REACTOME_NEUROTRANSMITTER_RECEPTOR_BINDING_AND_DOWNSTREAM_TRANSMISSION_IN_THE_POSTSYNAPTIC_CELL	128	0.1186	0.455535	0.35032	0.999996	428	22	0.24188	0.370723	0.42587	0.996435	568	6
PID_HIF1A_PATHWAY	18	0.31861	0.208008	0.61943	0.999996	744	2	0.24356	0.368932	0.42763	0.998352	569	1
REACTOME_SYNTHESIS_OF_PA	25	0.106	0.486649	0.3261	0.999996	403	7	0.24485	0.367482	0.42906	0.998352	570	3
REACTOME_REMOVAL_OF_THE_FLAP_INTERMEDIATE_FROM_THE_C_STRAND	10	0.99953	0.000156374	0.99964	0.999996	1267	0	0.24602	0.36638	0.43015	0.998352	571	1
REACTOME_GOLGI_ASSOCIATED_VESICLE_BIOGENESIS	47	0.64092	0.0723371	0.84657	0.999996	989	5	0.24716	0.36511	0.43141	0.998352	572	4
KEGG_GLYCEROPHOSPHOLIPID_METABOLISM	73	0.15112	0.389819	0.40755	0.999996	510	16	0.24899	0.363071	0.43344	0.998352	573	7
REACTOME_MAP_KINASE_ACTIVATION_IN_TLR_CASCADE	49	0.23365	0.278569	0.52654	0.999996	641	9	0.24929	0.36275	0.43376	0.998352	574	1
REACTOME_CELL_CELL_JUNCTION_ORGANIZATION	56	0.035582	0.820104	0.15132	0.926746	217	16	0.25041	0.361671	0.43484	0.998352	575	5
REACTOME_OPIOID_SIGNALLING	75	0.50513	0.113679	0.7697	0.999996	897	13	0.25099	0.361092	0.43542	0.998352	576	6
REACTOME_N_GLYCAN_ANTENNAE_ELONGATION	14	0.30258	0.219308	0.60352	0.999996	721	3	0.25177	0.360245	0.43627	0.998352	577	2
KEGG_HUNTINGTONS_DISEASE	160	0.56461	0.0934549	0.80639	0.999996	940	15	0.25263	0.359379	0.43714	0.998352	578	11
KEGG_JAK_STAT_SIGNALING_PATHWAY	136	0.059357	0.657992	0.21979	0.999996	283	26	0.25446	0.357743	0.43879	0.998352	579	6
PID_RHODOPSIN_PATHWAY	22	0.012706	1.16888	0.067783	0.69326	129	8	0.25466	0.357575	0.43896	0.998352	580	2
KEGG_ANTIGEN_PROCESSING_AND_PRESENTATION	46	0.26606	0.248451	0.56435	0.999996	686	7	0.25492	0.357318	0.43922	0.998352	581	3
REACTOME_BIOSYNTHESIS_OF_THE_N_GLYCAN_PRECURSOR_DOLICHOL_LIPID_LINKED_OLIGOSACCHARIDE_LLO_AND_TRANSFER_TO_A_NASCENT_PROTEIN	27	0.4877	0.120543	0.75763	0.999996	887	5	0.25499	0.357199	0.43934	0.998352	582	3
KEGG_SULFUR_METABOLISM	10	0.26537	0.249152	0.56344	0.999996	685	2	0.25544	0.356745	0.4398	0.998352	583	1
REACTOME_CYTOSOLIC_SULFONATION_OF_SMALL_MOLECULES	10	0.4881	0.120388	0.7579	0.999996	889	2	0.25544	0.356745	0.4398	0.998352	584	1
REACTOME_CLASS_A1_RHODOPSIN_LIKE_RECEPTORS	261	9.514e-07	5.42887	3.725e-06	0.00045	10	79	0.25641	0.355758	0.4408	0.998352	585	21
REACTOME_GLUTAMATE_NEUROTRANSMITTER_RELEASE_CYCLE	14	0.36548	0.17829	0.6633	0.999996	789	3	0.25682	0.355443	0.44112	0.998352	586	1
ST_JNK_MAPK_PATHWAY	39	0.24534	0.267196	0.54051	0.999996	655	8	0.25812	0.354273	0.44231	0.998352	587	4
BIOCARTA_HDAC_PATHWAY	27	0.010267	1.24529	0.056847	0.651152	115	8	0.2591	0.353302	0.4433	0.998352	588	1
BIOCARTA_PPARA_PATHWAY	55	0.25837	0.255105	0.55577	0.999996	674	11	0.261	0.351562	0.44508	0.998352	589	5
BIOCARTA_CD40_PATHWAY	15	0.31706	0.209019	0.61799	0.999996	739	3	0.26231	0.350402	0.44627	0.998352	590	2
BIOCARTA_KREB_PATHWAY	7	0.98121	0.00482127	0.98896	0.999996	1208	0	0.26287	0.349926	0.44676	0.998352	591	1
PID_HIF1_TFPATHWAY	62	0.73323	0.0513475	0.88849	0.999996	1024	7	0.26341	0.349353	0.44735	0.998352	592	3
BIOCARTA_NKT_PATHWAY	28	0.31892	0.207833	0.61968	0.999996	747	5	0.26505	0.347705	0.44905	0.998352	593	2
REACTOME_AMINO_ACID_AND_OLIGOPEPTIDE_SLC_TRANSPORTERS	48	0.22965	0.282587	0.52169	0.999996	633	10	0.26681	0.346055	0.45076	0.998352	594	2
PID_E2F_PATHWAY	68	0.95346	0.0105235	0.97606	0.999996	1170	5	0.26761	0.34541	0.45143	0.998352	595	5
BIOCARTA_ETC_PATHWAY	10	0.96907	0.00747741	0.98293	0.999996	1188	0	0.26968	0.343451	0.45347	0.998352	596	1
REACTOME_CELL_CELL_COMMUNICATION	115	0.023368	0.954364	0.11108	0.853345	173	29	0.27068	0.342428	0.45454	0.998352	597	6
PID_PRL_SIGNALING_EVENTS_PATHWAY	23	0.25801	0.255418	0.55537	0.999996	672	5	0.27144	0.34175	0.45525	0.998352	598	2
BIOCARTA_TCR_PATHWAY	43	0.028615	0.889208	0.12906	0.891162	192	9	0.27197	0.341302	0.45572	0.998352	599	2
BIOCARTA_TOLL_PATHWAY	36	0.2284	0.283805	0.52023	0.999996	628	5	0.27307	0.340217	0.45686	0.998352	600	2
PID_ECADHERIN_NASCENT_AJ_PATHWAY	39	0.5366	0.102675	0.78945	0.999996	926	6	0.27379	0.339704	0.4574	0.998352	601	4
ST_FAS_SIGNALING_PATHWAY	61	0.1134	0.467806	0.34056	0.999996	415	12	0.2741	0.339381	0.45774	0.998352	602	5
REACTOME_PACKAGING_OF_TELOMERE_ENDS	17	0.84032	0.031013	0.93108	0.999996	1092	2	0.27471	0.338774	0.45838	0.998352	603	2
REACTOME_THE_NLRP3_INFLAMMASOME	10	0.43618	0.142276	0.72065	0.999996	844	2	0.27538	0.338026	0.45917	0.998352	604	1
PID_TCR_CALCIUM_PATHWAY	27	0.049651	0.713948	0.19322	0.988404	259	6	0.27558	0.337828	0.45938	0.998352	605	3
REACTOME_GPCR_LIGAND_BINDING	360	8.9403e-08	5.42887	3.725e-06	0.00045	3	106	0.27599	0.337422	0.45981	0.998352	606	27
REACTOME_ENERGY_DEPENDENT_REGULATION_OF_MTOR_BY_LKB1_AMPK	17	0.94851	0.0115659	0.97372	0.999996	1166	1	0.2762	0.337261	0.45998	0.998352	607	1
REACTOME_HORMONE_SENSITIVE_LIPASE_HSL_MEDIATED_TRIACYLGLYCEROL_HYDROLYSIS	11	0.25685	0.256545	0.55393	0.999996	670	2	0.27708	0.336384	0.46091	0.998352	608	1
PID_INTEGRIN5_PATHWAY	17	0.28734	0.230807	0.58775	0.999996	705	3	0.27993	0.333763	0.4637	0.998352	609	1
REACTOME_TGF_BETA_RECEPTOR_SIGNALING_ACTIVATES_SMADS	23	0.4803	0.12347	0.75254	0.999996	882	3	0.2806	0.333155	0.46435	0.998352	610	2
REACTOME_LOSS_OF_NLP_FROM_MITOTIC_CENTROSOMES	53	0.85876	0.0277786	0.93804	0.999996	1097	5	0.28117	0.332697	0.46484	0.998352	611	5
REACTOME_SYNTHESIS_OF_PIPS_AT_THE_PLASMA_MEMBRANE	29	0.027065	0.907244	0.12381	0.891162	184	7	0.28141	0.332491	0.46506	0.998352	612	2
REACTOME_NEGATIVE_REGULATION_OF_FGFR_SIGNALING	34	0.31822	0.208218	0.61913	0.999996	742	7	0.2818	0.332127	0.46545	0.998352	613	2
REACTOME_FRS2_MEDIATED_CASCADE	34	0.31822	0.208218	0.61913	0.999996	743	6	0.2818	0.332127	0.46545	0.998352	614	3
REACTOME_ASPARAGINE_N_LINKED_GLYCOSYLATION	77	0.31329	0.211683	0.61421	0.999996	734	16	0.28243	0.331577	0.46604	0.998352	615	7
KEGG_PROSTATE_CANCER	85	0.12891	0.432997	0.36898	0.999996	444	18	0.28262	0.331418	0.46621	0.998352	616	6
REACTOME_SYNTHESIS_OF_BILE_ACIDS_AND_BILE_SALTS	18	0.93745	0.0136762	0.969	0.999996	1154	1	0.28374	0.330414	0.46729	0.998352	617	2
REACTOME_IL_RECEPTOR_SHC_SIGNALING	26	0.022478	0.967502	0.10777	0.853262	167	7	0.28531	0.329179	0.46862	0.998352	618	1
KEGG_AUTOIMMUNE_THYROID_DISEASE	26	0.43663	0.142095	0.72095	0.999996	845	5	0.28531	0.329179	0.46862	0.998352	619	2
PID_P38_MK2_PATHWAY	21	0.083076	0.556065	0.27793	0.999996	347	4	0.28543	0.329068	0.46874	0.998352	620	1
BIOCARTA_CCR5_PATHWAY	17	0.85405	0.0285108	0.93646	0.999996	1095	1	0.2861	0.328559	0.46929	0.998352	621	2
KEGG_STEROID_HORMONE_BIOSYNTHESIS	32	0.60598	0.0817966	0.82833	0.999996	969	5	0.28696	0.327699	0.47022	0.998352	622	3
REACTOME_SLC_MEDIATED_TRANSMEMBRANE_TRANSPORT	233	0.023189	0.956913	0.11043	0.853345	171	51	0.29114	0.323773	0.47449	0.998352	623	14
REACTOME_MEMBRANE_TRAFFICKING	114	0.89857	0.0208296	0.95317	0.999996	1122	14	0.2914	0.323544	0.47474	0.998352	624	8
KEGG_AXON_GUIDANCE	126	0.21574	0.297802	0.50373	0.999996	615	26	0.29237	0.322585	0.47579	0.998352	625	4
PID_IL1_PATHWAY	34	0.15096	0.390075	0.40731	0.999996	508	6	0.29324	0.321646	0.47682	0.998352	626	2
PID_ATR_PATHWAY	39	0.17648	0.348693	0.44803	0.999996	559	3	0.29624	0.319175	0.47954	0.998352	627	3
REACTOME_TRANS_GOLGI_NETWORK_VESICLE_BUDDING	52	0.69507	0.0595782	0.87181	0.999996	1008	6	0.29715	0.318352	0.48045	0.998352	628	4
PID_PI3KCI_PATHWAY	48	0.088874	0.536122	0.29099	0.999996	357	9	0.29835	0.317295	0.48162	0.998352	629	3
PID_PTP1B_PATHWAY	48	0.30745	0.215811	0.6084	0.999996	725	9	0.29835	0.317295	0.48162	0.998352	630	1
REACTOME_SIGNALING_BY_FGFR1_FUSION_MUTANTS	17	0.71133	0.0560556	0.87891	0.999996	1012	2	0.29998	0.315792	0.48329	0.998352	631	1
REACTOME_DOWNSTREAM_TCR_SIGNALING	27	0.30952	0.214286	0.61054	0.999996	726	2	0.30074	0.3152	0.48395	0.998352	632	1
REACTOME_RIP_MEDIATED_NFKB_ACTIVATION_VIA_DAI	17	0.45519	0.133541	0.73529	0.999996	861	3	0.30196	0.314285	0.48497	0.998352	633	1
REACTOME_TRANSFERRIN_ENDOCYTOSIS_AND_RECYCLING	22	0.99883	0.000417123	0.99904	0.999996	1256	0	0.30288	0.313569	0.48577	0.998352	634	2
REACTOME_MHC_CLASS_II_ANTIGEN_PRESENTATION	74	0.88202	0.0237876	0.9467	0.999996	1108	5	0.30514	0.311625	0.48795	0.998352	635	4
REACTOME_NUCLEAR_RECEPTOR_TRANSCRIPTION_PATHWAY	47	0.40822	0.155921	0.69836	0.999996	820	9	0.30537	0.311465	0.48813	0.998352	636	4
REACTOME_SIGNALING_BY_RHO_GTPASES	108	0.00098461	2.11311	0.007707	0.232786	44	32	0.30719	0.310097	0.48967	0.998352	637	8
BIOCARTA_FAS_PATHWAY	28	0.080142	0.566694	0.27121	0.999996	336	7	0.30849	0.308963	0.49095	0.998352	638	3
PID_CD8_TCR_PATHWAY	50	0.37436	0.173556	0.67057	0.999996	794	5	0.30863	0.308777	0.49116	0.998352	639	4
BIOCARTA_RARRXR_PATHWAY	15	0.40709	0.156524	0.69739	0.999996	819	2	0.30904	0.308476	0.4915	0.998352	640	1
REACTOME_INTRINSIC_PATHWAY_FOR_APOPTOSIS	28	0.14325	0.403986	0.39447	0.999996	489	6	0.30935	0.308211	0.4918	0.998352	641	3
REACTOME_ROLE_OF_SECOND_MESSENGERS_IN_NETRIN1_SIGNALING	9	0.0060026	1.43911	0.036382	0.541414	88	5	0.31257	0.305772	0.49457	0.998352	642	1
REACTOME_RAF_MAP_KINASE_CASCADE	9	0.77095	0.0437499	0.90417	0.999996	1053	1	0.31902	0.300787	0.50028	0.998352	643	1
PID_HDAC_CLASSII_PATHWAY	34	0.16978	0.358754	0.43777	0.999996	551	8	0.31962	0.300414	0.50071	0.998352	644	2
REACTOME_SMOOTH_MUSCLE_CONTRACTION	23	0.56904	0.0921696	0.80878	0.999996	944	3	0.32012	0.29998	0.50121	0.998352	645	1
BIOCARTA_GPCR_PATHWAY	32	0.059852	0.655568	0.22102	0.999996	287	7	0.3208	0.299461	0.50181	0.998352	646	3
KEGG_CELL_CYCLE	121	0.91252	0.0184169	0.95848	0.999996	1138	9	0.3251	0.296124	0.50568	0.998352	647	9
REACTOME_HOMOLOGOUS_RECOMBINATION_REPAIR_OF_REPLICATION_INDEPENDENT_DOUBLE_STRAND_BREAKS	14	0.99631	0.00114805	0.99736	0.999996	1240	0	0.32655	0.294958	0.50704	0.998352	648	1
REACTOME_REPAIR_SYNTHESIS_FOR_GAP_FILLING_BY_DNA_POL_IN_TC_NER	14	0.98901	0.00309449	0.9929	0.999996	1220	0	0.32655	0.294958	0.50704	0.998352	649	1
REACTOME_PROCESSIVE_SYNTHESIS_ON_THE_LAGGING_STRAND	14	0.99998	1.3029e-05	0.99997	0.999996	1304	0	0.32655	0.294958	0.50704	0.998352	650	1
KEGG_VALINE_LEUCINE_AND_ISOLEUCINE_BIOSYNTHESIS	11	0.10154	0.498817	0.31709	0.999996	389	3	0.32826	0.29353	0.50871	0.998352	651	1
KEGG_FC_GAMMA_R_MEDIATED_PHAGOCYTOSIS	90	0.095624	0.515629	0.30505	0.999996	378	17	0.32867	0.29324	0.50905	0.998352	652	7
PID_IL12_STAT4_PATHWAY	31	0.34638	0.189646	0.64618	0.999996	769	3	0.33002	0.292208	0.51026	0.998352	653	2
REACTOME_NEGATIVE_REGULATORS_OF_RIG_I_MDA5_SIGNALING	27	0.57342	0.0908988	0.81115	0.999996	948	4	0.33117	0.29135	0.51127	0.998352	654	2
BIOCARTA_MTOR_PATHWAY	23	0.75665	0.0465254	0.89841	0.999996	1040	1	0.33146	0.291129	0.51153	0.998352	655	2
PID_IL8_CXCR2_PATHWAY	30	0.15692	0.379874	0.41699	0.999996	525	3	0.33432	0.289206	0.5138	0.998352	656	2
BIOCARTA_NOS1_PATHWAY	20	0.044017	0.752248	0.17691	0.974992	241	7	0.3351	0.28864	0.51447	0.998352	657	2
REACTOME_TRIF_MEDIATED_TLR3_SIGNALING	70	0.36541	0.178329	0.66324	0.999996	788	13	0.3361	0.28783	0.51543	0.998352	658	2
KEGG_BIOSYNTHESIS_OF_UNSATURATED_FATTY_ACIDS	19	0.15492	0.38321	0.4138	0.999996	519	5	0.33613	0.287797	0.51547	0.998352	659	2
REACTOME_TELOMERE_MAINTENANCE	43	0.99546	0.0013789	0.99683	0.999996	1236	2	0.33739	0.286862	0.51658	0.998352	660	3
REACTOME_TRANSPORT_OF_ORGANIC_ANIONS	8	0.001936	1.84421	0.014315	0.33945	56	4	0.33818	0.286325	0.51722	0.998352	661	1
PID_ARF6_PATHWAY	33	0.079287	0.569925	0.2692	0.999996	334	8	0.3382	0.286325	0.51722	0.998352	662	3
REACTOME_RNA_POL_I_PROMOTER_OPENING	20	0.96219	0.00881824	0.9799	0.999996	1180	1	0.33903	0.285746	0.51791	0.998352	663	2
BIOCARTA_MYOSIN_PATHWAY	31	0.073986	0.590506	0.25674	0.999996	321	8	0.3391	0.28567	0.518	0.998352	664	2
KEGG_TIGHT_JUNCTION	125	0.18464	0.337327	0.45991	0.999996	569	24	0.33941	0.285486	0.51822	0.998352	665	9
REACTOME_PURINE_CATABOLISM	10	0.10032	0.502158	0.31466	0.999996	386	2	0.34061	0.284557	0.51933	0.998352	666	1
REACTOME_SIGNALING_BY_GPCR	536	4.1676e-07	5.42887	3.725e-06	0.00045	8	146	0.34246	0.283312	0.52082	0.998352	667	39
REACTOME_GLUCOSE_METABOLISM	57	0.79212	0.0398433	0.91234	0.999996	1064	3	0.34345	0.282654	0.52161	0.998352	668	3
BIOCARTA_CACAM_PATHWAY	13	0.63655	0.0734261	0.84445	0.999996	985	1	0.34428	0.282063	0.52232	0.998352	669	1
BIOCARTA_MPR_PATHWAY	32	0.15588	0.381628	0.41531	0.999996	522	8	0.34461	0.281856	0.52257	0.998352	670	3
REACTOME_CELL_DEATH_SIGNALLING_VIA_NRAGE_NRIF_AND_NADE	56	0.017612	1.0509	0.088941	0.792442	149	15	0.34862	0.278948	0.52608	0.998352	671	5
REACTOME_DIABETES_PATHWAYS	119	0.21634	0.297104	0.50454	0.999996	616	19	0.35089	0.277424	0.52793	0.998352	672	9
KEGG_SNARE_INTERACTIONS_IN_VESICULAR_TRANSPORT	33	0.98481	0.004014	0.9908	0.999996	1214	1	0.35124	0.277193	0.52821	0.998352	673	2
REACTOME_PI3K_CASCADE	66	0.18619	0.33532	0.46204	0.999996	572	11	0.3537	0.275683	0.53005	0.998352	674	4
PID_TAP63_PATHWAY	52	0.010352	1.24166	0.057324	0.651152	116	14	0.35373	0.275659	0.53008	0.998352	675	4
KEGG_LONG_TERM_POTENTIATION	63	0.40032	0.159737	0.69225	0.999996	812	10	0.35504	0.274832	0.53109	0.998352	676	5
PID_IL2_PI3K_PATHWAY	34	0.39522	0.162292	0.68819	0.999996	810	5	0.35549	0.274505	0.53149	0.998352	677	2
REACTOME_VITAMIN_B5_PANTOTHENATE_METABOLISM	11	0.12246	0.446967	0.3573	0.999996	435	1	0.356	0.274154	0.53192	0.998352	678	1
REACTOME_N_GLYCAN_ANTENNAE_ELONGATION_IN_THE_MEDIAL_TRANS_GOLGI	18	0.16405	0.367877	0.42867	0.999996	543	5	0.35635	0.273917	0.53221	0.998352	679	2
BIOCARTA_FMLP_PATHWAY	33	0.049345	0.715637	0.19247	0.988404	258	8	0.35652	0.273844	0.5323	0.998352	680	2
REACTOME_METABOLISM_OF_CARBOHYDRATES	220	0.030511	0.8679	0.13555	0.891162	201	43	0.35742	0.273199	0.53309	0.998352	681	10
REACTOME_CGMP_EFFECTS	19	0.0051969	1.4883	0.032486	0.533003	81	6	0.3585	0.272434	0.53403	0.998352	682	1
PID_ECADHERIN_STABILIZATION_PATHWAY	40	0.079293	0.569909	0.26921	0.999996	335	10	0.35871	0.272296	0.5342	0.998352	683	1
KEGG_AMYOTROPHIC_LATERAL_SCLEROSIS_ALS	51	0.0091921	1.28508	0.05187	0.641593	107	13	0.35956	0.271687	0.53495	0.998352	684	4
ST_PAC1_RECEPTOR_PATHWAY	7	0.10016	0.502545	0.31438	0.999996	384	3	0.36221	0.269807	0.53727	0.998352	685	1
REACTOME_INFLAMMASOMES	14	0.33045	0.19984	0.63119	0.999996	759	3	0.36298	0.269266	0.53794	0.998352	686	1
BIOCARTA_LECTIN_PATHWAY	10	0.29747	0.223212	0.59812	0.999996	713	2	0.36302	0.269226	0.53799	0.998352	687	1
REACTOME_RECYCLING_OF_BILE_ACIDS_AND_SALTS	8	0.31974	0.207279	0.62047	0.999996	749	2	0.36435	0.268315	0.53912	0.998352	688	1
REACTOME_DARPP_32_EVENTS	23	0.48724	0.120709	0.75734	0.999996	886	4	0.36575	0.267381	0.54028	0.998352	689	2
ST_G_ALPHA_S_PATHWAY	15	0.27463	0.241406	0.57358	0.999996	693	4	0.36583	0.267341	0.54033	0.998352	690	1
REACTOME_DEGRADATION_OF_THE_EXTRACELLULAR_MATRIX	25	0.61686	0.0788027	0.83406	0.999996	972	3	0.36749	0.266241	0.5417	0.998352	691	1
KEGG_PHENYLALANINE_METABOLISM	18	0.72997	0.0520617	0.88703	0.999996	1021	2	0.36872	0.26548	0.54265	0.998352	692	2
PID_CXCR3_PATHWAY	41	0.17886	0.345265	0.45158	0.999996	563	8	0.36881	0.265408	0.54274	0.998352	693	3
KEGG_AMINOACYL_TRNA_BIOSYNTHESIS	40	0.74215	0.0494891	0.8923	0.999996	1030	6	0.37126	0.263755	0.54481	0.998352	694	2
PID_TCR_PATHWAY	63	0.21193	0.302187	0.49867	0.999996	608	7	0.3719	0.263428	0.54522	0.998352	695	4
REACTOME_RECRUITMENT_OF_MITOTIC_CENTROSOME_PROTEINS_AND_COMPLEXES	60	0.90163	0.0202696	0.9544	0.999996	1129	5	0.37241	0.263078	0.54566	0.998352	696	5
REACTOME_EFFECTS_OF_PIP2_HYDROLYSIS	22	0.065783	0.625765	0.23672	0.999996	301	7	0.37322	0.262609	0.54625	0.998352	697	2
BIOCARTA_ACTINY_PATHWAY	20	0.35639	0.18348	0.65542	0.999996	778	2	0.37587	0.261021	0.54825	0.998352	698	2
REACTOME_TRNA_AMINOACYLATION	41	0.76401	0.0451547	0.90125	0.999996	1046	6	0.37851	0.259495	0.55018	0.998352	699	2
PID_S1P_META_PATHWAY	21	0.060155	0.653882	0.22188	0.999996	289	6	0.37903	0.259156	0.55061	0.998352	700	2
REACTOME_PHASE_II_CONJUGATION	52	0.44203	0.139488	0.72529	0.999996	851	9	0.37921	0.25899	0.55082	0.998352	701	3
REACTOME_TRANSPORT_TO_THE_GOLGI_AND_SUBSEQUENT_MODIFICATION	32	0.24134	0.270965	0.53584	0.999996	648	7	0.38244	0.256733	0.55369	0.998352	702	3
REACTOME_GPCR_DOWNSTREAM_SIGNALING	436	6.09e-07	5.42887	3.725e-06	0.00045	9	123	0.38286	0.256514	0.55397	0.998352	703	32
REACTOME_INSULIN_RECEPTOR_RECYCLING	20	0.99784	0.000712828	0.99836	0.999996	1248	0	0.38299	0.256443	0.55406	0.998352	704	1
PID_RHOA_REG_PATHWAY	44	0.028297	0.892688	0.12803	0.891162	187	11	0.38408	0.255691	0.55502	0.998352	705	3
PID_HIF2PATHWAY	34	0.088894	0.536062	0.29103	0.999996	358	9	0.3866	0.254114	0.55704	0.998352	706	2
REACTOME_E2F_ENABLED_INHIBITION_OF_PRE_REPLICATION_COMPLEX_FORMATION	10	0.99958	0.000138996	0.99968	0.999996	1273	0	0.38684	0.25395	0.55725	0.998352	707	1
BIOCARTA_CHREBP2_PATHWAY	40	0.79713	0.0389493	0.91422	0.999996	1067	5	0.38762	0.253451	0.55789	0.998352	708	3
BIOCARTA_PAR1_PATHWAY	37	0.030055	0.873187	0.13391	0.891162	199	11	0.39	0.251843	0.55996	0.998352	709	2
REACTOME_PROTEOLYTIC_CLEAVAGE_OF_SNARE_COMPLEX_PROTEINS	13	0.99049	0.0027316	0.99373	0.999996	1225	0	0.39072	0.251455	0.56046	0.998352	710	1
KEGG_T_CELL_RECEPTOR_SIGNALING_PATHWAY	105	0.17295	0.353812	0.44278	0.999996	553	15	0.39081	0.25137	0.56057	0.998352	711	6
BIOCARTA_CLASSIC_PATHWAY	11	0.091212	0.528796	0.29594	0.999996	365	3	0.39111	0.251184	0.56081	0.998352	712	1
REACTOME_PHOSPHOLIPASE_C_MEDIATED_CASCADE	51	0.16288	0.369979	0.4266	0.999996	541	11	0.39135	0.251068	0.56096	0.998352	713	4
BIOCARTA_ACE2_PATHWAY	11	0.0084593	1.31423	0.048503	0.622096	103	2	0.39263	0.250326	0.56192	0.998352	714	1
REACTOME_THE_ACTIVATION_OF_ARYLSULFATASES	8	0.0089725	1.29391	0.050827	0.641593	105	4	0.39354	0.24987	0.56251	0.998352	715	1
BIOCARTA_PTDINS_PATHWAY	23	0.80036	0.0383796	0.91542	0.999996	1069	2	0.3945	0.249276	0.56328	0.998352	716	2
KEGG_N_GLYCAN_BIOSYNTHESIS	43	0.084638	0.550861	0.28128	0.999996	349	11	0.39491	0.249044	0.56358	0.998352	717	3
REACTOME_TRANSPORT_OF_GLUCOSE_AND_OTHER_SUGARS_BILE_SALTS_AND_ORGANIC_ACIDS_METAL_IONS_AND_AMINE_COMPOUNDS	86	0.057238	0.669627	0.21398	0.999996	278	20	0.39501	0.249006	0.56363	0.998352	718	7
BIOCARTA_EIF4_PATHWAY	24	0.42309	0.148717	0.71004	0.999996	836	3	0.39559	0.248659	0.56408	0.998352	719	1
REACTOME_TRAF3_DEPENDENT_IRF_ACTIVATION_PATHWAY	14	0.48876	0.120062	0.75847	0.999996	890	3	0.39591	0.248467	0.56433	0.998352	720	1
REACTOME_LAGGING_STRAND_SYNTHESIS	18	0.99751	0.000786785	0.99819	0.999996	1246	0	0.39849	0.246869	0.56641	0.998352	721	1
REACTOME_COPI_MEDIATED_TRANSPORT	9	0.96437	0.00837527	0.9809	0.999996	1182	0	0.39997	0.246004	0.56754	0.998352	722	1
BIOCARTA_PTC1_PATHWAY	11	0.18947	0.330516	0.46718	0.999996	576	2	0.39999	0.245988	0.56756	0.998352	723	1
REACTOME_P38MAPK_EVENTS	12	0.20552	0.30999	0.48979	0.999996	599	3	0.40088	0.24543	0.56829	0.998352	724	1
REACTOME_ACTIVATION_OF_CHAPERONE_GENES_BY_XBP1S	42	0.59825	0.08392	0.82429	0.999996	961	5	0.40194	0.244834	0.56907	0.998352	725	3
PID_ANTHRAX_PATHWAY	16	0.26099	0.252814	0.55871	0.999996	679	3	0.40272	0.244422	0.56961	0.998352	726	1
PID_FGF_PATHWAY	53	0.23315	0.27908	0.52592	0.999996	639	12	0.40309	0.244224	0.56987	0.998352	727	2
REACTOME_PI_3K_CASCADE	53	0.49907	0.116004	0.76559	0.999996	893	9	0.40309	0.244224	0.56987	0.998352	728	2
REACTOME_IL_2_SIGNALING	40	0.043757	0.754216	0.17611	0.974992	239	10	0.40356	0.243958	0.57022	0.998352	729	2
PID_MAPK_TRK_PATHWAY	33	0.4641	0.129766	0.74171	0.999996	869	5	0.40375	0.243874	0.57033	0.998352	730	2
REACTOME_ACTIVATION_OF_THE_PRE_REPLICATIVE_COMPLEX	29	0.99751	0.000791136	0.99818	0.999996	1245	0	0.406	0.242369	0.57231	0.998352	731	2
REACTOME_AMYLOIDS	37	0.23179	0.28047	0.52424	0.999996	636	7	0.40605	0.242346	0.57234	0.998352	732	3
REACTOME_KERATAN_SULFATE_DEGRADATION	11	0.15068	0.390523	0.40689	0.999996	506	3	0.40764	0.241361	0.57364	0.998352	733	1
KEGG_ARRHYTHMOGENIC_RIGHT_VENTRICULAR_CARDIOMYOPATHY_ARVC	72	0.0020284	1.82933	0.014814	0.33945	58	24	0.41227	0.238772	0.57707	0.998352	734	3
REACTOME_PKB_MEDIATED_EVENTS	28	0.56693	0.0928306	0.80755	0.999996	943	3	0.4128	0.238478	0.57746	0.998352	735	2
PID_MTOR_4PATHWAY	68	0.2872	0.230963	0.58754	0.999996	704	11	0.4137	0.238027	0.57806	0.998352	736	3
KEGG_ENDOCYTOSIS	165	0.052267	0.697842	0.20052	0.999996	265	33	0.41473	0.237441	0.57884	0.998352	737	9
PID_CDC42_REG_PATHWAY	30	0.25669	0.256678	0.55376	0.999996	669	6	0.41516	0.237216	0.57914	0.998352	738	2
REACTOME_CDC6_ASSOCIATION_WITH_THE_ORC_ORIGIN_COMPLEX	11	0.54491	0.0998405	0.79462	0.999996	928	1	0.41611	0.236565	0.58001	0.998352	739	1
PID_TELOMERASE_PATHWAY	67	0.3789	0.171102	0.67437	0.999996	796	9	0.41662	0.236295	0.58037	0.998352	740	4
REACTOME_LATENT_INFECTION_OF_HOMO_SAPIENS_WITH_MYCOBACTERIUM_TUBERCULOSIS	29	0.88622	0.0231	0.9482	0.999996	1116	2	0.41774	0.235719	0.58114	0.998352	741	2
PID_FANCONI_PATHWAY	44	0.039001	0.791021	0.1618	0.95573	223	6	0.41775	0.235719	0.58114	0.998352	742	2
REACTOME_IL_3_5_AND_GM_CSF_SIGNALING	42	0.052288	0.697777	0.20055	0.999996	266	9	0.41878	0.235055	0.58203	0.998352	743	1
REACTOME_METABOLISM_OF_POLYAMINES	15	0.028362	0.891943	0.12825	0.891162	188	5	0.42119	0.233714	0.58383	0.998352	744	1
BIOCARTA_BIOPEPTIDES_PATHWAY	41	0.41255	0.153873	0.70166	0.999996	822	6	0.42175	0.233409	0.58424	0.998352	745	2
REACTOME_P2Y_RECEPTORS	11	0.2234	0.289307	0.51368	0.999996	623	3	0.42448	0.232006	0.58613	0.998352	746	1
REACTOME_SOS_MEDIATED_SIGNALLING	13	0.26356	0.250596	0.56157	0.999996	681	2	0.42592	0.231221	0.58719	0.998352	747	1
PID_TCR_RAS_PATHWAY	13	0.31204	0.21254	0.613	0.999996	732	3	0.42592	0.231221	0.58719	0.998352	748	1
REACTOME_SIGNALING_BY_INSULIN_RECEPTOR	100	0.53065	0.104716	0.78575	0.999996	921	12	0.42771	0.230313	0.58842	0.998352	749	6
REACTOME_POST_CHAPERONIN_TUBULIN_FOLDING_PATHWAY	16	0.99079	0.00264857	0.99392	0.999996	1226	0	0.42998	0.229119	0.59004	0.998352	750	1
KEGG_GAP_JUNCTION	80	0.5278	0.105673	0.78402	0.999996	916	9	0.43084	0.228692	0.59062	0.998352	751	6
REACTOME_FORMATION_OF_INCISION_COMPLEX_IN_GG_NER	20	0.7768	0.042613	0.90654	0.999996	1056	1	0.43152	0.228361	0.59107	0.998352	752	1
REACTOME_SIGNALLING_TO_ERKS	35	0.2689	0.246042	0.56749	0.999996	688	7	0.43297	0.227524	0.59221	0.998352	753	2
BIOCARTA_G2_PATHWAY	23	0.98536	0.00390882	0.99104	0.999996	1216	1	0.4334	0.227363	0.59243	0.998352	754	2
BIOCARTA_RAC1_PATHWAY	22	0.044778	0.746807	0.17914	0.974992	242	6	0.43396	0.227048	0.59286	0.998352	755	2
REACTOME_PTM_GAMMA_CARBOXYLATION_HYPUSINE_FORMATION_AND_ARYLSULFATASE_ACTIVATION	22	0.040184	0.781727	0.1653	0.959294	229	7	0.4348	0.226528	0.59357	0.998352	756	2
ST_GAQ_PATHWAY	27	0.063738	0.635393	0.23153	0.999996	298	7	0.435	0.22644	0.59369	0.998352	757	2
REACTOME_CS_DS_DEGRADATION	12	0.45042	0.135774	0.73152	0.999996	855	2	0.43518	0.226323	0.59385	0.998352	758	1
REACTOME_BOTULINUM_NEUROTOXICITY	15	0.99535	0.00140504	0.99677	0.999996	1235	0	0.43544	0.22617	0.59406	0.998352	759	1
KEGG_GNRH_SIGNALING_PATHWAY	92	0.056511	0.673705	0.21198	0.999996	272	21	0.4367	0.2256	0.59484	0.998352	760	7
REACTOME_REGULATION_OF_INSULIN_SECRETION_BY_ACETYLCHOLINE	9	0.7064	0.0571688	0.87666	0.999996	1010	1	0.43912	0.224382	0.59651	0.998352	761	1
PID_NFAT_TFPATHWAY	45	0.00067237	2.25832	0.0055167	0.174564	42	11	0.44088	0.223379	0.59789	0.998352	762	3
REACTOME_NITRIC_OXIDE_STIMULATES_GUANYLATE_CYCLASE	25	0.014145	1.12926	0.074257	0.746306	132	6	0.44242	0.222617	0.59894	0.998352	763	1
KEGG_TOLL_LIKE_RECEPTOR_SIGNALING_PATHWAY	95	0.35982	0.181484	0.65844	0.999996	783	19	0.44336	0.222153	0.59958	0.998352	764	5
REACTOME_ASSOCIATION_OF_LICENSING_FACTORS_WITH_THE_PRE_REPLICATIVE_COMPLEX	12	0.57634	0.0901018	0.81264	0.999996	951	1	0.44399	0.221813	0.60005	0.998352	765	1
PID_S1P_S1P2_PATHWAY	24	0.43151	0.144554	0.71688	0.999996	841	4	0.4453	0.221126	0.601	0.998352	766	2
REACTOME_ACTIVATED_NOTCH1_TRANSMITS_SIGNAL_TO_THE_NUCLEUS	24	0.0095595	1.27096	0.053584	0.64739	110	9	0.44575	0.220887	0.60133	0.998352	767	1
REACTOME_APOBEC3G_MEDIATED_RESISTANCE_TO_HIV1_INFECTION	4	0.87957	0.0242374	0.94572	0.999996	1106	0	0.44649	0.220425	0.60197	0.998352	768	0
KEGG_MISMATCH_REPAIR	21	0.96096	0.0090532	0.97937	0.999996	1177	1	0.44735	0.220021	0.60253	0.998352	769	1
REACTOME_NFKB_IS_ACTIVATED_AND_SIGNALS_SURVIVAL	9	0.16045	0.374091	0.42258	0.999996	537	3	0.44811	0.219632	0.60307	0.998352	770	1
REACTOME_SHC1_EVENTS_IN_EGFR_SIGNALING	14	0.899	0.0207659	0.95331	0.999996	1124	1	0.44992	0.218683	0.60439	0.998352	771	1
REACTOME_SHC_MEDIATED_SIGNALLING	14	0.899	0.0207659	0.95331	0.999996	1125	1	0.44992	0.218683	0.60439	0.998352	772	1
REACTOME_MEIOSIS	69	0.38767	0.166318	0.68184	0.999996	801	6	0.45065	0.218281	0.60495	0.998352	773	4
KEGG_PANTOTHENATE_AND_COA_BIOSYNTHESIS	15	0.003278	1.65138	0.022316	0.436153	68	6	0.45123	0.218008	0.60533	0.998352	774	1
REACTOME_INSULIN_RECEPTOR_SIGNALLING_CASCADE	81	0.33382	0.197575	0.63449	0.999996	763	12	0.45235	0.217413	0.60616	0.998352	775	5
REACTOME_RECYCLING_PATHWAY_OF_L1	24	0.3668	0.177583	0.66438	0.999996	791	3	0.45237	0.217398	0.60618	0.998352	776	1
PID_ARF6_DOWNSTREAM_PATHWAY	15	0.015979	1.08478	0.082266	0.764903	142	4	0.45447	0.216404	0.60757	0.998352	777	1
REACTOME_E2F_MEDIATED_REGULATION_OF_DNA_REPLICATION	32	0.89031	0.0222947	0.94996	0.999996	1119	1	0.45563	0.215832	0.60837	0.998352	778	2
PID_IL8_CXCR1_PATHWAY	26	0.029441	0.880052	0.13181	0.891162	194	4	0.45618	0.21554	0.60878	0.998352	779	2
REACTOME_SIGNALING_BY_ROBO_RECEPTOR	28	0.40188	0.158935	0.69353	0.999996	814	6	0.45645	0.215404	0.60897	0.998352	780	2
REACTOME_ANTIGEN_PRESENTATION_FOLDING_ASSEMBLY_AND_PEPTIDE_LOADING_OF_CLASS_I_MHC	15	0.22952	0.282679	0.52158	0.999996	632	2	0.4577	0.21467	0.61	0.998352	781	1
SIG_REGULATION_OF_THE_ACTIN_CYTOSKELETON_BY_RHO_GTPASES	34	0.016843	1.06577	0.085946	0.771775	148	11	0.46054	0.213128	0.61217	0.998352	782	2
BIOCARTA_NO2IL12_PATHWAY	17	0.208	0.306977	0.4932	0.999996	602	2	0.46189	0.212362	0.61325	0.998352	783	1
KEGG_CYTOSOLIC_DNA_SENSING_PATHWAY	49	0.55752	0.0957119	0.80221	0.999996	935	9	0.46274	0.211895	0.61391	0.998352	784	2
PID_RXR_VDR_PATHWAY	26	0.3189	0.207833	0.61968	0.999996	746	5	0.46295	0.211775	0.61408	0.998352	785	2
KEGG_PORPHYRIN_AND_CHLOROPHYLL_METABOLISM	29	0.25854	0.254996	0.55591	0.999996	675	6	0.46307	0.21174	0.61413	0.998352	786	2
BIOCARTA_CFTR_PATHWAY	11	0.4619	0.130674	0.74016	0.999996	865	2	0.46503	0.21073	0.61556	0.998352	787	1
REACTOME_KERATAN_SULFATE_KERATIN_METABOLISM	29	0.073221	0.59363	0.2549	0.999996	320	8	0.46574	0.210384	0.61605	0.998352	788	2
BIOCARTA_ARF_PATHWAY	16	0.4062	0.156867	0.69684	0.999996	817	2	0.47227	0.20702	0.62084	0.998352	789	1
PID_HNF3A_PATHWAY	38	0.0497	0.713611	0.19337	0.988404	260	8	0.4729	0.206713	0.62128	0.998352	790	2
REACTOME_SHC_RELATED_EVENTS	15	0.91425	0.0180863	0.95921	0.999996	1142	1	0.47291	0.206713	0.62128	0.998352	791	1
REACTOME_SIGNALING_BY_CONSTITUTIVELY_ACTIVE_EGFR	15	0.96204	0.00885813	0.97981	0.999996	1179	0	0.47291	0.206713	0.62128	0.998352	792	1
REACTOME_ZINC_TRANSPORTERS	15	0.0020253	1.82953	0.014807	0.33945	57	4	0.47536	0.20547	0.62306	0.998352	793	1
KEGG_METABOLISM_OF_XENOBIOTICS_BY_CYTOCHROME_P450	39	0.71551	0.0551128	0.88082	0.999996	1015	4	0.47636	0.205066	0.62364	0.998352	794	3
REACTOME_ALPHA_LINOLENIC_ACID_ALA_METABOLISM	10	0.18745	0.333491	0.46399	0.999996	573	2	0.47645	0.20501	0.62372	0.998352	795	1
KEGG_GLYOXYLATE_AND_DICARBOXYLATE_METABOLISM	15	0.65095	0.0699327	0.85127	0.999996	992	2	0.47981	0.203238	0.62627	0.998352	796	1
BIOCARTA_ATM_PATHWAY	18	0.99879	0.000430165	0.99901	0.999996	1255	0	0.48115	0.202559	0.62725	0.998352	797	1
BIOCARTA_NO1_PATHWAY	29	0.0023035	1.78632	0.016356	0.353162	60	10	0.48162	0.202324	0.62759	0.998352	798	2
PID_HEDGEHOG_GLI_PATHWAY	48	0.09947	0.504539	0.31294	0.999996	383	10	0.48275	0.201812	0.62833	0.998352	799	3
KEGG_THYROID_CANCER	27	0.1316	0.427303	0.37385	0.999996	454	7	0.4828	0.201798	0.62835	0.998352	800	2
REACTOME_REGULATED_PROTEOLYSIS_OF_P75NTR	10	0.20348	0.312498	0.48697	0.999996	597	3	0.48338	0.201474	0.62882	0.998352	801	1
BIOCARTA_CDK5_PATHWAY	10	0.20348	0.312498	0.48697	0.999996	596	3	0.48338	0.201474	0.62882	0.998352	802	1
REACTOME_P75NTR_RECRUITS_SIGNALLING_COMPLEXES	10	0.060064	0.654332	0.22165	0.999996	288	4	0.48338	0.201474	0.62882	0.998352	803	1
REACTOME_PI_METABOLISM	45	0.032776	0.845698	0.14266	0.902036	210	9	0.48614	0.200081	0.63084	0.998352	804	2
KEGG_GLYCOSPHINGOLIPID_BIOSYNTHESIS_GLOBO_SERIES	14	0.71141	0.0560408	0.87894	0.999996	1013	2	0.48647	0.199922	0.63107	0.998352	805	1
REACTOME_G1_S_SPECIFIC_TRANSCRIPTION	17	0.6909	0.0605007	0.86996	0.999996	1007	1	0.4878	0.199255	0.63204	0.998352	806	1
REACTOME_CELL_JUNCTION_ORGANIZATION	76	0.0092541	1.28284	0.052139	0.641593	108	22	0.49056	0.197856	0.63408	0.998352	807	5
KEGG_GLIOMA	61	0.13182	0.426838	0.37425	0.999996	458	10	0.49212	0.197076	0.63522	0.998352	808	2
KEGG_RENIN_ANGIOTENSIN_SYSTEM	15	0.17685	0.348121	0.44862	0.999996	561	2	0.49335	0.196461	0.63612	0.998352	809	1
BIOCARTA_CARM1_PATHWAY	12	0.50938	0.112073	0.77255	0.999996	901	2	0.4946	0.195697	0.63724	0.998352	810	1
BIOCARTA_ALK_PATHWAY	37	0.051864	0.699992	0.19953	0.999996	263	10	0.49481	0.195602	0.63738	0.998352	811	3
REACTOME_ARMS_MEDIATED_ACTIVATION	16	0.076806	0.578972	0.26365	0.999996	329	4	0.49494	0.195527	0.63749	0.998352	812	1
REACTOME_TIE2_SIGNALING	16	0.56552	0.0931695	0.80692	0.999996	941	2	0.49494	0.195527	0.63749	0.998352	813	1
REACTOME_TIGHT_JUNCTION_INTERACTIONS	29	0.24559	0.266971	0.54079	0.999996	656	7	0.49624	0.194928	0.63837	0.998352	814	1
REACTOME_COMPLEMENT_CASCADE	23	0.022594	0.965973	0.10815	0.853262	168	6	0.49648	0.194805	0.63855	0.998352	815	1
REACTOME_GAMMA_CARBOXYLATION_TRANSPORT_AND_AMINO_TERMINAL_CLEAVAGE_OF_PROTEINS	10	0.34038	0.193474	0.64051	0.999996	767	2	0.49729	0.194499	0.639	0.998352	816	1
KEGG_ALZHEIMERS_DISEASE	148	0.10423	0.491565	0.32243	0.999996	399	22	0.49763	0.194309	0.63928	0.998352	817	6
KEGG_CARDIAC_MUSCLE_CONTRACTION	70	0.036284	0.813411	0.15367	0.936802	218	16	0.49993	0.193277	0.6408	0.998352	818	1
PID_IL2_1PATHWAY	54	0.026124	0.918617	0.12061	0.88365	181	14	0.50225	0.192188	0.64241	0.998352	819	3
REACTOME_ACTIVATION_OF_ATR_IN_RESPONSE_TO_REPLICATION_STRESS	35	0.99928	0.000238928	0.99945	0.999996	1261	0	0.50278	0.191911	0.64282	0.998352	820	2
KEGG_PRIMARY_IMMUNODEFICIENCY	33	0.0056209	1.46241	0.034482	0.535632	85	9	0.50686	0.190057	0.64557	0.998352	821	1
PID_WNT_NONCANONICAL_PATHWAY	32	0.26494	0.249461	0.56304	0.999996	684	7	0.50767	0.189687	0.64612	0.998352	822	2
REACTOME_BILE_SALT_AND_ORGANIC_ANION_SLC_TRANSPORTERS	11	0.023346	0.954599	0.11102	0.853345	172	3	0.50894	0.189096	0.647	0.998352	823	1
KEGG_GLYCOSPHINGOLIPID_BIOSYNTHESIS_LACTO_AND_NEOLACTO_SERIES	23	0.81493	0.0357828	0.92091	0.999996	1077	3	0.50927	0.188941	0.64723	0.998352	824	1
KEGG_BASAL_CELL_CARCINOMA	54	0.0010306	2.09543	0.0080273	0.237074	45	20	0.50959	0.188807	0.64743	0.998352	825	2
KEGG_HEDGEHOG_SIGNALING_PATHWAY	54	0.006621	1.40427	0.039421	0.545741	96	18	0.50959	0.188807	0.64743	0.998352	826	2
REACTOME_SIGNALING_BY_NODAL	18	0.34977	0.187628	0.64919	0.999996	774	3	0.51131	0.187889	0.6488	0.998352	827	1
REACTOME_CLASS_C_3_METABOTROPIC_GLUTAMATE_PHEROMONE_RECEPTORS	14	0.004864	1.51142	0.030802	0.518173	79	5	0.51283	0.18716	0.64989	0.998352	828	1
REACTOME_TRANSLOCATION_OF_ZAP_70_TO_IMMUNOLOGICAL_SYNAPSE	7	0.091554	0.527931	0.29653	0.999996	367	1	0.51308	0.18708	0.65001	0.998352	829	0
SA_FAS_SIGNALING	7	0.16678	0.363723	0.43279	0.999996	548	2	0.51308	0.18708	0.65001	0.998352	830	0
BIOCARTA_COMP_PATHWAY	16	0.015304	1.10179	0.079107	0.756357	139	5	0.51404	0.186653	0.65065	0.998352	831	1
PID_ENDOTHELIN_PATHWAY	60	0.15044	0.390939	0.4065	0.999996	505	13	0.51775	0.184921	0.65325	0.998352	832	4
PID_EPHRINB_REV_PATHWAY	30	0.11456	0.465061	0.34272	0.999996	419	8	0.51776	0.184914	0.65326	0.998352	833	1
REACTOME_EXTENSION_OF_TELOMERES	26	0.99977	8.25238e-05	0.99981	0.999996	1280	0	0.52012	0.183659	0.65515	0.998352	834	1
BIOCARTA_HIF_PATHWAY	15	0.78895	0.0403672	0.91124	0.999996	1061	1	0.52274	0.182547	0.65683	0.998352	835	1
KEGG_NATURAL_KILLER_CELL_MEDIATED_CYTOTOXICITY	101	0.177	0.347918	0.44883	0.999996	562	18	0.52553	0.181306	0.65871	0.998352	836	6
PID_HDAC_CLASSI_PATHWAY	66	0.011198	1.21406	0.061086	0.654703	124	13	0.52647	0.180871	0.65937	0.998352	837	4
KEGG_DRUG_METABOLISM_CYTOCHROME_P450	42	0.5192	0.108541	0.77886	0.999996	907	6	0.5265	0.180864	0.65938	0.998352	838	3
BIOCARTA_PS1_PATHWAY	14	0.46553	0.129233	0.74262	0.999996	871	3	0.52705	0.180575	0.65982	0.998352	839	1
ST_WNT_BETA_CATENIN_PATHWAY	33	0.017991	1.04372	0.090424	0.795849	151	11	0.5286	0.179799	0.661	0.998352	840	2
REACTOME_NUCLEOTIDE_LIKE_PURINERGIC_RECEPTORS	15	0.082319	0.559044	0.27603	0.999996	343	5	0.52923	0.179464	0.66151	0.998352	841	1
BIOCARTA_EGFR_SMRTE_PATHWAY	11	0.13322	0.424143	0.37658	0.999996	463	2	0.5301	0.179017	0.66219	0.998352	842	1
BIOCARTA_TID_PATHWAY	18	0.73895	0.0500931	0.89106	0.999996	1028	2	0.5308	0.178768	0.66257	0.998352	843	1
REACTOME_BRANCHED_CHAIN_AMINO_ACID_CATABOLISM	17	0.52107	0.107872	0.78006	0.999996	910	3	0.53187	0.178349	0.66321	0.998352	844	1
PID_S1P_S1P4_PATHWAY	14	0.35642	0.183474	0.65543	0.999996	779	3	0.53196	0.17831	0.66327	0.998352	845	1
REACTOME_MITOCHONDRIAL_TRNA_AMINOACYLATION	21	0.15752	0.378844	0.41798	0.999996	528	6	0.53214	0.178238	0.66338	0.998352	846	1
REACTOME_DAG_AND_IP3_SIGNALING	30	0.15603	0.381377	0.41555	0.999996	523	6	0.53244	0.17812	0.66356	0.998352	847	2
PID_ERBB1_DOWNSTREAM_PATHWAY	103	0.045536	0.742082	0.1811	0.974992	245	16	0.53248	0.1781	0.66359	0.998352	848	6
KEGG_OTHER_GLYCAN_DEGRADATION	16	0.010108	1.25085	0.056124	0.651152	113	5	0.53311	0.177727	0.66416	0.998352	849	1
KEGG_HOMOLOGOUS_RECOMBINATION	27	0.17463	0.351211	0.44544	0.999996	557	3	0.53348	0.177544	0.66444	0.998352	850	1
BIOCARTA_IL12_PATHWAY	21	0.32764	0.201785	0.62837	0.999996	756	2	0.5349	0.176885	0.66545	0.998352	851	1
PID_RAC1_REG_PATHWAY	36	0.0063077	1.42151	0.037887	0.541414	93	11	0.53503	0.176839	0.66552	0.998352	852	2
KEGG_PENTOSE_AND_GLUCURONATE_INTERCONVERSIONS	14	0.64067	0.0723884	0.84647	0.999996	988	2	0.53607	0.176382	0.66622	0.998352	853	1
REACTOME_PROLONGED_ERK_ACTIVATION_EVENTS	18	0.094323	0.519332	0.30246	0.999996	375	4	0.53627	0.176317	0.66632	0.998352	854	1
REACTOME_MUSCLE_CONTRACTION	46	0.1135	0.467551	0.34076	0.999996	416	9	0.53777	0.175718	0.66724	0.998352	855	2
PID_ERBB2_ERBB3_PATHWAY	43	0.29994	0.221285	0.60078	0.999996	718	9	0.54137	0.174107	0.66972	0.998352	856	2
REACTOME_RAP1_SIGNALLING	15	0.29785	0.2229	0.59855	0.999996	714	2	0.54275	0.173452	0.67073	0.998352	857	1
BIOCARTA_PYK2_PATHWAY	27	0.49663	0.116975	0.76388	0.999996	892	4	0.54276	0.173439	0.67075	0.998352	858	2
KEGG_STARCH_AND_SUCROSE_METABOLISM	31	0.12693	0.437386	0.36527	0.999996	442	6	0.54518	0.172463	0.67226	0.998352	859	2
PID_S1P_S1P3_PATHWAY	29	0.2675	0.247214	0.56596	0.999996	687	6	0.54622	0.171985	0.673	0.998352	860	2
REACTOME_P75NTR_SIGNALS_VIA_NFKB	12	0.10921	0.478326	0.33241	0.999996	405	4	0.54731	0.171443	0.67384	0.998352	861	1
REACTOME_GLUCAGON_SIGNALING_IN_METABOLIC_REGULATION	32	0.25929	0.254348	0.55674	0.999996	677	7	0.54786	0.171218	0.67419	0.998352	862	2
BIOCARTA_CTL_PATHWAY	11	0.92987	0.0152162	0.96557	0.999996	1149	0	0.54811	0.171121	0.67434	0.998352	863	1
REACTOME_DESTABILIZATION_OF_MRNA_BY_KSRP	16	0.70155	0.0581309	0.87472	0.999996	1009	2	0.54818	0.171089	0.67439	0.998352	864	1
REACTOME_METABOLISM_OF_VITAMINS_AND_COFACTORS	49	0.019597	1.01452	0.096712	0.813479	158	9	0.54841	0.170999	0.67453	0.998352	865	2
BIOCARTA_DC_PATHWAY	22	0.35816	0.182501	0.6569	0.999996	781	4	0.55154	0.169418	0.67699	0.998352	866	1
BIOCARTA_PITX2_PATHWAY	15	0.51888	0.108663	0.77864	0.999996	906	2	0.55168	0.169341	0.67711	0.998352	867	1
ST_B_CELL_ANTIGEN_RECEPTOR	38	0.046595	0.734899	0.18412	0.974992	250	9	0.55226	0.169084	0.67751	0.998352	868	1
KEGG_NUCLEOTIDE_EXCISION_REPAIR	42	0.92402	0.0163602	0.96303	0.999996	1148	2	0.55265	0.168924	0.67776	0.998352	869	2
REACTOME_SHC1_EVENTS_IN_ERBB4_SIGNALING	19	0.14764	0.396087	0.40171	0.999996	497	5	0.55565	0.167606	0.67982	0.998352	870	1
REACTOME_POST_NMDA_RECEPTOR_ACTIVATION_EVENTS	31	0.080279	0.566054	0.27161	0.999996	337	7	0.55695	0.166987	0.68079	0.998352	871	2
PID_BETA_CATENIN_NUC_PATHWAY	77	0.0013709	1.97634	0.01056	0.286421	49	19	0.55833	0.166388	0.68173	0.998352	872	5
REACTOME_DNA_STRAND_ELONGATION	29	0.99747	0.000799838	0.99816	0.999996	1244	1	0.5591	0.166095	0.68219	0.998352	873	1
REACTOME_BINDING_AND_ENTRY_OF_HIV_VIRION	4	0.053391	0.690966	0.20372	0.999996	267	1	0.56063	0.165478	0.68316	0.998352	874	0
REACTOME_ACETYLCHOLINE_NEUROTRANSMITTER_RELEASE_CYCLE	8	0.4245	0.14799	0.71123	0.999996	837	1	0.56065	0.165471	0.68317	0.998352	875	0
BIOCARTA_BLYMPHOCYTE_PATHWAY	8	0.64699	0.0708417	0.84949	0.999996	990	1	0.56065	0.165471	0.68317	0.998352	876	0
BIOCARTA_TCAPOPTOSIS_PATHWAY	8	0.10393	0.492346	0.32185	0.999996	398	1	0.56065	0.165471	0.68317	0.998352	877	0
REACTOME_MEIOTIC_SYNAPSIS	40	0.87331	0.025341	0.94332	0.999996	1103	5	0.56312	0.164366	0.68491	0.998352	878	2
KEGG_REGULATION_OF_AUTOPHAGY	27	0.25799	0.255418	0.55537	0.999996	671	6	0.5638	0.164119	0.6853	0.998352	879	2
BIOCARTA_MCM_PATHWAY	17	0.97022	0.00720356	0.98355	0.999996	1190	0	0.56462	0.163771	0.68585	0.998352	880	1
BIOCARTA_CARM_ER_PATHWAY	34	0.1652	0.366047	0.43048	0.999996	545	9	0.56739	0.162588	0.68772	0.998352	881	1
REACTOME_GLYCOGEN_BREAKDOWN_GLYCOGENOLYSIS	14	0.53495	0.103237	0.78843	0.999996	924	1	0.56779	0.162323	0.68814	0.998352	882	1
BIOCARTA_P53HYPOXIA_PATHWAY	20	0.99975	9.12114e-05	0.99979	0.999996	1277	0	0.56864	0.161964	0.68871	0.998352	883	1
PID_DELTA_NP63_PATHWAY	45	0.065563	0.626978	0.23606	0.999996	300	11	0.56912	0.161781	0.689	0.998352	884	3
REACTOME_SYNTHESIS_OF_BILE_ACIDS_AND_BILE_SALTS_VIA_7ALPHA_HYDROXYCHOLESTEROL	14	0.8842	0.0234208	0.9475	0.999996	1112	1	0.56953	0.16163	0.68924	0.998352	885	1
BIOCARTA_AKAPCENTROSOME_PATHWAY	14	0.59569	0.084558	0.82308	0.999996	960	2	0.57127	0.160968	0.69029	0.998352	886	1
BIOCARTA_GATA3_PATHWAY	15	0.028516	0.89059	0.12865	0.891162	190	5	0.57387	0.159913	0.69197	0.998352	887	1
BIOCARTA_SHH_PATHWAY	15	0.00034469	2.49793	0.0031774	0.120651	35	8	0.57387	0.159913	0.69197	0.998352	888	1
BIOCARTA_CK1_PATHWAY	15	0.63436	0.0740076	0.84332	0.999996	982	2	0.57387	0.159913	0.69197	0.998352	889	1
REACTOME_NRIF_SIGNALS_CELL_DEATH_FROM_THE_NUCLEUS	13	0.13455	0.421223	0.37912	0.999996	469	4	0.57624	0.158797	0.69375	0.998352	890	1
REACTOME_REGULATION_OF_INSULIN_LIKE_GROWTH_FACTOR_IGF_ACTIVITY_BY_INSULIN_LIKE_GROWTH_FACTOR_BINDING_PROTEINS_IGFBPS	14	0.0060484	1.43593	0.03665	0.541414	89	7	0.57643	0.158709	0.69389	0.998352	891	1
KEGG_GLUTATHIONE_METABOLISM	48	0.6573	0.0684048	0.85427	0.999996	996	7	0.57834	0.157896	0.69519	0.998352	892	2
BIOCARTA_SALMONELLA_PATHWAY	13	0.75116	0.0476823	0.89602	0.999996	1036	1	0.58195	0.1564	0.69759	0.998352	893	1
REACTOME_GLOBAL_GENOMIC_NER_GG_NER	31	0.90217	0.0201649	0.95463	0.999996	1130	1	0.58331	0.155821	0.69852	0.998352	894	1
REACTOME_GLUCURONIDATION	7	0.56988	0.091971	0.80915	0.999996	946	1	0.5837	0.155691	0.69873	0.998352	895	0
REACTOME_ABCA_TRANSPORTERS_IN_LIPID_HOMEOSTASIS	16	0.025232	0.929076	0.11774	0.879047	178	5	0.5839	0.155622	0.69884	0.998352	896	1
KEGG_COMPLEMENT_AND_COAGULATION_CASCADES	61	0.12934	0.432057	0.36978	0.999996	445	14	0.58405	0.155548	0.69896	0.998352	897	4
REACTOME_GLYCOSPHINGOLIPID_METABOLISM	32	0.00073993	2.21802	0.0060531	0.187083	43	11	0.58548	0.15502	0.69981	0.998352	898	2
REACTOME_BETA_DEFENSINS	5	0.9005	0.0204835	0.95393	0.999996	1128	0	0.58812	0.153972	0.7015	0.998352	899	0
REACTOME_G2_M_CHECKPOINTS	41	0.99979	7.818e-05	0.99982	0.999996	1282	0	0.58876	0.153694	0.70195	0.998352	900	2
KEGG_PROTEIN_EXPORT	21	0.99981	7.38363e-05	0.99983	0.999996	1284	0	0.5908	0.152847	0.70332	0.998352	901	1
BIOCARTA_EXTRINSIC_PATHWAY	13	0.1973	0.320191	0.47842	0.999996	586	3	0.59101	0.152773	0.70344	0.998352	902	1
REACTOME_GRB2_EVENTS_IN_ERBB2_SIGNALING	21	0.20152	0.314984	0.48419	0.999996	593	5	0.59202	0.152285	0.70423	0.998352	903	1
REACTOME_SPHINGOLIPID_METABOLISM	62	0.0095229	1.27248	0.053398	0.64739	109	14	0.59442	0.151226	0.70595	0.998352	904	4
KEGG_P53_SIGNALING_PATHWAY	61	0.071443	0.600898	0.25067	0.999996	312	13	0.59558	0.150796	0.70665	0.998352	905	3
PID_LPA4_PATHWAY	15	0.13124	0.427965	0.37328	0.999996	451	3	0.59643	0.150501	0.70713	0.998352	906	1
PID_NEPHRIN_NEPH1_PATHWAY	31	0.066528	0.62233	0.2386	0.999996	303	7	0.59715	0.150286	0.70748	0.998352	907	1
REACTOME_PKA_MEDIATED_PHOSPHORYLATION_OF_CREB	16	0.13935	0.411639	0.38758	0.999996	481	5	0.59743	0.150151	0.7077	0.998352	908	1
KEGG_CIRCADIAN_RHYTHM_MAMMAL	13	0.75877	0.0461147	0.89926	0.999996	1045	1	0.59928	0.149433	0.70887	0.998352	909	1
REACTOME_DOWNSTREAM_SIGNALING_OF_ACTIVATED_FGFR	94	0.58591	0.0873954	0.81772	0.999996	957	16	0.59955	0.149348	0.70901	0.998352	910	5
REACTOME_SPHINGOLIPID_DE_NOVO_BIOSYNTHESIS	30	0.5286	0.105418	0.78448	0.999996	919	3	0.59978	0.149237	0.70919	0.998352	911	2
KEGG_NICOTINATE_AND_NICOTINAMIDE_METABOLISM	22	0.0041609	1.56753	0.027069	0.48231	74	5	0.59995	0.149146	0.70934	0.998352	912	1
REACTOME_INSULIN_SYNTHESIS_AND_PROCESSING	19	0.23186	0.280379	0.52435	0.999996	637	4	0.60003	0.149103	0.70941	0.998352	913	1
REACTOME_CREB_PHOSPHORYLATION_THROUGH_THE_ACTIVATION_OF_CAMKII	15	0.029554	0.878703	0.13222	0.891162	196	5	0.60095	0.148693	0.71008	0.998352	914	1
REACTOME_UNBLOCKING_OF_NMDA_RECEPTOR_GLUTAMATE_BINDING_AND_ACTIVATION	15	0.029554	0.878703	0.13222	0.891162	195	5	0.60095	0.148693	0.71008	0.998352	915	1
REACTOME_RAS_ACTIVATION_UOPN_CA2_INFUX_THROUGH_NMDA_RECEPTOR	15	0.029554	0.878703	0.13222	0.891162	197	5	0.60095	0.148693	0.71008	0.998352	916	1
KEGG_NITROGEN_METABOLISM	9	0.17662	0.348509	0.44822	0.999996	560	2	0.60357	0.147447	0.71212	0.998352	917	0
BIOCARTA_TCRA_PATHWAY	9	0.11614	0.461376	0.34564	0.999996	425	2	0.60357	0.147447	0.71212	0.998352	918	0
BIOCARTA_FREE_PATHWAY	9	0.015807	1.08818	0.081625	0.764903	141	2	0.60357	0.147447	0.71212	0.998352	919	0
BIOCARTA_RNA_PATHWAY	9	0.97028	0.00719031	0.98358	0.999996	1191	0	0.60357	0.147447	0.71212	0.998352	920	0
BIOCARTA_AHSP_PATHWAY	9	0.55199	0.0974913	0.79893	0.999996	931	1	0.60357	0.147447	0.71212	0.998352	921	0
REACTOME_NOREPINEPHRINE_NEUROTRANSMITTER_RELEASE_CYCLE	9	0.83014	0.0329015	0.92704	0.999996	1086	1	0.60357	0.147447	0.71212	0.998352	922	0
REACTOME_PHOSPHORYLATION_OF_CD3_AND_TCR_ZETA_CHAINS	9	0.11614	0.461376	0.34564	0.999996	424	2	0.60357	0.147447	0.71212	0.998352	923	0
REACTOME_PYRIMIDINE_METABOLISM	24	0.25174	0.261124	0.54812	0.999996	660	5	0.61114	0.144414	0.71711	0.998352	924	1
REACTOME_METAL_ION_SLC_TRANSPORTERS	22	0.0043639	1.54984	0.028194	0.486627	77	5	0.61174	0.144184	0.71749	0.998352	925	1
PID_AMB2_NEUTROPHILS_PATHWAY	40	0.057168	0.669992	0.2138	0.999996	277	7	0.61419	0.143144	0.71921	0.998352	926	1
PID_NCADHERIN_PATHWAY	32	0.82446	0.0339944	0.92471	0.999996	1082	3	0.61426	0.143126	0.71924	0.998352	927	2
KEGG_DNA_REPLICATION	34	0.99911	0.000291075	0.99933	0.999996	1257	0	0.61716	0.141908	0.72126	0.998352	928	1
PID_LIS1_PATHWAY	27	0.21506	0.298691	0.5027	0.999996	613	4	0.61736	0.141836	0.72138	0.998352	929	1
PID_THROMBIN_PAR4_PATHWAY	15	0.11352	0.467424	0.34086	0.999996	417	4	0.61854	0.141337	0.72221	0.998352	930	1
PID_AVB3_OPN_PATHWAY	31	0.11102	0.473596	0.33605	0.999996	408	6	0.61873	0.141264	0.72233	0.998352	931	2
KEGG_MTOR_SIGNALING_PATHWAY	51	0.15326	0.386232	0.41093	0.999996	516	10	0.6208	0.140363	0.72383	0.998352	932	2
KEGG_VIBRIO_CHOLERAE_INFECTION	50	0.50975	0.111983	0.77271	0.999996	902	5	0.62194	0.139938	0.72454	0.998352	933	2
REACTOME_ACTIVATION_OF_NMDA_RECEPTOR_UPON_GLUTAMATE_BINDING_AND_POSTSYNAPTIC_EVENTS	35	0.13389	0.422577	0.37794	0.999996	465	7	0.6236	0.139357	0.72551	0.998352	934	2
REACTOME_FORMATION_OF_ATP_BY_CHEMIOSMOTIC_COUPLING	12	0.1351	0.420194	0.38002	0.999996	470	2	0.62381	0.139273	0.72565	0.998352	935	0
REACTOME_P75_NTR_RECEPTOR_MEDIATED_SIGNALLING	77	0.0058444	1.4492	0.035547	0.541414	87	18	0.62612	0.138424	0.72707	0.998352	936	5
PID_REG_GR_PATHWAY	77	0.13801	0.414393	0.38513	0.999996	476	14	0.63021	0.136731	0.72991	0.998352	937	2
REACTOME_METABOLISM_OF_LIPIDS_AND_LIPOPROTEINS	445	0.010509	1.23573	0.058113	0.651152	118	89	0.6334	0.135436	0.73209	0.998352	938	25
REACTOME_CTNNB1_PHOSPHORYLATION_CASCADE	14	0.48257	0.122577	0.75409	0.999996	883	2	0.63642	0.134026	0.73447	0.998352	939	1
REACTOME_SIGNALING_BY_FGFR	104	0.5694	0.0920998	0.80891	0.999996	945	18	0.63669	0.133908	0.73467	0.998352	940	5
BIOCARTA_STATHMIN_PATHWAY	18	0.73295	0.0514061	0.88837	0.999996	1023	2	0.64071	0.132238	0.7375	0.998352	941	1
PID_VEGF_VEGFR_PATHWAY	10	0.51753	0.109154	0.77776	0.999996	904	2	0.6423	0.131567	0.73864	0.998352	942	0
REACTOME_VEGF_LIGAND_RECEPTOR_INTERACTIONS	10	0.51753	0.109154	0.77776	0.999996	905	2	0.6423	0.131567	0.73864	0.998352	943	0
REACTOME_ADENYLATE_CYCLASE_ACTIVATING_PATHWAY	10	0.089531	0.534127	0.29233	0.999996	362	3	0.6423	0.131567	0.73864	0.998352	944	0
REACTOME_DOPAMINE_NEUROTRANSMITTER_RELEASE_CYCLE	10	0.14789	0.395526	0.40223	0.999996	500	3	0.6423	0.131567	0.73864	0.998352	945	0
BIOCARTA_IL4_PATHWAY	10	0.082327	0.558981	0.27607	0.999996	344	2	0.6423	0.131567	0.73864	0.998352	946	0
REACTOME_PROLACTIN_RECEPTOR_SIGNALING	10	0.97346	0.00655936	0.98501	0.999996	1200	0	0.6423	0.131567	0.73864	0.998352	947	0
BIOCARTA_PARKIN_PATHWAY	10	0.41558	0.152396	0.70405	0.999996	825	1	0.6423	0.131567	0.73864	0.998352	948	0
REACTOME_ANDROGEN_BIOSYNTHESIS	10	0.41941	0.150519	0.7071	0.999996	831	2	0.6423	0.131567	0.73864	0.998352	949	0
KEGG_FOLATE_BIOSYNTHESIS	10	0.93093	0.0149824	0.96609	0.999996	1151	0	0.6423	0.131567	0.73864	0.998352	950	0
KEGG_NON_SMALL_CELL_LUNG_CANCER	52	0.15803	0.377921	0.41887	0.999996	529	9	0.65036	0.128375	0.74409	0.998352	951	2
PID_SYNDECAN_3_PATHWAY	16	0.0040113	1.57965	0.026324	0.479249	73	7	0.65176	0.12782	0.74504	0.998352	952	1
SA_TRKA_RECEPTOR	16	0.010221	1.24683	0.056646	0.651152	114	6	0.65241	0.127616	0.74539	0.998352	953	1
REACTOME_GLYCEROPHOSPHOLIPID_BIOSYNTHESIS	79	0.14423	0.402239	0.39606	0.999996	490	17	0.65562	0.126459	0.74738	0.998352	954	5
REACTOME_PLC_BETA_MEDIATED_EVENTS	40	0.24153	0.270738	0.53612	0.999996	651	9	0.6565	0.126139	0.74793	0.998352	955	2
BIOCARTA_ARAP_PATHWAY	17	0.97822	0.00547609	0.98747	0.999996	1205	0	0.65787	0.125652	0.74877	0.998352	956	1
BIOCARTA_CDC42RAC_PATHWAY	16	0.98148	0.00477297	0.98907	0.999996	1209	0	0.65816	0.125582	0.74889	0.998352	957	1
PID_RHOA_PATHWAY	43	0.027547	0.901425	0.12548	0.891162	185	9	0.66001	0.124863	0.75013	0.998352	958	1
PID_P75_NTR_PATHWAY	66	0.0062114	1.42736	0.03738	0.541414	91	19	0.66035	0.12473	0.75036	0.998352	959	3
REACTOME_SYNTHESIS_OF_VERY_LONG_CHAIN_FATTY_ACYL_COAS	14	0.25219	0.260752	0.54859	0.999996	661	3	0.66419	0.123165	0.75307	0.998352	960	0
PID_TCPTP_PATHWAY	42	0.43793	0.141397	0.72211	0.999996	847	6	0.66496	0.122894	0.75354	0.998352	961	1
REACTOME_CHONDROITIN_SULFATE_BIOSYNTHESIS	19	0.22491	0.287662	0.51563	0.999996	625	4	0.66645	0.122393	0.75441	0.998352	962	1
REACTOME_SIGNALLING_TO_RAS	26	0.15202	0.388298	0.40898	0.999996	514	6	0.67044	0.12087	0.75706	0.998352	963	1
REACTOME_MEMBRANE_BINDING_AND_TARGETTING_OF_GAG_PROTEINS	8	0.81028	0.0365853	0.91921	0.999996	1073	0	0.67438	0.119398	0.75963	0.998352	964	0
BIOCARTA_NGF_PATHWAY	17	0.10169	0.49853	0.3173	0.999996	390	5	0.67462	0.119306	0.75979	0.998352	965	1
REACTOME_OXYGEN_DEPENDENT_PROLINE_HYDROXYLATION_OF_HYPOXIA_INDUCIBLE_FACTOR_ALPHA	14	0.089303	0.534944	0.29178	0.999996	361	2	0.67626	0.118684	0.76088	0.998352	966	0
REACTOME_SEROTONIN_RECEPTORS	11	0.13667	0.417096	0.38274	0.999996	475	2	0.67725	0.118307	0.76154	0.998352	967	0
REACTOME_UNWINDING_OF_DNA	11	0.89647	0.021208	0.95234	0.999996	1121	1	0.67725	0.118307	0.76154	0.998352	968	0
REACTOME_DSCAM_INTERACTIONS	11	0.096518	0.513074	0.30685	0.999996	379	3	0.67725	0.118307	0.76154	0.998352	969	0
REACTOME_PURINE_RIBONUCLEOSIDE_MONOPHOSPHATE_BIOSYNTHESIS	11	0.14292	0.404669	0.39385	0.999996	488	2	0.67725	0.118307	0.76154	0.998352	970	0
BIOCARTA_LEPTIN_PATHWAY	11	0.63175	0.0746363	0.8421	0.999996	981	1	0.67725	0.118307	0.76154	0.998352	971	0
REACTOME_PD1_SIGNALING	11	0.080715	0.564554	0.27255	0.999996	338	2	0.67725	0.118307	0.76154	0.998352	972	0
REACTOME_HIGHLY_CALCIUM_PERMEABLE_POSTSYNAPTIC_NICOTINIC_ACETYLCHOLINE_RECEPTORS	11	0.16193	0.37154	0.42507	0.999996	539	3	0.67725	0.118307	0.76154	0.998352	973	0
REACTOME_CD28_DEPENDENT_VAV1_PATHWAY	11	0.94758	0.0117444	0.97332	0.999996	1165	0	0.67725	0.118307	0.76154	0.998352	974	0
BIOCARTA_P35ALZHEIMERS_PATHWAY	11	0.94419	0.0123784	0.9719	0.999996	1163	0	0.67725	0.118307	0.76154	0.998352	975	0
REACTOME_TRYPTOPHAN_CATABOLISM	11	0.31947	0.207447	0.62023	0.999996	748	2	0.67725	0.118307	0.76154	0.998352	976	0
REACTOME_NFKB_ACTIVATION_THROUGH_FADD_RIP1_PATHWAY_MEDIATED_BY_CASPASE_8_AND10	11	0.12679	0.437624	0.36507	0.999996	440	4	0.67725	0.118307	0.76154	0.998352	977	0
BIOCARTA_EPONFKB_PATHWAY	11	0.7289	0.0523311	0.88648	0.999996	1020	1	0.67725	0.118307	0.76154	0.998352	978	0
PID_KIT_PATHWAY	49	0.46563	0.129228	0.74263	0.999996	872	8	0.6774	0.118245	0.76165	0.998352	979	2
PID_S1P_S1P1_PATHWAY	21	0.083696	0.553805	0.27938	0.999996	348	5	0.6798	0.117299	0.76331	0.998352	980	1
REACTOME_SIGNALING_BY_FGFR_IN_DISEASE	117	0.62049	0.0778613	0.83587	0.999996	976	20	0.67989	0.117242	0.76341	0.998352	981	6
KEGG_TYPE_II_DIABETES_MELLITUS	43	0.0003351	2.50823	0.0031029	0.120651	34	18	0.68054	0.116958	0.76391	0.998352	982	2
WNT_SIGNALING	87	0.24057	0.271679	0.53496	0.999996	647	18	0.68271	0.11606	0.76549	0.998352	983	4
ST_ERK1_ERK2_MAPK_PATHWAY	32	0.20623	0.309087	0.49081	0.999996	601	5	0.68401	0.115528	0.76643	0.998352	984	1
PID_PS1_PATHWAY	44	0.14684	0.397473	0.40043	0.999996	495	10	0.68522	0.115086	0.76721	0.998352	985	2
REACTOME_PLATELET_SENSITIZATION_BY_LDL	16	0.051382	0.702918	0.19819	0.999996	262	5	0.68535	0.115046	0.76728	0.998352	986	1
BIOCARTA_CALCINEURIN_PATHWAY	18	0.034121	0.833333	0.14678	0.907322	214	3	0.68541	0.115035	0.7673	0.998352	987	1
REACTOME_BMAL1_CLOCK_NPAS2_ACTIVATES_CIRCADIAN_EXPRESSION	35	0.35321	0.1854	0.65253	0.999996	776	6	0.68547	0.114995	0.76737	0.998352	988	2
BIOCARTA_HCMV_PATHWAY	17	0.015985	1.08458	0.082303	0.764903	143	4	0.68876	0.113758	0.76956	0.998352	989	1
NABA_ECM_REGULATORS	206	0.0076108	1.35198	0.044465	0.59691	99	50	0.69379	0.111843	0.77296	0.998352	990	11
KEGG_B_CELL_RECEPTOR_SIGNALING_PATHWAY	72	0.12966	0.431364	0.37037	0.999996	448	14	0.69473	0.11145	0.77366	0.998352	991	3
BIOCARTA_EIF2_PATHWAY	9	0.032968	0.843845	0.14327	0.902036	211	1	0.69808	0.110278	0.77575	0.998352	992	0
PID_NFKAPPAB_ATYPICAL_PATHWAY	17	0.081155	0.562836	0.27363	0.999996	341	4	0.69875	0.110026	0.7762	0.998352	993	1
PID_ECADHERIN_KERATINOCYTE_PATHWAY	20	0.50517	0.113645	0.76976	0.999996	898	3	0.69935	0.109775	0.77665	0.998352	994	1
PID_FAS_PATHWAY	36	0.0015149	1.93401	0.011641	0.296749	51	13	0.69951	0.109696	0.77679	0.998352	995	2
KEGG_SPHINGOLIPID_METABOLISM	38	0.021681	0.979473	0.10484	0.844434	165	9	0.70049	0.10935	0.77741	0.998352	996	2
PID_ALPHA_SYNUCLEIN_PATHWAY	31	0.073994	0.59049	0.25675	0.999996	322	8	0.7076	0.106588	0.78237	0.998352	997	1
KEGG_CALCIUM_SIGNALING_PATHWAY	167	1.2301e-07	5.42887	3.725e-06	0.00045	4	53	0.70851	0.106255	0.78297	0.998352	998	8
PID_TGFBR_PATHWAY	55	0.24184	0.270527	0.53638	0.999996	652	5	0.70864	0.106211	0.78305	0.998352	999	1
BIOCARTA_THELPER_PATHWAY	12	0.15177	0.38867	0.40863	0.999996	511	2	0.70878	0.106144	0.78317	0.998352	1000	0
REACTOME_ORGANIC_CATION_ANION_ZWITTERION_TRANSPORT	12	0.1109	0.473958	0.33577	0.999996	407	4	0.70878	0.106144	0.78317	0.998352	1001	0
REACTOME_ERKS_ARE_INACTIVATED	12	0.082967	0.55644	0.27769	0.999996	345	2	0.70878	0.106144	0.78317	0.998352	1002	0
BIOCARTA_IL17_PATHWAY	12	0.15177	0.38867	0.40863	0.999996	513	3	0.70878	0.106144	0.78317	0.998352	1003	0
BIOCARTA_TCYTOTOXIC_PATHWAY	12	0.59022	0.0860908	0.82018	0.999996	959	2	0.70878	0.106144	0.78317	0.998352	1004	0
REACTOME_ADVANCED_GLYCOSYLATION_ENDPRODUCT_RECEPTOR_SIGNALING	12	0.078762	0.571687	0.26811	0.999996	333	3	0.70878	0.106144	0.78317	0.998352	1005	0
REACTOME_CASPASE_MEDIATED_CLEAVAGE_OF_CYTOSKELETAL_PROTEINS	12	0.47003	0.127482	0.74562	0.999996	874	2	0.70878	0.106144	0.78317	0.998352	1006	0
REACTOME_PYRIMIDINE_CATABOLISM	12	0.091703	0.527361	0.29692	0.999996	369	4	0.70878	0.106144	0.78317	0.998352	1007	0
REACTOME_PRESYNAPTIC_NICOTINIC_ACETYLCHOLINE_RECEPTORS	12	0.19084	0.328799	0.46903	0.999996	580	2	0.70878	0.106144	0.78317	0.998352	1008	0
REACTOME_SULFUR_AMINO_ACID_METABOLISM	24	0.12453	0.442565	0.36094	0.999996	438	6	0.71092	0.105296	0.7847	0.998352	1009	1
PID_TRKR_PATHWAY	59	0.091338	0.528518	0.29613	0.999996	366	10	0.71215	0.104848	0.78551	0.998352	1010	3
SA_G2_AND_M_PHASES	8	0.43933	0.140838	0.72304	0.999996	848	1	0.71297	0.104528	0.78609	0.998352	1011	0
REACTOME_ACTIVATION_OF_CHAPERONE_GENES_BY_ATF6_ALPHA	9	0.95954	0.00934597	0.97871	0.999996	1176	0	0.71387	0.104174	0.78673	0.998352	1012	0
KEGG_GLYCOSAMINOGLYCAN_BIOSYNTHESIS_CHONDROITIN_SULFATE	22	0.0041897	1.56514	0.027218	0.48231	75	8	0.71954	0.102126	0.79045	0.998352	1013	1
KEGG_INOSITOL_PHOSPHATE_METABOLISM	52	0.055685	0.678609	0.2096	0.999996	271	13	0.72128	0.101439	0.7917	0.998352	1014	2
REACTOME_HS_GAG_DEGRADATION	20	0.066074	0.624519	0.2374	0.999996	302	6	0.72174	0.101247	0.79205	0.998352	1015	1
PID_RB_1PATHWAY	62	0.88437	0.023407	0.94753	0.999996	1114	6	0.72398	0.100513	0.79339	0.998352	1016	3
PID_IFNG_PATHWAY	40	0.6383	0.0729686	0.84534	0.999996	986	5	0.7243	0.100371	0.79365	0.998352	1017	2
PID_RETINOIC_ACID_PATHWAY	30	0.83306	0.0323912	0.92813	0.999996	1089	3	0.72569	0.0998952	0.79452	0.998352	1018	1
PID_P38_ALPHA_BETA_DOWNSTREAM_PATHWAY	37	0.11564	0.462571	0.34469	0.999996	422	9	0.72788	0.099076	0.79602	0.998352	1019	2
KEGG_LEISHMANIA_INFECTION	52	0.42086	0.149752	0.70835	0.999996	833	8	0.72883	0.098727	0.79666	0.998352	1020	2
BIOCARTA_AMI_PATHWAY	19	0.077924	0.574743	0.26623	0.999996	330	4	0.72929	0.0985362	0.79701	0.998352	1021	1
REACTOME_MYOGENESIS	26	0.015252	1.1033	0.078832	0.756357	138	8	0.73026	0.098155	0.79771	0.998352	1022	1
REACTOME_PURINE_METABOLISM	32	0.06026	0.653412	0.22212	0.999996	290	6	0.73622	0.0959285	0.80181	0.998352	1023	1
KEGG_TASTE_TRANSDUCTION	26	0.0012735	2.00908	0.009793	0.276912	47	11	0.73699	0.0956199	0.80238	0.998352	1024	1
REACTOME_SEMA3A_PLEXIN_REPULSION_SIGNALING_BY_INHIBITING_INTEGRIN_ADHESION	13	0.48791	0.12044	0.75781	0.999996	888	2	0.73723	0.0955279	0.80255	0.998352	1025	0
REACTOME_SEMA3A_PAK_DEPENDENT_AXON_REPULSION	13	0.33771	0.195064	0.63817	0.999996	764	3	0.73723	0.0955279	0.80255	0.998352	1026	0
REACTOME_COMMON_PATHWAY	13	0.1973	0.320191	0.47842	0.999996	587	3	0.73723	0.0955279	0.80255	0.998352	1027	0
REACTOME_ACTIVATION_OF_RAC	13	0.88406	0.0234483	0.94744	0.999996	1111	1	0.73723	0.0955279	0.80255	0.998352	1028	0
SA_G1_AND_S_PHASES	13	0.6056	0.081912	0.82811	0.999996	967	1	0.73723	0.0955279	0.80255	0.998352	1029	0
SA_MMP_CYTOKINE_CONNECTION	13	0.39406	0.162879	0.68726	0.999996	808	2	0.73723	0.0955279	0.80255	0.998352	1030	0
REACTOME_ADENYLATE_CYCLASE_INHIBITORY_PATHWAY	13	0.11479	0.464478	0.34318	0.999996	420	3	0.73723	0.0955279	0.80255	0.998352	1031	0
BIOCARTA_WNT_PATHWAY	25	0.62041	0.0778768	0.83584	0.999996	975	2	0.73739	0.0954738	0.80265	0.998352	1032	1
REACTOME_GLYCOPROTEIN_HORMONES	9	0.056864	0.671784	0.21292	0.999996	275	4	0.74123	0.093956	0.80546	0.998352	1033	0
PID_THROMBIN_PAR1_PATHWAY	42	0.44865	0.136552	0.73021	0.999996	853	7	0.7451	0.092508	0.80815	0.998352	1034	2
ST_DIFFERENTIATION_PATHWAY_IN_PC12_CELLS	42	0.0021366	1.80905	0.015522	0.349639	59	13	0.7451	0.092508	0.80815	0.998352	1035	2
REACTOME_KERATAN_SULFATE_BIOSYNTHESIS	25	0.042366	0.764573	0.17196	0.971199	235	7	0.74808	0.0915364	0.80996	0.998352	1036	1
KEGG_TYROSINE_METABOLISM	37	0.056932	0.671396	0.21311	0.999996	276	9	0.74885	0.0912738	0.81045	0.998352	1037	2
REACTOME_CHONDROITIN_SULFATE_DERMATAN_SULFATE_METABOLISM	47	0.0029346	1.69415	0.020223	0.401138	67	14	0.74894	0.0912577	0.81048	0.998352	1038	2
KEGG_PRION_DISEASES	33	0.19331	0.32535	0.47277	0.999996	583	8	0.75026	0.0907971	0.81134	0.998352	1039	1
REACTOME_TRAFFICKING_AND_PROCESSING_OF_ENDOSOMAL_TLR	10	0.88255	0.0237096	0.94687	0.999996	1110	0	0.75101	0.0905082	0.81188	0.998352	1040	0
REACTOME_PHOSPHOLIPID_METABOLISM	185	0.022865	0.961976	0.10915	0.853262	170	40	0.75315	0.0897813	0.81324	0.998352	1041	11
REACTOME_APOPTOTIC_CLEAVAGE_OF_CELL_ADHESION_PROTEINS	10	0.0036023	1.61858	0.024067	0.450495	71	5	0.75403	0.0894396	0.81388	0.998352	1042	0
REACTOME_FATTY_ACYL_COA_BIOSYNTHESIS	18	0.31178	0.212745	0.61271	0.999996	731	3	0.75414	0.0893863	0.81398	0.998352	1043	0
REACTOME_SIGNALING_BY_TGF_BETA_RECEPTOR_COMPLEX	59	0.2824	0.234786	0.58239	0.999996	697	8	0.7543	0.0893062	0.81413	0.998352	1044	2
REACTOME_G2_M_DNA_DAMAGE_CHECKPOINT	9	0.99402	0.0017363	0.99601	0.999996	1231	0	0.75443	0.0892849	0.81417	0.998352	1045	0
ST_P38_MAPK_PATHWAY	37	0.11178	0.471778	0.33746	0.999996	412	10	0.75591	0.0887252	0.81522	0.998352	1046	1
KEGG_LYSOSOME	115	0.032624	0.847314	0.14213	0.902036	208	21	0.75737	0.0881555	0.81629	0.998352	1047	6
REACTOME_DEFENSINS	8	0.10393	0.492346	0.32185	0.999996	397	1	0.7581	0.0879534	0.81667	0.998352	1048	0
BIOCARTA_CREB_PATHWAY	25	0.75081	0.0477502	0.89588	0.999996	1034	3	0.7587	0.0877195	0.81711	0.998352	1049	1
PID_INSULIN_GLUCOSE_PATHWAY	23	0.91515	0.0179414	0.95953	0.999996	1143	2	0.75938	0.0874751	0.81757	0.998352	1050	1
REACTOME_BASE_FREE_SUGAR_PHOSPHATE_REMOVAL_VIA_THE_SINGLE_NUCLEOTIDE_REPLACEMENT_PATHWAY	10	0.12023	0.451942	0.35323	0.999996	431	1	0.76055	0.0870821	0.81831	0.998352	1051	0
REACTOME_NCAM1_INTERACTIONS	39	8.4131e-06	4.25278	5.5875e-05	0.00526	14	19	0.76153	0.0867797	0.81888	0.998352	1052	2
KEGG_PENTOSE_PHOSPHATE_PATHWAY	24	0.62143	0.0775964	0.83638	0.999996	977	4	0.7626	0.0862921	0.8198	0.998352	1053	1
KEGG_STEROID_BIOSYNTHESIS	14	0.14592	0.399321	0.39873	0.999996	494	4	0.7629	0.0861809	0.82001	0.998352	1054	0
REACTOME_METABOLISM_OF_PORPHYRINS	14	0.28434	0.233253	0.58445	0.999996	702	3	0.7629	0.0861809	0.82001	0.998352	1055	0
BIOCARTA_ERYTH_PATHWAY	14	0.10369	0.493076	0.32131	0.999996	395	3	0.7629	0.0861809	0.82001	0.998352	1056	0
REACTOME_ACETYLCHOLINE_BINDING_AND_DOWNSTREAM_EVENTS	14	0.24152	0.270738	0.53612	0.999996	650	3	0.7629	0.0861809	0.82001	0.998352	1057	0
REACTOME_REGULATION_OF_AMPK_ACTIVITY_VIA_LKB1	14	0.91309	0.0183399	0.95865	0.999996	1139	1	0.7629	0.0861809	0.82001	0.998352	1058	0
REACTOME_CRMPS_IN_SEMA3A_SIGNALING	14	0.15387	0.385198	0.41191	0.999996	518	4	0.7629	0.0861809	0.82001	0.998352	1059	0
REACTOME_TRANSPORT_OF_VITAMINS_NUCLEOSIDES_AND_RELATED_MOLECULES	28	0.0023216	1.78315	0.016476	0.353162	62	7	0.76418	0.0857627	0.8208	0.998352	1060	1
REACTOME_DOWNREGULATION_OF_SMAD2_3_SMAD4_TRANSCRIPTIONAL_ACTIVITY	18	0.50707	0.11294	0.77101	0.999996	900	2	0.76544	0.085292	0.82169	0.998352	1061	0
PID_PI3K_PLC_TRK_PATHWAY	34	0.07458	0.588162	0.25813	0.999996	326	5	0.76579	0.0852074	0.82185	0.998352	1062	1
PID_AR_PATHWAY	57	0.12598	0.439352	0.36362	0.999996	439	9	0.76718	0.0846846	0.82284	0.998352	1063	3
PID_SYNDECAN_1_PATHWAY	44	0.00048353	2.37159	0.0042502	0.148642	38	18	0.76755	0.0845474	0.8231	0.998352	1064	2
REACTOME_EXTRACELLULAR_MATRIX_ORGANIZATION	80	5.4906e-05	3.26156	0.00054757	0.033078	22	30	0.76911	0.0839463	0.82424	0.998352	1065	2
PID_CMYB_PATHWAY	77	0.031798	0.855239	0.13956	0.900389	206	16	0.77117	0.0832093	0.82564	0.998352	1066	3
REACTOME_YAP1_AND_WWTR1_TAZ_STIMULATED_GENE_EXPRESSION	23	0.43716	0.141818	0.72141	0.999996	846	4	0.77124	0.0831882	0.82568	0.998352	1067	1
PID_ALK2_PATHWAY	11	0.015708	1.09088	0.081119	0.764903	140	1	0.77176	0.0830357	0.82597	0.998352	1068	0
BIOCARTA_VITCB_PATHWAY	11	0.045882	0.739523	0.18217	0.974992	246	2	0.77502	0.0818753	0.82818	0.998352	1069	0
KEGG_GALACTOSE_METABOLISM	25	0.29996	0.22127	0.6008	0.999996	719	6	0.77641	0.0813669	0.82915	0.998352	1070	1
REACTOME_ACTIVATION_OF_THE_AP1_FAMILY_OF_TRANSCRIPTION_FACTORS	10	0.27792	0.238583	0.57732	0.999996	695	3	0.77732	0.0810737	0.82971	0.998352	1071	0
REACTOME_METABOLISM_OF_NUCLEOTIDES	69	0.061681	0.64568	0.22611	0.999996	294	12	0.77771	0.0809324	0.82998	0.998352	1072	2
REACTOME_TETRAHYDROBIOPTERIN_BH4_SYNTHESIS_RECYCLING_SALVAGE_AND_REGULATION	12	0.9901	0.00282776	0.99351	0.999996	1224	0	0.77779	0.0808853	0.83007	0.998352	1073	0
BIOCARTA_GLEEVEC_PATHWAY	22	0.15585	0.38169	0.41525	0.999996	521	4	0.77919	0.0804303	0.83094	0.998352	1074	1
REACTOME_CTLA4_INHIBITORY_SIGNALING	21	0.47387	0.126069	0.74805	0.999996	876	4	0.78077	0.0798401	0.83207	0.998352	1075	1
REACTOME_STRIATED_MUSCLE_CONTRACTION	27	0.042257	0.76523	0.1717	0.971199	234	6	0.78195	0.0794593	0.8328	0.998352	1076	1
REACTOME_ACTIVATION_OF_CHAPERONES_BY_ATF6_ALPHA	11	0.96991	0.00726538	0.98341	0.999996	1189	0	0.78333	0.0789642	0.83375	0.998352	1077	0
REACTOME_CREB_PHOSPHORYLATION_THROUGH_THE_ACTIVATION_OF_RAS	25	0.1882	0.332314	0.46525	0.999996	575	5	0.7837	0.0788287	0.83401	0.998352	1078	1
REACTOME_AMINE_LIGAND_BINDING_RECEPTORS	34	0.00028385	2.57094	0.0026857	0.111541	32	9	0.78463	0.0784384	0.83476	0.998352	1079	1
KEGG_DRUG_METABOLISM_OTHER_ENZYMES	28	0.0015197	1.93349	0.011655	0.296749	52	11	0.78477	0.0783915	0.83485	0.998352	1080	1
BIOCARTA_IL5_PATHWAY	8	0.10393	0.492346	0.32185	0.999996	396	2	0.78492	0.0783343	0.83496	0.998352	1081	0
BIOCARTA_CDMAC_PATHWAY	15	0.68541	0.0618056	0.86735	0.999996	1004	2	0.78607	0.0779756	0.83565	0.998352	1082	0
REACTOME_TRAFFICKING_OF_GLUR2_CONTAINING_AMPA_RECEPTORS	15	0.35158	0.186379	0.65106	0.999996	775	2	0.78607	0.0779756	0.83565	0.998352	1083	0
KEGG_TERPENOID_BACKBONE_BIOSYNTHESIS	15	0.102	0.497696	0.31791	0.999996	391	4	0.78607	0.0779756	0.83565	0.998352	1084	0
KEGG_ASTHMA	15	0.54548	0.0995837	0.79509	0.999996	929	1	0.78607	0.0779756	0.83565	0.998352	1085	0
PID_ERBB_NETWORK_PATHWAY	15	0.026337	0.915889	0.12137	0.88365	182	6	0.78607	0.0779756	0.83565	0.998352	1086	0
REACTOME_RECRUITMENT_OF_NUMA_TO_MITOTIC_CENTROSOMES	10	0.9996	0.000138996	0.99968	0.999996	1275	0	0.78991	0.0765591	0.83838	0.998352	1087	0
PID_P38_GAMMA_DELTA_PATHWAY	11	0.18774	0.333061	0.46445	0.999996	574	2	0.79245	0.0757362	0.83997	0.998352	1088	0
KEGG_VIRAL_MYOCARDITIS	50	0.4591	0.131808	0.73823	0.999996	862	8	0.79347	0.0754003	0.84062	0.998352	1089	2
BIOCARTA_NFKB_PATHWAY	23	0.16084	0.373413	0.42324	0.999996	538	4	0.79384	0.075297	0.84082	0.998352	1090	1
PID_ATF2_PATHWAY	56	0.31147	0.212944	0.61243	0.999996	729	11	0.79431	0.0751627	0.84108	0.998352	1091	1
KEGG_PARKINSONS_DISEASE	108	0.71853	0.0544822	0.8821	0.999996	1016	10	0.79551	0.0746724	0.84203	0.998352	1092	4
REACTOME_ABC_FAMILY_PROTEINS_MEDIATED_TRANSPORT	29	0.00037043	2.47223	0.0033711	0.121086	37	11	0.79592	0.0745332	0.8423	0.998352	1093	1
REACTOME_CA_DEPENDENT_EVENTS	28	0.13969	0.4109	0.38824	0.999996	482	7	0.79654	0.0742961	0.84276	0.998352	1094	1
REACTOME_GLYCOSAMINOGLYCAN_METABOLISM	107	2.404e-05	3.5098	0.00030917	0.022147	18	31	0.79933	0.0733181	0.84466	0.998352	1095	5
REACTOME_REGULATION_OF_HYPOXIA_INDUCIBLE_FACTOR_HIF_BY_OXYGEN	20	0.16216	0.371111	0.42549	0.999996	540	3	0.80035	0.0729583	0.84536	0.998352	1096	0
KEGG_BLADDER_CANCER	38	0.1734	0.353028	0.44358	0.999996	556	9	0.80255	0.0721781	0.84688	0.998352	1097	1
BIOCARTA_SPRY_PATHWAY	16	0.28356	0.233855	0.58364	0.999996	700	3	0.80697	0.0704687	0.85022	0.998352	1098	0
BIOCARTA_RELA_PATHWAY	16	0.39842	0.160654	0.69079	0.999996	811	2	0.80697	0.0704687	0.85022	0.998352	1099	0
BIOCARTA_IL22BP_PATHWAY	16	0.057665	0.66742	0.21507	0.999996	279	4	0.80697	0.0704687	0.85022	0.998352	1100	0
REACTOME_PEPTIDE_HORMONE_BIOSYNTHESIS	11	0.017744	1.04847	0.08944	0.792442	150	5	0.80837	0.0699633	0.85121	0.998352	1101	0
REACTOME_SIGNALING_BY_ERBB2	94	0.14772	0.395936	0.40185	0.999996	499	19	0.80882	0.069846	0.85144	0.998352	1102	4
KEGG_INSULIN_SIGNALING_PATHWAY	132	0.41685	0.15178	0.70505	0.999996	827	25	0.81052	0.0691375	0.85283	0.998352	1103	6
SIG_CHEMOTAXIS	44	0.31745	0.208688	0.61846	0.999996	740	9	0.81307	0.0682371	0.8546	0.998352	1104	1
REACTOME_POL_SWITCHING	13	0.98685	0.00360655	0.99173	0.999996	1218	0	0.81497	0.0675871	0.85588	0.998352	1105	0
REACTOME_RESOLUTION_OF_AP_SITES_VIA_THE_SINGLE_NUCLEOTIDE_REPLACEMENT_PATHWAY	12	0.14248	0.405508	0.39309	0.999996	487	1	0.82009	0.0656935	0.85962	0.998352	1106	0
BIOCARTA_SRCRPTP_PATHWAY	11	0.79044	0.0401338	0.91173	0.999996	1062	1	0.82026	0.065643	0.85972	0.998352	1107	0
BIOCARTA_AKAP95_PATHWAY	11	0.4619	0.130674	0.74016	0.999996	866	2	0.82026	0.065643	0.85972	0.998352	1108	0
PID_EPHA_FWDPATHWAY	34	0.22403	0.288606	0.51451	0.999996	624	6	0.82046	0.065542	0.85992	0.998352	1109	1
ST_INTERFERON_GAMMA_PATHWAY	8	0.1308	0.428909	0.37247	0.999996	449	2	0.82134	0.0652289	0.86054	0.998352	1110	0
REACTOME_NEGATIVE_REGULATION_OF_THE_PI3K_AKT_NETWORK	7	0.046258	0.737003	0.18323	0.974992	249	3	0.82174	0.0650877	0.86082	0.998352	1111	0
REACTOME_MRNA_DECAY_BY_3_TO_5_EXORIBONUCLEASE	10	0.794	0.0395054	0.91305	0.999996	1065	1	0.82221	0.0648859	0.86122	0.998352	1112	0
REACTOME_TCA_CYCLE_AND_RESPIRATORY_ELECTRON_TRANSPORT	111	0.73883	0.050132	0.89098	0.999996	1027	5	0.82226	0.0648708	0.86125	0.998352	1113	3
ST_MYOCYTE_AD_PATHWAY	27	0.0099977	1.25485	0.05561	0.651152	112	6	0.82355	0.064397	0.86219	0.998352	1114	1
ST_GRANULE_CELL_SURVIVAL_PATHWAY	27	0.039252	0.789093	0.16252	0.95573	226	9	0.82355	0.064397	0.86219	0.998352	1115	1
REACTOME_PURINE_SALVAGE	12	0.42152	0.149446	0.70885	0.999996	834	2	0.82562	0.0636572	0.86366	0.998352	1116	0
REACTOME_SYNTHESIS_AND_INTERCONVERSION_OF_NUCLEOTIDE_DI_AND_TRIPHOSPHATES	17	0.31565	0.210046	0.61653	0.999996	737	1	0.82583	0.0635717	0.86383	0.998352	1117	0
BIOCARTA_IL10_PATHWAY	17	0.55969	0.0949871	0.80355	0.999996	938	2	0.82583	0.0635717	0.86383	0.998352	1118	0
SA_PTEN_PATHWAY	17	0.208	0.306977	0.4932	0.999996	603	4	0.82583	0.0635717	0.86383	0.998352	1119	0
BIOCARTA_IL7_PATHWAY	17	0.10058	0.501469	0.31516	0.999996	387	4	0.82583	0.0635717	0.86383	0.998352	1120	0
PID_BETA_CATENIN_DEG_PATHWAY	17	0.081155	0.562836	0.27363	0.999996	342	3	0.82583	0.0635717	0.86383	0.998352	1121	0
BIOCARTA_GABA_PATHWAY	10	0.75845	0.0461968	0.89909	0.999996	1044	1	0.83036	0.062031	0.8669	0.998352	1122	0
PID_REELIN_PATHWAY	29	0.22902	0.283221	0.52093	0.999996	629	5	0.8307	0.0619108	0.86714	0.998352	1123	1
REACTOME_IRAK2_MEDIATED_ACTIVATION_OF_TAK1_COMPLEX_UPON_TLR7_8_OR_9_STIMULATION	7	0.78785	0.0406199	0.91071	0.999996	1060	0	0.83608	0.059912	0.87114	0.998352	1124	0
KEGG_ACUTE_MYELOID_LEUKEMIA	55	0.31437	0.210899	0.61532	0.999996	735	11	0.83829	0.0590902	0.87279	0.998352	1125	2
PID_PDGFRB_PATHWAY	127	0.19835	0.318867	0.47988	0.999996	588	19	0.83884	0.0589261	0.87312	0.998352	1126	6
PID_ALK1_PATHWAY	26	0.036732	0.809388	0.1551	0.941204	219	7	0.84039	0.0582998	0.87438	0.998352	1127	1
REACTOME_REGULATION_OF_SIGNALING_BY_CBL	18	0.13145	0.427558	0.37363	0.999996	452	2	0.84284	0.0573075	0.87638	0.998352	1128	0
REACTOME_SYNTHESIS_OF_PC	18	0.61604	0.0790423	0.8336	0.999996	971	3	0.84284	0.0573075	0.87638	0.998352	1129	0
BIOCARTA_MEF2D_PATHWAY	18	0.034121	0.833333	0.14678	0.907322	215	3	0.84284	0.0573075	0.87638	0.998352	1130	0
REACTOME_ACTIVATED_AMPK_STIMULATES_FATTY_ACID_OXIDATION_IN_MUSCLE	18	0.31178	0.212745	0.61271	0.999996	730	1	0.84284	0.0573075	0.87638	0.998352	1131	0
BIOCARTA_NDKDYNAMIN_PATHWAY	18	0.63498	0.0738274	0.84367	0.999996	983	2	0.84284	0.0573075	0.87638	0.998352	1132	0
KEGG_WNT_SIGNALING_PATHWAY	141	0.14958	0.392416	0.40512	0.999996	502	27	0.84439	0.0567083	0.87759	0.998352	1133	6
PID_MYC_PATHWAY	24	0.81318	0.0361036	0.92023	0.999996	1075	3	0.84467	0.056649	0.87771	0.998352	1134	0
REACTOME_CIRCADIAN_CLOCK	49	0.39048	0.164792	0.68424	0.999996	807	9	0.84563	0.0562978	0.87842	0.998352	1135	2
BIOCARTA_RB_PATHWAY	12	0.88961	0.0224227	0.94968	0.999996	1118	1	0.84622	0.0560704	0.87888	0.998352	1136	0
BIOCARTA_GLYCOLYSIS_PATHWAY	9	0.83723	0.0316618	0.92969	0.999996	1091	1	0.84712	0.0557444	0.87954	0.998352	1137	0
BIOCARTA_FEEDER_PATHWAY	9	0.50982	0.11195	0.77277	0.999996	903	2	0.84712	0.0557444	0.87954	0.998352	1138	0
REACTOME_CELL_SURFACE_INTERACTIONS_AT_THE_VASCULAR_WALL	79	0.21487	0.298916	0.50244	0.999996	612	13	0.84752	0.0555667	0.8799	0.998352	1139	3
KEGG_NEUROACTIVE_LIGAND_RECEPTOR_INTERACTION	256	8.7835e-06	4.19842	6.3325e-05	0.00526	15	69	0.84889	0.0551424	0.88076	0.998352	1140	12
REACTOME_IL_6_SIGNALING	9	0.40645	0.156786	0.69697	0.999996	818	1	0.85335	0.0535183	0.88406	0.998352	1141	0
ST_STAT3_PATHWAY	9	0.022274	0.970211	0.1071	0.853262	166	4	0.85335	0.0535183	0.88406	0.998352	1142	0
REACTOME_PECAM1_INTERACTIONS	10	0.38971	0.165236	0.68354	0.999996	805	2	0.85353	0.0534593	0.88418	0.998352	1143	0
REACTOME_SIGNALING_BY_PDGF	116	0.019987	1.00808	0.098157	0.820443	159	25	0.85398	0.0532973	0.88451	0.998352	1144	5
PID_HDAC_CLASSIII_PATHWAY	24	0.7686	0.0442113	0.90321	0.999996	1050	2	0.85565	0.0526937	0.88574	0.998352	1145	0
BIOCARTA_P53_PATHWAY	15	0.81622	0.0355612	0.92138	0.999996	1078	1	0.85727	0.0520911	0.88697	0.998352	1146	0
REACTOME_CREATION_OF_C4_AND_C2_ACTIVATORS	8	0.010875	1.22348	0.059775	0.651152	122	3	0.8575	0.0519883	0.88718	0.998352	1147	0
REACTOME_RESPIRATORY_ELECTRON_TRANSPORT	62	1	0	1	0.999996	1316	0	0.85751	0.0519785	0.8872	0.998352	1148	1
REACTOME_REGULATION_OF_IFNG_SIGNALING	13	0.2183	0.294932	0.50707	0.999996	619	2	0.8581	0.0517778	0.88761	0.998352	1149	0
BIOCARTA_ARENRF2_PATHWAY	13	0.33257	0.198377	0.63332	0.999996	761	3	0.8581	0.0517778	0.88761	0.998352	1150	0
BIOCARTA_ATRBRCA_PATHWAY	19	0.32698	0.202144	0.62785	0.999996	754	1	0.8582	0.0517485	0.88767	0.998352	1151	0
BIOCARTA_TGFB_PATHWAY	19	0.32067	0.206552	0.62151	0.999996	751	4	0.8582	0.0517485	0.88767	0.998352	1152	0
REACTOME_ENOS_ACTIVATION_AND_REGULATION	19	0.9779	0.00556406	0.98727	0.999996	1204	1	0.8582	0.0517485	0.88767	0.998352	1153	0
REACTOME_CHOLESTEROL_BIOSYNTHESIS	19	0.016203	1.07969	0.083235	0.768186	144	7	0.8582	0.0517485	0.88767	0.998352	1154	0
REACTOME_SIGNALING_BY_HIPPO	19	0.13426	0.421693	0.37871	0.999996	466	5	0.8582	0.0517485	0.88767	0.998352	1155	0
PID_ARF_3PATHWAY	19	0.22943	0.282804	0.52143	0.999996	631	1	0.8582	0.0517485	0.88767	0.998352	1156	0
KEGG_OXIDATIVE_PHOSPHORYLATION	111	0.73883	0.050132	0.89098	0.999996	1026	6	0.86118	0.0507076	0.8898	0.998352	1157	3
REACTOME_IMMUNOREGULATORY_INTERACTIONS_BETWEEN_A_LYMPHOID_AND_A_NON_LYMPHOID_CELL	42	0.45414	0.134056	0.73442	0.999996	859	4	0.86587	0.0490173	0.89327	0.998352	1158	1
BIOCARTA_RHO_PATHWAY	30	0.092791	0.523618	0.29949	0.999996	372	7	0.86637	0.0488325	0.89365	0.998352	1159	1
PID_ILK_PATHWAY	44	0.48683	0.120881	0.75704	0.999996	885	8	0.87039	0.0473964	0.89661	0.998352	1160	1
PID_WNT_CANONICAL_PATHWAY	20	0.043499	0.756416	0.17522	0.974992	237	4	0.87205	0.0467672	0.89791	0.998352	1161	0
BIOCARTA_HER2_PATHWAY	20	0.051934	0.699665	0.19968	0.999996	264	4	0.87205	0.0467672	0.89791	0.998352	1162	0
BIOCARTA_AKT_PATHWAY	20	0.47874	0.124106	0.75144	0.999996	880	3	0.87205	0.0467672	0.89791	0.998352	1163	0
BIOCARTA_EGF_PATHWAY	30	0.17331	0.353165	0.44344	0.999996	554	4	0.87251	0.0466269	0.8982	0.998352	1164	1
REACTOME_RESOLUTION_OF_AP_SITES_VIA_THE_MULTIPLE_NUCLEOTIDE_PATCH_REPLACEMENT_PATHWAY	16	0.18532	0.336422	0.46087	0.999996	571	1	0.87464	0.0459216	0.89966	0.998352	1165	0
PID_RAC1_PATHWAY	53	0.16031	0.374348	0.42233	0.999996	536	9	0.87472	0.0458878	0.89973	0.998352	1166	2
BIOCARTA_TRKA_PATHWAY	11	0.038698	0.793525	0.16087	0.95573	222	2	0.87514	0.0457285	0.90006	0.998352	1167	0
REACTOME_AKT_PHOSPHORYLATES_TARGETS_IN_THE_CYTOSOL	12	0.74547	0.0487937	0.89373	0.999996	1031	1	0.87723	0.0449283	0.90172	0.998352	1168	0
ST_ADRENERGIC	33	0.074222	0.589712	0.25721	0.999996	323	9	0.87999	0.0439661	0.90372	0.998352	1169	1
BIOCARTA_PDGF_PATHWAY	31	0.016642	1.07001	0.085112	0.769482	147	6	0.88097	0.0436202	0.90444	0.998352	1170	1
REACTOME_GABA_A_RECEPTOR_ACTIVATION	12	0.66778	0.0659563	0.8591	0.999996	1001	1	0.88103	0.0435866	0.90451	0.998352	1171	0
REACTOME_FORMATION_OF_FIBRIN_CLOT_CLOTTING_CASCADE	31	0.13578	0.418802	0.38124	0.999996	472	6	0.8814	0.0434954	0.9047	0.998352	1172	1
KEGG_ENDOMETRIAL_CANCER	50	0.2152	0.298553	0.50286	0.999996	614	11	0.88171	0.043409	0.90488	0.998352	1173	1
REACTOME_DESTABILIZATION_OF_MRNA_BY_BRF1	16	0.92017	0.0171049	0.96138	0.999996	1145	1	0.88217	0.0432555	0.9052	0.998352	1174	0
REACTOME_DESTABILIZATION_OF_MRNA_BY_TRISTETRAPROLIN_TTP	16	0.68062	0.0628082	0.86535	0.999996	1003	2	0.88217	0.0432555	0.9052	0.998352	1175	0
REACTOME_CD28_DEPENDENT_PI3K_AKT_SIGNALING	21	0.75754	0.0463804	0.89871	0.999996	1042	2	0.88455	0.042431	0.90692	0.998352	1176	0
REACTOME_ERK_MAPK_TARGETS	21	0.14064	0.409136	0.38982	0.999996	484	5	0.88455	0.042431	0.90692	0.998352	1177	0
REACTOME_SIGNALING_BY_NOTCH2	12	0.11144	0.472628	0.3368	0.999996	410	4	0.88743	0.0413931	0.90909	0.998352	1178	0
REACTOME_SIGNALING_BY_NOTCH3	12	0.046669	0.734239	0.1844	0.974992	251	5	0.88743	0.0413931	0.90909	0.998352	1179	0
REACTOME_IONOTROPIC_ACTIVITY_OF_KAINATE_RECEPTORS	10	0.12965	0.431376	0.37036	0.999996	447	2	0.88887	0.0408966	0.91013	0.998352	1180	0
BIOCARTA_BCELLSURVIVAL_PATHWAY	16	0.14077	0.408947	0.38999	0.999996	485	4	0.89009	0.0404626	0.91104	0.998352	1181	0
REACTOME_GAP_JUNCTION_DEGRADATION	9	0.97153	0.00694753	0.98413	0.999996	1194	0	0.89109	0.040129	0.91174	0.998352	1182	0
REACTOME_SYNTHESIS_OF_PIPS_AT_THE_LATE_ENDOSOME_MEMBRANE	10	0.15724	0.379302	0.41754	0.999996	526	2	0.89187	0.0398766	0.91227	0.998352	1183	0
REACTOME_IL_7_SIGNALING	11	0.17199	0.355217	0.44135	0.999996	552	2	0.89475	0.0388495	0.91443	0.998352	1184	0
REACTOME_AMINE_DERIVED_HORMONES	15	0.024193	0.942714	0.1141	0.870636	174	6	0.89492	0.0387925	0.91455	0.998352	1185	0
PID_HEDGEHOG_2PATHWAY	22	0.026421	0.914781	0.12168	0.88365	183	7	0.89583	0.038465	0.91524	0.998352	1186	0
BIOCARTA_CTCF_PATHWAY	22	0.03117	0.861824	0.13746	0.891162	205	5	0.89583	0.038465	0.91524	0.998352	1187	0
BIOCARTA_RAS_PATHWAY	22	0.19135	0.328198	0.46968	0.999996	582	5	0.89583	0.038465	0.91524	0.998352	1188	0
BIOCARTA_PGC1A_PATHWAY	22	0.66488	0.0666038	0.85782	0.999996	1000	3	0.89583	0.038465	0.91524	0.998352	1189	0
BIOCARTA_BCR_PATHWAY	33	0.061664	0.645795	0.22605	0.999996	293	8	0.89624	0.0383132	0.91556	0.998352	1190	1
BIOCARTA_IL1R_PATHWAY	33	0.19015	0.329634	0.46813	0.999996	578	7	0.89624	0.0383132	0.91556	0.998352	1191	1
REACTOME_SIGNAL_ATTENUATION	12	0.24602	0.266578	0.54128	0.999996	657	2	0.89666	0.0381567	0.91589	0.998352	1192	0
REACTOME_SPRY_REGULATION_OF_FGF_SIGNALING	12	0.56063	0.0946575	0.80416	0.999996	939	2	0.89666	0.0381567	0.91589	0.998352	1193	0
REACTOME_DOWNSTREAM_SIGNAL_TRANSDUCTION	89	0.15727	0.37925	0.41759	0.999996	527	14	0.90004	0.0368546	0.91864	0.998352	1194	3
REACTOME_PLATELET_ADHESION_TO_EXPOSED_COLLAGEN	12	0.0082903	1.32062	0.047795	0.622096	102	5	0.90026	0.0367979	0.91876	0.998352	1195	0
REACTOME_ELEVATION_OF_CYTOSOLIC_CA2_LEVELS	8	0.030889	0.86439	0.13665	0.891162	203	4	0.90328	0.0356838	0.92112	0.998352	1196	0
REACTOME_BASE_EXCISION_REPAIR	18	0.20592	0.309565	0.49027	0.999996	600	1	0.9033	0.0356696	0.92115	0.998352	1197	0
KEGG_CYSTEINE_AND_METHIONINE_METABOLISM	32	0.48523	0.121564	0.75585	0.999996	884	6	0.90516	0.0349677	0.92264	0.998352	1198	1
BIOCARTA_NTHI_PATHWAY	23	0.17336	0.353067	0.44354	0.999996	555	6	0.90601	0.0346948	0.92322	0.998352	1199	0
REACTOME_BASIGIN_INTERACTIONS	23	0.14962	0.39232	0.40521	0.999996	503	4	0.90601	0.0346948	0.92322	0.998352	1200	0
ST_INTERLEUKIN_4_PATHWAY	23	0.18026	0.343375	0.45355	0.999996	565	5	0.90601	0.0346948	0.92322	0.998352	1201	0
PID_P38_ALPHA_BETA_PATHWAY	31	0.067494	0.618145	0.24091	0.999996	305	9	0.90761	0.0342058	0.92426	0.998352	1202	0
REACTOME_SIGNAL_TRANSDUCTION_BY_L1	34	0.25224	0.260713	0.54864	0.999996	662	5	0.90925	0.0336611	0.92542	0.998352	1203	1
REACTOME_RESPIRATORY_ELECTRON_TRANSPORT_ATP_SYNTHESIS_BY_CHEMIOSMOTIC_COUPLING_AND_HEAT_PRODUCTION_BY_UNCOUPLING_PROTEINS_	77	0.60597	0.0818071	0.82831	0.999996	968	2	0.91106	0.0330702	0.92668	0.998352	1204	1
PID_LKB1_PATHWAY	45	0.93366	0.0144747	0.96722	0.999996	1152	4	0.91241	0.0325737	0.92774	0.998352	1205	1
BIOCARTA_VDR_PATHWAY	12	0.40086	0.159455	0.6927	0.999996	813	2	0.91423	0.031816	0.92936	0.998352	1206	0
BIOCARTA_CBL_PATHWAY	13	0.29547	0.224695	0.59608	0.999996	711	3	0.91446	0.0317459	0.92951	0.998352	1207	0
PID_IL5_PATHWAY	13	0.66358	0.066933	0.85717	0.999996	998	1	0.91446	0.0317459	0.92951	0.998352	1208	0
REACTOME_SEMA4D_INDUCED_CELL_MIGRATION_AND_GROWTH_CONE_COLLAPSE	24	0.52165	0.107655	0.78045	0.999996	911	3	0.91519	0.031461	0.93012	0.998352	1209	0
REACTOME_NUCLEAR_EVENTS_KINASE_AND_TRANSCRIPTION_FACTOR_ACTIVATION	24	0.15905	0.376327	0.42041	0.999996	531	5	0.91519	0.031461	0.93012	0.998352	1210	0
REACTOME_CELL_EXTRACELLULAR_MATRIX_INTERACTIONS	13	0.056789	0.672314	0.21266	0.999996	274	3	0.91769	0.0305934	0.93198	0.998352	1211	0
KEGG_PHOSPHATIDYLINOSITOL_SIGNALING_SYSTEM	72	0.15971	0.375192	0.42151	0.999996	535	17	0.91868	0.0302254	0.93277	0.998352	1212	2
PID_PI3KCI_AKT_PATHWAY	35	0.86002	0.0275935	0.93844	0.999996	1098	3	0.9198	0.0298485	0.93358	0.998352	1213	1
BIOCARTA_FCER1_PATHWAY	37	0.039212	0.789387	0.16241	0.95573	225	10	0.92116	0.0294114	0.93452	0.998352	1214	1
REACTOME_NEF_MEDIATED_DOWNREGULATION_OF_MHC_CLASS_I_COMPLEX_CELL_SURFACE_EXPRESSION	8	0.85789	0.0279546	0.93766	0.999996	1096	0	0.92158	0.0292255	0.93492	0.998352	1215	0
PID_IL4_2PATHWAY	60	0.13852	0.4133	0.3861	0.999996	478	9	0.92281	0.0287798	0.93588	0.998352	1216	1
KEGG_SELENOAMINO_ACID_METABOLISM	25	0.4488	0.136505	0.73029	0.999996	854	5	0.92348	0.028534	0.93641	0.998352	1217	0
BIOCARTA_RACCYCD_PATHWAY	25	0.90916	0.0189656	0.95727	0.999996	1132	2	0.92348	0.028534	0.93641	0.998352	1218	0
PID_LYMPH_ANGIOGENESIS_PATHWAY	25	0.072586	0.596176	0.25341	0.999996	316	7	0.92348	0.028534	0.93641	0.998352	1219	0
REACTOME_GLYCOLYSIS	25	0.82646	0.033647	0.92545	0.999996	1083	1	0.92348	0.028534	0.93641	0.998352	1220	0
BIOCARTA_GRANULOCYTES_PATHWAY	12	0.65462	0.0690561	0.85299	0.999996	995	1	0.92448	0.0281631	0.93721	0.998352	1221	0
REACTOME_DIGESTION_OF_DIETARY_CARBOHYDRATE	3	0.23339	0.278857	0.52619	0.999996	640	1	0.92564	0.0277555	0.93809	0.998352	1222	0
KEGG_COLORECTAL_CANCER	61	0.12223	0.447429	0.35692	0.999996	434	15	0.92604	0.0276213	0.93838	0.998352	1223	1
ST_JAK_STAT_PATHWAY	8	0.021374	0.984054	0.10374	0.844434	163	3	0.92605	0.0276166	0.93839	0.998352	1224	0
NABA_COLLAGENS	41	4.7665e-06	4.7299	1.8625e-05	0.001904	13	20	0.92805	0.0268629	0.94002	0.998352	1225	1
BIOCARTA_IL3_PATHWAY	14	0.28292	0.234384	0.58293	0.999996	698	2	0.9292	0.0264519	0.94091	0.998352	1226	0
PID_INSULIN_PATHWAY	43	0.022758	0.963491	0.10877	0.853262	169	8	0.93028	0.0261336	0.9416	0.998352	1227	1
REACTOME_TRAFFICKING_OF_AMPA_RECEPTORS	26	0.52807	0.105595	0.78416	0.999996	918	3	0.93095	0.0258938	0.94212	0.998352	1228	0
PID_VEGFR1_PATHWAY	26	0.41834	0.151103	0.70615	0.999996	829	3	0.93095	0.0258938	0.94212	0.998352	1229	0
PID_GLYPICAN_1PATHWAY	26	0.13902	0.412368	0.38693	0.999996	480	7	0.93095	0.0258938	0.94212	0.998352	1230	0
BIOCARTA_EPO_PATHWAY	18	0.52539	0.106477	0.78257	0.999996	913	3	0.93304	0.0251568	0.94372	0.998352	1231	0
REACTOME_PIP3_ACTIVATES_AKT_SIGNALING	27	0.4412	0.139902	0.7246	0.999996	850	4	0.9377	0.0235216	0.94728	0.998352	1232	0
REACTOME_STEROID_HORMONES	27	0.27476	0.241277	0.57375	0.999996	694	5	0.9377	0.0235216	0.94728	0.998352	1233	0
BIOCARTA_G1_PATHWAY	27	0.98515	0.00393949	0.99097	0.999996	1215	1	0.9377	0.0235216	0.94728	0.998352	1234	0
BIOCARTA_ERK5_PATHWAY	16	0.091606	0.527726	0.29667	0.999996	368	4	0.93898	0.0230588	0.94829	0.998352	1235	0
REACTOME_TRIGLYCERIDE_BIOSYNTHESIS	36	0.52635	0.106122	0.78321	0.999996	915	6	0.93955	0.0228391	0.94877	0.998352	1236	0
REACTOME_TRANSCRIPTIONAL_ACTIVITY_OF_SMAD2_SMAD3_SMAD4_HETEROTRIMER	35	0.74728	0.0485022	0.89433	0.999996	1033	3	0.94037	0.0225645	0.94937	0.998352	1237	0
REACTOME_REGULATION_OF_KIT_SIGNALING	15	0.057718	0.666996	0.21528	0.999996	280	5	0.9414	0.0221895	0.95019	0.998352	1238	0
BIOCARTA_FIBRINOLYSIS_PATHWAY	12	0.38319	0.168777	0.67799	0.999996	799	3	0.94268	0.021751	0.95115	0.998352	1239	0
REACTOME_SIGNALING_BY_EGFR_IN_CANCER	102	0.54091	0.101242	0.79206	0.999996	927	17	0.94274	0.021719	0.95122	0.998352	1240	3
REACTOME_INTERFERON_GAMMA_SIGNALING	42	0.090861	0.529884	0.2952	0.999996	364	8	0.9431	0.021573	0.95154	0.998352	1241	1
REACTOME_SEMA4D_IN_SEMAPHORIN_SIGNALING	28	0.45123	0.13543	0.7321	0.999996	856	5	0.94379	0.0212946	0.95215	0.998352	1242	0
ST_WNT_CA2_CYCLIC_GMP_PATHWAY	19	0.088599	0.537213	0.29026	0.999996	356	6	0.94458	0.0210575	0.95267	0.998352	1243	0
KEGG_RENAL_CELL_CARCINOMA	68	0.23174	0.280536	0.52416	0.999996	635	13	0.94514	0.0208752	0.95307	0.998352	1244	1
REACTOME_INITIAL_TRIGGERING_OF_COMPLEMENT	12	0.0050904	1.49645	0.031882	0.529641	80	5	0.94621	0.0204835	0.95393	0.998352	1245	0
ST_PHOSPHOINOSITIDE_3_KINASE_PATHWAY	37	0.75103	0.0477308	0.89592	0.999996	1035	3	0.94687	0.0202104	0.95453	0.998352	1246	0
KEGG_PANCREATIC_CANCER	69	0.38658	0.166859	0.68099	0.999996	800	14	0.94744	0.0199921	0.95501	0.998352	1247	1
REACTOME_ANTIGEN_ACTIVATES_B_CELL_RECEPTOR_LEADING_TO_GENERATION_OF_SECOND_MESSENGERS	29	0.10552	0.48797	0.32511	0.999996	401	8	0.94928	0.0192787	0.95658	0.998352	1248	0
REACTOME_CIRCADIAN_REPRESSION_OF_EXPRESSION_BY_REV_ERBA	22	0.23305	0.279221	0.52575	0.999996	638	5	0.94938	0.0192469	0.95665	0.998352	1249	0
BIOCARTA_INSULIN_PATHWAY	20	0.024959	0.933004	0.11668	0.876126	177	5	0.95041	0.0189066	0.9574	0.998352	1250	0
KEGG_CHRONIC_MYELOID_LEUKEMIA	71	0.56666	0.0929005	0.80742	0.999996	942	12	0.95174	0.0183626	0.9586	0.998352	1251	1
BIOCARTA_PML_PATHWAY	14	0.94526	0.0121461	0.97242	0.999996	1164	0	0.95227	0.0181633	0.95904	0.998352	1252	0
REACTOME_AMINO_ACID_SYNTHESIS_AND_INTERCONVERSION_TRANSAMINATION	16	0.30021	0.221097	0.60104	0.999996	720	3	0.95374	0.0176293	0.96022	0.998352	1253	0
REACTOME_SIGNALING_BY_SCF_KIT	72	0.65261	0.0695247	0.85207	0.999996	993	11	0.95376	0.0176202	0.96024	0.998352	1254	1
BIOCARTA_INTRINSIC_PATHWAY	23	0.093538	0.521448	0.30099	0.999996	373	5	0.95377	0.0176112	0.96026	0.998352	1255	0
REACTOME_MAPK_TARGETS_NUCLEAR_EVENTS_MEDIATED_BY_MAP_KINASES	30	0.19469	0.323508	0.47478	0.999996	584	6	0.95423	0.0174167	0.96069	0.998352	1256	0
REACTOME_NGF_SIGNALLING_VIA_TRKA_FROM_THE_PLASMA_MEMBRANE	132	0.089616	0.533785	0.29256	0.999996	363	23	0.95447	0.0173037	0.96094	0.998352	1257	4
REACTOME_NEF_MEDIATES_DOWN_MODULATION_OF_CELL_SURFACE_RECEPTORS_BY_RECRUITING_THEM_TO_CLATHRIN_ADAPTERS	18	0.09178	0.527039	0.29714	0.999996	370	2	0.95535	0.017001	0.96161	0.998352	1258	0
REACTOME_RORA_ACTIVATES_CIRCADIAN_EXPRESSION	23	0.25883	0.254792	0.55617	0.999996	676	4	0.9558	0.0168294	0.96199	0.998352	1259	0
REACTOME_SIGNALLING_BY_NGF	208	0.024343	0.940664	0.11464	0.870636	175	41	0.95585	0.0167978	0.96206	0.998352	1260	9
REACTOME_INTERFERON_ALPHA_BETA_SIGNALING	46	0.063548	0.636313	0.23104	0.999996	297	11	0.9567	0.0164459	0.96284	0.998352	1261	1
REACTOME_ROLE_OF_DCC_IN_REGULATING_APOPTOSIS	10	0.014281	1.12613	0.074794	0.746306	133	4	0.95686	0.0163918	0.96296	0.998352	1262	0
REACTOME_CD28_CO_STIMULATION	31	0.79741	0.0388923	0.91434	0.999996	1068	3	0.9587	0.0157608	0.96436	0.998352	1263	0
BIOCARTA_LAIR_PATHWAY	15	0.97331	0.00658582	0.98495	0.999996	1198	0	0.95922	0.0155717	0.96478	0.998352	1264	0
REACTOME_HEPARAN_SULFATE_HEPARIN_HS_GAG_METABOLISM	51	0.00022848	2.64283	0.002276	0.100128	29	17	0.96169	0.0147757	0.96655	0.998352	1265	1
REACTOME_GROWTH_HORMONE_RECEPTOR_SIGNALING	21	0.083076	0.556065	0.27793	0.999996	346	5	0.96224	0.0145556	0.96704	0.998352	1266	0
BIOCARTA_CELLCYCLE_PATHWAY	23	0.99297	0.00203727	0.99532	0.999996	1228	0	0.96266	0.0143894	0.96741	0.998352	1267	0
REACTOME_G1_PHASE	32	0.89875	0.0207977	0.95324	0.999996	1123	1	0.96274	0.0143715	0.96745	0.998352	1268	0
BIOCARTA_AKAP13_PATHWAY	11	0.4619	0.130674	0.74016	0.999996	867	2	0.96404	0.0138959	0.96851	0.998352	1269	0
PID_MYC_REPRESS_PATHWAY	61	0.48006	0.123563	0.75238	0.999996	881	10	0.96404	0.0138959	0.96851	0.998352	1270	1
BIOCARTA_PLATELETAPP_PATHWAY	14	0.058026	0.665205	0.21617	0.999996	281	4	0.96441	0.0137569	0.96882	0.998352	1271	0
BIOCARTA_SKP2E2F_PATHWAY	9	0.98674	0.00362407	0.99169	0.999996	1217	0	0.96455	0.0137031	0.96894	0.998352	1272	0
REACTOME_TGF_BETA_RECEPTOR_SIGNALING_IN_EMT_EPITHELIAL_TO_MESENCHYMAL_TRANSITION	13	0.019244	1.0192	0.095676	0.813479	155	4	0.96521	0.0134477	0.96951	0.998352	1273	0
REACTOME_ENDOSOMAL_SORTING_COMPLEX_REQUIRED_FOR_TRANSPORT_ESCRT	24	0.98932	0.00300702	0.9931	0.999996	1221	1	0.96548	0.0133671	0.96969	0.998352	1274	0
REACTOME_INTRINSIC_PATHWAY	17	0.13345	0.42344	0.37719	0.999996	464	4	0.96628	0.0130447	0.97041	0.998352	1275	0
KEGG_FRUCTOSE_AND_MANNOSE_METABOLISM	33	0.57561	0.0902889	0.81229	0.999996	950	6	0.96638	0.0130045	0.9705	0.998352	1276	0
REACTOME_METABOLISM_OF_STEROID_HORMONES_AND_VITAMINS_A_AND_D	33	0.38815	0.166076	0.68222	0.999996	803	6	0.96638	0.0130045	0.9705	0.998352	1277	0
PID_EPO_PATHWAY	33	0.30745	0.215811	0.6084	0.999996	724	6	0.96638	0.0130045	0.9705	0.998352	1278	0
REACTOME_SIGNALING_BY_ERBB4	80	0.29468	0.225308	0.59524	0.999996	709	14	0.96713	0.0127226	0.97113	0.998352	1279	1
BIOCARTA_LYM_PATHWAY	10	0.58766	0.0868699	0.81871	0.999996	958	1	0.96851	0.0122354	0.97222	0.998352	1280	0
REACTOME_NUCLEAR_SIGNALING_BY_ERBB4	34	0.21657	0.296846	0.50484	0.999996	617	7	0.96966	0.0118024	0.97319	0.998352	1281	0
KEGG_GLYCOSAMINOGLYCAN_BIOSYNTHESIS_HEPARAN_SULFATE	26	8.809e-05	3.05413	0.00088282	0.046931	25	11	0.97057	0.0114812	0.97391	0.998352	1282	0
REACTOME_COLLAGEN_FORMATION	55	2.8023e-07	5.42887	3.725e-06	0.00045	6	27	0.97071	0.0114321	0.97402	0.998352	1283	1
SIG_PIP3_SIGNALING_IN_B_LYMPHOCYTES	35	0.12717	0.436875	0.3657	0.999996	443	8	0.97263	0.0107816	0.97548	0.998352	1284	0
REACTOME_SMAD2_SMAD3_SMAD4_HETEROTRIMER_REGULATES_TRANSCRIPTION	24	0.97187	0.0069034	0.98423	0.999996	1196	1	0.97281	0.0107238	0.97561	0.998352	1285	0
BIOCARTA_IL6_PATHWAY	20	0.47098	0.127127	0.74623	0.999996	875	4	0.97292	0.0107015	0.97566	0.998352	1286	0
REACTOME_PI3K_AKT_ACTIVATION	36	0.085357	0.548367	0.2829	0.999996	350	7	0.9753	0.00970555	0.9779	0.998352	1287	0
REACTOME_PI3K_EVENTS_IN_ERBB4_SIGNALING	36	0.072634	0.596039	0.25349	0.999996	317	8	0.9753	0.00970555	0.9779	0.998352	1288	0
REACTOME_GAB1_SIGNALOSOME	36	0.52786	0.10564	0.78408	0.999996	917	5	0.9753	0.00970555	0.9779	0.998352	1289	0
BIOCARTA_IL2RB_PATHWAY	36	0.032331	0.850258	0.14117	0.902036	207	9	0.9753	0.00970555	0.9779	0.998352	1290	0
REACTOME_RETROGRADE_NEUROTROPHIN_SIGNALLING	13	0.005569	1.46495	0.034281	0.535632	84	3	0.97583	0.00948356	0.9784	0.998352	1291	0
PID_ERBB4_PATHWAY	37	0.066847	0.620785	0.23945	0.999996	304	10	0.97772	0.00875177	0.98005	0.998352	1292	0
BIOCARTA_MONOCYTE_PATHWAY	11	0.23808	0.274235	0.53182	0.999996	644	2	0.97772	0.00875177	0.98005	0.998352	1293	0
KEGG_OLFACTORY_TRANSDUCTION	27	0.8692	0.0260136	0.94186	0.999996	1101	2	0.97892	0.00824246	0.9812	0.998352	1294	0
BIOCARTA_ETS_PATHWAY	17	0.18332	0.339106	0.45803	0.999996	567	4	0.97892	0.00824246	0.9812	0.998352	1295	0
REACTOME_COSTIMULATION_BY_THE_CD28_FAMILY	54	0.45461	0.133795	0.73486	0.999996	860	8	0.97981	0.00788851	0.982	0.998352	1296	1
REACTOME_EGFR_DOWNREGULATION	23	0.14184	0.406836	0.39189	0.999996	486	3	0.98029	0.00770723	0.98241	0.998352	1297	0
REACTOME_HS_GAG_BIOSYNTHESIS	30	1.7762e-05	3.68852	0.00020487	0.016016	17	12	0.98289	0.0067137	0.98466	0.998352	1298	0
KEGG_TGF_BETA_SIGNALING_PATHWAY	83	0.11261	0.469711	0.33907	0.999996	414	17	0.98383	0.00636541	0.98545	0.998352	1299	2
REACTOME_SYNTHESIS_OF_PE	11	0.43092	0.144778	0.71651	0.999996	840	2	0.98396	0.00631252	0.98557	0.998352	1300	0
REACTOME_THE_ROLE_OF_NEF_IN_HIV1_REPLICATION_AND_DISEASE_PATHOGENESIS	24	0.14838	0.394641	0.40305	0.999996	501	2	0.98416	0.00625965	0.98569	0.998352	1301	0
BIOCARTA_TPO_PATHWAY	23	0.16726	0.362901	0.43361	0.999996	550	3	0.98424	0.00621559	0.98579	0.998352	1302	0
KEGG_BASE_EXCISION_REPAIR	32	0.0077864	1.34284	0.045411	0.603515	100	3	0.98428	0.00621119	0.9858	0.998352	1303	0
REACTOME_INHIBITION_OF_REPLICATION_INITIATION_OF_DAMAGED_DNA_BY_RB1_E2F1	11	0.99493	0.00151834	0.99651	0.999996	1232	0	0.98452	0.00608785	0.98608	0.998352	1304	0
KEGG_NEUROTROPHIN_SIGNALING_PATHWAY	118	0.13209	0.42627	0.37474	0.999996	459	25	0.98659	0.005309	0.98785	0.998352	1305	3
REACTOME_PI3K_EVENTS_IN_ERBB2_SIGNALING	42	0.071686	0.599929	0.25123	0.999996	314	9	0.98667	0.00529141	0.98789	0.998352	1306	0
PID_BCR_5PATHWAY	63	0.11442	0.465428	0.34243	0.999996	418	14	0.98677	0.00524306	0.988	0.998352	1307	1
PID_INTEGRIN_CS_PATHWAY	26	0.14427	0.40214	0.39615	0.999996	491	7	0.9868	0.00523426	0.98802	0.998352	1308	0
REACTOME_A_TETRASACCHARIDE_LINKER_SEQUENCE_IS_REQUIRED_FOR_GAG_SYNTHESIS	25	0.0056552	1.46016	0.034661	0.535632	86	9	0.98734	0.00503651	0.98847	0.998352	1309	0
REACTOME_NEPHRIN_INTERACTIONS	19	0.66409	0.0668013	0.85743	0.999996	999	3	0.98864	0.00449643	0.9897	0.998352	1310	0
PID_CIRCADIAN_PATHWAY	15	0.80617	0.0373419	0.91761	0.999996	1071	1	0.98874	0.00445255	0.9898	0.998352	1311	0
PID_SMAD2_3NUCLEAR_PATHWAY	81	0.14011	0.410017	0.38903	0.999996	483	19	0.98878	0.00442623	0.98986	0.998352	1312	1
PID_SYNDECAN_2_PATHWAY	30	0.02894	0.885456	0.13018	0.891162	193	10	0.98896	0.00433849	0.99006	0.998352	1313	0
PID_IL6_7_PATHWAY	45	0.39463	0.162601	0.6877	0.999996	809	6	0.99021	0.00385185	0.99117	0.998352	1314	0
BIOCARTA_GH_PATHWAY	25	0.19045	0.329244	0.46855	0.999996	579	5	0.99116	0.00347519	0.99203	0.998352	1315	0
SIG_BCR_SIGNALING_PATHWAY	46	0.043515	0.756243	0.17529	0.974992	238	12	0.99117	0.00347082	0.99204	0.998352	1316	0
KEGG_HYPERTROPHIC_CARDIOMYOPATHY_HCM	81	0.00054557	2.33092	0.0046674	0.155074	40	24	0.99201	0.0031601	0.99275	0.998352	1317	1
PID_ARF6_TRAFFICKING_PATHWAY	47	0.045187	0.743836	0.18037	0.974992	243	11	0.99203	0.00315573	0.99276	0.998352	1318	0
REACTOME_REGULATION_OF_IFNA_SIGNALING	19	0.13253	0.425367	0.37552	0.999996	461	5	0.99213	0.00311636	0.99285	0.998352	1319	0
SIG_IL4RECEPTOR_IN_B_LYPHOCYTES	26	0.05434	0.685669	0.20622	0.999996	269	7	0.99268	0.00287584	0.9934	0.998352	1320	0
SIG_INSULIN_RECEPTOR_PATHWAY_IN_CARDIAC_MYOCYTES	49	0.10556	0.487823	0.32522	0.999996	402	8	0.99351	0.00253061	0.99419	0.998352	1321	0
REACTOME_OTHER_SEMAPHORIN_INTERACTIONS	15	0.13303	0.424477	0.37629	0.999996	462	4	0.9942	0.00226422	0.9948	0.998352	1322	0
KEGG_DILATED_CARDIOMYOPATHY	87	0.00023758	2.6316	0.0023356	0.100128	31	28	0.99442	0.0021551	0.99505	0.998352	1323	1
PID_INTEGRIN2_PATHWAY	27	0.4161	0.152144	0.70446	0.999996	826	2	0.99461	0.00205909	0.99527	0.998352	1324	0
PID_AR_TF_PATHWAY	51	0.43958	0.140736	0.72321	0.999996	849	9	0.99472	0.00202418	0.99535	0.998352	1325	0
BIOCARTA_HSP27_PATHWAY	14	0.012141	1.18606	0.065154	0.678411	127	5	0.99696	0.00113934	0.99738	0.998529	1326	0
ST_TYPE_I_INTERFERON_PATHWAY	8	0.27043	0.244834	0.56907	0.999996	691	1	0.99771	0.000869459	0.998	0.998529	1327	0
ST_G_ALPHA_I_PATHWAY	33	0.11884	0.454903	0.35083	0.999996	429	8	0.99805	0.000725878	0.99833	0.998529	1328	0
REACTOME_SEMAPHORIN_INTERACTIONS	62	0.34297	0.191863	0.64289	0.999996	768	12	0.99829	0.000638883	0.99853	0.998529	1329	0
