# Supplementary material for: ATM orchestrates the DNA-damage response to counter toxic non-homologous end-joining at broken replication forks
Source: Nat Commun. 2019 Jan 8;10:87. doi: 10.1038/s41467-018-07729-2 (PMC6325118; doi:10.1038/s41467-018-07729-2)
Supplement: Supplementary file 7 — Supplementary Data 5 [file 41467_2018_7729_MOESM7_ESM.xlsx]

## Sheet: AZD_2602_HT29_C+SA_Gene_Level
id	num	pos|score	pos|p-value	pos|fdr	pos|rank	pos|goodsgrna	-Log10(p-value)	pos|lfc
BRE	10	5.36e-23	1.58e-06	0.000198	1	10	5.80134	0.94774
NHEJ1	10	2.4e-19	1.58e-06	0.000198	2	10	5.80134	0.82155
RAD51B	10	3.2e-19	1.58e-06	0.000198	3	10	5.80134	0.39371
POLL	10	9.68e-19	1.58e-06	0.000198	4	9	5.80134	0.78007
FAM175A	10	1.96e-18	1.58e-06	0.000198	5	10	5.80134	0.69624
PARG	10	2.06e-18	1.58e-06	0.000198	6	9	5.80134	0.76449
LIG4	10	1.2e-15	1.58e-06	0.000198	7	10	5.80134	0.67549
UIMC1	10	2.59e-15	1.58e-06	0.000198	8	10	5.80134	0.48607
TYMS	10	1.47e-14	1.58e-06	0.000198	9	10	5.80134	0.64957
TOP1	10	9.66e-14	1.58e-06	0.000198	10	10	5.80134	0.77864
TP53	10	1.87e-13	1.58e-06	0.000198	11	10	5.80134	0.35989
BRCC3	10	3.09e-12	1.58e-06	0.000198	12	9	5.80134	0.64089
TYK2	10	7.97e-12	1.58e-06	0.000198	13	10	5.80134	0.63709
POLK	10	2.36e-11	1.58e-06	0.000198	14	9	5.80134	0.40718
XRCC4	10	1.11e-09	1.58e-06	0.000198	15	10	5.80134	0.39464
TBL1XR1	10	1.29e-09	1.58e-06	0.000198	16	10	5.80134	0.58812
JAK1	10	4.15e-09	1.58e-06	0.000198	17	10	5.80134	0.57893
IFNAR1	10	4.93e-09	1.58e-06	0.000198	18	9	5.80134	0.77513
SLC7A1	10	6.05e-09	1.58e-06	0.000198	19	9	5.80134	0.58762
DEK	10	2.82e-08	1.58e-06	0.000198	20	10	5.80134	0.49163
STAT1	10	1.48e-07	1.58e-06	0.000198	21	9	5.80134	0.54526
UQCRC1	10	3.97e-07	1.58e-06	0.000198	22	10	5.80134	0.34555
KLF6	10	5.57e-07	1.58e-06	0.000198	23	10	5.80134	0.35694
CCND1	10	8.86e-07	1.58e-06	0.000198	24	10	5.80134	0.3358
ATP5C1	10	1.31e-06	1.58e-06	0.000198	25	10	5.80134	0.29412
HNF1A	10	1.58e-06	4.73e-06	0.000571	26	10	5.32514	0.26896
PIN1	10	2.21e-06	7.88e-06	0.000884	27	8	5.10347	0.36412
PCBP1	10	2.38e-06	7.88e-06	0.000884	28	6	5.10347	0.43217
GTF2H1	10	3.09e-06	1.73e-05	0.001878	29	9	4.76195	0.21964
CDKN2AIP	10	3.28e-06	2.05e-05	0.002145	30	9	4.68825	0.50756
AMER1	10	3.95e-06	2.99e-05	0.003034	31	9	4.52433	0.37054
EZH2	10	4.81e-06	3.31e-05	0.00315	32	10	4.48017	0.30633
UBE2D3	10	4.86e-06	3.31e-05	0.00315	33	8	4.48017	0.56983
PRKD3	10	5.42e-06	3.62e-05	0.003349	34	9	4.44129	0.27328
TRAIP	10	5.67e-06	3.94e-05	0.003536	35	8	4.4045	0.34538
CDK6	10	1.03e-05	6.14e-05	0.005363	36	9	4.21183	0.31196
SIVA1	10	1.32e-05	8.35e-05	0.007091	37	9	4.07831	0.51099
ZBTB7A	10	1.49e-05	9.29e-05	0.007686	38	9	4.03198	0.82624
ATP5A1	10	2.4e-05	0.00016538	0.013243	39	8	3.78152	0.52412
GOT1	10	2.51e-05	0.00016853	0.013243	40	8	3.77332	0.20025
NF2	10	2.78e-05	0.00018429	0.014127	41	6	3.7345	0.53861
MECOM	10	2.88e-05	0.00019059	0.014262	42	9	3.7199	0.37282
SON	10	3.2e-05	0.00022209	0.016233	43	9	3.65347	0.5702
OTUB1	10	3.33e-05	0.00022839	0.016314	44	8	3.64132	0.38408
HNRNPD	10	4.37e-05	0.00034809	0.023999	45	7	3.45831	0.3246
MCAT	10	4.37e-05	0.00035124	0.023999	46	8	3.4544	0.26188
MLLT1	119	2.04e-05	0.00041425	0.027702	47	59	3.38274	0.074034
NCOR1	10	5.88e-05	0.00047725	0.03125	48	9	3.32125	0.26692
MAX	10	6.92e-05	0.00056073	0.035967	49	8	3.25125	0.35802
COX6C	7	9.92e-05	0.00057806	0.036337	50	7	3.23803	0.35522
PGLS	10	7.43e-05	0.00060326	0.037177	51	6	3.2195	0.21229
FOXA1	10	7.65e-05	0.00061901	0.037414	52	9	3.2083	0.36189
RET	10	8.14e-05	0.00065996	0.039137	53	8	3.18048	0.30085
MNAT1	10	8.67e-05	0.00070091	0.040796	54	9	3.15434	0.25463
UBE2I	10	0.00012528	0.0010065	0.057516	55	7	2.99719	0.41066
BCOR	10	0.00013265	0.0010474	0.058787	56	7	2.97989	0.26267
MDC1	10	0.00014477	0.0011577	0.063835	57	7	2.9364	0.2106
SMARCD1	10	0.00014926	0.0011797	0.06393	58	8	2.92823	0.4022
APC	10	0.00017372	0.0013404	0.071405	59	8	2.87277	0.22523
XRCC6BP1	10	0.00018804	0.0014318	0.075	60	7	2.84412	0.18825
BRIP1	10	0.00019166	0.0014601	0.075231	61	9	2.83562	0.1077
FIP1L1	10	0.0002211	0.0016554	0.083919	62	7	2.7811	0.24781
USP15	10	0.0002303	0.0017121	0.084768	63	6	2.76647	0.16966
NTHL1	10	0.00023412	0.0017342	0.084768	64	7	2.7609	0.25622
RBM5	10	0.00023713	0.0017531	0.084768	65	9	2.75619	0.26441
FAF1	10	0.00024955	0.0018192	0.086634	66	8	2.74012	0.42608
BTNL9	10	0.00025539	0.0018854	0.088444	67	9	2.7246	0.16868
BACH1	10	0.00026415	0.0019484	0.090055	68	8	2.71032	0.2294
dummyguide	100	0.00013487	0.002276	0.103673	69	50	2.64283	0.066958
TXNRD1	10	0.00039709	0.0027832	0.124519	70	6	2.55546	0.33683
ZNF384	10	0.00040887	0.0028525	0.124519	71	7	2.54477	0.20281
SIRT1	10	0.00040892	0.0028525	0.124519	72	6	2.54477	0.20602
SMC6	10	0.00043005	0.0029627	0.12756	73	8	2.52831	0.27023
ELOVL4	10	0.00043624	0.0030037	0.127576	74	6	2.52234	0.18531
SLC16A7	10	0.00044596	0.0030667	0.128515	75	8	2.51333	0.22453
ATG12	10	0.000464	0.0031927	0.132035	76	6	2.49584	0.64807
CDK9	10	0.00048761	0.0033439	0.136492	77	5	2.47575	0.22095
CYC1	10	0.00050105	0.0034164	0.137662	78	8	2.46643	0.28664
SLC2A4	10	0.00058308	0.0038952	0.154969	79	5	2.40947	0.061978
MLH1	10	0.0005961	0.0039771	0.15625	80	6	2.40043	0.1156
COX6B1	10	0.00063751	0.0042512	0.161657	81	8	2.37149	0.26221
STAMBP	10	0.00063977	0.0042669	0.161657	82	5	2.36989	0.11072
NSD1	10	0.0006486	0.0043142	0.161657	83	8	2.3651	0.31912
YWHAQ	10	0.0006492	0.0043205	0.161657	84	6	2.36447	0.20027
CYCS	10	0.00066821	0.0044307	0.163832	85	7	2.35353	0.26058
CTCF	10	0.0006975	0.0045756	0.167223	86	5	2.33955	0.24378
CREB3L1	10	0.00072276	0.0047331	0.169836	87	5	2.32485	0.092459
CDH1	10	0.00072846	0.0047552	0.169836	88	8	2.32283	0.25396
MC3R	10	0.00076493	0.0049536	0.174936	89	5	2.30508	0.057965
PER2	10	0.0007866	0.005045	0.175008	90	5	2.29714	0.21044
PHTF2	10	0.0007884	0.0050671	0.175008	91	8	2.29524	0.27192
TNFSF9	10	0.00084963	0.005423	0.184126	92	6	2.26576	0.62947
SFPQ	10	0.00085396	0.0054482	0.184126	93	7	2.26375	0.27204
HIP1	10	0.00087705	0.0055585	0.185854	94	7	2.25504	0.17782
CHAF1A	10	0.00091269	0.0057506	0.190255	95	8	2.24029	0.28483
PPP2R2A	10	0.00093304	0.0058861	0.192708	96	8	2.23017	0.29864
USP22	10	0.00096775	0.0061381	0.198887	97	8	2.21197	0.28562
DAXX	10	0.00099398	0.006261	0.200798	98	8	2.20336	0.14996
PCDH15	10	0.0010813	0.0067555	0.212426	99	8	2.17034	0.1538
NDUFA2	10	0.0010833	0.0067587	0.212426	100	7	2.17014	0.25349
VDAC1	10	0.0011154	0.0069414	0.214279	101	8	2.15855	0.18625
USP14	10	0.0011185	0.006954	0.214279	102	5	2.15777	0.11176
BRD8	10	0.0011853	0.0073352	0.22383	103	8	2.13459	0.3481
POLB	10	0.0012068	0.0074423	0.224914	104	7	2.12829	0.178
MLLT10	10	0.0012239	0.0075273	0.225318	105	7	2.12336	0.1587
ERBB2	10	0.0012692	0.0077636	0.230198	106	6	2.10994	0.26037
DLST	10	0.001303	0.0079558	0.232811	107	6	2.09932	0.20471
CCNE2	10	0.0013085	0.0079999	0.232811	108	7	2.09692	0.31489
GMPS	10	0.0013429	0.0081763	0.235762	109	6	2.08744	0.32608
OXSM	10	0.0014165	0.0085322	0.241489	110	5	2.06894	0.08859
APLF	10	0.0014384	0.0085984	0.241489	111	8	2.06558	0.14207
KIF25	10	0.0014607	0.0087307	0.241489	112	5	2.05895	0.21307
SUZ12	10	0.0014637	0.0087465	0.241489	113	6	2.05817	0.26521
OLIG2	10	0.0014652	0.0087591	0.241489	114	6	2.05754	0.2229
NOTCH1	10	0.0014868	0.0088945	0.243091	115	6	2.05088	0.12087
SGPL1	10	0.0015013	0.0089764	0.243214	116	8	2.0469	0.40631
XPO1	10	0.0015247	0.0090835	0.244013	117	7	2.04175	0.53889
ABCG8	10	0.0015826	0.0094489	0.249014	118	7	2.02462	0.24444
POLE2	10	0.0015963	0.0095088	0.249014	119	7	2.02187	0.3077
KIF22	10	0.0016136	0.0096001	0.249014	120	8	2.01772	0.29026
ALOX15B	10	0.0016245	0.0096474	0.249014	121	8	2.01559	0.14439
APP	10	0.0016367	0.0096884	0.249014	122	8	2.01375	0.33183
GZMM	10	0.0016496	0.0097451	0.249014	123	7	2.01121	0.34793
VDAC2	10	0.0017708	0.010337	0.262017	124	8	1.98561	0.28342
RTEL1	10	0.001792	0.010454	0.262851	125	7	1.98072	0.34366
VCL	10	0.0019778	0.011449	0.285596	126	8	1.94123	0.2485
TNFRSF17	10	0.0020212	0.011673	0.288883	127	8	1.93282	0.15132
ZNF414	10	0.0020849	0.011997	0.294593	128	8	1.92093	0.18321
JMJD1C	10	0.0021049	0.012127	0.294725	129	6	1.91625	0.17999
FLCN	10	0.0021416	0.012278	0.294725	130	6	1.91087	0.15325
DUT	10	0.0021428	0.012284	0.294725	131	7	1.91066	0.24878
VAX2	10	0.0021673	0.012448	0.296392	132	8	1.9049	0.16355
GGT5	10	0.0021906	0.012596	0.29751	133	8	1.89977	0.11107
ADCY9	10	0.0022082	0.012684	0.29751	134	7	1.89674	0.15011
PWP1	10	0.0022491	0.01292	0.300807	135	8	1.88874	0.3763
UBE2V1	10	0.0022748	0.01305	0.30158	136	8	1.88439	0.13784
PDS5B	10	0.0023147	0.013257	0.303236	137	6	1.87755	0.21899
C14orf142	10	0.0023232	0.013314	0.303236	138	6	1.87569	0.32819
PDCD10	10	0.0024081	0.013799	0.312024	139	7	1.86015	0.5458
ATL2	10	0.0024412	0.013947	0.313119	140	8	1.85552	0.35014
GPT2	10	0.0024697	0.014117	0.31469	141	5	1.85026	0.10966
AXIN1	10	0.002576	0.014691	0.325164	142	6	1.83295	0.17077
NIN	10	0.0026177	0.014914	0.327386	143	8	1.82641	0.13261
DDB1	10	0.0026294	0.015	0.327386	144	7	1.82391	0.23956
ADCY7	10	0.0026819	0.015293	0.331446	145	8	1.81551	0.13989
AXIN2	10	0.0027059	0.015396	0.331446	146	6	1.81259	0.29267
RFC1	10	0.0027277	0.015504	0.331481	147	5	1.80956	0.18636
AP4B1	10	0.0027724	0.015708	0.332046	148	7	1.80388	0.3131
RPA1	10	0.002799	0.015803	0.332046	149	7	1.80126	0.28703
TRRAP	10	0.0028102	0.015847	0.332046	150	7	1.80005	0.22023
ASXL1	10	0.0028411	0.015976	0.332536	151	5	1.79653	0.073625
ZMYND19	10	0.0028664	0.01609	0.332693	152	5	1.79344	0.11943
GALM	10	0.0030321	0.016836	0.3448	153	7	1.77376	0.13425
AKT1	10	0.0030712	0.017016	0.3448	154	7	1.76914	0.10238
SLC39A3	10	0.0030967	0.017135	0.3448	155	7	1.76612	0.14003
ENO3	10	0.0031132	0.017205	0.3448	156	6	1.76435	0.17278
ATP5B	10	0.0031178	0.017224	0.3448	157	6	1.76387	0.22889
ZDHHC16	10	0.003397	0.018436	0.362333	158	7	1.73433	0.15766
SIAH1	10	0.0034064	0.018474	0.362333	159	7	1.73344	0.45263
MAP1S	10	0.0034072	0.01848	0.362333	160	6	1.7333	0.29798
EIF2AK2	10	0.0034467	0.018663	0.362333	161	6	1.72902	0.36505
COX4I1	10	0.0034485	0.018676	0.362333	162	7	1.72872	0.18307
F2RL3	10	0.0035124	0.018944	0.365274	163	7	1.72253	0.26929
TMPO	10	0.0036222	0.019325	0.370351	164	7	1.71388	0.24171
TNFAIP3	10	0.0036652	0.019548	0.372367	165	6	1.7089	0.10418
CUL3	10	0.0038022	0.020144	0.381397	166	6	1.69585	0.45409
PCNA	10	0.0040493	0.021193	0.398822	167	3	1.67381	0.032893
NT5C2	10	0.0040822	0.021328	0.398822	168	7	1.67105	0.23457
CNTRL	10	0.0041074	0.021445	0.398822	169	7	1.66867	0.19715
VCP	10	0.0044577	0.023136	0.42721	170	6	1.63571	0.30918
RPL13	10	0.0045127	0.023376	0.42721	171	5	1.63123	0.11973
IL1A	10	0.0045154	0.023379	0.42721	172	6	1.63117	0.3812
WDR26	10	0.0045951	0.023703	0.430636	173	7	1.6252	0.26729
MAEA	10	0.0048599	0.024904	0.446852	174	5	1.60373	0.29771
RPL30	10	0.0049168	0.025124	0.446852	175	5	1.59991	0.19273
SEC62	10	0.0049247	0.025156	0.446852	176	7	1.59936	0.38157
TCF7L2	10	0.0049389	0.025212	0.446852	177	4	1.59839	0.10783
HOXC13	10	0.0049625	0.025307	0.446852	178	6	1.59676	0.13542
CCNE1	10	0.005139	0.026107	0.456879	179	6	1.58324	0.11348
BCL11B	10	0.00517	0.026239	0.456879	180	6	1.58105	0.16963
MDH1	10	0.0052262	0.026432	0.456879	181	6	1.57787	0.15099
SLC27A1	10	0.0052501	0.026526	0.456879	182	5	1.57633	0.00071221
PCBP4	10	0.0052689	0.026602	0.456879	183	6	1.57509	0.19033
ZW10	10	0.0054954	0.027556	0.469066	184	7	1.55978	0.24415
DNAJA1	10	0.0055099	0.02761	0.469066	185	5	1.55893	0.099188
ADRA2A	10	0.005564	0.02784	0.47043	186	4	1.55533	-0.010284
MMD	10	0.0056581	0.02823	0.471664	187	7	1.54929	0.3209
RASGEF1A	10	0.0057144	0.028404	0.471664	188	6	1.54662	0.22289
NONO	10	0.0057783	0.028681	0.471664	189	7	1.54241	0.23644
TNFSF10	10	0.0058006	0.028759	0.471664	190	6	1.54123	0.2536
ERG	10	0.0058105	0.028785	0.471664	191	7	1.54083	0.1558
EGFR	10	0.0058145	0.028813	0.471664	192	7	1.54041	0.25415
NDUFA13	10	0.005906	0.029185	0.475273	193	7	1.53484	0.47435
ZRSR2	10	0.0059929	0.029528	0.478386	194	3	1.52977	-0.086205
PRODH	10	0.0060735	0.029815	0.480553	195	5	1.52557	0.31585
ADORA3	10	0.0061344	0.030067	0.482143	196	4	1.52191	0.0016148
PRRX1	10	0.0062009	0.030385	0.482437	197	7	1.51734	0.12175
RPA2	10	0.006226	0.030483	0.482437	198	6	1.51594	0.19725
ACVR1B	10	0.0062451	0.030546	0.482437	199	4	1.51505	0.067143
ELP3	10	0.0062928	0.030738	0.482759	200	7	1.51232	0.45958
VHL	10	0.006327	0.030873	0.482759	201	5	1.51042	0.12571
GTF2H5	8	0.0070577	0.031645	0.492378	202	6	1.49969	0.13467
MFN2	10	0.0065728	0.031881	0.493611	203	4	1.49647	-0.074872
SLC1A5	10	0.0069192	0.033387	0.51439	204	6	1.47642	0.18391
CYB5R2	10	0.0069681	0.033586	0.514924	205	5	1.47384	0.014494
CLSPN	10	0.0070837	0.034099	0.520259	206	5	1.46726	0.090237
KDM4B	10	0.0071377	0.034323	0.521141	207	7	1.46441	0.14561
DRD2	10	0.0072444	0.034745	0.525014	208	2	1.45911	-0.039387
TUBGCP3	10	0.0073442	0.035167	0.527416	209	7	1.45386	0.33277
FTO	10	0.0073588	0.035239	0.527416	210	7	1.45298	0.14275
CHAF1B	10	0.0074138	0.035463	0.528248	211	5	1.45022	0.28533
GPS2	10	0.0076263	0.03631	0.537838	212	7	1.43997	0.25679
PPT2	10	0.0076637	0.036449	0.537838	213	4	1.43831	0.02666
IL2RA	10	0.0078389	0.037139	0.545457	214	5	1.43017	0.21678
RALGDS	10	0.0079614	0.0377	0.551117	215	7	1.42366	0.14947
HDAC3	10	0.0080497	0.038093	0.552014	216	6	1.41915	0.6069
SHFM1	7	0.0094461	0.038112	0.552014	217	5	1.41894	0.22508
KIAA1147	10	0.008195	0.038673	0.557567	218	4	1.41259	-0.077009
FAM107B	10	0.0083856	0.039505	0.565083	219	6	1.40335	0.15286
EIF2A	10	0.0084323	0.039665	0.565083	220	6	1.40159	0.26381
FBXW7	10	0.0084768	0.03981	0.565083	221	7	1.40001	0.23441
GSR	10	0.0085253	0.040047	0.565083	222	7	1.39743	0.11062
ACKR3	10	0.0085501	0.040163	0.565083	223	6	1.39617	0.19937
RPL14	10	0.0085812	0.040311	0.565083	224	4	1.39458	0.079861
EIF5A	10	0.0086111	0.040453	0.565083	225	6	1.39305	0.39007
HOXA13	10	0.0087242	0.040872	0.568409	226	6	1.38857	0.2073
SOCS3	10	0.0088892	0.041461	0.571961	227	5	1.38236	0.15593
SSR3	10	0.0089046	0.041521	0.571961	228	7	1.38173	0.29518
OLAH	10	0.0090086	0.04193	0.571961	229	4	1.37748	0.049234
RAC1	10	0.0090743	0.042239	0.571961	230	6	1.37429	0.20989
XRCC2	10	0.0090864	0.042286	0.571961	231	4	1.3738	-0.095095
HRK	7	0.010812	0.04245	0.571961	232	3	1.37212	0.13364
SASS6	10	0.009143	0.042494	0.571961	233	6	1.37167	0.28179
HOXA11	10	0.0092038	0.042712	0.571961	234	6	1.36945	0.15926
TMEM65	10	0.0092235	0.042765	0.571961	235	6	1.36891	0.17007
ADH1A	10	0.0095529	0.043994	0.583553	236	6	1.35661	0.13555
ETV1	10	0.0095559	0.044003	0.583553	237	4	1.35652	0.077337
HADHB	10	0.0096782	0.044498	0.587632	238	6	1.35166	0.12378
BNIPL	10	0.0098116	0.04497	0.588516	239	7	1.34708	0.25416
GSTA4	10	0.0098523	0.045128	0.588516	240	4	1.34555	0.043058
SMC3	10	0.0098723	0.045194	0.588516	241	4	1.34492	0.046194
SORCS1	10	0.0099085	0.045314	0.588516	242	6	1.34377	0.31758
EPAS1	10	0.010147	0.046331	0.598137	243	7	1.33413	0.13005
USP32	10	0.010169	0.046435	0.598137	244	6	1.33315	0.20326
PTGIR	10	0.010391	0.047388	0.606355	245	6	1.32433	0.19465
APBB2	10	0.010409	0.047459	0.606355	246	5	1.32368	0.1477
TIA1	10	0.01045	0.047686	0.606786	247	4	1.32161	0.053455
HERPUD1	10	0.010555	0.048127	0.609666	248	5	1.31761	0.11785
UBL5	10	0.010598	0.0483	0.609666	249	4	1.31605	0.10596
OGDHL	10	0.010711	0.048735	0.612693	250	5	1.31216	0.071435
GTPBP4	10	0.010906	0.049444	0.619127	251	6	1.30589	0.34478
SLC2A1	10	0.011091	0.050244	0.623392	252	7	1.29892	0.15771
HKDC1	10	0.011108	0.050316	0.623392	253	5	1.29829	0.060161
REG1B	10	0.011118	0.050379	0.623392	254	4	1.29775	0.074577
MIF	10	0.011218	0.050779	0.625878	255	7	1.29432	0.2499
ACSL3	10	0.011567	0.05214	0.640142	256	5	1.28283	0.038267
HCFC1	10	0.011662	0.052562	0.642813	257	7	1.27933	0.34814
NME6	10	0.011912	0.053665	0.65318	258	6	1.27031	0.4629
CTNNBL1	10	0.011974	0.053888	0.65318	259	3	1.26851	0.14882
RPS9	10	0.012011	0.054033	0.65318	260	6	1.26734	0.25461
ACAD9	10	0.01211	0.05444	0.653898	261	7	1.26408	0.1325
PALB2	10	0.012162	0.054619	0.653898	262	4	1.26266	-0.10629
NPM1	10	0.012185	0.054717	0.653898	263	4	1.26188	0.029225
HMGCS2	10	0.012278	0.05512	0.656222	264	7	1.25869	0.10547
GTF2B	10	0.012782	0.056976	0.675752	265	7	1.24431	0.30862
ERCC3	10	0.012849	0.057269	0.676673	266	6	1.24208	0.16415
MTOR	10	0.012965	0.057735	0.679627	267	7	1.23856	0.17417
PRF1	10	0.013335	0.059168	0.691841	268	7	1.22791	0.15663
KIAA1598	10	0.013343	0.059222	0.691841	269	5	1.22752	0.10052
ELL	10	0.013398	0.059433	0.691841	270	6	1.22597	0.24688
AMD1	10	0.013491	0.059798	0.693526	271	7	1.22331	0.22051
GZMH	10	0.01365	0.060438	0.698366	272	5	1.21869	0.31109
COTL1	10	0.013851	0.061282	0.705527	273	5	1.21267	0.10929
FFAR1	10	0.014021	0.062003	0.711227	274	6	1.20759	0.21363
CLP1	10	0.014126	0.062473	0.714005	275	3	1.20431	0.14493
GSTA5	10	0.014314	0.063222	0.716864	276	6	1.19913	0.11569
ZNF771	10	0.014326	0.06326	0.716864	277	5	1.19887	0.072955
LHCGR	10	0.014417	0.063629	0.716864	278	6	1.19634	0.19045
DRD3	10	0.014421	0.063635	0.716864	279	7	1.1963	0.27059
CDKL1	10	0.014753	0.065034	0.730004	280	6	1.18686	0.18524
HSP90B1	10	0.014823	0.065273	0.730084	281	7	1.18527	0.27917
OPN3	10	0.014968	0.065818	0.733569	282	4	1.18166	0.040149
ZNF563	10	0.015091	0.066328	0.734939	283	5	1.1783	0.11889
ANXA5	10	0.01514	0.066543	0.734939	284	7	1.1769	0.28589
ACSL1	10	0.015262	0.066962	0.734939	285	4	1.17417	0.026797
SMNDC1	10	0.015386	0.067396	0.734939	286	6	1.17137	0.2744
ABHD10	10	0.015447	0.067648	0.734939	287	3	1.16975	0.035831
RPL36	10	0.015523	0.067954	0.734939	288	6	1.16778	0.319
IL24	10	0.015575	0.068152	0.734939	289	7	1.16652	0.27047
TNFRSF8	10	0.015626	0.068332	0.734939	290	5	1.16538	0.2
DET1	10	0.01565	0.06843	0.734939	291	5	1.16475	0.20328
NAB2	10	0.015726	0.068738	0.734939	292	3	1.1628	0.019688
GNRHR	10	0.01573	0.068751	0.734939	293	3	1.16272	-0.040669
VTI1A	10	0.015752	0.068814	0.734939	294	7	1.16232	0.21337
PRKCA	10	0.015798	0.068981	0.734939	295	6	1.16127	0.13159
SPO11	10	0.015982	0.069724	0.734992	296	5	1.15662	0.095856
PTGER2	10	0.016147	0.07032	0.734992	297	7	1.15292	0.22816
SSTR1	10	0.016148	0.070326	0.734992	298	6	1.15288	0.11703
RFC3	10	0.016148	0.070326	0.734992	299	6	1.15288	0.26462
LTB4R	10	0.016159	0.070364	0.734992	300	6	1.15265	0.27811
GPR135	10	0.016165	0.070389	0.734992	301	5	1.1525	0.19641
YEATS4	8	0.018123	0.071586	0.745017	302	4	1.14517	0.30414
AGTR1	10	0.016802	0.072427	0.751283	303	6	1.1401	0.20684
CS	10	0.017216	0.073851	0.760909	304	5	1.13164	0.046518
MSH4	10	0.01722	0.073867	0.760909	305	4	1.13155	-0.0034842
ESD	10	0.017287	0.074106	0.760909	306	6	1.13015	0.13756
PAK6	10	0.017353	0.074324	0.760909	307	5	1.12887	0.18644
RPL12	10	0.017495	0.074749	0.762778	308	4	1.12639	0.024209
SIAH2	10	0.017618	0.075168	0.764571	309	6	1.12397	0.40489
ADORA1	10	0.017846	0.075845	0.766391	310	6	1.12007	0.11255
ANTXR1	10	0.017902	0.075977	0.766391	311	6	1.11932	0.19154
PDHA2	10	0.017936	0.076078	0.766391	312	4	1.11874	0.0020281
DNAJB6	10	0.01804	0.076412	0.767295	313	5	1.11684	0.11489
RBBP6	10	0.018328	0.077326	0.772107	314	4	1.11167	0.16444
MCM3AP	10	0.018444	0.077682	0.772107	315	6	1.10968	0.2822
SLC3A1	10	0.018452	0.077729	0.772107	316	6	1.10942	0.1344
DNAJA3	10	0.018508	0.077912	0.772107	317	4	1.1084	0.16557
LYAR	10	0.018601	0.078192	0.772107	318	6	1.10684	0.15309
SLC30A8	10	0.018648	0.078365	0.772107	319	6	1.10588	0.14834
NCOA1	10	0.018797	0.078778	0.772539	320	5	1.1036	0.14903
CARD14	10	0.018871	0.078995	0.772539	321	6	1.1024	0.2742
SIK1	10	0.018922	0.079146	0.772539	322	6	1.10157	0.2015
RRM2	10	0.019211	0.080063	0.778954	323	5	1.09657	0.16979
IL7	10	0.019381	0.080633	0.778954	324	6	1.09349	0.26198
HPS4	10	0.019449	0.080873	0.778954	325	5	1.0922	0.17397
BAG3	10	0.01946	0.080917	0.778954	326	5	1.09196	0.054766
CHD9	10	0.019494	0.081043	0.778954	327	6	1.09128	0.097092
PRR16	10	0.01961	0.081421	0.778993	328	5	1.08926	0.24805
ABCC10	10	0.019652	0.081575	0.778993	329	6	1.08844	0.14162
NFATC1	10	0.019741	0.081843	0.778993	330	5	1.08702	0.036494
HTR7	10	0.019812	0.082038	0.778993	331	5	1.08598	0.086008
ZWINT	10	0.019925	0.082404	0.780106	332	4	1.08405	0.047905
MITF	10	0.02029	0.083566	0.788734	333	4	1.07797	0.028145
YWHAE	10	0.020498	0.084215	0.792479	334	4	1.07461	0.077958
HLA-A	10	0.02094	0.085469	0.801877	335	5	1.06819	0.083074
MYH11	10	0.021153	0.08614	0.805767	336	5	1.0648	0.13018
MRGPRD	10	0.021349	0.086798	0.809516	337	4	1.06149	0.095773
TPT1	10	0.021611	0.087573	0.812096	338	4	1.05763	0.34997
USP38	10	0.021656	0.087715	0.812096	339	5	1.05693	0.15647
TNPO2	10	0.021911	0.088588	0.812096	340	5	1.05263	0.059238
NKTR	10	0.021914	0.088606	0.812096	341	2	1.05254	0.012413
C14orf80	10	0.021955	0.088739	0.812096	342	6	1.05189	0.47748
TOP3A	10	0.022057	0.089044	0.812096	343	5	1.0504	0.12057
RNF126	10	0.022085	0.089133	0.812096	344	6	1.04996	0.19774
GLUD1	10	0.022088	0.089142	0.812096	345	6	1.04992	0.12532
TLK1	10	0.022177	0.089435	0.812411	346	6	1.04849	0.11954
TOP3B	10	0.022267	0.089706	0.812523	347	6	1.04718	0.11828
DAD1	10	0.022527	0.090468	0.817074	348	4	1.04351	0.10644
BAZ1B	10	0.022909	0.091675	0.82553	349	6	1.03775	0.19026
SEPHS1	10	0.023003	0.09193	0.82553	350	5	1.03654	0.15933
CANT1	10	0.023471	0.093325	0.835675	351	5	1.03	0.15295
ART4	10	0.023658	0.093845	0.837942	352	6	1.02759	0.10911
PNKP	10	0.023871	0.094482	0.841234	353	4	1.02465	0.10068
TNFRSF1A	10	0.024341	0.095902	0.845585	354	6	1.01817	0.18869
PPM1G	10	0.02444	0.096161	0.845585	355	6	1.017	0.19047
TUBB	10	0.024539	0.096472	0.845585	356	6	1.0156	0.40692
SLAMF7	10	0.024894	0.097452	0.845585	357	6	1.01121	0.24207
FAS	10	0.02493	0.097559	0.845585	358	5	1.01073	0.082968
HNRNPA2B1	10	0.024945	0.09761	0.845585	359	2	1.01051	-0.2344
EMP1	10	0.025062	0.097994	0.845585	360	6	1.0088	0.16466
CPS1	10	0.025063	0.097997	0.845585	361	3	1.00879	0.032062
PHYH	10	0.025067	0.098007	0.845585	362	6	1.00874	0.11079
CDC25C	10	0.025105	0.098111	0.845585	363	5	1.00828	0.026892
ETV6	10	0.025139	0.098199	0.845585	364	6	1.00789	0.14889
YWHAG	10	0.025168	0.098255	0.845585	365	6	1.00765	0.23946
YY1	10	0.025247	0.098498	0.845585	366	5	1.00657	0.16903
SLC1A4	10	0.025428	0.099071	0.845585	367	6	1.00405	0.12189
LARP1	10	0.025443	0.099122	0.845585	368	6	1.00383	0.16392
RPL3	10	0.025501	0.099339	0.845585	369	6	1.00288	0.23462
PER1	10	0.025579	0.099544	0.845585	370	5	1.00198	0.09741
ATP5J2	10	0.026047	0.1008	0.85398	371	5	0.996539	0.063759
ESPL1	10	0.026178	0.10119	0.854976	372	6	0.994862	0.31703
USP7	10	0.026257	0.10147	0.854976	373	5	0.993662	0.14927
SSSCA1	10	0.026671	0.10267	0.859202	374	6	0.988556	0.20363
PTGS1	10	0.026788	0.10298	0.859202	375	6	0.987247	0.12149
LTBR	10	0.02686	0.10317	0.859202	376	5	0.986447	0.15186
CASP8	10	0.026977	0.10352	0.859202	377	5	0.984976	0.059748
AFAP1L2	10	0.026989	0.10355	0.859202	378	6	0.98485	0.19498
MASTL	10	0.027061	0.10376	0.859202	379	3	0.98397	-0.17084
TRAK1	10	0.027202	0.1043	0.859202	380	6	0.981716	0.10849
TMCC1	10	0.027217	0.10435	0.859202	381	5	0.981508	0.12218
PYCARD	10	0.027309	0.10456	0.859202	382	3	0.980634	0.039099
MYCL	10	0.02734	0.1047	0.859202	383	5	0.980053	0.13022
MYCN	10	0.027478	0.1051	0.860265	384	6	0.978397	0.13333
LUC7L3	10	0.027663	0.10564	0.862376	385	6	0.976172	0.25123
ABCF2	10	0.02775	0.10592	0.862451	386	6	0.975022	0.16224
HTATIP2	10	0.027888	0.10634	0.86365	387	5	0.973303	0.16964
TRIP11	10	0.027998	0.10665	0.863951	388	5	0.972039	0.081799
CDC123	10	0.028258	0.10748	0.868424	389	5	0.968672	0.37825
LPP	10	0.028382	0.10779	0.868685	390	5	0.967422	0.043918
OPA1	10	0.028683	0.10869	0.871804	391	6	0.96381	0.35739
P2RX1	10	0.028758	0.10895	0.871804	392	5	0.962773	0.15266
GAS1	10	0.028778	0.10901	0.871804	393	6	0.962534	0.12708
MAFB	10	0.02908	0.10988	0.876501	394	6	0.959081	0.13002
DEPDC1B	10	0.029173	0.11017	0.876639	395	4	0.957937	-0.028013
NTN1	10	0.029354	0.11075	0.877549	396	6	0.955656	0.20217
SUCLG1	10	0.029419	0.11093	0.877549	397	6	0.954951	0.10863
CTSD	10	0.029647	0.11156	0.877549	398	3	0.952491	-0.049983
WWC1	10	0.029715	0.11179	0.877549	399	4	0.951597	0.025002
IL7R	10	0.02976	0.11198	0.877549	400	6	0.95086	0.096292
CIAPIN1	10	0.029824	0.11218	0.877549	401	4	0.950085	0.21252
SETMAR	10	0.029886	0.11238	0.877549	402	4	0.949311	-0.036035
ACOT2	10	0.029972	0.11266	0.877549	403	6	0.94823	0.083614
EFHC1	10	0.030009	0.1128	0.877549	404	5	0.947691	0.18494
RBM8A	10	0.030133	0.11319	0.877762	405	5	0.946192	0.2779
ELMO3	10	0.030183	0.11339	0.877762	406	6	0.945425	0.36416
SLC16A1	10	0.030517	0.11438	0.881467	407	6	0.94165	0.13359
ABCC9	10	0.030531	0.11443	0.881467	408	6	0.94146	0.15847
SSTR3	10	0.030708	0.11497	0.883065	409	5	0.939415	0.14743
USP25	10	0.030818	0.11535	0.883065	410	5	0.937982	0.094684
USP8	10	0.030917	0.11564	0.883065	411	6	0.936892	0.12058
RNF130	10	0.030978	0.11582	0.883065	412	3	0.936216	-0.099577
FXR1	10	0.031151	0.11631	0.883065	413	6	0.934383	0.15175
PRMT5	10	0.031153	0.11632	0.883065	414	6	0.934346	0.54758
TBX3	10	0.031708	0.11792	0.891053	415	4	0.928413	-0.015356
ADCY4	10	0.031713	0.11794	0.891053	416	6	0.928339	0.14213
DNAJB4	10	0.031978	0.11871	0.893067	417	5	0.925513	0.07394
RPL39L	24	0.022001	0.11877	0.893067	418	12	0.925293	0.06408
NACA	10	0.032412	0.11992	0.89956	419	3	0.921108	-0.074727
PPP5C	10	0.032697	0.12073	0.901072	420	6	0.918185	0.3269
TTLL7	10	0.032784	0.12097	0.901072	421	2	0.917322	-0.015154
CEP55	10	0.032972	0.12143	0.901072	422	5	0.915674	-0.038932
NUP43	10	0.032992	0.12148	0.901072	423	6	0.915495	0.32784
OTC	10	0.033017	0.12156	0.901072	424	3	0.915209	0.073223
MAPK8	10	0.033295	0.12234	0.902768	425	6	0.912432	0.17378
GRM7	10	0.0333	0.12236	0.902768	426	5	0.912361	0.054882
GSTK1	10	0.033508	0.12304	0.904379	427	6	0.909954	0.11264
CXADR	10	0.033532	0.12315	0.904379	428	6	0.909566	0.14263
SPOP	10	0.033662	0.12346	0.90451	429	5	0.908474	0.096553
ACAD11	10	0.033847	0.12399	0.906251	430	6	0.906613	0.097769
NLRC4	10	0.034183	0.12496	0.909413	431	4	0.903229	0.054896
ARL4A	10	0.034198	0.125	0.909413	432	5	0.90309	0.2227
SLC7A4	10	0.034401	0.1255	0.910971	433	5	0.901356	0.10798
TAAR2	10	0.034759	0.12654	0.916401	434	4	0.897772	0.035654
GNAS	10	0.034884	0.12687	0.916706	435	1	0.896641	-0.098882
SLC25A4	10	0.035081	0.12749	0.917898	436	4	0.894524	0.062834
ATG7	10	0.035264	0.12807	0.917898	437	6	0.892553	0.32974
SLC25A36	10	0.035301	0.12815	0.917898	438	6	0.892281	0.17558
ACSS1	10	0.035347	0.12826	0.917898	439	5	0.891909	0.071939
UBXN11	10	0.035455	0.12855	0.917898	440	5	0.890928	0.083599
NRG3	10	0.035579	0.12894	0.917898	441	6	0.889612	0.10191
UBR1	10	0.035649	0.12912	0.917898	442	5	0.889006	0.12729
HOXC11	10	0.035758	0.12938	0.917898	443	5	0.888133	0.11951
PSMD14	10	0.035931	0.12991	0.919577	444	6	0.886357	0.33341
XIRP2	10	0.036522	0.13151	0.92888	445	5	0.881041	0.1072
TNFSF14	10	0.036743	0.13213	0.931148	446	6	0.878999	0.2209
ODC1	10	0.037031	0.13294	0.933147	447	5	0.876344	0.057514
CBFA2T3	10	0.037085	0.1331	0.933147	448	5	0.875822	0.095232
PRKAA1	10	0.037193	0.13342	0.933147	449	3	0.874779	-0.1044
DNMT1	10	0.037432	0.1341	0.933147	450	6	0.872571	0.18013
CNIH4	10	0.037605	0.13457	0.933147	451	6	0.871052	0.14977
CTNNB1	10	0.037639	0.13466	0.933147	452	5	0.870761	0.26051
ECI1	10	0.037667	0.1347	0.933147	453	4	0.870632	0.056149
YWHAB	10	0.037702	0.13479	0.933147	454	6	0.870342	0.19205
GADD45A	10	0.037917	0.13545	0.933477	455	6	0.868221	0.1544
OLR1	10	0.037971	0.13563	0.933477	456	5	0.867644	0.14455
BAG4	10	0.038004	0.13573	0.933477	457	5	0.867324	0.23722
OMD	10	0.038553	0.13739	0.942832	458	2	0.862045	-0.16839
TGFA	10	0.038691	0.13776	0.943323	459	6	0.860877	0.24761
PDE1B	10	0.038903	0.13838	0.944771	460	6	0.858927	0.27204
KCNC4	10	0.038974	0.13857	0.944771	461	5	0.858331	0.11422
ALKBH7	10	0.039134	0.139	0.945598	462	4	0.856985	0.068876
GPR87	10	0.039253	0.13935	0.945951	463	6	0.855893	0.087769
PLCG1	10	0.039725	0.14056	0.950868	464	3	0.852138	0.023879
SRSF5	10	0.039765	0.14068	0.950868	465	5	0.851768	0.13956
GTF3C4	10	0.040018	0.14136	0.953416	466	5	0.849673	0.13974
ZNF267	10	0.040223	0.14195	0.955318	467	5	0.847865	0.043347
TLL2	10	0.040562	0.14287	0.957501	468	4	0.845059	0.035449
MYB	10	0.040722	0.14328	0.957501	469	5	0.843814	0.059737
PTPN11	10	0.040864	0.14371	0.957501	470	5	0.842513	0.13399
TRIAP1	10	0.040914	0.14389	0.957501	471	5	0.841969	0.33599
DDX5	10	0.040993	0.1441	0.957501	472	6	0.841336	0.22163
CCR9	10	0.041069	0.14429	0.957501	473	4	0.840764	-0.022348
CCR7	10	0.04124	0.14475	0.957501	474	6	0.839381	0.22948
MAF	10	0.041333	0.14499	0.957501	475	2	0.838662	-0.028353
KAT5	10	0.041569	0.14567	0.957501	476	5	0.83663	0.0775
ALK	10	0.041633	0.14584	0.957501	477	6	0.836123	0.16996
ESR1	10	0.041758	0.14623	0.957501	478	5	0.834964	0.093372
DEPDC1	10	0.042113	0.14722	0.957501	479	6	0.832033	0.18406
KATNA1	10	0.042164	0.14739	0.957501	480	5	0.831532	0.19233
TET1	10	0.042324	0.14783	0.957501	481	3	0.830237	0.0034358
SHCBP1	10	0.042343	0.14787	0.957501	482	6	0.83012	0.15885
GPR63	10	0.042354	0.1479	0.957501	483	3	0.830032	0.082132
CDX2	10	0.042428	0.14815	0.957501	484	6	0.829298	0.12806
BTG2	10	0.042591	0.14863	0.957501	485	3	0.827894	-0.075713
GPX1	10	0.042745	0.149	0.957501	486	6	0.826814	0.10479
EML4	10	0.042771	0.14907	0.957501	487	5	0.82661	0.050232
CXCR4	10	0.042797	0.14914	0.957501	488	3	0.826406	0.018807
UPF1	10	0.042823	0.14921	0.957501	489	3	0.826202	-0.02104
RPL35A	10	0.042949	0.14961	0.957501	490	4	0.825039	-0.11953
IFIT2	10	0.043003	0.14977	0.957501	491	3	0.824575	-0.034045
ADH5	10	0.043216	0.15036	0.957501	492	5	0.822868	0.039754
CASP14	10	0.043297	0.15053	0.957501	493	6	0.822377	0.30678
FAM114A1	93	0.019382	0.15083	0.957501	494	36	0.821512	0.014127
NUDT1	10	0.04352	0.1511	0.957501	495	4	0.820736	0.074334
ANAPC2	10	0.043705	0.15162	0.957501	496	6	0.819244	0.16997
IP6K3	10	0.043732	0.15169	0.957501	497	5	0.819043	0.066528
COQ9	10	0.043769	0.15182	0.957501	498	6	0.818671	0.22337
SPDYA	10	0.043877	0.1521	0.957501	499	6	0.817871	0.1997
ALKBH2	10	0.044069	0.1526	0.957501	500	4	0.816445	-0.0024801
MAP2K4	10	0.044081	0.15263	0.957501	501	5	0.81636	0.10082
ATP2B3	10	0.044562	0.15394	0.963648	502	4	0.812649	0.094936
RPIA	10	0.044767	0.15452	0.963648	503	6	0.811015	0.13058
ACSS2	10	0.044927	0.15494	0.963648	504	5	0.809836	0.066561
XAB2	10	0.044986	0.15507	0.963648	505	6	0.809472	0.1458
UBE2V2	10	0.045096	0.15535	0.963648	506	6	0.808689	0.11121
CCDC107	10	0.045134	0.15545	0.963648	507	2	0.808409	-0.043628
GGT1	10	0.045405	0.1562	0.963989	508	6	0.806319	0.098535
PIM2	10	0.045624	0.15681	0.963989	509	4	0.804626	0.082491
MYBL1	10	0.045719	0.15703	0.963989	510	5	0.804017	0.051566
IDO1	10	0.045723	0.15704	0.963989	511	5	0.80399	0.14971
INHA	10	0.045792	0.15726	0.963989	512	5	0.803382	0.058337
CCR1	10	0.045921	0.1576	0.963989	513	3	0.802444	0.08031
GCLM	10	0.045939	0.15765	0.963989	514	2	0.802306	0.0086073
FRS2	10	0.046217	0.1583	0.966096	515	3	0.800519	0.11688
GFI1	10	0.046378	0.15877	0.967064	516	3	0.799232	0.060943
OTUD1	10	0.046501	0.15912	0.967319	517	4	0.798275	0.081616
G6PC2	10	0.046898	0.16026	0.972409	518	4	0.795175	-0.033162
CHP1	10	0.047112	0.16075	0.973473	519	5	0.793849	0.17916
GPR45	10	0.047269	0.16119	0.974248	520	2	0.792662	-0.067313
RHOA	10	0.047493	0.16171	0.975485	521	6	0.791263	0.20389
PTMS	10	0.047607	0.16201	0.975485	522	6	0.790458	0.16752
SOX17	10	0.047714	0.16233	0.975513	523	4	0.789601	0.076202
CASP2	10	0.047996	0.16319	0.978828	524	5	0.787306	0.062968
EREG	10	0.048303	0.16405	0.981469	525	5	0.785024	0.12492
DR1	10	0.048383	0.16425	0.981469	526	5	0.784495	0.20821
ATG3	10	0.048689	0.16509	0.984175	527	6	0.782279	0.25406
TACR1	10	0.048884	0.16562	0.984175	528	4	0.780887	0.10528
DNAJC3	10	0.048898	0.16565	0.984175	529	6	0.780809	0.1298
CRLS1	10	0.049482	0.16722	0.990632	530	6	0.776712	0.34209
CHFR	10	0.049576	0.16745	0.990632	531	6	0.776115	0.1273
NTSR2	10	0.049978	0.16848	0.990632	532	5	0.773452	0.18591
RPL26	10	0.050067	0.16874	0.990632	533	4	0.772782	-0.22282
IL12B	10	0.050285	0.16937	0.990632	534	6	0.771164	0.1947
HIBADH	10	0.050293	0.16939	0.990632	535	5	0.771112	0.024911
IL8	10	0.050404	0.16968	0.990632	536	6	0.770369	0.20214
ARHGDIA	10	0.050475	0.16985	0.990632	537	6	0.769934	0.18685
TPM4	10	0.05069	0.17037	0.990632	538	6	0.768607	0.1363
ADCY3	10	0.050734	0.17047	0.990632	539	3	0.768352	-0.00044708
ZRANB1	10	0.050832	0.1707	0.990632	540	5	0.767766	0.09645
PDGFRA	10	0.050833	0.17071	0.990632	541	4	0.767741	0.021538
SHC1	10	0.051059	0.17132	0.990632	542	5	0.766192	0.20447
DONSON	10	0.051114	0.17144	0.990632	543	5	0.765888	0.14962
FAH	10	0.051346	0.17206	0.990632	544	4	0.76432	-0.023475
GPR78	10	0.051422	0.17225	0.990632	545	4	0.763841	0.061945
HOXB4	10	0.051544	0.17261	0.990632	546	3	0.762934	-0.1135
GPR22	10	0.051556	0.17265	0.990632	547	5	0.762833	0.065829
DIP2C	10	0.051579	0.17272	0.990632	548	6	0.762657	0.10921
TBRG1	10	0.052134	0.17421	0.994315	549	2	0.758927	0.070679
HEXIM1	10	0.052282	0.17458	0.994315	550	5	0.758006	0.14365
ORC5	10	0.052307	0.17466	0.994315	551	6	0.757807	0.24561
GSTM1	10	0.052356	0.17479	0.994315	552	6	0.757483	0.084573
ACADS	10	0.052429	0.17495	0.994315	553	3	0.757086	-0.016019
EBI3	10	0.052841	0.17603	0.99672	554	4	0.754413	-0.11319
GPR31	10	0.05301	0.17644	0.99672	555	5	0.753403	0.081986
RUVBL2	10	0.053068	0.17656	0.99672	556	5	0.753108	0.20465
PRDX2	10	0.053092	0.17664	0.99672	557	6	0.752911	0.22927
BCAP29	10	0.053349	0.17733	0.99882	558	5	0.751218	0.15724
ECT2L	10	0.053803	0.17839	0.999255	559	5	0.748629	0.079123
BAP1	10	0.053836	0.17851	0.999255	560	6	0.748337	0.12536
ANAPC11	10	0.054135	0.1793	0.999255	561	3	0.74642	-0.049205
MID1	10	0.05414	0.17932	0.999255	562	5	0.746371	0.073422
YOD1	10	0.05416	0.17935	0.999255	563	6	0.746299	0.099291
PIM1	10	0.054197	0.17943	0.999255	564	1	0.746105	0.012916
MTFP1	10	0.05426	0.17963	0.999255	565	6	0.745621	0.17914
PAH	10	0.055192	0.18214	0.999998	566	6	0.739595	0.11344
ABCC6	10	0.05537	0.18256	0.999998	567	6	0.738594	0.17368
LIPH	10	0.055679	0.18345	0.999998	568	5	0.736482	0.098065
ANAPC1	10	0.055867	0.18389	0.999998	569	5	0.735442	0.10835
BTG1	10	0.056007	0.18423	0.999998	570	6	0.73464	0.076501
UCHL5	10	0.056263	0.1848	0.999998	571	4	0.733298	-0.036562
CCNI	10	0.056469	0.1853	0.999998	572	6	0.732125	0.14475
ACIN1	10	0.056502	0.18539	0.999998	573	4	0.731914	0.29628
KHK	10	0.056531	0.18546	0.999998	574	5	0.73175	0.083967
NPY2R	10	0.056596	0.18564	0.999998	575	5	0.731328	0.20901
IL2	9	0.060278	0.18587	0.999998	576	4	0.730791	-0.017729
DHFRL1	10	0.056852	0.18627	0.999998	577	4	0.729857	0.099821
SLC7A5	10	0.056979	0.18657	0.999998	578	4	0.729158	0.058028
CDK5RAP3	10	0.05709	0.18687	0.999998	579	6	0.72846	0.183
KIF18A	10	0.057137	0.18702	0.999998	580	5	0.728112	0.23099
DYNLL1	10	0.057375	0.18765	0.999998	581	6	0.726651	0.21847
ASIP	10	0.057401	0.18771	0.999998	582	6	0.726513	0.1247
ALOX12	10	0.05753	0.18805	0.999998	583	5	0.725727	0.27092
ROCK1	10	0.057584	0.1882	0.999998	584	6	0.72538	0.17531
TACR3	10	0.057619	0.18829	0.999998	585	3	0.725173	0.030396
AMPD3	10	0.058186	0.18986	0.999998	586	6	0.721567	0.085927
NDUFA1	10	0.058213	0.18991	0.999998	587	6	0.721452	0.093272
CRYAA	10	0.058397	0.19036	0.999998	588	6	0.720424	0.15076
SLC2A8	10	0.058457	0.1905	0.999998	589	5	0.720105	0.080221
CIDEB	10	0.058577	0.19078	0.999998	590	5	0.719467	0.07013
RFC5	10	0.058604	0.19084	0.999998	591	4	0.719331	0.049867
RHOB	10	0.058668	0.19099	0.999998	592	5	0.718989	0.10219
NDUFS3	10	0.05867	0.19101	0.999998	593	5	0.718944	0.15272
CD3G	10	0.058925	0.19174	0.999998	594	6	0.717287	0.18273
FASN	10	0.058978	0.1919	0.999998	595	6	0.716925	0.15544
HSD17B10	10	0.059005	0.19195	0.999998	596	6	0.716812	0.22922
MPG	10	0.059058	0.19207	0.999998	597	6	0.71654	0.12241
NT5DC1	10	0.059256	0.1926	0.999998	598	3	0.715344	-0.008648
OPN5	10	0.059272	0.19264	0.999998	599	5	0.715254	0.20493
ALKBH5	10	0.059859	0.19413	0.999998	600	6	0.711907	0.086601
DDAH2	10	0.059885	0.19421	0.999998	601	6	0.711728	0.18084
AFF3	10	0.059992	0.19453	0.999998	602	4	0.711013	0.059265
MCCC2	10	0.060051	0.19468	0.999998	603	5	0.710679	0.052596
RAD21	10	0.060069	0.19472	0.999998	604	4	0.710589	0.028312
LIG1	10	0.060127	0.19485	0.999998	605	6	0.7103	0.11036
MCCC1	10	0.060199	0.19505	0.999998	606	4	0.709854	0.050887
TPI1	10	0.060236	0.19517	0.999998	607	4	0.709587	0.043947
DLGAP5	10	0.060432	0.19568	0.999998	608	6	0.708454	0.07974
NAB1	10	0.060612	0.19621	0.999998	609	5	0.707279	0.11732
SNUPN	10	0.060683	0.1964	0.999998	610	4	0.706859	0.19618
ZSCAN5A	10	0.060947	0.1971	0.999998	611	2	0.705313	-0.013118
TTL	10	0.061234	0.19788	0.999998	612	5	0.703598	0.1651
CEP350	10	0.061239	0.19789	0.999998	613	4	0.703576	0.087579
USP4	10	0.061315	0.19813	0.999998	614	4	0.70305	0.0487
BIRC8	10	0.061502	0.19865	0.999998	615	4	0.701911	0.060309
CENPF	10	0.061728	0.19925	0.999998	616	6	0.700602	0.20605
CDKN2C	10	0.06181	0.19944	0.999998	617	6	0.700188	0.067175
LENG8	10	0.061918	0.19974	0.999998	618	5	0.699535	0.17713
CSRP2	10	0.062128	0.20033	0.999998	619	5	0.698254	0.044429
GADD45B	10	0.062292	0.20065	0.999998	620	4	0.697561	-0.059257
MLLT3	10	0.062608	0.20151	0.999998	621	6	0.695703	0.066654
BTG3	10	0.062748	0.20189	0.999998	622	5	0.694885	0.12758
CBS	10	0.062832	0.20212	0.999998	623	5	0.694391	0.080451
RBX1	10	0.06308	0.20273	0.999998	624	6	0.693082	0.34804
BAZ1A	10	0.063174	0.20294	0.999998	625	5	0.692632	0.17651
C3	10	0.06333	0.2034	0.999998	626	6	0.691649	0.15443
SLC7A7	10	0.063364	0.20346	0.999998	627	5	0.691521	0.040801
RPS4X	10	0.063749	0.20443	0.999998	628	6	0.689455	0.33321
POLE	10	0.063895	0.20473	0.999998	629	4	0.688819	0.09174
RPL23A	10	0.064326	0.20588	0.999998	630	3	0.686386	-0.017826
UNC13B	10	0.06435	0.20593	0.999998	631	5	0.68628	0.066396
ASPHD2	10	0.064414	0.20609	0.999998	632	5	0.685943	0.1201
TNFAIP8	10	0.064451	0.20621	0.999998	633	4	0.68569	0.00076934
H6PD	10	0.064609	0.20662	0.999998	634	3	0.684828	-0.042419
PRR5	10	0.064743	0.20695	0.999998	635	3	0.684135	0.0169
MPL	10	0.064744	0.20696	0.999998	636	4	0.684114	0.086801
XCR1	10	0.064828	0.20715	0.999998	637	4	0.683715	0.012872
CARS	10	0.065034	0.20766	0.999998	638	4	0.682647	0.11011
DDX6	10	0.065102	0.20783	0.999998	639	6	0.682292	0.15503
POLD1	10	0.065216	0.20812	0.999998	640	6	0.681686	0.094288
GPRC5C	10	0.065278	0.20828	0.999998	641	5	0.681352	0.18745
ADORA2B	10	0.065316	0.20839	0.999998	642	5	0.681123	0.15345
AKAP9	10	0.065617	0.20909	0.999998	643	4	0.679667	-0.093372
TXNDC5	10	0.065672	0.20922	0.999998	644	6	0.679397	0.16839
CCNL1	10	0.06634	0.21076	0.999998	645	5	0.676212	0.12669
CDC14B	10	0.066369	0.21079	0.999998	646	4	0.67615	0.074598
TBRG4	10	0.066876	0.21194	0.999998	647	5	0.673787	0.17315
PLEKHF1	10	0.067034	0.21226	0.999998	648	4	0.673132	-0.010372
RFC4	10	0.067077	0.21231	0.999998	649	5	0.67303	0.15169
MAL	10	0.067186	0.21252	0.999998	650	4	0.6726	0.077396
CHIC2	10	0.067353	0.21284	0.999998	651	5	0.671947	0.11143
ADAM22	10	0.067356	0.21285	0.999998	652	3	0.671926	0.02716
KDR	10	0.067504	0.21319	0.999998	653	3	0.671233	0.0067943
RTKN	10	0.067713	0.2136	0.999998	654	5	0.670399	0.14576
CDKN3	10	0.06787	0.21389	0.999998	655	3	0.66981	0.0085649
RCAN1	10	0.06808	0.21432	0.999998	656	5	0.668937	0.072538
CARD10	10	0.068547	0.21517	0.999998	657	4	0.667218	0.050756
SET	10	0.068627	0.21533	0.999998	658	5	0.666895	0.065112
GDF15	10	0.068632	0.21534	0.999998	659	3	0.666875	0.044445
NDUFS1	10	0.068794	0.21564	0.999998	660	5	0.666271	0.19717
NPAT	10	0.069128	0.21619	0.999998	661	5	0.665164	0.25228
CDC42EP4	10	0.069231	0.2164	0.999998	662	2	0.664743	-0.059496
EMP2	10	0.069396	0.21674	0.999998	663	5	0.664061	0.15045
FUBP1	10	0.07009	0.2181	0.999998	664	5	0.661344	0.13954
SUGT1	10	0.070192	0.2183	0.999998	665	4	0.660946	0.19572
AKR1A1	10	0.070964	0.2197	0.999998	666	4	0.65817	-0.0042683
EXT2	10	0.071714	0.22125	0.999998	667	3	0.655117	0.07421
CDK7	10	0.071822	0.22142	0.999998	668	5	0.654783	0.10633
PDCL3	10	0.071873	0.22152	0.999998	669	5	0.654587	0.17157
BCL11A	10	0.071906	0.22157	0.999998	670	4	0.654489	0.0244
RBL2	10	0.071945	0.22164	0.999998	671	4	0.654352	0.045141
PPP1R10	10	0.072027	0.22178	0.999998	672	4	0.654078	-0.10642
FOSL2	10	0.072182	0.22207	0.999998	673	4	0.65351	0.030494
CDKN2A	10	0.072236	0.22216	0.999998	674	4	0.653334	-0.0034249
SIN3A	10	0.07232	0.22234	0.999998	675	5	0.652982	0.20378
CDH24	10	0.072514	0.2227	0.999998	676	3	0.65228	-0.019697
GPR17	10	0.072582	0.22286	0.999998	677	4	0.651968	-0.044498
QPCTL	10	0.072602	0.2229	0.999998	678	3	0.65189	-0.023326
CDC34	10	0.072724	0.22317	0.999998	679	4	0.651364	0.062969
DSP	10	0.072872	0.22352	0.999998	680	4	0.650684	0.017217
DRD1	10	0.073017	0.22378	0.999998	681	5	0.650179	0.081768
PDHA1	10	0.073161	0.22404	0.999998	682	1	0.649674	-0.075316
ZNF536	10	0.073431	0.22456	0.999998	683	4	0.648668	0.022458
WDR74	10	0.073867	0.22545	0.999998	684	4	0.64695	-0.03746
SMARCE1	10	0.074088	0.22587	0.999998	685	2	0.646141	-0.26266
ETV4	10	0.075056	0.22778	0.999998	686	3	0.642484	-0.027917
USP24	10	0.075471	0.2286	0.999998	687	4	0.640924	0.074845
LYRM7	8	0.082023	0.22867	0.999998	688	4	0.640791	0.20565
TSPO	10	0.076048	0.22967	0.999998	689	3	0.638896	0.023267
TAF1	10	0.076294	0.23024	0.999998	690	5	0.637819	0.12256
MKL1	10	0.076382	0.23043	0.999998	691	3	0.637461	-0.027001
CAPN7	10	0.0765	0.23069	0.999998	692	4	0.636971	0.08409
EWSR1	10	0.076624	0.23088	0.999998	693	4	0.636614	-0.043356
MAP3K2	10	0.076755	0.23115	0.999998	694	4	0.636106	0.04098
HINFP	10	0.076793	0.23121	0.999998	695	5	0.635993	0.10348
PGAM2	10	0.076968	0.23156	0.999998	696	5	0.635336	0.047086
RPS15	10	0.077575	0.23275	0.999998	697	5	0.63311	0.15199
CXCR3	10	0.077628	0.23287	0.999998	698	3	0.632886	-0.058421
KHDRBS1	10	0.077653	0.23292	0.999998	699	5	0.632793	0.11027
PARP4	10	0.077806	0.23318	0.999998	700	4	0.632309	0.10986
TRAF6	10	0.078064	0.23363	0.999998	701	2	0.631471	-0.068569
TRA2A	10	0.078145	0.23379	0.999998	702	5	0.631174	0.10933
RPS28	10	0.078253	0.23399	0.999998	703	5	0.630803	0.22965
GSTA3	10	0.078639	0.23472	0.999998	704	3	0.62945	-0.11714
ABCG5	10	0.079205	0.23586	0.999998	705	5	0.627346	0.10838
CSE1L	10	0.079239	0.23591	0.999998	706	3	0.627254	-0.073804
UACA	10	0.079419	0.23621	0.999998	707	3	0.626702	-0.14101
DKC1	10	0.079689	0.23664	0.999998	708	4	0.625912	0.28072
IKBKB	10	0.079774	0.23679	0.999998	709	5	0.625637	0.04685
EEF1E1	10	0.079789	0.23682	0.999998	710	3	0.625582	0.0096459
GNAQ	10	0.080076	0.2374	0.999998	711	3	0.624519	0.0022784
STRN3	10	0.080228	0.2377	0.999998	712	4	0.623971	0.046186
ANAPC4	10	0.08032	0.23792	0.999998	713	4	0.623569	0.11641
SLC25A34	10	0.080627	0.23855	0.999998	714	5	0.622421	0.075781
OXCT1	10	0.080862	0.239	0.999998	715	3	0.621602	-0.13414
GRPEL1	10	0.080863	0.239	0.999998	716	4	0.621602	0.060283
CNOT10	10	0.081294	0.23997	0.999998	717	5	0.619843	0.17093
RPL7A	10	0.081313	0.24002	0.999998	718	5	0.619753	0.067098
ARHGDIB	10	0.081315	0.24002	0.999998	719	3	0.619753	-0.0091922
MCM7	10	0.081496	0.24035	0.999998	720	5	0.619156	0.14755
AFF1	10	0.081543	0.24046	0.999998	721	4	0.618957	0.057318
RPP21	10	0.08159	0.24055	0.999998	722	5	0.618795	0.21812
ABCC5	10	0.082233	0.24172	0.999998	723	4	0.616687	0.040908
FAM208A	10	0.082261	0.24178	0.999998	724	5	0.61658	0.1023
HMGA2	10	0.082405	0.24205	0.999998	725	4	0.616095	0.025626
POU2AF1	10	0.082943	0.2431	0.999998	726	3	0.614215	0.037668
PSMD11	10	0.083099	0.24341	0.999998	727	3	0.613662	-0.071208
DAPK3	10	0.083226	0.24363	0.999998	728	3	0.613269	-0.0061259
PPP2R1A	10	0.083564	0.24428	0.999998	729	5	0.612112	0.19808
GPR37	10	0.083612	0.24437	0.999998	730	5	0.611952	0.13761
AURKA	10	0.084088	0.24531	0.999998	731	4	0.610285	0.026864
NR5A2	10	0.084178	0.2455	0.999998	732	5	0.609949	0.075327
ACOT4	10	0.084326	0.24579	0.999998	733	4	0.609436	0.010623
SYNCRIP	10	0.084377	0.2459	0.999998	734	3	0.609241	-0.0083213
FUS	10	0.084672	0.24646	0.999998	735	5	0.608254	0.13818
LTB4R2	10	0.084866	0.24687	0.999998	736	4	0.607532	-0.024561
ZAK	10	0.085205	0.24749	0.999998	737	5	0.606442	0.076019
HDAC5	10	0.085243	0.24757	0.999998	738	5	0.606302	0.13141
PIK3CA	10	0.085517	0.24816	0.999998	739	4	0.605268	0.089513
DNAJB1	10	0.08552	0.24817	0.999998	740	5	0.605251	0.13489
ABCB9	10	0.085634	0.24841	0.999998	741	4	0.604831	0.0043366
HTT	10	0.085782	0.24869	0.999998	742	4	0.604342	0.099601
CCRL2	10	0.0859	0.2489	0.999998	743	4	0.603975	0.053348
BCL2L13	10	0.086374	0.24989	0.999998	744	4	0.602251	-0.023887
SUCLG2	10	0.086431	0.24998	0.999998	745	5	0.602095	0.061431
OPN4	10	0.086659	0.25036	0.999998	746	4	0.601435	0.057263
FZD9	10	0.086932	0.2509	0.999998	747	5	0.600499	0.063845
F2RL2	10	0.087092	0.25125	0.999998	748	3	0.599894	-0.071722
GATA3	10	0.087164	0.25142	0.999998	749	5	0.5996	0.1153
BMPR1A	10	0.087199	0.25152	0.999998	750	4	0.599427	0.074871
SIPA1	10	0.087203	0.25152	0.999998	751	5	0.599427	0.24138
SDC1	10	0.087228	0.25157	0.999998	752	4	0.599341	-0.0016503
CDK5RAP1	10	0.08723	0.25157	0.999998	753	3	0.599341	-0.024575
RPS23	10	0.087785	0.25258	0.999998	754	5	0.597601	0.28932
BUD31	10	0.0878	0.25262	0.999998	755	5	0.597532	0.32758
KRT7	10	0.087917	0.25287	0.999998	756	4	0.597103	0.089838
TMEM99	10	0.088085	0.25327	0.999998	757	2	0.596416	0.025591
BIRC6	10	0.08809	0.25328	0.999998	758	5	0.596399	0.11672
SDHA	10	0.088114	0.25331	0.999998	759	4	0.596348	0.087472
SLC13A3	10	0.088268	0.25357	0.999998	760	4	0.595902	0.029
CENPL	10	0.08837	0.25379	0.999998	761	1	0.595525	-0.08553
USP30	10	0.08858	0.25421	0.999998	762	3	0.594807	-0.044734
GSTP1	10	0.088681	0.25442	0.999998	763	5	0.594449	0.054229
CCNG2	10	0.088939	0.25488	0.999998	764	2	0.593664	-0.060212
FZD6	10	0.089224	0.25539	0.999998	765	5	0.592796	0.15752
GTSE1	10	0.089544	0.25601	0.999998	766	5	0.591743	0.039763
INTS7	10	0.08972	0.25633	0.999998	767	4	0.591201	0.11963
STK17B	10	0.090064	0.25699	0.999998	768	5	0.590084	0.10666
NDRG1	10	0.090077	0.25701	0.999998	769	3	0.59005	-0.032736
SLC38A7	10	0.090452	0.25771	0.999998	770	5	0.588869	0.06213
TNFRSF11B	10	0.09064	0.25802	0.999998	771	3	0.588347	0.037182
ABCG1	10	0.090646	0.25803	0.999998	772	2	0.58833	-0.06869
CRADD	10	0.091027	0.25873	0.999998	773	5	0.587153	0.18203
BAX	10	0.091205	0.25905	0.999998	774	3	0.586616	-0.12388
RPL37	10	0.09145	0.25958	0.999998	775	4	0.585729	0.21109
ALDH9A1	10	0.091696	0.26006	0.999998	776	3	0.584926	0.014928
HLA-DOA	10	0.091782	0.26022	0.999998	777	5	0.584659	0.099909
GTF2H4	10	0.092337	0.26127	0.999998	778	3	0.58291	0.058871
OGDH	10	0.092526	0.2616	0.999998	779	4	0.582362	0.043328
RABGAP1	10	0.092905	0.26229	0.999998	780	5	0.581218	0.095948
TTK	10	0.092917	0.26232	0.999998	781	4	0.581169	-0.036423
PTAR1	10	0.093055	0.26259	0.999998	782	5	0.580722	0.087912
RPL24	10	0.093095	0.26265	0.999998	783	4	0.580623	0.15956
BDKRB1	10	0.093157	0.26277	0.999998	784	3	0.580424	0.066427
TAAR8	10	0.093483	0.26343	0.999998	785	3	0.579335	-0.062706
PSEN1	10	0.093571	0.26363	0.999998	786	5	0.579005	0.090747
AOC3	10	0.093708	0.26394	0.999998	787	4	0.578495	-0.049956
GPHN	10	0.093975	0.26442	0.999998	788	5	0.577706	0.049648
SMUG1	10	0.094016	0.26449	0.999998	789	5	0.577591	0.029771
ABCC11	10	0.094044	0.26452	0.999998	790	4	0.577541	0.061717
ABCA5	10	0.094869	0.26618	0.999998	791	5	0.574825	0.0082322
AKIRIN2	10	0.094876	0.26619	0.999998	792	4	0.574808	0.2244
WIPF2	10	0.095032	0.26649	0.999998	793	5	0.574319	0.13319
USP28	10	0.095182	0.26676	0.999998	794	3	0.573879	-0.13927
FBXO32	10	0.095379	0.26712	0.999998	795	5	0.573294	0.10606
AVPR1B	10	0.09544	0.26721	0.999998	796	5	0.573147	0.12467
GMNN	10	0.095465	0.26727	0.999998	797	5	0.57305	0.10924
ZNF93	10	0.09574	0.26779	0.999998	798	3	0.572206	0.0087116
GPR6	10	0.096313	0.26879	0.999998	799	3	0.570587	0.018371
BAD	10	0.096432	0.26901	0.999998	800	3	0.570232	0.088266
ASPM	10	0.09672	0.26962	0.999998	801	5	0.569248	0.1916
GSTT2	10	0.096919	0.27001	0.999998	802	5	0.56862	0.087561
DEPDC7	10	0.097294	0.27075	0.999998	803	5	0.567432	0.1344
HIST1H4B	10	0.097296	0.27075	0.999998	804	3	0.567432	-0.025593
GSTM4	10	0.097419	0.271	0.999998	805	4	0.567031	0.054538
OTUD5	10	0.097581	0.2713	0.999998	806	5	0.56655	0.069183
HLA-DRA	10	0.097777	0.27165	0.999998	807	3	0.56599	-0.23276
STRN	10	0.097996	0.27209	0.999998	808	5	0.565287	0.11012
SERPINB2	10	0.098007	0.27211	0.999998	809	2	0.565255	-0.025901
MMS19	10	0.098106	0.27232	0.999998	810	4	0.56492	-0.0028041
NKX2-1	10	0.098354	0.27277	0.999998	811	4	0.564203	0.055765
NEK6	10	0.098412	0.2729	0.999998	812	5	0.563996	0.10818
RAD51	10	0.098853	0.2738	0.999998	813	3	0.562567	-0.040531
PRKCE	10	0.098871	0.27384	0.999998	814	5	0.562503	0.16556
RPS3	10	0.09911	0.27428	0.999998	815	4	0.561806	-0.020237
NOL3	10	0.099417	0.27479	0.999998	816	3	0.560999	-0.19137
ELN	10	0.09963	0.27517	0.999998	817	4	0.560399	0.0010436
GPR32	10	0.099699	0.27528	0.999998	818	4	0.560225	-0.081135
DIRAS3	10	0.10021	0.27618	0.999998	819	5	0.558808	0.12561
CALM2	9	0.10292	0.27626	0.999998	820	4	0.558682	0.030759
B4GALT1	10	0.10082	0.27736	0.999998	821	2	0.556956	0.029114
STAT5B	10	0.10087	0.27747	0.999998	822	5	0.556784	0.06472
CNBP	10	0.10174	0.27907	0.999998	823	5	0.554287	0.044317
GATA1	10	0.10182	0.27921	0.999998	824	5	0.554069	0.060099
NUTM2A	10	0.1022	0.27994	0.999998	825	5	0.552935	0.083881
IRF4	10	0.10283	0.28118	0.999998	826	4	0.551016	0.02565
BMP2	10	0.10285	0.28125	0.999998	827	4	0.550907	-0.034978
GPI	10	0.10343	0.28235	0.999998	828	5	0.549212	0.13567
TPR	10	0.10391	0.28329	0.999998	829	2	0.547769	-0.15033
DNMT3A	10	0.10419	0.28385	0.999998	830	4	0.546911	0.12164
PTPRB	10	0.10422	0.28391	0.999998	831	5	0.546819	0.095777
CDCA7	10	0.1043	0.28406	0.999998	832	5	0.54659	0.072156
CYP4A11	10	0.10465	0.28466	0.999998	833	4	0.545674	0.036105
XPR1	10	0.10484	0.28504	0.999998	834	3	0.545094	-0.047029
MRPS18B	10	0.10502	0.28541	0.999998	835	4	0.544531	0.069027
TNFRSF10C	10	0.10577	0.2868	0.999998	836	4	0.542421	0.1123
GPX7	10	0.10588	0.28699	0.999998	837	5	0.542133	0.07618
IL21R	10	0.10639	0.28784	0.999998	838	5	0.540849	0.062091
AIFM2	10	0.10699	0.28892	0.999998	839	5	0.539222	0.18866
IL4	10	0.10709	0.28905	0.999998	840	5	0.539027	0.23867
PHOX2B	10	0.10716	0.28915	0.999998	841	3	0.538877	-0.025685
MN1	10	0.10727	0.28934	0.999998	842	3	0.538592	0.025008
SRGN	10	0.10736	0.28948	0.999998	843	4	0.538381	0.097915
RASA1	10	0.10744	0.28964	0.999998	844	5	0.538141	0.21648
ACAA1	10	0.10768	0.2901	0.999998	845	4	0.537452	0.066812
FZD3	10	0.10783	0.29039	0.999998	846	5	0.537018	0.16917
NUF2	10	0.10785	0.29042	0.999998	847	3	0.536973	-0.15393
USH1C	10	0.10811	0.29083	0.999998	848	2	0.536361	-0.034965
ADRA2C	10	0.10815	0.29089	0.999998	849	2	0.536271	-0.039513
RTN4	10	0.10836	0.29129	0.999998	850	4	0.535674	0.19524
SCG2	10	0.10845	0.29146	0.999998	851	3	0.535421	-0.12932
MED12	10	0.10854	0.29163	0.999998	852	5	0.535168	0.039168
KIF4A	10	0.10867	0.29184	0.999998	853	5	0.534855	0.14653
GPRC6A	10	0.10895	0.29235	0.999998	854	3	0.534097	-0.021177
VCAM1	10	0.10898	0.29242	0.999998	855	5	0.533993	0.11444
GATA2	10	0.10908	0.29264	0.999998	856	4	0.533666	0.026677
MRI1	10	0.1092	0.29287	0.999998	857	5	0.533325	0.14136
SH2B3	10	0.10943	0.2933	0.999998	858	4	0.532688	-0.0042961
FOPNL	10	0.10978	0.29394	0.999998	859	5	0.531741	0.032993
COPS5	10	0.10979	0.29395	0.999998	860	4	0.531727	0.14462
CXCL14	10	0.11	0.29432	0.999998	861	3	0.53118	0.042952
SLC25A6	10	0.11007	0.29444	0.999998	862	2	0.531003	-0.029306
MLF1	10	0.11045	0.2951	0.999998	863	5	0.530031	0.059844
DDIT3	10	0.11062	0.29543	0.999998	864	5	0.529545	-0.0015325
ACVR1	10	0.1108	0.29571	0.999998	865	5	0.529134	0.057122
PSMA3	10	0.11085	0.29579	0.999998	866	3	0.529017	-0.0055352
HTR2B	10	0.11125	0.29648	0.999998	867	5	0.528005	0.092277
ABCB8	10	0.11146	0.2969	0.999998	868	1	0.52739	-0.020166
MYSM1	10	0.11174	0.29737	0.999998	869	5	0.526703	0.031868
RBM15	10	0.11175	0.29742	0.999998	870	3	0.52663	0.030803
BCCIP	10	0.11215	0.29819	0.999998	871	3	0.525507	0.047609
CDH13	10	0.11224	0.29833	0.999998	872	5	0.525303	0.028308
MTCP1	10	0.11245	0.29872	0.999998	873	3	0.524736	0.026696
SRD5A1	10	0.11296	0.29964	0.999998	874	5	0.5234	0.1107
RSRC2	10	0.11314	0.30001	0.999998	875	5	0.522864	0.16999
POLI	10	0.1134	0.30042	0.999998	876	4	0.522271	0.027749
FGFR2	10	0.11376	0.30105	0.999998	877	5	0.521361	0.16659
EXT1	10	0.11396	0.30141	0.999998	878	3	0.520842	0.018754
PARP11	10	0.11396	0.30142	0.999998	879	4	0.520828	-0.051323
TXN2	10	0.11406	0.30161	0.999998	880	4	0.520554	0.055782
XPO4	10	0.11496	0.30321	0.999998	881	5	0.518256	0.087885
C2orf44	10	0.11499	0.30327	0.999998	882	4	0.518171	-0.062663
EMX2	10	0.11507	0.30344	0.999998	883	2	0.517927	-0.046302
ERCC2	10	0.11532	0.30391	0.999998	884	5	0.517255	0.097266
PDIA2	10	0.11535	0.30394	0.999998	885	4	0.517212	0.12933
C1orf63	10	0.11547	0.30418	0.999998	886	5	0.516869	0.11161
UNC5B	10	0.11578	0.30471	0.999998	887	5	0.516113	0.18419
XRCC6	10	0.11592	0.30498	0.999998	888	5	0.515729	0.16197
EIF3B	10	0.116	0.30511	0.999998	889	4	0.515544	0.096906
ACAA2	10	0.11618	0.30539	0.999998	890	1	0.515145	-0.036879
KPNB1	10	0.11646	0.30588	0.999998	891	3	0.514449	0.097642
PRLR	10	0.11666	0.30625	0.999998	892	5	0.513924	0.14892
DFFA	10	0.1167	0.30632	0.999998	893	4	0.513825	0.10967
ANAPC10	9	0.11848	0.30682	0.999998	894	4	0.513116	-0.1057
OXER1	10	0.11702	0.30691	0.999998	895	5	0.512989	0.19761
ABCD1	10	0.11741	0.30762	0.999998	896	2	0.511985	0.0058113
CHUK	10	0.11777	0.30828	0.999998	897	4	0.511055	-0.030855
TCL1A	10	0.11833	0.30941	0.999998	898	5	0.509466	0.043436
PCM1	10	0.11839	0.30952	0.999998	899	2	0.509311	-0.087695
ZFX	10	0.1186	0.30992	0.999998	900	5	0.50875	0.15653
YWHAZ	10	0.11892	0.31046	0.999998	901	5	0.507994	0.14014
PCDH7	10	0.11894	0.31049	0.999998	902	5	0.507952	0.14578
SST	10	0.11897	0.31055	0.999998	903	5	0.507868	0.20009
BCAR1	10	0.11922	0.31106	0.999998	904	3	0.507156	0.09116
DEXI	10	0.1195	0.31159	0.999998	905	2	0.506416	-0.15447
NOTCH2	10	0.11976	0.3121	0.999998	906	4	0.505706	0.0013315
MPND	10	0.11991	0.31237	0.999998	907	5	0.505331	0.084484
CCND3	10	0.12033	0.31318	0.999998	908	5	0.504206	0.089433
GAS2	10	0.12053	0.31357	0.999998	909	4	0.503665	0.02268
TCERG1	10	0.12061	0.31371	0.999998	910	5	0.503472	0.11989
SETD8	10	0.12102	0.31449	0.999998	911	5	0.502393	0.11354
PKNOX1	10	0.12108	0.31461	0.999998	912	5	0.502227	0.10535
GRM3	10	0.12117	0.31478	0.999998	913	5	0.501993	0.18055
RPA3	10	0.12173	0.31578	0.999998	914	4	0.500615	0.089464
IDI2	10	0.12197	0.31619	0.999998	915	5	0.500052	0.10268
GPR161	10	0.12225	0.31666	0.999998	916	3	0.499407	-0.12665
GPR52	10	0.12268	0.31737	0.999998	917	5	0.498434	0.093567
ME2	10	0.12277	0.31751	0.999998	918	3	0.498243	-0.0064811
GHRHR	10	0.12284	0.31766	0.999998	919	4	0.498037	0.064426
GPR157	10	0.12305	0.31804	0.999998	920	4	0.497518	0.03591
TUBE1	10	0.12308	0.31811	0.999998	921	4	0.497423	0.16681
TNFSF8	10	0.1233	0.31862	0.999998	922	5	0.496727	0.13924
TFDP2	10	0.12346	0.31897	0.999998	923	2	0.49625	0.062977
WHSC1L1	10	0.1236	0.31922	0.999998	924	4	0.49591	0.10627
MCM8	10	0.12377	0.31954	0.999998	925	5	0.495475	0.14704
USP46	10	0.12378	0.31955	0.999998	926	5	0.495461	0.095117
PRC1	10	0.1246	0.32103	0.999998	927	3	0.493454	-0.30409
HELQ	10	0.12464	0.3211	0.999998	928	5	0.49336	0.086452
TTF2	10	0.12471	0.32122	0.999998	929	5	0.493197	0.094857
RRAGA	10	0.12488	0.32153	0.999998	930	5	0.492778	0.10799
SMAD3	10	0.12491	0.32159	0.999998	931	2	0.492697	-0.11734
SLC34A2	10	0.12528	0.32225	0.999998	932	3	0.491807	-0.0052561
KAT2A	10	0.12545	0.32258	0.999998	933	5	0.491363	0.11849
UBE2S	10	0.12569	0.323	0.999998	934	4	0.490797	0.18061
PXDN	10	0.12588	0.32328	0.999998	935	5	0.490421	0.046754
PPP6C	10	0.12598	0.32345	0.999998	936	5	0.490193	0.1083
BDKRB2	10	0.12637	0.32399	0.999998	937	4	0.489468	0.048502
POLD3	10	0.12692	0.32506	0.999998	938	4	0.488036	0.061219
TCEA1	10	0.1272	0.32557	0.999998	939	1	0.487356	-0.12632
VPS37C	10	0.12721	0.32561	0.999998	940	5	0.487302	0.12273
ADCY5	10	0.12747	0.32606	0.999998	941	4	0.486702	0.11444
NCR1	10	0.12802	0.32703	0.999998	942	2	0.485412	-0.34614
GPR158	10	0.12805	0.32711	0.999998	943	4	0.485306	0.15822
AURKB	10	0.12835	0.32761	0.999998	944	5	0.484643	0.34967
NLRP3	10	0.12836	0.32762	0.999998	945	4	0.48463	0.069625
RNH1	10	0.1285	0.32789	0.999998	946	5	0.484272	0.10796
EDNRB	10	0.12918	0.32914	0.999998	947	2	0.482619	-0.065245
CASR	10	0.12929	0.32932	0.999998	948	5	0.482382	0.10925
CCNH	10	0.12933	0.3294	0.999998	949	5	0.482276	0.075652
GINS2	10	0.12942	0.32956	0.999998	950	5	0.482066	0.58162
MLNR	10	0.12956	0.32978	0.999998	951	3	0.481776	0.070964
ZNF516	10	0.12966	0.32994	0.999998	952	3	0.481565	0.03842
NTF3	10	0.12977	0.33011	0.999998	953	5	0.481341	0.2208
FYN	10	0.1302	0.33084	0.999998	954	5	0.480382	0.057128
SH3GL1	10	0.13041	0.33121	0.999998	955	3	0.479897	-0.0063871
EIF3C	10	0.1306	0.3316	0.999998	956	5	0.479385	0.13765
ADH1B	10	0.13112	0.33262	0.999998	957	3	0.478052	-0.020822
USP2	10	0.1313	0.33295	0.999998	958	2	0.477621	-0.077257
ALDH2	10	0.13139	0.33313	0.999998	959	4	0.477386	0.042883
PLOD3	10	0.13181	0.33383	0.999998	960	4	0.476475	0.017204
SMARCA4	10	0.13197	0.33419	0.999998	961	3	0.476007	-0.015858
DCAF16	10	0.13239	0.33491	0.999998	962	4	0.475072	0.039717
GLS2	10	0.13266	0.33537	0.999998	963	5	0.474476	0.040352
MC1R	10	0.13339	0.33676	0.999998	964	4	0.472679	0.051991
CDKN2D	10	0.13392	0.33761	0.999998	965	5	0.471585	0.064908
ANAPC7	10	0.13402	0.33776	0.999998	966	2	0.471392	0.10033
CARD9	10	0.13437	0.33839	0.999998	967	5	0.470582	0.095361
HELLS	10	0.13511	0.33971	0.999998	968	3	0.468892	-0.03847
EPS15L1	10	0.1352	0.3399	0.999998	969	4	0.468649	0.078378
OXTR	10	0.13537	0.34016	0.999998	970	5	0.468317	0.12594
KMT2A	10	0.13538	0.34017	0.999998	971	4	0.468304	-0.023237
RPN1	10	0.13572	0.34075	0.999998	972	4	0.467564	0.10685
CRHR2	10	0.13592	0.34111	0.999998	973	3	0.467106	-0.05784
GPR160	10	0.13619	0.34155	0.999998	974	1	0.466546	-0.19495
KDELC1	10	0.13622	0.34159	0.999998	975	5	0.466495	0.17055
AKAP13	10	0.13625	0.34162	0.999998	976	2	0.466457	-0.026781
GPR155	10	0.13627	0.34165	0.999998	977	4	0.466419	0.082215
ZNF587	10	0.13672	0.3425	0.999998	978	3	0.465339	-0.12637
PA2G4	10	0.13678	0.34263	0.999998	979	3	0.465175	-0.007291
SLC17A2	10	0.137	0.34304	0.999998	980	3	0.464655	-0.075547
ORAOV1	10	0.13701	0.34304	0.999998	981	4	0.464655	0.093628
CCDC180	10	0.13737	0.3438	0.999998	982	4	0.463694	0.053153
SOD3	10	0.13738	0.34381	0.999998	983	5	0.463681	0.076829
COL1A1	10	0.13758	0.34413	0.999998	984	5	0.463277	0.085946
RNF213	10	0.13763	0.34419	0.999998	985	2	0.463202	0.008476
ANKRD40	10	0.13801	0.34489	0.999998	986	4	0.462319	0.14013
LGR5	10	0.13802	0.3449	0.999998	987	4	0.462307	0.056355
C5orf42	10	0.13809	0.34503	0.999998	988	2	0.462143	-0.090549
BNIP3L	10	0.13816	0.3452	0.999998	989	4	0.461929	-0.069874
RUNX1	10	0.13848	0.34573	0.999998	990	5	0.461263	0.082985
FBXO8	10	0.1389	0.34647	0.999998	991	5	0.460334	0.15221
PPT1	10	0.13901	0.34665	0.999998	992	5	0.460109	0.046376
LDHAL6A	10	0.13931	0.34718	0.999998	993	5	0.459445	0.099186
TRHR	10	0.13994	0.34821	0.999998	994	4	0.458159	0.036303
EIF5B	10	0.14002	0.34838	0.999998	995	5	0.457947	0.0073045
DCC	10	0.14012	0.34857	0.999998	996	4	0.45771	-0.011241
XPC	10	0.14028	0.34884	0.999998	997	5	0.457374	0.055488
PAK1IP1	10	0.14038	0.34898	0.999998	998	5	0.457199	0.25906
UNC5CL	10	0.14064	0.34944	0.999998	999	5	0.456627	0.09597
USP43	10	0.14079	0.34969	0.999998	1000	3	0.456317	-0.030444
TNFRSF18	10	0.14082	0.34972	0.999998	1001	5	0.45628	0.19264
HIRIP3	10	0.1411	0.35022	0.999998	1002	5	0.455659	0.11077
ATAD2	10	0.14148	0.35092	0.999998	1003	3	0.454792	-0.01908
SLBP	10	0.14161	0.35112	0.999998	1004	5	0.454544	0.12637
VN1R2	10	0.1419	0.35167	0.999998	1005	4	0.453865	0.09329
IDH1	10	0.14204	0.3519	0.999998	1006	4	0.453581	0.0058549
PCLO	10	0.14214	0.35209	0.999998	1007	2	0.453346	-0.077183
MTL5	10	0.14218	0.35215	0.999998	1008	5	0.453272	0.074496
RPS19	10	0.14238	0.35255	0.999998	1009	5	0.452779	0.27538
GNAT2	10	0.14255	0.35286	0.999998	1010	4	0.452398	0.035842
GRIN2A	10	0.1426	0.35292	0.999998	1011	5	0.452324	0.10177
DHX15	10	0.14269	0.35306	0.999998	1012	5	0.452151	0.37218
IGFN1	10	0.14289	0.35339	0.999998	1013	5	0.451746	0.093567
POLG2	10	0.14298	0.35352	0.999998	1014	4	0.451586	0.019445
CENPH	10	0.14305	0.35367	0.999998	1015	5	0.451402	0.059941
SNCA	10	0.14314	0.35387	0.999998	1016	4	0.451156	0.066586
TNFRSF25	10	0.14319	0.35394	0.999998	1017	3	0.45107	0.0034776
GSK3B	10	0.14322	0.354	0.999998	1018	3	0.450997	-0.041937
FRZB	10	0.14331	0.35416	0.999998	1019	5	0.4508	0.048008
OXGR1	10	0.14342	0.35434	0.999998	1020	5	0.45058	0.11668
CASP7	10	0.14343	0.35437	0.999998	1021	4	0.450543	0.010818
BAG5	10	0.14403	0.35549	0.999998	1022	3	0.449173	-0.059473
YARS	10	0.1443	0.35599	0.999998	1023	5	0.448562	0.20265
H1F0	10	0.14435	0.35608	0.999998	1024	5	0.448452	0.1569
STAG1	10	0.14503	0.35716	0.999998	1025	5	0.447137	0.15879
C2orf69	10	0.14508	0.35722	0.999998	1026	5	0.447064	0.12073
DLG1	10	0.1451	0.35728	0.999998	1027	3	0.446991	-0.0026725
CCR6	10	0.14518	0.35739	0.999998	1028	5	0.446858	0.1663
P2RY11	10	0.1456	0.35816	0.999998	1029	5	0.445923	0.15713
EHHADH	10	0.14565	0.35824	0.999998	1030	5	0.445826	0.018984
PIF1	10	0.14566	0.35825	0.999998	1031	4	0.445814	0.022424
BTBD3	10	0.14586	0.3586	0.999998	1032	5	0.44539	0.16515
FAIM2	10	0.14672	0.36009	0.999998	1033	4	0.443589	0.03281
RPL34	10	0.14698	0.36055	0.999998	1034	3	0.443035	-0.010814
PIAS1	10	0.14713	0.36077	0.999998	1035	5	0.44277	0.10358
BCL7A	10	0.14722	0.36089	0.999998	1036	3	0.442625	0.032396
SUFU	10	0.14752	0.36142	0.999998	1037	5	0.441988	0.053103
ZNHIT2	10	0.14773	0.36183	0.999998	1038	4	0.441495	0.059807
ME1	10	0.14806	0.36237	0.999998	1039	3	0.440848	-0.072507
TOP2A	10	0.14806	0.36238	0.999998	1040	5	0.440836	0.057869
SLC16A2	10	0.14832	0.36287	0.999998	1041	3	0.440249	-0.030582
ALDH3A1	10	0.1486	0.36333	0.999998	1042	4	0.439699	0.073029
GPX2	10	0.14917	0.36429	0.999998	1043	5	0.438553	0.06886
POLR2L	10	0.14922	0.36438	0.999998	1044	5	0.438445	0.085734
DHRS2	10	0.1494	0.36464	0.999998	1045	3	0.438136	-0.10718
HSPA9	10	0.14947	0.36474	0.999998	1046	3	0.438017	0.032948
PDXP	10	0.14977	0.3653	0.999998	1047	3	0.43735	-0.06565
GRM4	10	0.15022	0.36608	0.999998	1048	4	0.436424	0.034156
RANGAP1	10	0.15022	0.36608	0.999998	1049	3	0.436424	0.09659
ING2	10	0.15066	0.36693	0.999998	1050	4	0.435417	0.014635
API5	10	0.15095	0.36739	0.999998	1051	4	0.434873	0.094909
HSPB8	10	0.15097	0.36743	0.999998	1052	5	0.434825	0.13488
BFAR	10	0.15098	0.36744	0.999998	1053	5	0.434814	0.026349
SMC1A	10	0.151	0.36748	0.999998	1054	3	0.434766	0.01113
MTNR1B	10	0.1511	0.36765	0.999998	1055	3	0.434565	-0.060337
E2F4	10	0.1514	0.3682	0.999998	1056	5	0.433916	0.10997
MNX1	10	0.15207	0.3694	0.999998	1057	1	0.432503	-0.024277
KLK2	10	0.1523	0.36979	0.999998	1058	5	0.432045	0.090308
RAD51C	10	0.15234	0.36984	0.999998	1059	1	0.431986	-0.13227
GPR55	10	0.15278	0.3706	0.999998	1060	4	0.431095	0.066197
MRGPRF	10	0.15302	0.37097	0.999998	1061	4	0.430661	0.015131
ADRA1D	10	0.15311	0.37106	0.999998	1062	5	0.430556	0.14025
APOE	10	0.1534	0.37152	0.999998	1063	2	0.430018	-0.037909
LHFP	10	0.1535	0.37171	0.999998	1064	4	0.429796	-0.13936
NCAPH	10	0.1537	0.37207	0.999998	1065	5	0.429375	0.12258
FIS1	10	0.15392	0.37245	0.999998	1066	5	0.428932	0.17638
RPL7	10	0.15394	0.37249	0.999998	1067	3	0.428885	-0.046622
FASTK	10	0.15408	0.37273	0.999998	1068	5	0.428606	0.19699
PPP3R1	10	0.15475	0.37384	0.999998	1069	4	0.427314	0.12202
MYD88	10	0.15537	0.37487	0.999998	1070	3	0.426119	-0.0019496
SOX2	10	0.15551	0.37512	0.999998	1071	3	0.42583	-0.11175
OGG1	10	0.1557	0.37541	0.999998	1072	4	0.425494	0.041943
SAE1	10	0.15575	0.37551	0.999998	1073	5	0.425378	0.072725
ASF1B	10	0.1558	0.3756	0.999998	1074	2	0.425274	0.07196
GSTO2	10	0.15597	0.37594	0.999998	1075	4	0.424881	0.046543
IDH3B	10	0.15605	0.37608	0.999998	1076	4	0.42472	-0.049113
RPL10A	10	0.15633	0.37654	0.999998	1077	2	0.424189	-0.057079
PCCB	10	0.15662	0.37705	0.999998	1078	5	0.423601	0.062011
MAPK12	10	0.15678	0.3773	0.999998	1079	5	0.423313	0.038254
SLC13A2	10	0.15686	0.37741	0.999998	1080	3	0.423187	-0.067193
ITGB2	10	0.15696	0.37766	0.999998	1081	3	0.422899	-0.0397
ADCY8	10	0.15716	0.37796	0.999998	1082	4	0.422554	0.015608
MCM4	10	0.15739	0.37842	0.999998	1083	2	0.422026	-0.0917
ABCG4	10	0.15767	0.37895	0.999998	1084	2	0.421418	-0.0799
PHB	10	0.15771	0.37902	0.999998	1085	5	0.421338	0.47585
G2E3	10	0.15845	0.38029	0.999998	1086	4	0.419885	0.11871
DNASE1L3	10	0.15898	0.38118	0.999998	1087	3	0.41887	0.038873
PTOV1	10	0.159	0.38122	0.999998	1088	4	0.418824	0.01211
FOXC1	10	0.1594	0.38187	0.999998	1089	4	0.418084	-0.077109
ACLY	10	0.15944	0.38193	0.999998	1090	4	0.418016	0.078703
CD14	10	0.15966	0.3823	0.999998	1091	4	0.417596	0.15733
TDG	10	0.16078	0.38415	0.999998	1092	5	0.415499	0.07172
BID	10	0.16088	0.3843	0.999998	1093	4	0.41533	0.013175
MRPL19	10	0.16096	0.38446	0.999998	1094	5	0.415149	0.044156
RPL5	10	0.1611	0.38468	0.999998	1095	3	0.4149	-0.049425
GOLGA5	10	0.16122	0.3849	0.999998	1096	5	0.414652	0.074507
TRADD	10	0.16127	0.38502	0.999998	1097	4	0.414517	0.069686
PPP3CA	10	0.16128	0.38507	0.999998	1098	4	0.41446	0.059388
ZNF346	10	0.16184	0.3861	0.999998	1099	4	0.4133	0.14155
PIK3CB	10	0.16242	0.38703	0.999998	1100	2	0.412255	-0.18501
PRKACA	10	0.1633	0.38841	0.999998	1101	4	0.41071	0.0046411
2006-09-01	10	0.16387	0.38927	0.999998	1102	4	0.409749	-0.15002
TRIM45	10	0.16399	0.38949	0.999998	1103	5	0.409504	0.16354
GPR146	10	0.164	0.38951	0.999998	1104	3	0.409481	0.030328
YWHAH	10	0.16426	0.38996	0.999998	1105	4	0.40898	0.021957
LTBP3	10	0.16443	0.39029	0.999998	1106	3	0.408613	0.087866
BRAF	10	0.1646	0.39055	0.999998	1107	5	0.408323	0.14369
FBXO5	10	0.1646	0.39057	0.999998	1108	3	0.408301	0.092909
C5orf49	10	0.16476	0.39078	0.999998	1109	4	0.408068	-0.028363
MGST3	10	0.16479	0.39085	0.999998	1110	3	0.40799	0.05565
DTL	10	0.16482	0.39088	0.999998	1111	5	0.407957	0.048186
NUP37	10	0.16507	0.39128	0.999998	1112	4	0.407512	0.063998
GPR101	10	0.16538	0.39183	0.999998	1113	5	0.406902	0.10698
SF3B1	10	0.16576	0.39249	0.999998	1114	2	0.406171	0.026252
STAG3	10	0.16611	0.39312	0.999998	1115	2	0.405475	0.033657
ADCYAP1	10	0.16633	0.39356	0.999998	1116	5	0.404989	0.09226
LAP3	10	0.16689	0.39449	0.999998	1117	5	0.403964	0.070192
DMC1	10	0.16695	0.39459	0.999998	1118	5	0.403854	0.06033
ACACA	10	0.16762	0.39574	0.999998	1119	5	0.40259	0.076233
REL	10	0.16777	0.39592	0.999998	1120	3	0.402393	-0.085949
DAP3	10	0.16812	0.39644	0.999998	1121	4	0.401823	0.2429
BCR	10	0.16822	0.39659	0.999998	1122	4	0.401658	0.038898
MYT1	10	0.16828	0.39668	0.999998	1123	4	0.40156	-0.027683
SOCS2	10	0.16875	0.39745	0.999998	1124	5	0.400717	0.065436
F2R	10	0.16898	0.39777	0.999998	1125	5	0.400368	0.090331
ASPSCR1	10	0.16922	0.39823	0.999998	1126	4	0.399866	-0.042876
FOXO3	10	0.16928	0.39832	0.999998	1127	4	0.399768	0.079759
NAE1	10	0.16956	0.39879	0.999998	1128	5	0.399256	0.14097
GLRX2	10	0.16966	0.39894	0.999998	1129	5	0.399092	0.07664
CAPN1	10	0.16967	0.39896	0.999998	1130	5	0.399071	0.08422
SV2B	10	0.17034	0.40013	0.999998	1131	3	0.397799	0.018101
GRM2	10	0.17079	0.40078	0.999998	1132	4	0.397094	0.13987
GRIK2	10	0.17124	0.40148	0.999998	1133	3	0.396336	-0.168
GPR82	10	0.17143	0.40182	0.999998	1134	4	0.395968	0.069336
PXDNL	10	0.17245	0.40354	0.999998	1135	5	0.394113	0.071235
FOXK2	10	0.17258	0.40373	0.999998	1136	4	0.393909	0.056839
RAP1GDS1	10	0.17273	0.40404	0.999998	1137	5	0.393576	0.076051
HMG20B	10	0.17296	0.40443	0.999998	1138	4	0.393157	0.13319
RRH	10	0.17313	0.40471	0.999998	1139	5	0.392856	0.071339
HOXD11	10	0.17371	0.4057	0.999998	1140	3	0.391795	-0.12314
UCHL1	10	0.17456	0.40716	0.999998	1141	5	0.390235	0.067773
ALDOC	10	0.17466	0.4073	0.999998	1142	4	0.390086	-0.053682
SEMA6A	10	0.17485	0.40763	0.999998	1143	5	0.389734	0.17941
DRD5	10	0.17492	0.4077	0.999998	1144	4	0.389659	0.13628
ACSL4	10	0.17514	0.40805	0.999998	1145	5	0.389287	0.056431
FOXRED1	10	0.17529	0.40833	0.999998	1146	5	0.388989	0.04878
ASPA	10	0.17537	0.40845	0.999998	1147	5	0.388861	0.077046
BBS2	10	0.17537	0.40846	0.999998	1148	4	0.38885	0.11792
TRIM28	10	0.17552	0.40867	0.999998	1149	4	0.388627	-0.05584
ACVR1C	10	0.17552	0.40867	0.999998	1150	1	0.388627	-0.067474
USP40	10	0.17572	0.40898	0.999998	1151	5	0.388298	0.04472
PTPRC	10	0.17578	0.40907	0.999998	1152	2	0.388202	-0.042606
FAM189B	10	0.17608	0.40956	0.999998	1153	3	0.387682	-0.011997
CCDC14	10	0.1763	0.40989	0.999998	1154	5	0.387333	0.12922
BRD3	10	0.17631	0.4099	0.999998	1155	4	0.387322	-0.039806
DLD	10	0.17635	0.40997	0.999998	1156	3	0.387248	-0.079644
RPS16	10	0.17659	0.41041	0.999998	1157	5	0.386782	0.15785
GOT2	10	0.17723	0.41141	0.999998	1158	3	0.385725	0.016396
PLG	10	0.17762	0.41204	0.999998	1159	5	0.385061	0.16615
GSTA1	10	0.17803	0.41273	0.999998	1160	3	0.384334	0.016083
ADCK2	10	0.17812	0.41284	0.999998	1161	3	0.384218	-0.0013374
G6PC	10	0.17827	0.4131	0.999998	1162	4	0.383945	-0.047502
CTSB	10	0.17838	0.41329	0.999998	1163	3	0.383745	0.047686
LY86	10	0.17864	0.41365	0.999998	1164	2	0.383367	-0.097627
TRMT2A	10	0.17868	0.41375	0.999998	1165	2	0.383262	-0.22989
PHTF1	10	0.17891	0.41416	0.999998	1166	4	0.382832	0.059971
CCNB3	10	0.17914	0.41455	0.999998	1167	5	0.382423	-0.010184
ATXN3	10	0.17959	0.41531	0.999998	1168	2	0.381628	-0.011361
APBB1	10	0.17972	0.41553	0.999998	1169	5	0.381398	0.069712
TUBB4B	10	0.17984	0.41569	0.999998	1170	4	0.38123	0.23333
CBX4	10	0.18084	0.41728	0.999998	1171	4	0.379572	0.024587
TSHZ3	10	0.18089	0.41735	0.999998	1172	5	0.3795	0.060656
GLDC	10	0.18129	0.41802	0.999998	1173	5	0.378803	0.039685
SDS	10	0.18174	0.41878	0.999998	1174	4	0.378014	-0.031269
CDK19	10	0.182	0.41918	0.999998	1175	2	0.377599	-0.091645
TANC2	10	0.18209	0.41933	0.999998	1176	2	0.377444	0.043078
KIAA1644	10	0.18229	0.41971	0.999998	1177	5	0.377051	0.080148
NCKAP1	10	0.18243	0.41994	0.999998	1178	3	0.376813	-0.16601
CLN3	10	0.18266	0.42036	0.999998	1179	2	0.376379	-0.061764
PTGER1	10	0.18322	0.42123	0.999998	1180	4	0.375481	-0.019141
DDX10	10	0.18324	0.42126	0.999998	1181	5	0.37545	0.070124
TRIM24	10	0.18375	0.42212	0.999998	1182	4	0.374564	0.072705
ACSL5	10	0.18407	0.4226	0.999998	1183	4	0.374071	0.027418
JMY	10	0.18428	0.4229	0.999998	1184	4	0.373762	0.071482
POLR2I	10	0.18435	0.42301	0.999998	1185	4	0.373649	0.13027
SOD2	10	0.18471	0.42354	0.999998	1186	5	0.373106	0.075999
ENDOG	10	0.18489	0.42381	0.999998	1187	5	0.372829	0.21144
OSGIN2	10	0.18497	0.42395	0.999998	1188	4	0.372685	0.070632
LYL1	10	0.18521	0.42435	0.999998	1189	3	0.372276	0.032993
ATXN1L	10	0.18545	0.42476	0.999998	1190	4	0.371856	-0.12535
SUCLA2	10	0.18625	0.42602	0.999998	1191	5	0.37057	0.078345
HIST2H3A	10	0.18638	0.42624	0.999998	1192	2	0.370346	-0.11723
PKM	10	0.18642	0.42628	0.999998	1193	4	0.370305	0.14057
PPFIBP1	10	0.18656	0.42646	0.999998	1194	4	0.370122	0.065893
PMAIP1	10	0.18716	0.42744	0.999998	1195	3	0.369125	-0.01103
BMP4	10	0.18767	0.42829	0.999998	1196	1	0.368262	-0.11973
ABAT	10	0.18783	0.42856	0.999998	1197	4	0.367988	-0.17509
PDCD2L	10	0.1881	0.42897	0.999998	1198	4	0.367573	0.05521
CD40LG	10	0.1884	0.42942	0.999998	1199	5	0.367118	0.14622
MCM2	10	0.1887	0.42989	0.999998	1200	1	0.366643	-0.3947
RAB3A	10	0.18899	0.4304	0.999998	1201	5	0.366128	0.054945
NEIL2	10	0.18904	0.43047	0.999998	1202	4	0.366057	0.038001
ANXA1	10	0.18905	0.43049	0.999998	1203	5	0.366037	0.087718
ELMO2	10	0.18916	0.43067	0.999998	1204	4	0.365855	0.060187
MPLKIP	10	0.1892	0.43072	0.999998	1205	4	0.365805	0.02591
TRAF3	10	0.18921	0.43073	0.999998	1206	4	0.365795	-0.097638
CDKL2	10	0.18937	0.431	0.999998	1207	3	0.365523	0.058342
RAD23A	10	0.18946	0.43112	0.999998	1208	2	0.365402	-0.065478
PRKD2	10	0.18998	0.43188	0.999998	1209	2	0.364637	-0.073042
BPGM	10	0.19023	0.43232	0.999998	1210	3	0.364195	0.047453
FOXE1	10	0.19084	0.43334	0.999998	1211	3	0.363171	-0.0030907
RPS24	10	0.19091	0.43347	0.999998	1212	5	0.363041	0.074697
NSUN3	10	0.19133	0.43416	0.999998	1213	4	0.36235	0.058977
NFKB1	10	0.19151	0.43448	0.999998	1214	2	0.36203	-0.072624
TRIM27	10	0.19177	0.43478	0.999998	1215	3	0.36173	0.020186
ALDH1B1	10	0.1918	0.43481	0.999998	1216	3	0.3617	-0.016222
CDKN2B	10	0.19191	0.43494	0.999998	1217	3	0.361571	-0.14785
PIK3R5	10	0.19253	0.4356	0.999998	1218	2	0.360912	0.016445
TECR	10	0.19279	0.43588	0.999998	1219	4	0.360633	-0.028421
RGS3	10	0.19283	0.43593	0.999998	1220	4	0.360583	0.050569
PPP1R2	10	0.19314	0.43627	0.999998	1221	3	0.360245	0.12224
OSBPL6	10	0.19372	0.43695	0.999998	1222	3	0.359568	-0.062934
IL3RA	10	0.19407	0.43727	0.999998	1223	4	0.35925	-0.087998
RPS15A	10	0.19433	0.43752	0.999998	1224	3	0.359002	0.074476
ZNF34	10	0.19438	0.43758	0.999998	1225	3	0.358943	0.034928
ANKRD10	10	0.19491	0.43812	0.999998	1226	3	0.358407	-0.074456
MPHOSPH6	10	0.19525	0.43856	0.999998	1227	2	0.357971	-0.19364
ARGLU1	10	0.19534	0.43864	0.999998	1228	1	0.357892	-0.1306
PCCA	10	0.1955	0.43885	0.999998	1229	4	0.357684	0.023378
GPX4	10	0.19571	0.43911	0.999998	1230	2	0.357427	-0.015619
PCSK9	10	0.1962	0.43964	0.999998	1231	3	0.356903	0.038913
HTR1F	10	0.19628	0.43971	0.999998	1232	4	0.356834	0.0051272
SETBP1	10	0.19636	0.43979	0.999998	1233	3	0.356755	-0.00020965
GAS2L3	10	0.1968	0.44035	0.999998	1234	4	0.356202	0.012196
OPN1LW	10	0.19686	0.44041	0.999998	1235	3	0.356143	0.084468
CPT1B	10	0.19712	0.44068	0.999998	1236	4	0.355877	0.0451
ARG2	10	0.19737	0.44103	0.999998	1237	2	0.355532	0.0033812
TRIM73	10	0.19788	0.4416	0.999998	1238	2	0.354971	-0.13417
NPR2	10	0.19818	0.44195	0.999998	1239	4	0.354627	0.062184
DCTN1	10	0.19866	0.44247	0.999998	1240	4	0.354116	-0.013664
SPIN4	10	0.19911	0.44287	0.999998	1241	4	0.353724	0.061129
CD2	10	0.19915	0.44291	0.999998	1242	2	0.353685	-0.055358
REEP1	10	0.19983	0.44367	0.999998	1243	4	0.35294	0.10605
AFF4	10	0.20004	0.44391	0.999998	1244	4	0.352705	0.051737
SLC2A12	10	0.20011	0.44397	0.999998	1245	4	0.352646	0.027572
SLC2A9	10	0.20016	0.44401	0.999998	1246	3	0.352607	-0.025224
SH3BP4	10	0.20067	0.44452	0.999998	1247	3	0.352109	0.0017625
CSRNP3	10	0.20102	0.44489	0.999998	1248	4	0.351747	-0.25668
ANAPC5	10	0.20143	0.44547	0.999998	1249	4	0.351182	0.20506
NUMA1	10	0.20163	0.44575	0.999998	1250	4	0.350909	0.063545
GPRC5D	10	0.20186	0.44603	0.999998	1251	3	0.350636	-0.0797
CASP4	10	0.20244	0.44663	0.999998	1252	2	0.350052	-0.026756
GAS6	10	0.20269	0.44693	0.999998	1253	1	0.34976	-0.24557
MAP3K5	10	0.20302	0.44726	0.999998	1254	4	0.34944	0.18895
MC4R	10	0.20303	0.44727	0.999998	1255	4	0.34943	0.08235
IL6ST	10	0.2032	0.44746	0.999998	1256	2	0.349246	-0.016742
PAX8	10	0.2037	0.448	0.999998	1257	4	0.348722	0.057365
RNPC3	10	0.20446	0.44893	0.999998	1258	3	0.347821	-0.45694
CDK8	10	0.20451	0.44899	0.999998	1259	3	0.347763	-0.01134
BCL2L11	10	0.20454	0.44902	0.999998	1260	3	0.347734	0.040663
FZD5	10	0.20511	0.44966	0.999998	1261	4	0.347116	0.089556
GSTM3	10	0.20532	0.44988	0.999998	1262	4	0.346903	-0.034002
GSTA2	9	0.2209	0.45003	0.999998	1263	3	0.346759	-0.0068922
PCDHA4	8	0.2242	0.45043	0.999998	1264	4	0.346373	0.076395
ZNF645	10	0.20639	0.45106	0.999998	1265	3	0.345766	0.036406
NUP214	10	0.20753	0.45236	0.999998	1266	3	0.344516	0.059086
ACAD10	10	0.20773	0.45261	0.999998	1267	3	0.344276	0.046703
RAD52	10	0.20791	0.4528	0.999998	1268	4	0.344094	-0.044082
PROC	10	0.20798	0.45288	0.999998	1269	3	0.344017	-0.0071838
DFFB	10	0.20823	0.45316	0.999998	1270	2	0.343748	-0.18443
CDK20	10	0.20848	0.4535	0.999998	1271	3	0.343423	0.056693
NUCKS1	10	0.20873	0.45377	0.999998	1272	3	0.343164	0.046596
ACOX3	10	0.20875	0.45381	0.999998	1273	3	0.343126	0.045439
C7orf41	10	0.20948	0.45462	0.999998	1274	1	0.342351	-0.24586
CDH11	10	0.20973	0.45492	0.999998	1275	4	0.342065	0.079834
CRYAB	10	0.20998	0.45519	0.999998	1276	1	0.341807	-0.19201
PSG8	10	0.21045	0.45571	0.999998	1277	3	0.341311	0.0094409
BIRC7	10	0.21048	0.45575	0.999998	1278	2	0.341273	-0.059913
GPR68	10	0.21068	0.45603	0.999998	1279	4	0.341007	0.060331
MAML2	10	0.2112	0.45673	0.999998	1280	4	0.34034	0.10158
ALKBH1	10	0.21146	0.45706	0.999998	1281	4	0.340027	0.059167
PGM5	10	0.21185	0.45744	0.999998	1282	2	0.339666	-0.052236
U2AF1L4	10	0.21198	0.45759	0.999998	1283	2	0.339523	0.022519
HRH1	10	0.21223	0.45786	0.999998	1284	1	0.339267	-0.11994
PROK2	10	0.21239	0.45808	0.999998	1285	4	0.339059	0.073161
COX4I2	10	0.21243	0.45813	0.999998	1286	3	0.339011	0.031919
NMUR1	10	0.21248	0.45818	0.999998	1287	4	0.338964	0.039675
DUSP13	10	0.21255	0.45826	0.999998	1288	3	0.338888	0.07525
NPY5R	10	0.21265	0.45837	0.999998	1289	4	0.338784	0.0099248
OTUD6B	10	0.21323	0.45902	0.999998	1290	3	0.338168	0.070905
CETN3	8	0.23044	0.45935	0.999998	1291	3	0.337856	-0.026508
CFD	10	0.21363	0.45945	0.999998	1292	4	0.337762	0.05407
PPP2CA	10	0.21373	0.4596	0.999998	1293	2	0.33762	0.043054
ABI1	10	0.21398	0.45987	0.999998	1294	4	0.337365	0.029921
CD74	10	0.21426	0.4602	0.999998	1295	3	0.337053	0.084106
GPR75	10	0.21491	0.46088	0.999998	1296	4	0.336412	-0.063107
CYSLTR2	10	0.21495	0.46093	0.999998	1297	3	0.336365	0.0012167
C3orf62	10	0.21505	0.46105	0.999998	1298	4	0.336252	0.043445
TDGF1	10	0.21519	0.46116	0.999998	1299	4	0.336148	-0.22648
REC8	10	0.21554	0.46151	0.999998	1300	4	0.335819	0.10998
TMPRSS2	10	0.21572	0.4617	0.999998	1301	3	0.33564	-0.084488
AKT2	10	0.21626	0.46231	0.999998	1302	4	0.335067	-0.054271
CCKBR	10	0.21676	0.46288	0.999998	1303	3	0.334532	0.1088
HJURP	10	0.21721	0.46335	0.999998	1304	2	0.334091	-0.022754
HDAC1	10	0.21742	0.46357	0.999998	1305	3	0.333885	0.046567
AIFM3	10	0.21771	0.46385	0.999998	1306	2	0.333622	-0.030024
LMNB2	10	0.21955	0.46584	0.999998	1307	4	0.331763	0.022987
SPECC1	10	0.21969	0.46599	0.999998	1308	3	0.331623	-0.043149
FHIT	10	0.21969	0.466	0.999998	1309	4	0.331614	0.040067
HMMR	10	0.21991	0.46625	0.999998	1310	4	0.331381	-0.1319
RHOH	10	0.22005	0.46643	0.999998	1311	4	0.331214	-0.029859
SSTR2	10	0.22068	0.46724	0.999998	1312	3	0.33046	-0.050551
KDM4A	10	0.22068	0.46725	0.999998	1313	3	0.330451	-0.038255
PHIP	10	0.22077	0.46733	0.999998	1314	4	0.330376	-0.16409
INSIG2	10	0.22102	0.46756	0.999998	1315	4	0.330163	-0.058059
SHMT1	10	0.22134	0.46792	0.999998	1316	3	0.329828	0.020631
DUSP22	10	0.22142	0.468	0.999998	1317	3	0.329754	0.016764
RPS6	10	0.22169	0.46835	0.999998	1318	3	0.329429	-0.096199
NABP1	10	0.22171	0.46837	0.999998	1319	4	0.329411	0.071529
PRPF19	10	0.22181	0.46849	0.999998	1320	2	0.3293	0.02366
TNFAIP8L1	10	0.22192	0.46857	0.999998	1321	2	0.329226	-0.15757
P2RY13	10	0.22192	0.46858	0.999998	1322	4	0.329216	0.075477
HOXC9	10	0.22193	0.46859	0.999998	1323	2	0.329207	0.041479
RNF216	10	0.22241	0.46918	0.999998	1324	1	0.328661	-0.25697
RAD51AP1	10	0.22252	0.4693	0.999998	1325	3	0.328549	0.063131
ZNF444	10	0.22264	0.4694	0.999998	1326	4	0.328457	-0.0062216
ZNF334	10	0.22266	0.46942	0.999998	1327	2	0.328438	-0.16746
HMGN3	10	0.22283	0.46957	0.999998	1328	3	0.3283	0.032711
CLK2	10	0.22315	0.46989	0.999998	1329	4	0.328004	0.048158
SLC27A4	10	0.22366	0.47048	0.999998	1330	4	0.327459	0.0087185
GINS1	10	0.22414	0.47104	0.999998	1331	2	0.326942	-0.19308
ZNF217	10	0.22421	0.4711	0.999998	1332	3	0.326887	-0.092714
TKTL1	10	0.22452	0.47141	0.999998	1333	4	0.326601	-0.0317
MAP3K1	10	0.22463	0.47156	0.999998	1334	2	0.326463	-0.10935
EIF4EBP2	10	0.2249	0.47184	0.999998	1335	3	0.326205	-0.098563
ABCB11	10	0.22512	0.47211	0.999998	1336	4	0.325957	0.027042
TNFRSF14	10	0.22568	0.47277	0.999998	1337	3	0.32535	-0.0016115
UBR7	10	0.22575	0.47283	0.999998	1338	4	0.325295	0.026565
TRIM23	10	0.22635	0.47338	0.999998	1339	2	0.32479	-0.072666
BBC3	10	0.22641	0.47342	0.999998	1340	2	0.324753	-0.21296
IFI16	10	0.22653	0.47353	0.999998	1341	2	0.324653	-0.097372
SLITRK3	10	0.22663	0.47365	0.999998	1342	4	0.324542	0.091776
DPF2	10	0.227	0.47404	0.999998	1343	3	0.324185	0.079373
LMO1	10	0.22772	0.47476	0.999998	1344	4	0.323526	0.10056
GRM8	10	0.22794	0.47501	0.999998	1345	2	0.323297	-0.022157
CDK2AP1	10	0.22837	0.47554	0.999998	1346	4	0.322813	0.035248
USP5	10	0.22853	0.47568	0.999998	1347	2	0.322685	0.072536
LITAF	10	0.2288	0.47598	0.999998	1348	4	0.322411	0.10833
TRAF5	10	0.2293	0.47652	0.999998	1349	3	0.321919	-0.011224
DCTN3	10	0.2309	0.47829	0.999998	1350	2	0.320309	-0.029868
MET	10	0.2315	0.47892	0.999998	1351	2	0.319737	0.03509
COPB1	10	0.23161	0.47906	0.999998	1352	4	0.31961	-0.058625
SSX2	10	0.23255	0.48018	0.999998	1353	2	0.318596	-0.019845
TNFRSF1B	10	0.23315	0.48084	0.999998	1354	3	0.317999	0.041422
CDCA8	10	0.23321	0.48089	0.999998	1355	1	0.317954	-0.06673
GPT	10	0.23324	0.48092	0.999998	1356	3	0.317927	0.055199
LPAR5	10	0.23356	0.48127	0.999998	1357	4	0.317611	0.066914
HTR2C	10	0.23394	0.48167	0.999998	1358	3	0.31725	-0.0085276
CSNK1E	10	0.23464	0.48248	0.999998	1359	4	0.316521	0.017622
LRIG3	10	0.23491	0.48279	0.999998	1360	3	0.316242	0.028493
TRIM59	10	0.23533	0.48327	0.999998	1361	4	0.31581	0.1579
ORC2	10	0.2354	0.48332	0.999998	1362	2	0.315765	-0.22002
NUP160	10	0.23586	0.48379	0.999998	1363	3	0.315343	-0.10706
ALDOA	10	0.23595	0.48391	0.999998	1364	3	0.315235	0.15846
THY1	10	0.23599	0.48395	0.999998	1365	3	0.3152	0.082496
ARAP1	10	0.23621	0.48421	0.999998	1366	4	0.314966	0.069168
OPRD1	10	0.23635	0.48434	0.999998	1367	4	0.31485	0.052717
IDH3G	10	0.23661	0.48465	0.999998	1368	3	0.314572	-0.12747
RPS27L	10	0.23685	0.48489	0.999998	1369	1	0.314357	0.019389
DDB2	10	0.23709	0.48521	0.999998	1370	3	0.31407	-0.070295
CASP9	10	0.23734	0.48548	0.999998	1371	3	0.313829	-0.12014
PDCD1	10	0.23747	0.48564	0.999998	1372	4	0.313686	-0.037026
CKAP5	10	0.23824	0.4865	0.999998	1373	2	0.312917	-0.042183
C4BPB	10	0.23831	0.48659	0.999998	1374	2	0.312837	0.0041434
PNN	10	0.23843	0.48669	0.999998	1375	4	0.312748	0.041971
RPS27A	10	0.23885	0.48714	0.999998	1376	4	0.312346	0.14606
VIPR2	10	0.23895	0.48725	0.999998	1377	4	0.312248	0.12156
SRSF2	10	0.23896	0.48726	0.999998	1378	3	0.312239	-0.040806
SLC37A1	10	0.23904	0.48736	0.999998	1379	2	0.31215	-0.021828
CCR4	10	0.23991	0.48851	0.999998	1380	2	0.311127	-0.038996
BCL10	10	0.2405	0.48915	0.999998	1381	4	0.310558	-0.0061061
FAM178A	10	0.24073	0.48938	0.999998	1382	4	0.310354	0.10143
INTS8	10	0.24078	0.48942	0.999998	1383	4	0.310318	0.023309
ZRANB2	10	0.24125	0.48993	0.999998	1384	4	0.309866	0.022448
PRDM16	10	0.24147	0.49018	0.999998	1385	4	0.309644	0.054707
VCPIP1	10	0.24264	0.49153	0.999998	1386	3	0.30845	0.090502
CDKN1A	10	0.24299	0.49191	0.999998	1387	3	0.308114	0.063276
TMEM8B	10	0.24314	0.49206	0.999998	1388	3	0.307982	-0.20286
BCKDHA	10	0.24316	0.49209	0.999998	1389	3	0.307955	0.019465
ALDH6A1	10	0.24341	0.49237	0.999998	1390	4	0.307708	0.041655
CRHR1	10	0.24413	0.49311	0.999998	1391	4	0.307056	-0.049113
IL12A	10	0.24434	0.49333	0.999998	1392	2	0.306862	0.004695
GAS7	10	0.24505	0.49418	0.999998	1393	4	0.306115	-0.0096808
GPR61	10	0.2452	0.49435	0.999998	1394	4	0.305965	0.015847
MRPS30	10	0.24582	0.49502	0.999998	1395	3	0.305377	-0.058413
CALCR	10	0.24595	0.49511	0.999998	1396	4	0.305298	0.028104
PLAG1	10	0.24622	0.49537	0.999998	1397	3	0.30507	0.022129
IL1R1	10	0.24657	0.49579	0.999998	1398	2	0.304702	0.046022
OPRK1	10	0.24677	0.49604	0.999998	1399	4	0.304483	0.018034
E2F3	10	0.24699	0.49629	0.999998	1400	4	0.304264	0.11698
LGALS1	10	0.24722	0.49653	0.999998	1401	4	0.304055	0.019366
SUV39H1	10	0.24759	0.49703	0.999998	1402	4	0.303617	0.02924
USP21	10	0.24771	0.49713	0.999998	1403	2	0.30353	-0.069437
E2F5	10	0.24827	0.49783	0.999998	1404	4	0.302919	-0.11462
FAM90A1	10	0.24839	0.49799	0.999998	1405	4	0.302779	-0.035684
USP11	10	0.24872	0.49837	0.999998	1406	4	0.302448	0.012813
RHEB	10	0.24883	0.49848	0.999998	1407	3	0.302352	0.038692
GPR85	10	0.24914	0.49883	0.999998	1408	2	0.302047	-0.1318
GYS1	10	0.24947	0.49922	0.999998	1409	4	0.301708	0.03741
PRKAR1B	10	0.24962	0.49938	0.999998	1410	2	0.301569	-0.12146
KAT6B	10	0.2503	0.50011	0.999998	1411	4	0.300934	0.043693
IRAK3	10	0.25058	0.50038	0.999998	1412	2	0.3007	0.02351
PDCD11	10	0.25087	0.50073	0.999998	1413	3	0.300396	0.16947
HLTF	10	0.25105	0.50093	0.999998	1414	4	0.300223	0.059432
CTH	10	0.25123	0.50111	0.999998	1415	3	0.300067	-0.014015
CRAT	10	0.25153	0.50146	0.999998	1416	1	0.299764	-0.063206
UBA2	10	0.25158	0.50154	0.999998	1417	2	0.299694	-0.05634
OMG	10	0.25182	0.50182	0.999998	1418	2	0.299452	-0.080022
GZMB	10	0.25206	0.5021	0.999998	1419	2	0.29921	0.059682
MTHFR	10	0.25225	0.50236	0.999998	1420	2	0.298985	0.032946
VANGL1	10	0.25256	0.50272	0.999998	1421	4	0.298674	0.11485
RNPS1	10	0.25309	0.50338	0.999998	1422	4	0.298104	0.030967
CHEK1	10	0.2532	0.50353	0.999998	1423	2	0.297975	-0.12604
ASL	10	0.25355	0.5039	0.999998	1424	3	0.297656	-0.041048
MRPS2	10	0.25423	0.50453	0.999998	1425	4	0.297113	0.13291
RACGAP1	10	0.25505	0.50545	0.999998	1426	3	0.296322	-0.063427
CELSR1	10	0.25534	0.50571	0.999998	1427	4	0.296098	0.11543
RPL31	10	0.25541	0.50581	0.999998	1428	4	0.296013	0.17124
RDH11	10	0.25558	0.50606	0.999998	1429	1	0.295798	-0.10584
HACE1	10	0.25696	0.50764	0.999998	1430	4	0.294444	-0.012473
RPL27	10	0.25756	0.5083	0.999998	1431	4	0.29388	0.12887
PECR	10	0.25924	0.51002	0.999998	1432	2	0.292413	-0.12095
ADRA1A	10	0.25939	0.51018	0.999998	1433	4	0.292277	0.0058312
ADH6	10	0.2602	0.51111	0.999998	1434	4	0.291486	-0.00029354
CTNNAL1	10	0.26102	0.51201	0.999998	1435	4	0.290722	0.16622
CD28	10	0.26172	0.51271	0.999998	1436	1	0.290128	-0.073426
ACSL6	10	0.26243	0.51347	0.999998	1437	1	0.289485	-0.028707
KIFC1	10	0.26271	0.51377	0.999998	1438	3	0.289231	0.025862
VPS72	10	0.26278	0.51384	0.999998	1439	3	0.289172	-0.010962
LCP1	10	0.2629	0.51398	0.999998	1440	3	0.289054	-0.017931
HOOK3	10	0.26314	0.51421	0.999998	1441	3	0.288859	0.040503
TNFRSF9	10	0.26403	0.51521	0.999998	1442	2	0.288016	-0.066354
ABCA13	10	0.26405	0.51523	0.999998	1443	4	0.287999	0.015565
CREBZF	10	0.26458	0.51586	0.999998	1444	3	0.287468	0.11392
PTGFR	10	0.26502	0.51633	0.999998	1445	3	0.287073	0.099019
P2RY4	10	0.26567	0.51701	0.999998	1446	3	0.286501	-0.049974
CD79B	10	0.26648	0.5179	0.999998	1447	4	0.285754	0.084293
EGFL6	10	0.26659	0.51803	0.999998	1448	4	0.285645	0.024858
STAMBPL1	10	0.26728	0.51878	0.999998	1449	4	0.285017	0.00050204
RUNX3	10	0.26806	0.51959	0.999998	1450	3	0.284339	0.023516
HMGA1	10	0.26829	0.51985	0.999998	1451	4	0.284122	0.045359
NRG1	10	0.26853	0.52011	0.999998	1452	3	0.283905	0.029485
IP6K2	10	0.26975	0.52151	0.999998	1453	4	0.282737	0.01308
GSTM2	10	0.27	0.52179	0.999998	1454	3	0.282504	0.0021448
MYH10	10	0.27039	0.52217	0.999998	1455	1	0.282188	0.062049
MLH3	10	0.27063	0.52242	0.999998	1456	4	0.28198	0.029696
P2RY12	10	0.27109	0.52292	0.999998	1457	2	0.281565	-0.12383
FAM64A	10	0.27145	0.52333	0.999998	1458	4	0.281224	0.15628
GPR107	10	0.2716	0.52347	0.999998	1459	4	0.281108	0.01306
LATS2	10	0.27218	0.52414	0.999998	1460	3	0.280553	0.0058102
POLN	10	0.27268	0.52469	0.999998	1461	4	0.280097	-0.016907
PDCD7	10	0.27319	0.52523	0.999998	1462	4	0.27965	0.0024017
MSL1	10	0.27336	0.52542	0.999998	1463	4	0.279493	-0.10131
C6	10	0.27439	0.52654	0.999998	1464	4	0.278569	-0.06649
C4A	10	0.27462	0.52682	0.999998	1465	4	0.278338	-0.0046384
NEK2	10	0.27579	0.52818	0.999998	1466	4	0.277218	0.035171
FGFR4	10	0.27581	0.52821	0.999998	1467	3	0.277193	0.037733
CCNA1	10	0.27649	0.52909	0.999998	1468	4	0.27647	-0.21079
TLR2	10	0.27736	0.53003	0.999998	1469	3	0.2757	-0.035157
CEBPA	10	0.27759	0.53025	0.999998	1470	2	0.275519	0.037287
SCARB1	10	0.27891	0.5317	0.999998	1471	4	0.274333	-0.199
BCL2L14	10	0.27917	0.53202	0.999998	1472	4	0.274072	0.15198
DDX11	10	0.27989	0.53279	0.999998	1473	2	0.273444	-0.5325
NNMT	10	0.27991	0.53282	0.999998	1474	3	0.273419	-0.071582
TNFRSF12A	10	0.28055	0.53352	0.999998	1475	4	0.272849	0.0071812
CELSR2	10	0.28064	0.53362	0.999998	1476	4	0.272768	0.041237
TXNDC12	10	0.28101	0.53406	0.999998	1477	4	0.27241	-0.017659
RAN	10	0.28128	0.53436	0.999998	1478	3	0.272166	-0.11508
H3F3A	7	0.32495	0.53458	0.999998	1479	1	0.271987	-0.16727
CACNA1D	10	0.28187	0.5351	0.999998	1480	4	0.271565	0.046586
MTCH1	10	0.28219	0.53545	0.999998	1481	1	0.271281	-0.1555
PHLDA1	10	0.2825	0.53577	0.999998	1482	4	0.271022	0.014202
GPR18	10	0.28266	0.53596	0.999998	1483	4	0.270868	0.13172
CBLC	10	0.28266	0.53596	0.999998	1484	4	0.270868	0.070178
ENO2	10	0.28281	0.53613	0.999998	1485	4	0.27073	0.01758
ENTPD5	10	0.28311	0.53649	0.999998	1486	3	0.270438	0.04092
NAIP	10	0.28357	0.53702	0.999998	1487	3	0.27001	0.059491
ZMYM6	10	0.28375	0.53723	0.999998	1488	2	0.26984	-0.055658
RUNX1T1	10	0.28399	0.53746	0.999998	1489	4	0.269654	-0.053
P2RY1	10	0.28426	0.53779	0.999998	1490	3	0.269387	-0.025449
GYS2	10	0.28458	0.53816	0.999998	1491	3	0.269089	-0.069011
PRKAR2B	10	0.28485	0.53847	0.999998	1492	4	0.268838	0.0050888
NFE2	10	0.28494	0.53861	0.999998	1493	4	0.268726	0.01376
PTTG2	10	0.28495	0.53861	0.999998	1494	1	0.268726	-0.20186
HS2ST1	10	0.2854	0.53911	0.999998	1495	3	0.268323	-0.063176
LARP6	10	0.28627	0.54005	0.999998	1496	4	0.267566	0.035676
ANGPTL4	10	0.2865	0.5403	0.999998	1497	4	0.267365	-0.026652
DIABLO	10	0.28676	0.54056	0.999998	1498	3	0.267156	-0.069419
ANKRD18A	10	0.287	0.54083	0.999998	1499	3	0.266939	-0.11907
GPR124	10	0.28737	0.54125	0.999998	1500	4	0.266602	0.029414
CHML	10	0.28748	0.54135	0.999998	1501	3	0.266522	-0.0088146
ZNF649	10	0.2876	0.54149	0.999998	1502	4	0.26641	0.057896
CCDC169	10	0.28815	0.5421	0.999998	1503	3	0.265921	-0.033071
MRGPRE	10	0.28905	0.54307	0.999998	1504	2	0.265144	-0.050964
MZF1	10	0.28928	0.54331	0.999998	1505	1	0.264952	-0.13056
ZPBP	10	0.28934	0.54337	0.999998	1506	4	0.264904	0.037065
TSHR	10	0.29019	0.54417	0.999998	1507	3	0.264265	0.038957
TPD52L1	10	0.2906	0.54462	0.999998	1508	4	0.263906	0.00072473
RHPN1	10	0.29072	0.54476	0.999998	1509	3	0.263795	-0.0054559
GSPT1	10	0.29133	0.54546	0.999998	1510	1	0.263237	0.024265
PRPS2	10	0.2917	0.54583	0.999998	1511	3	0.262943	-0.024918
PDCD4	10	0.29218	0.54637	0.999998	1512	3	0.262513	-0.067519
TYSND1	10	0.29246	0.54666	0.999998	1513	4	0.262283	0.073115
PPARD	10	0.29292	0.54715	0.999998	1514	2	0.261894	-0.00046694
MYBL2	10	0.29363	0.54784	0.999998	1515	3	0.261346	-0.02155
FOS	10	0.29376	0.54797	0.999998	1516	4	0.261243	0.027752
SOD1	10	0.29395	0.54816	0.999998	1517	3	0.261093	-0.058316
HDAC9	10	0.29408	0.54832	0.999998	1518	4	0.260966	-0.04027
SDC4	10	0.29432	0.54852	0.999998	1519	4	0.260808	0.0073015
CCDC88A	10	0.29495	0.54925	0.999998	1520	4	0.26023	0.090103
HTR4	10	0.29495	0.54926	0.999998	1521	2	0.260222	-0.045236
SOCS1	10	0.29514	0.54949	0.999998	1522	3	0.26004	-0.013542
C12orf5	10	0.29542	0.54977	0.999998	1523	4	0.259819	0.010104
PGAM1	10	0.29567	0.55008	0.999998	1524	4	0.259574	0.075872
PAX7	10	0.29598	0.55045	0.999998	1525	4	0.259282	0.057354
DNM1L	10	0.29622	0.55072	0.999998	1526	4	0.259069	0.094342
ZNFX1	10	0.29628	0.55082	0.999998	1527	2	0.25899	-0.1433
BDH1	10	0.29662	0.55113	0.999998	1528	3	0.258746	-0.044607
BNIP1	10	0.29676	0.55129	0.999998	1529	3	0.25862	0.069209
ABCA6	10	0.29721	0.55174	0.999998	1530	2	0.258266	0.0014371
ENO1	10	0.29773	0.55227	0.999998	1531	3	0.257849	-0.12973
MRGPRG	10	0.29797	0.55256	0.999998	1532	4	0.257621	0.14853
DNAJC6	10	0.29821	0.55281	0.999998	1533	4	0.257424	0.10398
ING4	10	0.29845	0.55303	0.999998	1534	4	0.257251	-0.047615
NRD1	10	0.29858	0.55315	0.999998	1535	2	0.257157	-0.094906
CDC23	10	0.29869	0.55327	0.999998	1536	4	0.257063	0.033085
ABCB6	10	0.29901	0.55361	0.999998	1537	3	0.256796	-0.033574
BCL2A1	10	0.29916	0.55376	0.999998	1538	4	0.256678	0.018591
PTRH2	10	0.29964	0.55422	0.999998	1539	4	0.256318	0.12816
RAF1	10	0.2999	0.55448	0.999998	1540	4	0.256114	0.057938
RXFP3	10	0.30084	0.55552	0.999998	1541	4	0.2553	0.071803
LEPR	10	0.30111	0.55579	0.999998	1542	3	0.255089	0.11756
RANBP2	10	0.30126	0.55599	0.999998	1543	2	0.254933	0.020279
MRGPRX1	10	0.30147	0.55623	0.999998	1544	2	0.254746	-0.091374
TAOK3	10	0.30179	0.55655	0.999998	1545	4	0.254496	0.022262
GSTT1	10	0.30272	0.55747	0.999998	1546	3	0.253778	-0.010724
YBX1	10	0.30291	0.55764	0.999998	1547	4	0.253646	0.052838
HRH4	10	0.30316	0.55792	0.999998	1548	3	0.253428	0.021144
RAB23	10	0.30483	0.55981	0.999998	1549	4	0.251959	-0.017921
SLC7A6	10	0.30484	0.55982	0.999998	1550	3	0.251952	-0.0029767
GOLGA8B	2	0.56109	0.56043	0.999998	1551	0	0.251479	-0.038125
MAP3K10	10	0.30557	0.56065	0.999998	1552	4	0.251308	0.0080646
CBX5	10	0.30581	0.56089	0.999998	1553	3	0.251122	-0.0010247
TSKU	10	0.30595	0.56104	0.999998	1554	4	0.251006	0.089783
PARP3	10	0.30597	0.56105	0.999998	1555	3	0.250998	0.011548
CASP10	10	0.30617	0.56127	0.999998	1556	1	0.250828	-0.25222
CKS1B	10	0.30652	0.56166	0.999998	1557	3	0.250527	0.043276
SLC27A2	10	0.30662	0.56178	0.999998	1558	4	0.250434	0.053178
ARHGAP11B	10	0.30662	0.56179	0.999998	1559	3	0.250426	0.036321
ERC1	10	0.30714	0.56233	0.999998	1560	3	0.250009	0.034506
COL7A1	10	0.30764	0.56284	0.999998	1561	4	0.249615	0.088773
MAP2K6	10	0.30796	0.56324	0.999998	1562	4	0.249307	0.048179
TUBD1	10	0.30828	0.56358	0.999998	1563	4	0.249044	0.13803
PIK3R2	10	0.30884	0.56411	0.999998	1564	3	0.248636	-0.020932
KRT18	10	0.30906	0.56441	0.999998	1565	3	0.248405	-0.13484
ABCF1	10	0.30929	0.56463	0.999998	1566	3	0.248236	-0.07598
ABCC3	10	0.30956	0.56493	0.999998	1567	4	0.248005	0.085818
BECN1	10	0.30977	0.5652	0.999998	1568	3	0.247798	-0.0012393
RCBTB2	10	0.30988	0.56532	0.999998	1569	4	0.247706	-0.024435
GRM1	10	0.31004	0.56547	0.999998	1570	3	0.24759	0.06402
PRKX	10	0.31012	0.56557	0.999998	1571	4	0.247514	0.011209
NUP98	10	0.31053	0.56595	0.999998	1572	4	0.247222	0.080903
MPO	10	0.31061	0.56603	0.999998	1573	4	0.247161	-0.072556
RPL22	10	0.3107	0.56616	0.999998	1574	3	0.247061	0.079828
TGFB1	10	0.31148	0.56704	0.999998	1575	2	0.246386	-0.075342
DICER1	10	0.31154	0.56712	0.999998	1576	3	0.246325	0.03448
DSCC1	10	0.31191	0.5675	0.999998	1577	3	0.246034	0.10017
HSF2	10	0.31194	0.56754	0.999998	1578	2	0.246004	-0.048291
TIMP1	10	0.31238	0.56796	0.999998	1579	4	0.245682	0.12199
GPR132	10	0.31261	0.56825	0.999998	1580	2	0.245461	-0.024737
IL10	10	0.31334	0.56904	0.999998	1581	4	0.244857	-0.146
ARHGAP19	10	0.31371	0.56944	0.999998	1582	3	0.244552	0.074838
UNG	10	0.31452	0.57031	0.999998	1583	3	0.243889	-0.030363
GPR65	10	0.31474	0.5705	0.999998	1584	2	0.243744	-0.093031
NPM2	10	0.31508	0.57085	0.999998	1585	4	0.243478	0.016715
SKP2	10	0.31547	0.57129	0.999998	1586	4	0.243143	0.082832
G6PC3	10	0.31547	0.57129	0.999998	1587	3	0.243143	-0.026339
TNPO1	10	0.31591	0.57178	0.999998	1588	1	0.242771	-0.18932
ELOVL7	10	0.31592	0.57179	0.999998	1589	3	0.242763	-0.026377
GPR3	10	0.31601	0.57188	0.999998	1590	3	0.242695	-0.070539
GPR88	10	0.31673	0.57261	0.999998	1591	4	0.242141	0.13566
SLC36A2	10	0.31701	0.57296	0.999998	1592	3	0.241876	-0.076454
TMCO4	10	0.31713	0.57309	0.999998	1593	3	0.241777	0.020551
ATF2	10	0.31722	0.57319	0.999998	1594	3	0.241701	-0.046036
CDCA3	10	0.31738	0.57339	0.999998	1595	4	0.24155	0.065481
HAT1	10	0.31778	0.57384	0.999998	1596	3	0.241209	0.065571
PGM2	10	0.31795	0.57401	0.999998	1597	4	0.241081	0.033658
IER3	10	0.31811	0.57421	0.999998	1598	4	0.240929	0.016928
CIITA	10	0.31844	0.57459	0.999998	1599	3	0.240642	-0.034736
MAGI3	10	0.31851	0.57466	0.999998	1600	4	0.240589	0.009275
TOR1AIP1	10	0.31933	0.57545	0.999998	1601	4	0.239992	0.04849
ACD	10	0.31956	0.57566	0.999998	1602	4	0.239834	0.071491
SLC25A12	10	0.31981	0.57595	0.999998	1603	4	0.239615	0.095855
UCHL3	10	0.32008	0.57626	0.999998	1604	2	0.239382	-0.032869
ACADL	10	0.32017	0.57634	0.999998	1605	3	0.239321	-0.063145
CPT1A	10	0.32052	0.57673	0.999998	1606	2	0.239027	-0.00088882
GPR151	10	0.32077	0.577	0.999998	1607	3	0.238824	-0.19029
SLC27A6	10	0.32094	0.57721	0.999998	1608	4	0.238666	0.038314
KCNJ5	10	0.32161	0.57795	0.999998	1609	1	0.23811	-0.062994
INSR	10	0.32175	0.5781	0.999998	1610	4	0.237997	0.060634
FOXL2	10	0.32183	0.5782	0.999998	1611	2	0.237922	-0.004622
ORC3	10	0.32205	0.57842	0.999998	1612	3	0.237757	0.076838
RPS5	10	0.32224	0.5787	0.999998	1613	4	0.237547	0.11957
GPS1	10	0.32227	0.57874	0.999998	1614	3	0.237517	0.094059
CEBPG	10	0.32232	0.57877	0.999998	1615	4	0.237494	0.17188
AASS	10	0.32246	0.57891	0.999998	1616	3	0.237389	-0.003239
KIF11	10	0.3227	0.57916	0.999998	1617	1	0.237201	-0.033507
NOS3	10	0.32283	0.5793	0.999998	1618	3	0.237096	0.039508
ZNF583	10	0.32289	0.57936	0.999998	1619	4	0.237051	-0.035372
RHO	10	0.32404	0.58051	0.999998	1620	3	0.23619	-0.21013
NFE2L2	10	0.32415	0.58062	0.999998	1621	3	0.236108	-0.10764
CEP89	10	0.32451	0.58096	0.999998	1622	4	0.235854	0.066719
SLC16A4	10	0.32488	0.58137	0.999998	1623	3	0.235547	-0.078204
ADCYAP1R1	10	0.32499	0.58151	0.999998	1624	3	0.235443	-0.074037
CCNO	10	0.3251	0.58161	0.999998	1625	3	0.235368	0.015411
UBTD1	10	0.32535	0.58189	0.999998	1626	3	0.235159	-0.059232
CDK1	10	0.32547	0.58204	0.999998	1627	2	0.235047	-0.37301
SHMT2	10	0.32644	0.58302	0.999998	1628	3	0.234317	0.07875
MLLT11	10	0.32748	0.58417	0.999998	1629	3	0.233461	-0.010978
SERPINB3	10	0.32764	0.58433	0.999998	1630	3	0.233342	0.070647
FAM111B	10	0.32769	0.58438	0.999998	1631	4	0.233305	-0.0029918
NEDD8	10	0.32785	0.58455	0.999998	1632	4	0.233178	0.092553
ANXA4	10	0.32793	0.58463	0.999998	1633	4	0.233119	0.091906
LMNB1	10	0.32801	0.58473	0.999998	1634	4	0.233045	0.11174
ARL6IP1	10	0.32826	0.58498	0.999998	1635	3	0.232859	0.069277
GPX3	10	0.32826	0.58498	0.999998	1636	4	0.232859	-0.023264
PIK3CD	10	0.32849	0.58521	0.999998	1637	2	0.232688	-0.082067
CHRM3	10	0.32861	0.58532	0.999998	1638	2	0.232607	-0.065071
FSTL3	10	0.32897	0.58571	0.999998	1639	3	0.232317	-0.0079487
DZIP3	10	0.32948	0.5862	0.999998	1640	4	0.231954	-0.010615
MTPN	10	0.33017	0.58695	0.999998	1641	3	0.231399	-0.089027
RECQL4	10	0.3303	0.58711	0.999998	1642	4	0.231281	0.01944
TNFRSF10B	10	0.33069	0.58752	0.999998	1643	4	0.230977	0.099097
USP13	10	0.33095	0.58779	0.999998	1644	4	0.230778	0.051882
SRA1	10	0.33114	0.58799	0.999998	1645	2	0.23063	-0.031744
DAPK1	10	0.3318	0.58867	0.999998	1646	3	0.230128	-0.16525
CHRM5	10	0.33209	0.58892	0.999998	1647	4	0.229944	0.13364
CALCRL	10	0.33222	0.58906	0.999998	1648	3	0.22984	0.035544
CCL2	10	0.33246	0.58931	0.999998	1649	2	0.229656	-0.27596
RPS11	10	0.33257	0.58941	0.999998	1650	3	0.229583	0.04804
CARD18	10	0.33266	0.58951	0.999998	1651	4	0.229509	0.063794
CDC42EP1	10	0.33283	0.58968	0.999998	1652	4	0.229384	0.032029
DST	10	0.33318	0.59013	0.999998	1653	2	0.229052	0.02691
GPR37L1	10	0.33379	0.59073	0.999998	1654	3	0.228611	-0.0041735
ACYP1	10	0.33381	0.59073	0.999998	1655	4	0.228611	0.024261
CNTROB	10	0.33414	0.59111	0.999998	1656	4	0.228332	0.051226
SLC36A1	10	0.3343	0.59133	0.999998	1657	4	0.22817	0.015794
NPY1R	10	0.33454	0.59161	0.999998	1658	4	0.227964	0.093052
SCTR	10	0.33503	0.59213	0.999998	1659	2	0.227583	-0.18733
USP10	10	0.3361	0.59327	0.999998	1660	1	0.226748	-0.068049
AFAP1	10	0.33704	0.59417	0.999998	1661	3	0.226089	-0.017205
CDC20	10	0.33759	0.59473	0.999998	1662	3	0.22568	0.2054
SLC5A2	10	0.33821	0.59544	0.999998	1663	3	0.225162	-0.017583
ZNF570	10	0.33824	0.59546	0.999998	1664	2	0.225147	-0.021805
TAF9	10	0.33839	0.59565	0.999998	1665	3	0.225009	0.048618
KRAS	10	0.33888	0.59623	0.999998	1666	1	0.224586	-0.018616
VPS25	10	0.33889	0.59624	0.999998	1667	4	0.224579	0.011684
CCNT2	10	0.33909	0.59646	0.999998	1668	2	0.224419	0.012124
LNP1	10	0.33933	0.59669	0.999998	1669	3	0.224251	-0.019664
SETD2	10	0.33943	0.59678	0.999998	1670	3	0.224186	0.00061529
ACPP	10	0.33952	0.59689	0.999998	1671	4	0.224106	0.075257
CREB1	10	0.33971	0.5971	0.999998	1672	3	0.223953	0.051991
PLCXD1	10	0.33973	0.59712	0.999998	1673	2	0.223938	-0.085404
PCYT1A	10	0.3398	0.59721	0.999998	1674	4	0.223873	0.087581
CIT	10	0.33981	0.59721	0.999998	1675	4	0.223873	0.0097894
LRRC17	10	0.33987	0.59729	0.999998	1676	4	0.223815	0.11874
ABL1	10	0.34094	0.59844	0.999998	1677	4	0.222979	0.019259
UAP1	10	0.34186	0.59937	0.999998	1678	3	0.222305	0.025105
USP31	10	0.34206	0.59958	0.999998	1679	3	0.222153	0.040612
VN1R4	10	0.34216	0.59969	0.999998	1680	3	0.222073	0.04198
GLP1R	10	0.34228	0.59983	0.999998	1681	3	0.221972	0.018769
MX1	10	0.3427	0.60021	0.999998	1682	2	0.221697	0.029874
ERBB3	10	0.34301	0.6006	0.999998	1683	3	0.221415	-0.001506
C19orf18	10	0.34313	0.60075	0.999998	1684	2	0.221306	-0.043287
AVPR1A	10	0.34334	0.60098	0.999998	1685	2	0.22114	0.068946
BAG2	10	0.34353	0.60117	0.999998	1686	3	0.221003	0.10261
DEDD2	10	0.34461	0.6023	0.999998	1687	3	0.220187	0.010078
PTPN6	10	0.34473	0.60243	0.999998	1688	2	0.220093	-0.023614
ADH7	10	0.34593	0.60362	0.999998	1689	3	0.219236	-0.045549
CD79A	10	0.34609	0.6038	0.999998	1690	3	0.219107	-0.033801
CKS2	8	0.38256	0.60396	0.999998	1691	1	0.218992	-0.26253
BRD4	10	0.34637	0.60407	0.999998	1692	4	0.218913	0.077699
NEIL1	10	0.34694	0.60471	0.999998	1693	3	0.218453	0.0037027
FEV	10	0.34696	0.60472	0.999998	1694	4	0.218446	0.071237
YAP1	10	0.3472	0.60502	0.999998	1695	4	0.21823	0.054557
CKAP2L	10	0.34753	0.60543	0.999998	1696	4	0.217936	0.092471
SLC7A2	10	0.3486	0.60656	0.999998	1697	4	0.217126	-0.01164
KIF15	10	0.34988	0.6078	0.999998	1698	1	0.216239	-0.015801
OTUB2	10	0.34992	0.60784	0.999998	1699	4	0.216211	0.04143
NTRK3	10	0.35009	0.60798	0.999998	1700	3	0.216111	-0.040559
IFNB1	10	0.35017	0.60804	0.999998	1701	4	0.216068	0.0026792
PRMT6	10	0.35086	0.60874	0.999998	1702	3	0.215568	-0.031289
GNA11	10	0.35134	0.60923	0.999998	1703	3	0.215219	-0.068003
ZNF841	10	0.35156	0.60947	0.999998	1704	1	0.215048	-0.0066233
UBE2B	10	0.35177	0.60968	0.999998	1705	3	0.214898	0.047167
RASSF7	10	0.35242	0.6103	0.999998	1706	3	0.214457	-0.015212
CD5L	10	0.35261	0.61054	0.999998	1707	2	0.214286	0.042661
RPL6	10	0.35262	0.61056	0.999998	1708	3	0.214272	-0.061406
LATS1	10	0.35265	0.61058	0.999998	1709	4	0.214257	0.043022
WDR62	10	0.35282	0.61078	0.999998	1710	2	0.214115	-0.026776
RASSF1	10	0.35289	0.61084	0.999998	1711	4	0.214073	0.04122
MORF4L2	10	0.35322	0.61115	0.999998	1712	4	0.213852	0.029981
TIAL1	10	0.35347	0.61143	0.999998	1713	4	0.213653	0.053064
IGF1R	10	0.35366	0.61163	0.999998	1714	3	0.213511	0.11332
RNF141	10	0.35397	0.61198	0.999998	1715	4	0.213263	0.016014
ABCB5	10	0.35449	0.6125	0.999998	1716	3	0.212894	-0.024209
ACO1	10	0.35481	0.61285	0.999998	1717	2	0.212646	0.00082181
GPR39	10	0.35508	0.61315	0.999998	1718	4	0.212433	-0.096079
GLI1	10	0.35512	0.61319	0.999998	1719	4	0.212405	0.10607
IL1B	10	0.35577	0.61383	0.999998	1720	2	0.211952	-0.048023
CCDC84	10	0.35579	0.61385	0.999998	1721	4	0.211938	0.17141
NEDD9	10	0.35602	0.61403	0.999998	1722	3	0.21181	0.003125
HTR1A	10	0.35637	0.61437	0.999998	1723	3	0.21157	-0.0019651
PAWR	10	0.3567	0.61473	0.999998	1724	4	0.211316	0.10299
GTF2H3	10	0.35728	0.6154	0.999998	1725	4	0.210843	0.038538
PRPSAP1	10	0.35745	0.61556	0.999998	1726	4	0.21073	-0.0032563
EGLN3	10	0.35753	0.61566	0.999998	1727	4	0.210659	-0.03681
ZNF281	10	0.35763	0.61574	0.999998	1728	3	0.210603	-0.063736
VN1R1	10	0.35782	0.61594	0.999998	1729	3	0.210462	0.027921
MED31	10	0.35786	0.61597	0.999998	1730	4	0.21044	0.064458
ZNF443	10	0.35844	0.61666	0.999998	1731	4	0.209954	0.074017
CARD8	10	0.35865	0.61687	0.999998	1732	2	0.209806	0.074972
BCAT1	10	0.35889	0.61711	0.999998	1733	3	0.209637	0.0073665
MGAT2	10	0.35907	0.61727	0.999998	1734	1	0.209525	-0.32263
AMT	10	0.35936	0.61759	0.999998	1735	4	0.2093	0.012712
PRPF8	10	0.35944	0.61766	0.999998	1736	4	0.209251	0.086712
ACOT1	10	0.3596	0.61782	0.999998	1737	4	0.209138	0.043693
CROT	10	0.35973	0.61793	0.999998	1738	2	0.209061	-0.1387
NEIL3	10	0.3599	0.6181	0.999998	1739	1	0.208941	-0.018781
KIT	10	0.36052	0.6187	0.999998	1740	4	0.20852	0.10095
SEMA4D	10	0.36052	0.6187	0.999998	1741	2	0.20852	-0.033746
HEY1	10	0.36093	0.61908	0.999998	1742	4	0.208253	0.063263
NUDT2	10	0.36135	0.61949	0.999998	1743	4	0.207966	0.0060599
CAMTA1	10	0.36259	0.62076	0.999998	1744	1	0.207076	-0.092274
KLHDC9	10	0.36259	0.62077	0.999998	1745	4	0.207069	-0.041017
FZD2	10	0.36343	0.6216	0.999998	1746	4	0.206489	0.06577
NFKB2	10	0.36434	0.62271	0.999998	1747	3	0.205714	0.048406
GPR143	10	0.36459	0.62296	0.999998	1748	4	0.20554	0.033675
PHF15	10	0.36465	0.62302	0.999998	1749	2	0.205498	-0.11865
EBF1	10	0.36547	0.62388	0.999998	1750	4	0.204899	0.056306
RAD54B	10	0.36629	0.62468	0.999998	1751	1	0.204342	-0.2661
MLLT4	10	0.36666	0.62509	0.999998	1752	3	0.204057	0.0066877
KNG1	10	0.36684	0.62527	0.999998	1753	4	0.203932	0.04184
ITPR1	10	0.36734	0.62581	0.999998	1754	4	0.203558	0.044413
CRTAM	10	0.36742	0.6259	0.999998	1755	4	0.203495	0.096315
CNN2	10	0.36755	0.62602	0.999998	1756	3	0.203412	-0.031101
ACAD8	10	0.36773	0.62618	0.999998	1757	1	0.203301	-0.10764
HSPA8	10	0.36793	0.62638	0.999998	1758	2	0.203162	-0.24649
CLU	10	0.36809	0.62655	0.999998	1759	4	0.203044	-0.1701
SERTAD1	10	0.36834	0.62682	0.999998	1760	1	0.202857	-0.24586
ADRB3	10	0.36905	0.62757	0.999998	1761	2	0.202338	-0.038064
ELMO1	10	0.37048	0.62902	0.999998	1762	2	0.201336	-0.027722
NOS1	10	0.3708	0.62938	0.999998	1763	2	0.201087	-0.07908
SORL1	10	0.37092	0.62954	0.999998	1764	4	0.200977	0.011099
PRIM1	10	0.37108	0.62972	0.999998	1765	2	0.200853	-0.081817
IRAK1	10	0.37144	0.63012	0.999998	1766	2	0.200577	-0.011378
TTC38	10	0.37167	0.63036	0.999998	1767	2	0.200411	-0.074156
PTP4A1	10	0.37184	0.63055	0.999998	1768	4	0.20028	-0.027522
OIT3	10	0.37209	0.63082	0.999998	1769	4	0.200095	0.058313
NPR1	10	0.37222	0.63097	0.999998	1770	2	0.199991	-0.11192
TUB	10	0.37234	0.63109	0.999998	1771	4	0.199909	-0.055833
RPL13A	10	0.37251	0.63131	0.999998	1772	3	0.199757	-0.073439
GAPDH	10	0.37295	0.63177	0.999998	1773	4	0.199441	-0.010221
DHCR24	10	0.37299	0.6318	0.999998	1774	2	0.19942	-0.072859
GHSR	10	0.37309	0.6319	0.999998	1775	4	0.199352	0.10009
TRIM35	10	0.37317	0.63198	0.999998	1776	4	0.199297	0.068876
CALM3	10	0.37324	0.63204	0.999998	1777	2	0.199255	-0.0046398
ALDH3A2	10	0.37456	0.63332	0.999998	1778	3	0.198377	0.043567
CRTC1	10	0.37501	0.63374	0.999998	1779	3	0.198089	-0.014088
USP29	10	0.37527	0.63397	0.999998	1780	2	0.197931	0.019086
SLC45A3	10	0.37549	0.63418	0.999998	1781	3	0.197787	0.039676
NCKIPSD	10	0.37567	0.63438	0.999998	1782	2	0.197651	0.01388
HAUS8	10	0.37588	0.63462	0.999998	1783	2	0.197486	-0.062181
GPR149	10	0.37617	0.63489	0.999998	1784	3	0.197302	0.07308
MAS1	10	0.37618	0.63489	0.999998	1785	4	0.197302	0.072261
RPL37A	10	0.37648	0.63525	0.999998	1786	3	0.197055	0.008832
TCF3	10	0.3766	0.63535	0.999998	1787	4	0.196987	-0.081426
BMI1	10	0.37727	0.63596	0.999998	1788	4	0.19657	0.12291
CCNK	10	0.37759	0.63627	0.999998	1789	3	0.196359	-0.059932
ADRA2B	10	0.3777	0.63637	0.999998	1790	3	0.19629	-0.088051
ZNF382	90	0.1898	0.63725	0.999998	1791	30	0.19569	0.00065739
MCM10	10	0.3791	0.63774	0.999998	1792	4	0.195356	0.10408
WISP1	10	0.37931	0.63793	0.999998	1793	3	0.195227	0.0064677
KDSR	10	0.37969	0.63827	0.999998	1794	4	0.194996	0.0069264
HIST1H4C	10	0.37977	0.63835	0.999998	1795	3	0.194941	-0.056687
GZMA	10	0.38012	0.63871	0.999998	1796	1	0.194696	-0.23199
PIK3CG	10	0.38028	0.6389	0.999998	1797	4	0.194567	0.10722
USP35	10	0.38052	0.63919	0.999998	1798	3	0.19437	-0.047392
USP12	10	0.3812	0.63992	0.999998	1799	4	0.193874	0.047301
PSMG3	10	0.38157	0.64037	0.999998	1800	3	0.193569	-0.016175
ANPEP	10	0.38166	0.64044	0.999998	1801	3	0.193522	-0.12536
UNC5C	10	0.38187	0.64066	0.999998	1802	4	0.193372	0.039426
PTH	9	0.40665	0.64076	0.999998	1803	3	0.193305	0.13971
CBFB	10	0.38254	0.64138	0.999998	1804	4	0.192885	0.01531
PCDHA6	8	0.42355	0.64172	0.999998	1805	2	0.192654	-0.053451
GSTO1	10	0.38289	0.64176	0.999998	1806	4	0.192627	0.029711
PSRC1	10	0.38321	0.64205	0.999998	1807	4	0.192431	0.040879
CEP250	10	0.38337	0.64221	0.999998	1808	3	0.192323	-0.02387
RRM1	10	0.38356	0.64243	0.999998	1809	3	0.192174	-0.02003
MND1	10	0.38369	0.64255	0.999998	1810	3	0.192093	-0.0033839
SIM1	10	0.38446	0.64332	0.999998	1811	4	0.191573	0.052112
ATRIP	10	0.38464	0.64348	0.999998	1812	2	0.191465	-0.056321
INSM1	10	0.38493	0.64381	0.999998	1813	3	0.191242	-0.0023321
PRKD1	10	0.38497	0.64385	0.999998	1814	4	0.191215	0.07454
RCC1	10	0.38513	0.64402	0.999998	1815	1	0.191101	-0.48599
TRAF4	10	0.38589	0.64485	0.999998	1816	4	0.190541	0.13967
PTGS2	10	0.38642	0.64536	0.999998	1817	3	0.190198	-0.031642
CHRM2	10	0.38653	0.64549	0.999998	1818	3	0.19011	-0.0044901
ACOX2	10	0.3869	0.64586	0.999998	1819	3	0.189862	-0.041518
CCNT1	10	0.38752	0.64651	0.999998	1820	3	0.189425	0.069355
QRICH1	10	0.38761	0.64663	0.999998	1821	3	0.189344	-0.039201
EXOG	10	0.38799	0.64699	0.999998	1822	4	0.189102	-0.16187
MRGPRX2	10	0.38849	0.64752	0.999998	1823	4	0.188747	-0.2874
UVRAG	10	0.38856	0.64759	0.999998	1824	3	0.1887	-0.013611
ZNF521	10	0.38912	0.64819	0.999998	1825	1	0.188298	0.00035387
KAZN	10	0.38971	0.64879	0.999998	1826	1	0.187896	-0.023125
ECT2	10	0.39011	0.64918	0.999998	1827	2	0.187635	-0.13738
KIF2C	10	0.39033	0.64939	0.999998	1828	2	0.187494	-0.016014
USP49	10	0.39042	0.64947	0.999998	1829	4	0.187441	0.041223
NMUR2	10	0.39142	0.65046	0.999998	1830	3	0.186779	-0.12739
TNFSF15	10	0.39187	0.65087	0.999998	1831	2	0.186506	0.1419
NGF	10	0.39199	0.65098	0.999998	1832	3	0.186432	-0.061738
PC	10	0.39246	0.65145	0.999998	1833	3	0.186119	0.0074017
SMTN	10	0.39285	0.65181	0.999998	1834	4	0.185879	0.12161
CCNB1IP1	10	0.39293	0.65187	0.999998	1835	2	0.185839	-0.035306
UNC5D	10	0.39395	0.65291	0.999998	1836	4	0.185147	0.029897
PPP2R3B	10	0.39406	0.65305	0.999998	1837	3	0.185054	0.005273
HSD17B12	10	0.39412	0.6531	0.999998	1838	3	0.18502	-0.00032447
ZNF24	10	0.39424	0.65321	0.999998	1839	3	0.184947	-0.10169
PLK2	10	0.39504	0.654	0.999998	1840	4	0.184422	0.078272
CCKAR	10	0.39518	0.65412	0.999998	1841	2	0.184343	-0.12233
SH3GL2	10	0.39525	0.65418	0.999998	1842	2	0.184303	-0.18148
PTGER3	10	0.39531	0.65422	0.999998	1843	3	0.184276	0.022348
SSTR4	10	0.3954	0.65431	0.999998	1844	3	0.184216	-0.064162
RPL35	10	0.39553	0.65443	0.999998	1845	3	0.184137	-0.037118
SLC25A5	10	0.39554	0.65444	0.999998	1846	4	0.18413	0.024768
BCAP31	10	0.39707	0.65594	0.999998	1847	3	0.183136	-0.026474
MLYCD	10	0.39723	0.65612	0.999998	1848	4	0.183017	0.057199
WIBG	10	0.39956	0.65837	0.999998	1849	2	0.18153	-0.00072145
CARD6	10	0.4008	0.65955	0.999998	1850	3	0.180752	0.019752
PLK1	10	0.40118	0.66	0.999998	1851	3	0.180456	-0.024026
HSPA1L	10	0.40127	0.66009	0.999998	1852	4	0.180397	-0.026226
ADRB1	10	0.40152	0.66032	0.999998	1853	4	0.180246	-0.056853
SLC25A27	10	0.40171	0.6605	0.999998	1854	2	0.180127	-0.043084
CDC7	10	0.40202	0.66083	0.999998	1855	4	0.17991	0.13233
SLC44A2	10	0.40211	0.6609	0.999998	1856	4	0.179864	0.11673
FBP1	10	0.4023	0.66107	0.999998	1857	1	0.179753	-0.10218
GPR1	10	0.40249	0.66127	0.999998	1858	2	0.179621	0.066425
RPRM	10	0.40261	0.66137	0.999998	1859	2	0.179556	0.023496
MBOAT1	10	0.40308	0.66183	0.999998	1860	3	0.179254	-0.088429
SPEN	10	0.40312	0.66188	0.999998	1861	4	0.179221	0.01627
LYZ	10	0.40326	0.66203	0.999998	1862	3	0.179122	-0.021644
TULP4	10	0.40345	0.66221	0.999998	1863	3	0.179004	-0.064099
FZD8	10	0.40402	0.6628	0.999998	1864	3	0.178618	-0.072054
GPR126	10	0.40413	0.66289	0.999998	1865	4	0.178559	-0.0284
G6PD	10	0.40497	0.66369	0.999998	1866	4	0.178035	0.04992
BCL2	10	0.40502	0.66375	0.999998	1867	1	0.177995	-0.026971
GSS	10	0.40506	0.66382	0.999998	1868	3	0.17795	0.028455
ZNF141	10	0.40573	0.66445	0.999998	1869	3	0.177538	-0.090007
IL19	10	0.40649	0.66516	0.999998	1870	4	0.177074	-0.065878
CD97	10	0.40666	0.66533	0.999998	1871	4	0.176963	-0.049749
GPR173	10	0.40691	0.6656	0.999998	1872	4	0.176787	0.016612
RECQL	10	0.40705	0.66572	0.999998	1873	3	0.176708	0.037982
CCR5	10	0.40784	0.66648	0.999998	1874	4	0.176213	0.084286
CLCF1	10	0.40811	0.66676	0.999998	1875	3	0.17603	-0.035291
GPR139	10	0.40831	0.66694	0.999998	1876	1	0.175913	-0.045934
CDC16	10	0.40843	0.6671	0.999998	1877	4	0.175809	0.137
SLC25A1	10	0.40872	0.6674	0.999998	1878	2	0.175614	-0.14684
ERCC6	10	0.40907	0.66779	0.999998	1879	3	0.17536	-0.0084405
SRGAP3	10	0.40927	0.66798	0.999998	1880	2	0.175237	0.039622
HTR2A	10	0.40942	0.66816	0.999998	1881	3	0.17512	-0.035561
SLC39A10	10	0.40952	0.66826	0.999998	1882	4	0.175055	0.042598
ARHGEF5	10	0.40989	0.66857	0.999998	1883	3	0.174853	-0.0032086
EIF4E	10	0.41003	0.66874	0.999998	1884	4	0.174743	0.045758
SLC3A2	10	0.41024	0.66893	0.999998	1885	3	0.174619	0.067629
CDK4	10	0.41087	0.66953	0.999998	1886	4	0.17423	-0.026344
ABCA2	10	0.41096	0.66959	0.999998	1887	4	0.174191	0.084704
SPAG5	10	0.41224	0.67051	0.999998	1888	3	0.173595	0.045768
TACR2	10	0.41226	0.67053	0.999998	1889	3	0.173582	-0.034261
HTR5A	10	0.41235	0.6706	0.999998	1890	2	0.173536	0.067579
FOXN3	10	0.4135	0.67139	0.999998	1891	2	0.173025	-0.048898
CD70	10	0.41376	0.67154	0.999998	1892	2	0.172928	-0.10702
PRKCZ	10	0.41434	0.6719	0.999998	1893	3	0.172695	0.043419
CD200R1	10	0.41575	0.67273	0.999998	1894	3	0.172159	-0.014759
LTA	10	0.41579	0.67278	0.999998	1895	2	0.172127	-0.0046799
KBTBD2	10	0.41585	0.67282	0.999998	1896	3	0.172101	0.034402
CCR8	10	0.41598	0.67291	0.999998	1897	3	0.172043	0.007574
TFPT	10	0.41598	0.67291	0.999998	1898	2	0.172043	-0.1076
GRM5	10	0.41604	0.67295	0.999998	1899	3	0.172017	0.035788
PRR11	10	0.41621	0.67304	0.999998	1900	3	0.171959	0.041329
USP53	10	0.41668	0.6733	0.999998	1901	2	0.171791	-0.037142
TUBG1	10	0.4167	0.67332	0.999998	1902	3	0.171778	-0.31431
RPS7	10	0.41732	0.67369	0.999998	1903	2	0.17154	0.005181
NUP35	10	0.41789	0.67406	0.999998	1904	3	0.171301	-0.014658
ACADSB	10	0.41812	0.6742	0.999998	1905	3	0.171211	-0.022366
NAP1L5	10	0.42055	0.6758	0.999998	1906	1	0.170182	-0.08962
NOLC1	10	0.42123	0.67626	0.999998	1907	3	0.169886	-0.057939
H2AFX	10	0.4213	0.67629	0.999998	1908	1	0.169867	-1.3344
NUP62	10	0.42149	0.67644	0.999998	1909	3	0.169771	0.059142
LDHB	10	0.42181	0.67663	0.999998	1910	2	0.169649	-0.14197
TRIP13	10	0.4224	0.67701	0.999998	1911	3	0.169405	0.056008
CAT	10	0.42263	0.67715	0.999998	1912	3	0.169315	-0.013502
TPM3	10	0.423	0.67741	0.999998	1913	1	0.169148	-0.032945
MMD2	10	0.42321	0.67752	0.999998	1914	3	0.169078	-0.036791
CITED2	10	0.42338	0.67762	0.999998	1915	1	0.169014	0.00036355
HERPUD2	10	0.42493	0.67864	0.999998	1916	3	0.168361	-0.023579
APAF1	10	0.42545	0.67903	0.999998	1917	1	0.168111	-0.030553
TTC31	10	0.42635	0.67962	0.999998	1918	2	0.167734	-0.0030486
MBD4	10	0.42639	0.67966	0.999998	1919	3	0.167708	0.0036245
BAIAP2	10	0.4274	0.68036	0.999998	1920	3	0.167261	0.021914
VEGFA	10	0.42776	0.68062	0.999998	1921	3	0.167095	-0.06618
NLRP1	10	0.42823	0.6809	0.999998	1922	3	0.166917	0.045832
PGM2L1	10	0.42899	0.6814	0.999998	1923	3	0.166598	0.043258
PSMA7	10	0.4292	0.68155	0.999998	1924	3	0.166502	0.060386
ECHS1	10	0.42976	0.68189	0.999998	1925	2	0.166286	-0.10983
ZNF43	10	0.43078	0.68258	0.999998	1926	3	0.165846	-0.031129
PDCD5	10	0.43144	0.68301	0.999998	1927	3	0.165573	0.14093
NCAPD2	10	0.43191	0.68333	0.999998	1928	3	0.16537	-0.090357
ME3	10	0.43248	0.68371	0.999998	1929	3	0.165128	0.014339
ERCC8	10	0.43274	0.68384	0.999998	1930	2	0.165045	-0.11843
USP17L2	10	0.43296	0.68398	0.999998	1931	3	0.164957	0.03628
USP45	10	0.43307	0.68406	0.999998	1932	2	0.164906	-0.062263
GHRL	10	0.43342	0.68426	0.999998	1933	3	0.164779	0.095535
FBXO43	10	0.43469	0.68507	0.999998	1934	3	0.164265	-0.083069
NCOA4	10	0.43478	0.68513	0.999998	1935	3	0.164227	0.038465
FAIM3	10	0.43497	0.68524	0.999998	1936	1	0.164157	-0.046329
MRGPRX4	10	0.43539	0.68551	0.999998	1937	3	0.163986	-0.078824
NGFRAP1	10	0.4354	0.68551	0.999998	1938	3	0.163986	0.037668
GPR148	10	0.43589	0.68584	0.999998	1939	1	0.163777	-0.149
CD38	10	0.43645	0.68613	0.999998	1940	1	0.163594	-0.29251
BUB1B	10	0.43737	0.68676	0.999998	1941	1	0.163195	-0.045895
ZNF367	10	0.43756	0.68687	0.999998	1942	1	0.163125	-0.2881
SLC1A1	10	0.43769	0.68696	0.999998	1943	2	0.163069	-0.13752
POLQ	10	0.43848	0.68745	0.999998	1944	2	0.162759	-0.04328
LCK	10	0.43917	0.68795	0.999998	1945	3	0.162443	-0.039296
RPS10	10	0.43919	0.68796	0.999998	1946	3	0.162437	-0.02996
WEE1	10	0.43921	0.68797	0.999998	1947	3	0.16243	-0.26442
ABCF3	10	0.4394	0.68807	0.999998	1948	2	0.162367	-0.010698
IL4I1	10	0.43958	0.68819	0.999998	1949	1	0.162292	-0.20177
GULP1	10	0.43977	0.6883	0.999998	1950	2	0.162222	-0.11239
INHBA	10	0.44068	0.68894	0.999998	1951	3	0.161819	-0.03792
HMGB3	10	0.44105	0.68916	0.999998	1952	1	0.16168	-0.3646
USP9Y	10	0.44178	0.6896	0.999998	1953	3	0.161403	0.011029
GSTM5	10	0.44197	0.68967	0.999998	1954	1	0.161359	-0.088695
TMX1	10	0.44233	0.6899	0.999998	1955	3	0.161214	0.15805
GRK6	10	0.44237	0.68994	0.999998	1956	3	0.161189	0.033073
CGB7	10	0.44359	0.69071	0.999998	1957	3	0.160704	-0.14363
ATR	10	0.44489	0.6915	0.999998	1958	2	0.160208	-0.13825
PYGB	10	0.44544	0.69186	0.999998	1959	1	0.159982	-0.23922
USP48	10	0.44566	0.69201	0.999998	1960	3	0.159888	-0.042238
EDNRA	10	0.4458	0.69212	0.999998	1961	1	0.159819	-0.25692
NME3	10	0.44616	0.6924	0.999998	1962	2	0.159643	-0.033619
RINT1	10	0.44635	0.6925	0.999998	1963	2	0.15958	-0.17805
RABEP1	10	0.4465	0.69262	0.999998	1964	3	0.159505	-0.052682
HIST1H2AM	10	0.44653	0.69265	0.999998	1965	3	0.159486	-0.045223
CDC45	10	0.44669	0.6928	0.999998	1966	3	0.159392	0.050869
ESCO2	10	0.44689	0.69294	0.999998	1967	1	0.159304	-0.29199
PRUNE2	10	0.44689	0.69294	0.999998	1968	3	0.159304	-0.042563
MUT	10	0.44834	0.69384	0.999998	1969	3	0.158741	-0.019998
DPF1	10	0.44852	0.69393	0.999998	1970	2	0.158684	-0.058435
GPR19	10	0.44889	0.69418	0.999998	1971	1	0.158528	-0.066617
IKZF1	10	0.4496	0.69461	0.999998	1972	3	0.158259	-0.035405
SLC2A2	10	0.44987	0.69478	0.999998	1973	2	0.158153	0.020576
ADSL	10	0.44988	0.69478	0.999998	1974	3	0.158153	-0.21988
PPP1R13B	10	0.45007	0.69487	0.999998	1975	3	0.158096	-0.0012097
RGR	10	0.4501	0.69489	0.999998	1976	3	0.158084	-0.060554
TGFB3	10	0.45015	0.69493	0.999998	1977	2	0.158059	0.075065
SLC38A1	10	0.45272	0.69659	0.999998	1978	2	0.157023	-0.068971
FNBP1	10	0.45284	0.69668	0.999998	1979	2	0.156967	-0.11198
HDAC2	10	0.45322	0.69692	0.999998	1980	2	0.156817	-0.13648
USP51	10	0.45341	0.69701	0.999998	1981	2	0.156761	-0.023476
PLIN3	10	0.45494	0.69805	0.999998	1982	3	0.156113	-0.023417
USP19	10	0.45532	0.69835	0.999998	1983	3	0.155927	-0.0082078
KIF20A	10	0.45555	0.69855	0.999998	1984	3	0.155803	-0.19497
HTR1B	10	0.45662	0.6993	0.999998	1985	2	0.155336	-0.04002
WHSC1	10	0.45663	0.6993	0.999998	1986	3	0.155336	0.035221
DNASE2	10	0.45705	0.69965	0.999998	1987	2	0.155119	-0.14634
KDM5A	10	0.45757	0.69992	0.999998	1988	3	0.154952	-0.017587
SRSF10	10	0.45841	0.70039	0.999998	1989	2	0.15466	-0.24818
CREB3L2	10	0.45925	0.70093	0.999998	1990	3	0.154325	0.0099266
GOPC	10	0.45948	0.7011	0.999998	1991	3	0.15422	0.013424
MYO18A	10	0.45965	0.70123	0.999998	1992	1	0.15414	-0.062997
CSGALNACT1	10	0.46112	0.70217	0.999998	1993	3	0.153558	-0.048529
RYR2	10	0.46125	0.70226	0.999998	1994	1	0.153502	-0.050263
UBE2C	10	0.46131	0.7023	0.999998	1995	3	0.153477	0.12571
RPS17	10	0.4616	0.7025	0.999998	1996	2	0.153354	-0.13377
WSB1	10	0.46179	0.70259	0.999998	1997	2	0.153298	-0.16587
GLP2R	10	0.46232	0.70292	0.999998	1998	2	0.153094	0.026052
GAK	10	0.46338	0.70368	0.999998	1999	3	0.152625	-0.093696
[truncated: 1,144 more rows]
