# Supplementary material for: ATM orchestrates the DNA-damage response to counter toxic non-homologous end-joining at broken replication forks
Source: Nat Commun. 2019 Jan 8;10:87. doi: 10.1038/s41467-018-07729-2 (PMC6325118; doi:10.1038/s41467-018-07729-2)
Supplement: Supplementary file 8 — Supplementary Data 6 [file 41467_2018_7729_MOESM8_ESM.xlsx]

## Sheet: Sheet1
Proteins	Positions.within.proteins	Leading.proteins	Protein.names	Gene.names	Localization.prob	Score.diff	PEP	Score	Delta.score	Score.for.localization	Localization.prob.1	Score.diff.1	PEP.1	Score.1	Localization.prob.2	Score.diff.2	PEP.2	Score.2	Number.of.Phospho..STY.	Amino.acid	Sequence.window	Phospho..STY..Probabilities	Ratio.M.L.1	CPT+ATMi/UT - exp1	Ratio.H.L.1	CPT/UT - exp1	Ratio.H.M.1	CPT/CPT+ATMi - exp1	Ratio.M.L.2	CPT+ATMi/UT - exp2	Ratio.H.L.2	CPT/UT - exp2	Ratio.H.M.2	CPT/CPT+ATMi - exp2	Intensity	Intensity.L	Intensity.M	Intensity.H	Intensity.1	Intensity.L.1	Intensity.M.1	Intensity.H.1	Intensity.2	Intensity.L.2	Intensity.M.2	Intensity.H.2
A0A0G2JP62;A0A0J9YXP0;A0A087X171;A0A087WVR7;A0A087WXG7;A0A024R214;Q9BZB8-4;Q9BZB8-2;Q9BZB8-3;Q9BZB8	105;175;180;183;207;240;105;105;180;180	A0A0G2JP62	Cytoplasmic polyadenylation element-binding protein 1	CPEB1	0.36809	0	1.1486e-13	121.09	115.09	121.09	NA	NA	NA	NA	0.36809	0	1.1486e-13	121.09		S	VRGSRLDTRPILDSRSSSPSDSDTSGFSSGS	S(0.368)S(0.368)S(0.264)PSDSDTSGFSSGSDHLSDLISSLR	NA	NA	NA	NA	NA	NA	NA	NA	NA	NA	NA	NA	0	0	0	0	0	0	0	0	0	0	0	0
A0A024R4E5;Q00341-2;Q00341;H0Y394	1236;1203;1236;941	A0A024R4E5	Vigilin	HDLBP	0.404219	0	0.0127241	48.226	43.531	48.226	0.391045	0	0.0373157	40.336	0.404219	0	0.0127241	48.226		S	APSRGFVVRDAPWTASSSEKAPDMSSSEEFP	DAPWT(0.05)AS(0.404)S(0.404)S(0.126)EKAPDMS(0.01)S(0.004)S(0.002)EEFPSFGAQVAPK	NA	NA	NA	NA	NA	NA	NA	NA	NA	NA	NA	NA	0	0	0	0	0	0	0	0	0	0	0	0
A0A024R4E5;Q00341-2;Q00341;H0Y394	1237;1204;1237;942	A0A024R4E5	Vigilin	HDLBP	0.404219	0	0.0127241	48.226	43.531	48.226	0.391045	0	0.0373157	40.336	0.404219	0	0.0127241	48.226		S	PSRGFVVRDAPWTASSSEKAPDMSSSEEFPS	DAPWT(0.05)AS(0.404)S(0.404)S(0.126)EKAPDMS(0.01)S(0.004)S(0.002)EEFPSFGAQVAPK	NA	NA	NA	NA	NA	NA	NA	NA	NA	NA	NA	NA	0	0	0	0	0	0	0	0	0	0	0	0
Q8IWX7-2;Q8IWX7-3;Q8IWX7	808;887;889	Q8IWX7-2	Protein unc-45 homolog B	UNC45B	1	47.4849	0.0578217	47.485	17.512	47.485	1	47.4849	0.0578217	47.485	NA	NA	NA	NA	2	S	NLLAADAELAKKLVESELLEILTVVGKQEPD	KLVES(1)ELLEILT(1)VVGK	0.041789	0.041776	0.0168042	0.0139322	0.402123	0.327354	NA	NA	NA	NA	NA	NA	22555000	327350	21061000	1166600	22555000	327350	21061000	1166600	0	0	0	0
H3BN74	8	H3BN74		LMAN1L	1	78.2638	0.0171004	78.264	33.182	78.264	1	63.8162	0.0215216	73.233	1	78.2638	0.0171004	78.264	1	S	________LQALRGLSKQLAQAERQWKKQLG	LQALRGLS(1)K	NA	NA	0.0214284	0.0168791	NA	NA	NA	NA	NA	NA	41.501	53.034	99691000	1423300	97493000	774580	52608000	454870	51772000	380500	47083000	968460	45721000	394080
A0A075B6E4;A0A0A6YYI5;G5E9M7;Q14135-2;Q14135;Q14135-4;G5E9M9;Q14135-5;Q14135-6	276;281;282;245;276;282;217;192;196	A0A075B6E4	Transcription cofactor vestigial-like protein 4	VGLL4	0.5	0	1.49446e-29	175.79	156.68	175.79	NA	NA	NA	NA	0.5	0	1.49446e-29	175.79	1	S	SSPESASRRGQPASPSAHMVSHSHSPSVVS_	RGQPAS(0.5)PS(0.5)AHMVSHSHSPSVVS	NA	NA	NA	NA	NA	NA	1.09432	0.926269	0.849979	0.878812	0.75537	0.94044	274570000	108190000	73509000	92866000	0	0	0	0	274570000	108190000	73509000	92866000
D6RAF8;Q14103-3;Q14103;D6RD83	80;80;80;34	D6RAF8	Heterogeneous nuclear ribonucleoprotein D0	HNRNPD	0.999991	49.3737	2.1091e-145	373.75	373.75	373.75	0.999991	49.3737	2.1091e-145	373.75	0.999914	38.7261	2.64022e-106	321.74	1;2	S	GAKIDASKNEEDEGHSNSSPRHSEAATAQRE	IDASKNEEDEGHS(1)NS(0.788)S(0.212)PRHSEAATAQR	0.044171	0.043865	0.0269368	0.0211748	0.60983	0.493218	0.924129	0.745712	0.670511	0.645369	0.68271	0.93233	5817200000	1890200000	1933200000	1993800000	2602900000	850600000	1061300000	690960000	3214300000	1039600000	871910000	1302800000
H0YE34;A0A075B6T1;Q9C0C7-4;Q9C0C7-2;Q9C0C7-3;Q9C0C7;Q9C0C7-5	162;1085;1114;1144;1175;1204;1207	H0YE34	Activating molecule in BECN1-regulated autophagy protein 1	AMBRA1	0.352403	0	0.00886462	60.951	37.415	60.951	NA	NA	NA	NA	0.352403	0	0.00886462	60.951		S	HRSSQTGTEPGAAHTSSPQPSTSRGLLPEAG	SSQTGT(0.001)EPGAAHT(0.119)S(0.352)S(0.352)PQPS(0.041)T(0.067)S(0.067)R	NA	NA	NA	NA	NA	NA	NA	NA	NA	NA	NA	NA	0	0	0	0	0	0	0	0	0	0	0	0
H0YE34;A0A075B6T1;Q9C0C7-4;Q9C0C7-2;Q9C0C7-3;Q9C0C7;Q9C0C7-5	163;1086;1115;1145;1176;1205;1208	H0YE34	Activating molecule in BECN1-regulated autophagy protein 1	AMBRA1	0.429383	4.15798	2.82452e-05	71.296	67.655	71.296	NA	NA	NA	NA	0.429383	4.15798	2.82452e-05	71.296		S	RSSQTGTEPGAAHTSSPQPSTSRGLLPEAGQ	SSQTGTEPGAAHT(0.165)S(0.165)S(0.429)PQPS(0.064)T(0.088)S(0.088)R	NA	NA	NA	NA	NA	NA	NA	NA	NA	NA	NA	NA	0	0	0	0	0	0	0	0	0	0	0	0
B4DX44	168	B4DX44	Zinc finger protein 736	ZNF736	1	84.1691	0.00788545	96.23	66.122	84.169	1	96.2296	0.00788545	96.23	1	84.1691	0.0165205	84.169	1	S	GFQLCSIFTEHKDIFSREKCHKCEECGKDCR	DIFS(1)REKCHK	0.25621	0.26335	0.0284519	0.0216708	0.111052	0.083605	0.0996711	0.0775855	4.47447	4.43971	44.89	58.823	4108500000	78579000	3269400000	760520000	2016100000	34544000	1601200000	380420000	2092400000	44035000	1668200000	380100000
A0A075B730;A0A087X1U6;P58107	2695;2720;2718	A0A075B730	Epiplakin	EPPK1	0.642517	2.54636	5.66622e-05	97.744	92.842	97.744	NA	NA	NA	NA	0.642517	2.54636	5.66622e-05	97.744	1	S	LSKVSFRGLRRQVSASELHTSGILGPETLRD	RQVS(0.357)AS(0.643)ELHTSGILGPETLRDLAQGTK	NA	NA	NA	NA	NA	NA	4.17101	3.17571	2.93677	2.95186	0.7041	0.9414	85429000	52681000	23917000	8830500	0	0	0	0	85429000	52681000	23917000	8830500
Q8IWQ3-4;Q8IWQ3-6;Q8IWQ3-3;Q8IWQ3-2;Q8IWQ3;Q8IWQ3-5	448;366;426;426;426;472	Q8IWQ3-4	Serine/threonine-protein kinase BRSK2	BRSK2	0.758674	7.60193	0.000586102	93.712	80.075	66.504	0.68536	3.90875	0.000586102	93.712	0.758674	7.60193	0.00847117	66.504	2	S	RSISGASSGLSTSPLSSPRVTPHPSPRGSPL	SISGASSGLS(0.308)T(0.308)S(0.484)PLS(0.759)S(0.142)PR	0.066715	0.062962	0.0329761	0.0257361	0.494267	0.381476	0.506098	0.412643	14.2456	14.904	28.147	36.308	673520000	33425000	559110000	80987000	388270000	16793000	333380000	38091000	285250000	16632000	225730000	42896000
P45973;F8VNY3	13;13	P45973	Chromobox protein homolog 5	CBX5	1	66.1152	6.23192e-18	184.87	170.28	174.17	1	66.1152	6.23192e-18	184.87	0.999928	41.4336	3.44213e-08	160.18	2;4	S	___MGKKTKRTADSSSSEDEEEYVVEKVLDR	TADS(1)S(1)S(1)S(1)EDEEEYVVEK	0.033809	0.033782	0.0357449	0.0272042	1.05726	0.819001	0.947957	0.752445	15.8406	15.7178	16.71	21.194	1710700000	85410000	1522700000	102600000	1072500000	44623000	967810000	60092000	638150000	40787000	554850000	42513000
A0A075B784;Q9P275;Q9P275-2	610;610;610	A0A075B784	Ubiquitin carboxyl-terminal hydrolase 36	USP36	0.199962	0	0.00864816	42.384	34.503	42.384	0.199962	0	0.00864816	42.384	NA	NA	NA	NA		S	GLKGNDESAGLDRRGSSSSSPEHSASSDSTK	RGS(0.2)S(0.2)S(0.2)S(0.2)S(0.2)PEHSASSDSTK	NA	NA	NA	NA	NA	NA	NA	NA	NA	NA	NA	NA	0	0	0	0	0	0	0	0	0	0	0	0
A0A075B784;Q9P275;Q9P275-2	611;611;611	A0A075B784	Ubiquitin carboxyl-terminal hydrolase 36	USP36	0.199962	0	0.00864816	42.384	34.503	42.384	0.199962	0	0.00864816	42.384	NA	NA	NA	NA		S	LKGNDESAGLDRRGSSSSSPEHSASSDSTKA	RGS(0.2)S(0.2)S(0.2)S(0.2)S(0.2)PEHSASSDSTK	NA	NA	NA	NA	NA	NA	NA	NA	NA	NA	NA	NA	0	0	0	0	0	0	0	0	0	0	0	0
A0A075B784;Q9P275;Q9P275-2	612;612;612	A0A075B784	Ubiquitin carboxyl-terminal hydrolase 36	USP36	0.199962	0	0.00864816	42.384	34.503	42.384	0.199962	0	0.00864816	42.384	NA	NA	NA	NA		S	KGNDESAGLDRRGSSSSSPEHSASSDSTKAP	RGS(0.2)S(0.2)S(0.2)S(0.2)S(0.2)PEHSASSDSTK	NA	NA	NA	NA	NA	NA	NA	NA	NA	NA	NA	NA	0	0	0	0	0	0	0	0	0	0	0	0
A0A075B784;Q9P275;Q9P275-2	613;613;613	A0A075B784	Ubiquitin carboxyl-terminal hydrolase 36	USP36	0.199962	0	0.00864816	42.384	34.503	42.384	0.199962	0	0.00864816	42.384	NA	NA	NA	NA		S	GNDESAGLDRRGSSSSSPEHSASSDSTKAPQ	RGS(0.2)S(0.2)S(0.2)S(0.2)S(0.2)PEHSASSDSTK	NA	NA	NA	NA	NA	NA	NA	NA	NA	NA	NA	NA	0	0	0	0	0	0	0	0	0	0	0	0
Q9BRK3-4;Q9BRK3-3;Q9BRK3;Q9BRK3-2	127;219;228;228	Q9BRK3-4	Matrix-remodeling-associated protein 8	MXRA8	1	81.9197	0.0428544	81.92	13.384	81.92	1	81.9197	0.0428544	81.92	NA	NA	NA	NA	2	S	GVPHDRADRLLDLYASGERRAYGPLFLRDRV	LLDLY(1)AS(1)GER	0.046659	0.045775	0.0556421	0.042526	1.19252	0.958589	NA	NA	NA	NA	NA	NA	19730000	2237100	16504000	988790	19730000	2237100	16504000	988790	0	0	0	0
Q9BRK3-4;Q9BRK3-3;Q9BRK3;Q9BRK3-2	125;217;226;226	Q9BRK3-4	Matrix-remodeling-associated protein 8	MXRA8	1	81.9197	0.0428544	81.92	13.384	81.92	1	81.9197	0.0428544	81.92	NA	NA	NA	NA	2	Y	PPGVPHDRADRLLDLYASGERRAYGPLFLRD	LLDLY(1)AS(1)GER	0.046659	0.045775	0.0556421	0.042526	1.19252	0.958589	NA	NA	NA	NA	NA	NA	19730000	2237100	16504000	988790	19730000	2237100	16504000	988790	0	0	0	0
A0A087WXA6;A0A087WT45;A0A075B793;Q4V328-4;Q4V328	270;646;660;660;691	A0A087WXA6	GRIP1-associated protein 1	GRIPAP1	0.661224	6.11184	5.63884e-09	138.84	124.07	138.84	NA	NA	NA	NA	0.661224	6.11184	5.63884e-09	138.84	1	S	LREKESSAVPARSLSSSPQAQPPRPAELSDE	S(0.04)LS(0.162)S(0.661)S(0.137)PQAQPPRPAELSDEEVAELFQR	NA	NA	NA	NA	NA	NA	1.67213	1.28521	0.975134	0.964692	0.58315	0.77286	36294000	20032000	7732600	8528500	0	0	0	0	36294000	20032000	7732600	8528500
A0A075B7F8;A8CG34;A0A087WY75;A8CG34-2;Q96HA1;Q96HA1-2;Q96HA1-3;C9JFL1;A6NF01	410;410;168;168;433;168;168;40;17	A0A075B7F8;Q96HA1	Nuclear envelope pore membrane protein POM 121C;Nuclear envelope pore membrane protein POM 121;Putative nuclear envelope pore membrane protein POM 121B	POM121C;POM121;POM121B	0.416344	1.18543	0.000431813	66.613	51.451	66.613	NA	NA	NA	NA	0.416344	1.18543	0.000431813	66.613		S	SSTRGISQLWKRNGPSSSPFSSPASSRSQTP	RNGPS(0.416)S(0.324)S(0.26)PFS(0.189)S(0.658)PAS(0.127)S(0.025)R	NA	NA	NA	NA	NA	NA	NA	NA	NA	NA	NA	NA	0	0	0	0	0	0	0	0	0	0	0	0
H7C1I9;E7EWQ5;J3QT34;O15021-2;O15021-3;O15021-1;O15021	427;1191;1370;1176;1181;1191;1373	H7C1I9	Microtubule-associated serine/threonine-protein kinase 4	MAST4	1	88.3095	0.00136611	100.23	69.338	100.23	1	67.5703	0.0130925	72.187	1	88.3095	0.00136611	100.23	1	S	APKLGGQRYRSGRRKSAGNIPLSPLARTPSP	S(1)AGNIPLSPLAR	2.5435	2.4063	0.0694589	0.0542888	0.0273082	0.0210935	0.0551511	0.044839	0.161202	0.170893	2.9229	3.8525	627790000	16933000	157650000	453210000	224220000	6131500	65877000	152210000	403570000	10802000	91774000	300990000
A0A087WT18;Q96A73-2;Q96A73	96;158;177	A0A087WT18	Putative monooxygenase p33MONOX	KIAA1191	0.454201	0.763207	1.82723e-07	99.396	82.471	99.396	0.454201	0.763207	1.82723e-07	99.396	NA	NA	NA	NA		S	VTKEERQPASAQSTPSTTPHSSPKQRPRGWF	EERQPASAQST(0.001)PS(0.454)T(0.382)T(0.166)PHS(0.624)S(0.373)PK	NA	NA	NA	NA	NA	NA	NA	NA	NA	NA	NA	NA	0	0	0	0	0	0	0	0	0	0	0	0
A0A087WT30;Q8N5I9;J3KN91	14;14;14	A0A087WT30	Uncharacterized protein C12orf45	C12orf45	0.627385	3.52313	0.000209926	94.301	67.174	94.301	NA	NA	NA	NA	0.627385	3.52313	0.000209926	94.301	1	S	__MEVHGKPKASPSCSSPTRDSSGVPVSKEL	ASPSCS(0.627)S(0.279)PT(0.088)RDS(0.004)S(0.001)GVPVSK	NA	NA	NA	NA	NA	NA	0.152221	0.122636	0.132786	0.133243	0.87232	1.0821	252420000	60253000	34684000	157480000	0	0	0	0	252420000	60253000	34684000	157480000
A0A087WT53;Q96QZ7-7;Q96QZ7-6;Q96QZ7-2;Q96QZ7;A0A087WXD2;H7C5T8;H7C4U7;H7C535;Q96QZ7-4;Q96QZ7-3;Q96QZ7-5	304;611;611;611;611;304;397;486;492;611;611;611	A0A087WT53	Membrane-associated guanylate kinase, WW and PDZ domain-containing protein 1	MAGI1	0.37384	1.16717	2.5902e-09	95.227	93.595	95.227	0.159451	0	0.00113047	58.325	0.37384	1.16717	2.5902e-09	95.227		S	SSKTGKVNGMKDARPSSPADVASNSSHGYPN	DARPS(0.374)S(0.286)PADVAS(0.096)NS(0.096)S(0.096)HGY(0.037)PNDT(0.015)VSLASSIATQPELITVHIVK	NA	NA	NA	NA	NA	NA	NA	NA	NA	NA	NA	NA	0	0	0	0	0	0	0	0	0	0	0	0
A0A087WT53;Q96QZ7-7;Q96QZ7-6;Q96QZ7-2;Q96QZ7;A0A087WXD2;H7C5T8;H7C4U7;H7C535;Q96QZ7-4;Q96QZ7-3;Q96QZ7-5	305;612;612;612;612;305;398;487;493;612;612;612	A0A087WT53	Membrane-associated guanylate kinase, WW and PDZ domain-containing protein 1	MAGI1	0.159451	0	0.00113047	58.325	55.466	58.325	0.159451	0	0.00113047	58.325	NA	NA	NA	NA		S	SKTGKVNGMKDARPSSPADVASNSSHGYPND	DARPS(0.159)S(0.159)PADVAS(0.159)NS(0.159)S(0.159)HGY(0.146)PNDT(0.056)VS(0.001)LASSIATQPELITVHIVK	NA	NA	NA	NA	NA	NA	NA	NA	NA	NA	NA	NA	0	0	0	0	0	0	0	0	0	0	0	0
A0A087WT53;Q96QZ7-7;Q96QZ7-6;Q96QZ7-2;Q96QZ7;A0A087WXD2;H7C5T8;H7C4U7;H7C535;Q96QZ7-4;Q96QZ7-3;Q96QZ7-5	311;618;618;618;618;311;404;493;499;618;618;618	A0A087WT53	Membrane-associated guanylate kinase, WW and PDZ domain-containing protein 1	MAGI1	0.31876	0	4.26399e-38	195.92	193.28	153.77	0.31876	0	4.26399e-38	195.92	NA	NA	NA	NA		S	NGMKDARPSSPADVASNSSHGYPNDTVSLAS	DARPS(0.015)S(0.011)PADVAS(0.319)NS(0.319)S(0.319)HGY(0.017)PNDT(0.001)VSLASSIATQPELITVHIVK	NA	NA	NA	NA	NA	NA	NA	NA	NA	NA	NA	NA	0	0	0	0	0	0	0	0	0	0	0	0
A0A087WT53;Q96QZ7-7;Q96QZ7-6;Q96QZ7-2;Q96QZ7;A0A087WXD2;H7C5T8;H7C4U7;H7C535;Q96QZ7-4;Q96QZ7-3;Q96QZ7-5	313;620;620;620;620;313;406;495;501;620;620;620	A0A087WT53	Membrane-associated guanylate kinase, WW and PDZ domain-containing protein 1	MAGI1	0.31876	0	4.26399e-38	195.92	193.28	153.77	0.31876	0	4.26399e-38	195.92	0.217904	0	1.0146e-09	103.75		S	MKDARPSSPADVASNSSHGYPNDTVSLASSI	DARPS(0.015)S(0.011)PADVAS(0.319)NS(0.319)S(0.319)HGY(0.017)PNDT(0.001)VSLASSIATQPELITVHIVK	NA	NA	NA	NA	NA	NA	NA	NA	NA	NA	NA	NA	0	0	0	0	0	0	0	0	0	0	0	0
A0A087WT53;Q96QZ7-7;Q96QZ7-6;Q96QZ7-2;Q96QZ7;A0A087WXD2;H7C5T8;H7C4U7;H7C535;Q96QZ7-4;Q96QZ7-3;Q96QZ7-5	314;621;621;621;621;314;407;496;502;621;621;621	A0A087WT53	Membrane-associated guanylate kinase, WW and PDZ domain-containing protein 1	MAGI1	0.31876	0	4.26399e-38	195.92	193.28	153.77	0.31876	0	4.26399e-38	195.92	0.217904	0	1.0146e-09	103.75		S	KDARPSSPADVASNSSHGYPNDTVSLASSIA	DARPS(0.015)S(0.011)PADVAS(0.319)NS(0.319)S(0.319)HGY(0.017)PNDT(0.001)VSLASSIATQPELITVHIVK	NA	NA	NA	NA	NA	NA	NA	NA	NA	NA	NA	NA	0	0	0	0	0	0	0	0	0	0	0	0
Q9BST9-3;Q9BST9-2;Q9BST9	493;530;543	Q9BST9-3	Rhotekin	RTKN	1	102.031	0.000670298	107.5	92.334	107.5	1	84.4576	0.00190549	91.969	1	102.031	0.000670298	107.5	1	S	HSPRARSVAPLPPQRSPRTRGLCSKGQPRTW	SVAPLPPQRS(1)PR	0.045224	0.045749	0.0862366	0.0663702	1.9069	1.42148	1.2999	1.03516	8.88099	8.62813	6.1223	7.6947	7331600000	294880000	6820200000	216600000	3505000000	126340000	3298400000	80226000	3826700000	168540000	3521700000	136380000
E7ESL9;Q96P47-3;Q96P47-6	562;346;382	E7ESL9	Arf-GAP with GTPase, ANK repeat and PH domain-containing protein 3	AGAP3	0.99052	21.6589	0.0401436	52.09	19.134	52.09	0.99052	21.6589	0.0401436	52.09	NA	NA	NA	NA	3	S	QSKRRSNIFTICATVSNFSSTKRPFQLLPN_	S(0.181)NIFT(0.303)ICAT(0.524)VS(0.991)NFS(0.006)S(0.006)T(0.989)K	NA	NA	0.0800128	0.0679025	NA	NA	NA	NA	NA	NA	NA	NA	11343000	616980	10726000	0	11343000	616980	10726000	0	0	0	0	0
E7ESL9;Q96P47-3;Q96P47-6	567;351;387	E7ESL9	Arf-GAP with GTPase, ANK repeat and PH domain-containing protein 3	AGAP3	0.988847	23.0315	0.0401436	52.09	19.134	52.09	0.988847	23.0315	0.0401436	52.09	NA	NA	NA	NA	3	T	SNIFTICATVSNFSSTKRPFQLLPN______	S(0.181)NIFT(0.303)ICAT(0.524)VS(0.991)NFS(0.006)S(0.006)T(0.989)K	NA	NA	0.0800128	0.0679025	NA	NA	NA	NA	NA	NA	NA	NA	11343000	616980	10726000	0	11343000	616980	10726000	0	0	0	0	0
Q14568	263	Q14568	Putative heat shock protein HSP 90-alpha A2	HSP90AA2	1	358.332	2.28451e-98	361.67	348.6	358.33	1	217.707	2.18362e-91	361.67	1	358.332	2.28451e-98	358.33	1	S	EEKESKDKPEIEDVGSDEEEEKKDGDKKKKK	PEIEDVGS(1)DEEEEKKDGDK	0.25885	0.25948	0.088098	0.0696524	0.332425	0.276694	0.966651	0.82447	0.299886	0.297779	0.31911	0.39659	28096000000	6289100000	13656000000	8150400000	16651000000	1466100000	12105000000	3080100000	11444000000	4823000000	1550900000	5070400000
A0A0A0MSG8;P78563-6;P78563-2;P78563-3;P78563-4;P78563;P78563-5	26;26;26;26;54;26;75	A0A0A0MSG8	Double-stranded RNA-specific editase 1	ADARB1	0.880443	11.6816	3.22892e-06	98.183	86.987	98.183	0.880443	11.6816	3.22892e-06	98.183	NA	NA	NA	NA	1	S	SSSTDVKENRNLDNVSPKDGSTPGPGEGSQL	NLDNVS(0.88)PKDGS(0.06)T(0.06)PGPGEGSQLSNGGGGGPGR	0.059845	0.058811	0.0977231	0.07397	1.63289	1.28771	NA	NA	NA	NA	NA	NA	81549000	17448000	58522000	5578500	81549000	17448000	58522000	5578500	0	0	0	0
P49736;F8WDM3;C9JZ21;C9J013;H7C4N9	106;106;97;97;51	P49736	DNA replication licensing factor MCM2	MCM2	0.800764	6.04136	1.34309e-62	223.35	223.35	190.71	0.800764	6.04136	3.81304e-30	210.98	0.764188	5.10633	1.34309e-62	223.35	1	T	EAEGLALDDEDVEELTASQREAAERAMRQRD	AIPELDAYEAEGLALDDEDVEELT(0.801)AS(0.199)QREAAER	0.76385	0.84699	0.0988533	0.0795735	0.129416	0.0960799	2.1786	1.71488	1.77743	1.78466	0.85745	1.1069	985840000	222950000	325620000	437270000	684790000	110630000	216580000	357590000	301040000	112320000	109040000	79685000
P49792	2805	P49792	E3 SUMO-protein ligase RanBP2	RANBP2	0.988219	20.0686	1.04576e-07	104.6	82.648	104.6	0.988219	20.0686	4.63543e-05	104.6	0.926507	11.592	1.04576e-07	89.055	1	S	FCKSEEPDSITKSISSPSVSSETMDKPVDLS	SIS(0.01)S(0.988)PS(0.002)VSSETMDKPVDLSTRK	0.10166	0.10469	0.105161	0.0805153	1.03444	0.779241	1.46244	1.13209	2.8855	2.85266	1.8759	2.467	1309200000	208460000	950800000	149920000	476630000	49357000	380760000	46508000	832550000	159100000	570030000	103420000
Q9BXF9	465	Q9BXF9	Tektin-3	TEKT3	0.999998	57.4106	0.00903678	84.892	47.235	84.892	0.999998	57.4106	0.00903678	84.892	0.999978	46.5009	0.0214686	70.628	1	S	HIKATLEYDLAVKANSLYIDQEKCMSMRKSY	ANS(1)LYIDQEK	0.20171	0.20147	0.0987264	0.0812414	0.489428	0.40373	0.464016	0.409886	3.35469	3.4459	7.2297	8.7322	1621700000	61676000	1410400000	149660000	783810000	28530000	688130000	67150000	837900000	33145000	722240000	82511000
E5RK09;E5RG00;E5RIM1;A0A087WTZ8;E5RHW9;Q96MF7	5;5;5;5;5;5	E5RK09	E3 SUMO-protein ligase NSE2	NSMCE2	0.483987	1.47915	8.42986e-10	148.97	135.92	145.1	0.467106	0	8.42986e-10	148.97	0.483987	1.47915	1.77579e-09	145.1		S	___________MPGRSSSNSGSTGFISFSGV	PGRS(0.484)S(0.344)S(0.124)NS(0.041)GS(0.003)T(0.004)GFISFSGVESALSSLK	NA	NA	NA	NA	NA	NA	NA	NA	NA	NA	NA	NA	0	0	0	0	0	0	0	0	0	0	0	0
E5RK09;E5RG00;E5RIM1;A0A087WTZ8;E5RHW9;Q96MF7	6;6;6;6;6;6	E5RK09	E3 SUMO-protein ligase NSE2	NSMCE2	0.467106	0	8.42986e-10	148.97	135.92	143.85	0.467106	0	8.42986e-10	148.97	NA	NA	NA	NA		S	__________MPGRSSSNSGSTGFISFSGVE	PGRS(0.467)S(0.467)S(0.036)NS(0.01)GS(0.015)T(0.004)GFISFSGVESALSSLK	NA	NA	NA	NA	NA	NA	NA	NA	NA	NA	NA	NA	0	0	0	0	0	0	0	0	0	0	0	0
H0YIE9;Q4G104;O94952-1;O94952	62;34;118;118	H0YIE9	F-box only protein 21	FBXO21	0.997707	26.3851	0.0222348	51.727	18.186	51.727	0.931623	11.3433	0.0995577	43.502	0.997707	26.3851	0.0222348	51.727	1	S	RQKAGLEARKIVASFSKRFFSEHVPCNGFSD	KIVAS(0.002)FS(0.998)KR	0.33984	0.34799	0.117804	0.0826037	0.346644	0.245839	1.58849	1.24336	0.766401	0.777847	0.49919	0.68411	35411000	11410000	14071000	9929100	11492000	1027600	8024700	2439800	23918000	10382000	6046700	7489400
Q9H6S0	1223	Q9H6S0	Probable ATP-dependent RNA helicase YTHDC2	YTHDC2	1	96.7085	0.000310897	96.708	69.437	96.708	1	79.622	0.00229726	79.622	1	96.7085	0.000310897	96.708	2	S	SDECTTAERVLMKSPSPALHPPQKYKDRGIL	VLMKS(1)PS(1)PALHPPQK	0.065206	0.065787	0.10555	0.0885269	1.6187	1.31308	1.30705	1.11906	3.35672	3.32248	2.5681	3.3245	3090200000	270910000	2757300000	62001000	1298700000	92921000	1189800000	15947000	1791500000	177980000	1567400000	46054000
Q96ST3	1108	Q96ST3	Paired amphipathic helix protein Sin3a	SIN3A	0.999646	34.7255	1.18382e-12	152.53	140.74	152.53	0.999646	34.7255	1.18382e-12	152.53	0.997693	27.4584	1.36336e-05	111.38	2	S	VEAERWSDYVERYMNSDTTSPELREHLAQKP	YMNS(1)DT(0.003)T(0.059)S(0.938)PELREHLAQKPVFLPR	0.071578	0.073129	0.128502	0.0921659	1.7953	1.29782	1.177	0.908513	2.38056	2.33389	2.0226	2.7555	656510000	126820000	471640000	58047000	440230000	74829000	335960000	29441000	216280000	51994000	135680000	28606000
Q9UMZ2-4;Q9UMZ2-8;Q9UMZ2-3;Q9UMZ2-7;Q9UMZ2-5;Q9UMZ2;Q9UMZ2-6;Q9UMZ2-9	997;996;997;997;1075;1075;869;952	Q9UMZ2-4	Synergin gamma	SYNRG	0.999871	38.8843	0.0139264	93.325	27.859	92.201	0.999761	36.217	0.0139264	93.325	0.999871	38.8843	0.0343105	92.201	1	S	ATFDLSVQGSHKRSLSLGDKEISRSSPSPAL	SLS(1)LGDK	0.035511	0.035904	0.122351	0.101076	3.44542	2.90537	NA	NA	NA	NA	NA	NA	288800000	6689600	279170000	2945200	288800000	6689600	279170000	2945200	0	0	0	0
Q15717;Q15717-2	202;229	Q15717	ELAV-like protein 1	ELAVL1	1	89.6053	1.31381e-37	259.77	243.24	259.77	1	76.0189	3.5507e-22	226.14	1	89.6053	1.31381e-37	259.77	1	S	PNQNKNVALLSQLYHSPARRFGGPVHHQAQR	NVALLSQLYHS(1)PAR	0.56597	0.58089	0.133232	0.101921	0.223704	0.167586	0.719683	0.594318	0.271569	0.270541	0.37599	0.47227	3309200000	741120000	1174800000	1393200000	1607400000	142270000	919690000	545470000	1701700000	598850000	255110000	847770000
P54762-5;P54762	509;948	P54762-5	Ephrin type-B receptor 1	EPHB1	0.896217	4.44793	0.0292485	50.593	18.421	50.593	0.896217	4.44793	0.0292485	50.593	NA	NA	NA	NA	4	S	LTAGFTSLQLVTQMTSEDLLRIGITLAGHQK	DSFLTAGFT(0.711)S(0.743)LQLVT(0.743)QMT(0.907)S(0.896)EDLLR	0.14096	0.1391	0.133291	0.105269	0.945537	0.763475	NA	NA	NA	NA	NA	NA	132990000	7209200	111050000	14734000	132990000	7209200	111050000	14734000	0	0	0	0
P54762-5;P54762	508;947	P54762-5	Ephrin type-B receptor 1	EPHB1	0.907045	4.92662	0.0292485	50.593	18.421	50.593	0.907045	4.92662	0.0292485	50.593	NA	NA	NA	NA	4	T	FLTAGFTSLQLVTQMTSEDLLRIGITLAGHQ	DSFLTAGFT(0.711)S(0.743)LQLVT(0.743)QMT(0.907)S(0.896)EDLLR	0.14096	0.1391	0.133291	0.105269	0.945537	0.763475	NA	NA	NA	NA	NA	NA	132990000	7209200	111050000	14734000	132990000	7209200	111050000	14734000	0	0	0	0
A0A087WUI1;Q9Y388	186;186	A0A087WUI1	RNA-binding motif protein, X-linked 2	RBMX2	0.564011	3.17065	2.66201e-18	170.4	170.4	170.4	0.482963	2.01788	3.80348e-17	156.88	0.564011	3.17065	2.66201e-18	170.4	1	S	EKEKADREVQAEQPSSSSPRRKTVKEKDDTG	EKADREVQAEQPS(0.031)S(0.564)S(0.272)S(0.133)PR	NA	NA	NA	NA	NA	NA	1.24378	0.949037	1.03696	0.971251	0.79778	1.0933	1192500000	454600000	372120000	365770000	0	0	0	0	1192500000	454600000	372120000	365770000
A0A087WUI1;Q9Y388	187;187	A0A087WUI1	RNA-binding motif protein, X-linked 2	RBMX2	0.557607	1.52677	4.80201e-37	259.29	234.81	77.575	0.412209	0	2.58582e-17	161.53	0.557607	1.52677	4.80201e-37	259.29	1	S	KEKADREVQAEQPSSSSPRRKTVKEKDDTGP	ADREVQAEQPS(0.002)S(0.048)S(0.558)S(0.392)PR	NA	NA	NA	NA	NA	NA	1.23481	0.952109	0.983768	0.981643	0.73419	0.96524	519390000	197160000	157020000	165210000	0	0	0	0	519390000	197160000	157020000	165210000
Q96P11-2;Q63ZY6;Q96P11-5;Q96P11;Q96P11-4;Q63ZY6-4;Q63ZY6-5	325;141;287;325;325;13;141	Q96P11-2	Probable 28S rRNA (cytosine-C(5))-methyltransferase;Putative methyltransferase NSUN5C	NSUN5;NSUN5P2	1	103.041	0.000159341	103.04	80.68	103.04	1	53.1232	0.0578423	53.123	1	103.041	0.000159341	103.04	1;2	T	GSGMPSRQLEEPGAGTPSPVRLHALAGFQQR	QLEEPGAGT(1)PS(1)PVRLHALAGFQQR	0.22597	0.22844	0.139876	0.107419	0.619003	0.469836	1.51135	1.20983	1.03796	1.05023	0.68677	0.88492	389240000	65503000	245250000	78487000	180300000	22623000	109480000	48192000	208940000	42881000	135770000	30295000
F5GY04;A0A087WUP5;Q01954	982;988;989	F5GY04	Zinc finger protein basonuclin-1	BNC1	0.718293	5.21924	0.0238014	67.952	17.844	67.952	0.718293	5.21924	0.0238014	67.952	NA	NA	NA	NA	1	S	NRHSQNPNLHKSLASSPSHLQ__________	SLAS(0.066)S(0.718)PS(0.216)HLQ	NA	NA	NA	NA	NA	NA	NA	NA	NA	NA	NA	NA	0	0	0	0	0	0	0	0	0	0	0	0
Q96JM3	675	Q96JM3	Chromosome alignment-maintaining phosphoprotein 1	CHAMP1	0.999231	31.83	1.98789e-10	156.87	136.88	156.87	0.999231	31.83	1.98789e-10	156.87	NA	NA	NA	NA	1	S	VESIDFSKENKMDMTSPEQSRNVLQFTEEKE	MDMT(0.001)S(0.999)PEQSRNVLQFTEEK	0.20515	0.20133	0.14634	0.110961	0.713318	0.565163	NA	NA	NA	NA	NA	NA	67439000	8683500	46220000	12535000	67439000	8683500	46220000	12535000	0	0	0	0
Q8N9B5-2;Q8N9B5	876;888	Q8N9B5-2	Junction-mediating and -regulatory protein	JMY	0.960236	13.8289	1.09648e-25	196.98	167.4	138.03	0.914771	10.3073	1.29776e-15	162.43	0.960236	13.8289	1.09648e-25	196.98	1	S	KKLRKTAEGLQRRRVSSPMDEVLASLKRGSF	RRVS(0.96)S(0.04)PMDEVLASLK	0.33917	0.34472	0.151973	0.111211	0.45405	0.324139	1.74213	1.31271	0.304776	0.314051	0.15687	0.21636	119160000	46609000	36690000	35860000	40331000	4565900	24606000	11159000	78828000	42043000	12084000	24700000
A0A087WUU9;P47974	259;259	A0A087WUU9	Zinc finger protein 36, C3H1 type-like 2	ZFP36L2	0.459071	3.10967	4.05139e-07	98.636	91.273	98.636	0.459071	3.10967	4.05139e-07	98.636	NA	NA	NA	NA		S	LGFPREPRPKLHHSLSFSGFPSGHHQPPGGL	LHHS(0.145)LS(0.459)FS(0.168)GFPS(0.224)GHHQPPGGLES(0.003)PLLLDSPTSR	NA	NA	NA	NA	NA	NA	NA	NA	NA	NA	NA	NA	0	0	0	0	0	0	0	0	0	0	0	0
A0A087WUU9;P47974	261;261	A0A087WUU9	Zinc finger protein 36, C3H1 type-like 2	ZFP36L2	0.5052	0.675641	2.78316e-22	142.18	132.32	142.18	0.400894	0.612599	1.5188e-09	122.3	0.5052	0.675641	2.78316e-22	142.18	1	S	FPREPRPKLHHSLSFSGFPSGHHQPPGGLES	LHHS(0.022)LS(0.432)FS(0.505)GFPS(0.04)GHHQPPGGLESPLLLDSPTSR	NA	NA	NA	NA	NA	NA	1.46707	1.24179	1.22311	1.26454	0.83371	1.038	88927000	45291000	24752000	18884000	0	0	0	0	88927000	45291000	24752000	18884000
A0A087WUU9;P47974	265;265	A0A087WUU9	Zinc finger protein 36, C3H1 type-like 2	ZFP36L2	0.426096	2.38725	6.15949e-11	101.88	101.88	90.448	0.331561	1.30192	6.15949e-11	101.88	0.426096	2.38725	1.6676e-06	90.448		S	PRPKLHHSLSFSGFPSGHHQPPGGLESPLLL	LHHS(0.146)LS(0.18)FS(0.248)GFPS(0.426)GHHQPPGGLESPLLLDS(0.598)PT(0.191)S(0.212)R	NA	NA	NA	NA	NA	NA	NA	NA	NA	NA	NA	NA	0	0	0	0	0	0	0	0	0	0	0	0
A0A087X0G7;A0A087WUW6;A0A087X1B1;Q9Y6K9-3;Q9Y6K9;Q9Y6K9-2	368;369;375;277;376;444	A0A087X0G7	NF-kappa-B essential modulator	IKBKG	0.591657	1.61045	4.33198e-26	166.07	164.75	166.07	0.499384	0	3.96534e-06	71.709	0.591657	1.61045	4.33198e-26	166.07	1	S	VEVSQAPLPPAPAYLSSPLALPSQRRSPPEE	RHVEVSQAPLPPAPAYLS(0.592)S(0.408)PLALPSQR	NA	NA	NA	NA	NA	NA	1.45881	1.13653	0.690274	0.692377	0.4661	0.60422	128520000	55737000	31326000	41453000	0	0	0	0	128520000	55737000	31326000	41453000
A0A087WUZ3;Q01082	2340;2338	A0A087WUZ3	Spectrin beta chain, non-erythrocytic 1	SPTBN1	0.442605	2.9564	8.13155e-07	101.45	97.806	101.45	NA	NA	NA	NA	0.442605	2.9564	8.13155e-07	101.45		S	SSRAQTLPTSVVTITSESSPGKREKDKEKDK	AQTLPTSVVT(0.001)IT(0.108)S(0.443)ES(0.224)S(0.224)PGK	NA	NA	NA	NA	NA	NA	NA	NA	NA	NA	NA	NA	0	0	0	0	0	0	0	0	0	0	0	0
A0A0A0MRF9;P16885	785;785	A0A0A0MRF9	1-phosphatidylinositol 4,5-bisphosphate phosphodiesterase gamma-2	PLCG2	0.999999	58.9774	0.0469061	60.167	36.711	60.167	0.999999	58.9774	0.0469061	60.167	NA	NA	NA	NA	1	S	PQRTVKALYDYKAKRSDELSFCRGALIHNVS	RS(1)DELSFCR	0.40465	0.4108	0.161715	0.111255	0.399632	0.255102	NA	NA	NA	NA	NA	NA	23733000	1479700	13575000	8678700	23733000	1479700	13575000	8678700	0	0	0	0
A0A087WUZ3;Q01082	2162;2160	A0A087WUZ3	Spectrin beta chain, non-erythrocytic 1	SPTBN1	0.358377	0	1.27707e-07	163.09	141.62	163.09	NA	NA	NA	NA	0.358377	0	1.27707e-07	163.09		S	VDTSEMVNGATEQRTSSKESSPIPSPTSDRK	T(0.283)S(0.358)S(0.358)KES(0.025)S(0.975)PIPS(0.988)PT(0.011)S(0.002)DRK	NA	NA	NA	NA	NA	NA	NA	NA	NA	NA	NA	NA	0	0	0	0	0	0	0	0	0	0	0	0
Q15058	272	Q15058	Kinesin-like protein KIF14	KIF14	1	81.2226	8.00308e-05	123.8	87.123	123.8	1	72.9056	0.00294342	102.12	1	81.2226	8.00308e-05	123.8	1	S	RSIGKEIAKTSNKFGSLEKRTPTKCTTEHKL	TSNKFGS(1)LEK	0.11007	0.10798	0.142755	0.116611	1.29698	1.00719	1.43887	1.21076	1.80427	1.76208	1.3649	1.7364	593020000	105380000	404900000	82735000	261030000	36176000	193800000	31060000	331980000	69207000	211100000	51675000
Q8IV63;M0QXD7;M0R025;M0QYG0;M0QYA8;Q8IV63-2;M0QZ79	59;59;59;59;59;59;59	Q8IV63	Inactive serine/threonine-protein kinase VRK3	VRK3	0.953687	13.1376	1.28016e-06	119.85	109.08	76.82	0.845699	7.38695	3.37679e-06	106.19	0.953687	13.1376	1.28016e-06	119.85	1;2	S	SFQGSKRGLNSSFETSPKKVKWSSTVTSPRL	RGLNSSFET(0.046)S(0.954)PK	0.14969	0.15	0.146959	0.121269	0.98174	0.800705	1.37527	1.09896	0.922254	0.948857	0.67059	0.90407	1132600000	414310000	353180000	365130000	231500000	64904000	92781000	73815000	901120000	349410000	260400000	291310000
B5LMG6;A0A087WV86;Q6PGQ7-2;Q6PGQ7	328;343;198;268	B5LMG6	Protein aurora borealis	C13orf34;BORA	0.482901	0	8.02961e-23	189.05	183.24	189.05	NA	NA	NA	NA	0.482901	0	8.02961e-23	189.05		S	PIQASAKKYSLGSITSPSPISSPTFSPIEFQ	KYSLGSIT(0.033)S(0.483)PS(0.483)PIS(0.25)S(0.731)PT(0.02)FSPIEFQIGETPLSEQRK	NA	NA	NA	NA	NA	NA	NA	NA	NA	NA	NA	NA	0	0	0	0	0	0	0	0	0	0	0	0
B5LMG6;A0A087WV86;Q6PGQ7-2;Q6PGQ7	334;349;204;274	B5LMG6	Protein aurora borealis	C13orf34;BORA	0.741153	5.69608	8.02961e-23	189.05	183.24	101.25	NA	NA	NA	NA	0.741153	5.69608	8.02961e-23	189.05	2	S	KKYSLGSITSPSPISSPTFSPIEFQIGETPL	KYSLGS(0.003)IT(0.042)S(0.186)PS(0.768)PIS(0.201)S(0.741)PT(0.056)FS(0.001)PIEFQIGETPLSEQRK	NA	NA	NA	NA	NA	NA	1.61954	1.29274	1.1283	1.14286	0.69668	0.92568	240020000	110200000	79858000	49958000	0	0	0	0	240020000	110200000	79858000	49958000
Q9NXG0;Q9NXG0-2;Q9NXG0-3	12;12;12	Q9NXG0	Centlein	CNTLN	0.999958	42.1462	8.91074e-07	124.77	124.77	109.87	0.999958	42.1462	0.000661402	109.87	0.999947	40.8081	8.91074e-07	124.77	2	S	____MAARSPPSPHPSPPARQLGPRSPRVGR	S(0.31)PPS(0.69)PHPS(1)PPAR	0.1869	0.18875	0.151378	0.12166	0.809979	0.655566	1.57319	1.32361	0.980104	1.00514	0.6677	0.84463	416540000	45160000	290610000	80764000	352110000	23220000	271200000	57693000	64427000	21941000	19416000	23071000
A0A087WVB5;Q75MD7;Q8WXX7-5;Q8WXX7-2;Q8WXX7	953;977;646;1201;1225	A0A087WVB5	Autism susceptibility gene 2 protein	AUTS2	0.378558	0	5.60204e-25	151.67	148.94	151.67	NA	NA	NA	NA	0.378558	0	5.60204e-25	151.67		S	KTPPTAALSAPPPLISTLGGRPVSPRRTTPL	TPPTAALSAPPPLIS(0.379)T(0.379)LGGRPVS(0.243)PR	NA	NA	NA	NA	NA	NA	NA	NA	NA	NA	NA	NA	0	0	0	0	0	0	0	0	0	0	0	0
A0A087WVB5;Q75MD7;Q8WXX7-5;Q8WXX7-2;Q8WXX7	686;710;379;934;958	A0A087WVB5	Autism susceptibility gene 2 protein	AUTS2	0.406709	0	0.000302678	97.713	74.802	50.58	0.406709	0	0.0501156	50.58	0.321815	0.441994	0.000302678	97.713		S	YVRTPVVESARPNSTSSREAEPRKGEPAYEN	TPVVES(0.373)ARPNS(0.407)T(0.407)S(0.407)S(0.407)REAEPR	NA	NA	NA	NA	NA	NA	NA	NA	NA	NA	NA	NA	0	0	0	0	0	0	0	0	0	0	0	0
A0A087WVB5;Q75MD7;Q8WXX7-5;Q8WXX7-2;Q8WXX7	687;711;380;935;959	A0A087WVB5	Autism susceptibility gene 2 protein	AUTS2	0.406709	0	0.0501156	50.58	37.716	50.58	0.406709	0	0.0501156	50.58	NA	NA	NA	NA		S	VRTPVVESARPNSTSSREAEPRKGEPAYENP	TPVVES(0.373)ARPNS(0.407)T(0.407)S(0.407)S(0.407)REAEPR	NA	NA	NA	NA	NA	NA	NA	NA	NA	NA	NA	NA	0	0	0	0	0	0	0	0	0	0	0	0
A0A087WU64;P09884;A6NMQ1	190;190;196	A0A087WU64	DNA polymerase alpha catalytic subunit;DNA polymerase	POLA1	0.999982	47.3824	5.71934e-05	105.9	93.433	105.9	0.999982	47.3824	5.71934e-05	105.9	NA	NA	NA	NA	2	S	PPPVMILKKKRSIGASPNPFSVHTATAVPSG	KRS(1)IGAS(1)PNPFSVHTATAVPSGK	0.14457	0.14804	0.175042	0.122736	1.21076	0.858664	NA	NA	NA	NA	NA	NA	98674000	19370000	68637000	10667000	98674000	19370000	68637000	10667000	0	0	0	0
A0A087WVP2;H0YKW6;H0Y5N1;B5MC67;Q7Z6J6-2;Q7Z6J6	162;302;362;396;381;396	A0A087WVP2	FERM domain-containing protein 5	FRMD5	0.523044	3.97988	0.000507278	77.324	77.324	57.148	0.446669	3.49002	0.000507278	77.324	0.523044	3.97988	0.00598835	57.148	1	S	ESLRDSAHSTPVRSTSHGDTFLPHVRSSRTD	S(0.209)T(0.209)S(0.523)HGDT(0.059)FLPHVR	NA	NA	NA	NA	NA	NA	2.84196	2.30803	1.38866	1.3913	0.56277	0.69383	54208000	21027000	12105000	21077000	0	0	0	0	54208000	21027000	12105000	21077000
A0A087WVU5;O00512	288;288	A0A087WVU5	B-cell CLL/lymphoma 9 protein	BCL9	0.418979	0	0.0210244	46.101	38.176	46.101	0.418979	0	0.0210244	46.101	NA	NA	NA	NA		S	PLDRESPGVENKLIPSVGSPASSTPLPPDGT	LIPS(0.419)VGS(0.419)PAS(0.052)S(0.048)T(0.062)PLPPDGTGPNSTPNNR	NA	NA	NA	NA	NA	NA	NA	NA	NA	NA	NA	NA	0	0	0	0	0	0	0	0	0	0	0	0
A0A087WVU5;O00512	291;291	A0A087WVU5	B-cell CLL/lymphoma 9 protein	BCL9	0.418979	0	0.0210244	46.101	38.176	46.101	0.418979	0	0.0210244	46.101	NA	NA	NA	NA		S	RESPGVENKLIPSVGSPASSTPLPPDGTGPN	LIPS(0.419)VGS(0.419)PAS(0.052)S(0.048)T(0.062)PLPPDGTGPNSTPNNR	NA	NA	NA	NA	NA	NA	NA	NA	NA	NA	NA	NA	0	0	0	0	0	0	0	0	0	0	0	0
A0A087WVU5;O00512	35;35	A0A087WVU5	B-cell CLL/lymphoma 9 protein	BCL9	0.526964	0.902526	0.000305094	87.674	79.991	87.674	NA	NA	NA	NA	0.526964	0.902526	0.000305094	87.674	1	S	PKSKQEVMVRPPTVMSPSGNPQLDSKFSNQG	SKQEVMVRPPT(0.428)VMS(0.527)PS(0.044)GNPQLDSK	NA	NA	NA	NA	NA	NA	1.13067	0.890393	0.769349	0.772678	0.68044	0.89072	89026000	37077000	25637000	26311000	0	0	0	0	89026000	37077000	25637000	26311000
A0A087WVU5;O00512	37;37	A0A087WVU5	B-cell CLL/lymphoma 9 protein	BCL9	0.474736	1.57021	9.12039e-06	114.92	99.166	114.92	NA	NA	NA	NA	0.474736	1.57021	9.12039e-06	114.92		S	SKQEVMVRPPTVMSPSGNPQLDSKFSNQGKQ	SKQEVMVRPPT(0.194)VMS(0.331)PS(0.475)GNPQLDS(0.001)K	NA	NA	NA	NA	NA	NA	NA	NA	NA	NA	NA	NA	0	0	0	0	0	0	0	0	0	0	0	0
A0A0A0MRB9;Q9NP60	18;275	A0A0A0MRB9	X-linked interleukin-1 receptor accessory protein-like 2	IL1RAPL2	0.999983	47.7706	0.00687316	52.185	26.566	52.185	0.999983	47.7706	0.00687316	52.185	NA	NA	NA	NA	2	S	PLNIPCKAFFGFSGESGPMIYWMKGEKFIEE	AFFGFSGES(1)GPMIY(1)WMK	0.35167	0.35481	0.154038	0.127434	0.465073	0.387117	NA	NA	NA	NA	NA	NA	3340500000	356610000	2251100000	732780000	3340500000	356610000	2251100000	732780000	0	0	0	0
A0A087WVZ6;Q9ULU4-23;Q9ULU4-21;Q9ULU4-14;Q9ULU4-12;Q9ULU4-22;Q9ULU4-16;Q9ULU4-9;Q9ULU4-5;Q9ULU4-20;Q9ULU4;Q9ULU4-13;Q9ULU4-10;Q9ULU4-11;Q9ULU4-7;Q9ULU4-19;A0A087WYS3;Q9ULU4-17;Q9ULU4-8;A0A087WV57;H7C4X9;A0A0A0MTK7;Q9ULU4-4;Q9ULU4-3;Q9ULU4-6;Q9ULU4-15;Q9ULU4-18	430;372;410;430;455;455;430;435;430;435;435;455;455;435;455;462;435;430;455;410;362;430;59;290;290;430;430	A0A087WVZ6	Protein kinase C-binding protein 1	ZMYND8	0.310344	0.507499	1.27112e-05	90.528	71.076	90.528	NA	NA	NA	NA	0.310344	0.507499	1.27112e-05	90.528		S	TGRRISLSDMPRSPMSTNSSVHTGSDVEQDA	RIS(0.971)LS(0.03)DMPRS(0.983)PMS(0.31)T(0.277)NS(0.177)S(0.128)VHT(0.039)GS(0.084)DVEQDAEK	NA	NA	NA	NA	NA	NA	NA	NA	NA	NA	NA	NA	0	0	0	0	0	0	0	0	0	0	0	0
A0A087WVZ6;Q9ULU4-23;Q9ULU4-21;Q9ULU4-14;Q9ULU4-12;Q9ULU4-22;Q9ULU4-16;Q9ULU4-9;Q9ULU4-5;Q9ULU4-20;Q9ULU4;Q9ULU4-13;Q9ULU4-10;Q9ULU4-11;Q9ULU4-7;Q9ULU4-19;A0A087WYS3;Q9ULU4-17;Q9ULU4-8;A0A087WV57;A0A0A0MTK7;Q9ULU4-15;Q9ULU4-18;Q5TH12	58;38;38;58;58;58;58;38;58;63;38;58;58;38;58;65;38;58;58;38;58;58;58;38	A0A087WVZ6	Protein kinase C-binding protein 1	ZMYND8	0.445905	2.2547	9.85317e-13	126.12	97.536	85.615	0.445905	2.2547	9.85317e-13	126.12	NA	NA	NA	NA		S	PSPPHSSNGHSPQDTSTSPIKKKKKPGLLNS	RKFPS(0.987)PPHS(0.006)S(0.006)NGHSPQDT(0.127)S(0.446)T(0.266)S(0.161)PIK	NA	NA	NA	NA	NA	NA	NA	NA	NA	NA	NA	NA	0	0	0	0	0	0	0	0	0	0	0	0
A0A087WVZ6;Q9ULU4-23;Q9ULU4-21;Q9ULU4-14;Q9ULU4-12;Q9ULU4-22;Q9ULU4-16;Q9ULU4-9;Q9ULU4-5;Q9ULU4-20;Q9ULU4;Q9ULU4-13;Q9ULU4-10;Q9ULU4-11;Q9ULU4-7;Q9ULU4-19;A0A087WYS3;Q9ULU4-17;Q9ULU4-8;A0A087WV57;A0A0A0MTK7;Q9ULU4-15;Q9ULU4-18;Q5TH12	60;40;40;60;60;60;60;40;60;65;40;60;60;40;60;67;40;60;60;40;60;60;60;40	A0A087WVZ6	Protein kinase C-binding protein 1	ZMYND8	0.632859	2.40462	0.000438155	79.6	65.02	66.264	0.431191	2.6616	0.000438155	79.6	0.632859	2.40462	0.0023932	66.264	3	S	PPHSSNGHSPQDTSTSPIKKKKKPGLLNSNN	RKFPS(0.878)PPHS(0.248)S(0.254)NGHS(0.604)PQDT(0.065)S(0.059)T(0.26)S(0.633)PIK	NA	NA	NA	NA	NA	NA	1.74146	1.41355	0.893416	0.907029	0.51303	0.70763	67079000	39942000	13132000	14004000	0	0	0	0	67079000	39942000	13132000	14004000
A0A0A0MRB9;Q9NP60	23;280	A0A0A0MRB9	X-linked interleukin-1 receptor accessory protein-like 2	IL1RAPL2	0.999993	51.2845	0.00687316	52.185	26.566	52.185	0.999993	51.2845	0.00687316	52.185	NA	NA	NA	NA	2	Y	CKAFFGFSGESGPMIYWMKGEKFIEELAGHI	AFFGFSGES(1)GPMIY(1)WMK	0.35167	0.35481	0.154038	0.127434	0.465073	0.387117	NA	NA	NA	NA	NA	NA	3340500000	356610000	2251100000	732780000	3340500000	356610000	2251100000	732780000	0	0	0	0
C9JHC7;F8W8R3;A0A087WWF6;P49005	169;251;286;251	C9JHC7	DNA polymerase delta subunit 2	POLD2	0.443766	2.07994	2.39962e-14	141.36	102.47	141.36	0.443766	2.07994	2.39962e-14	141.36	NA	NA	NA	NA		S	AHVSRVILAGNLLSHSTQSRDSINKAKYLTK	VILAGNLLS(0.002)HS(0.444)T(0.275)QS(0.275)RDS(0.005)INK	NA	NA	NA	NA	NA	NA	NA	NA	NA	NA	NA	NA	0	0	0	0	0	0	0	0	0	0	0	0
A0A087WWK8;Q6DN90;Q6DN90-2	909;923;801	A0A087WWK8	IQ motif and SEC7 domain-containing protein 1	IQSEC1	0.315951	0	0.000473431	64.069	64.069	58.796	0.315951	0	0.0303612	58.796	0.31342	0	0.000473431	64.069		S	DDSYASGEGLKRSALSSSLRDLSEAGKRGRR	RS(0.052)ALS(0.316)S(0.316)S(0.316)LRDLS(0.001)EAGK	NA	NA	NA	NA	NA	NA	NA	NA	NA	NA	NA	NA	0	0	0	0	0	0	0	0	0	0	0	0
A0A087WWK8;Q6DN90;Q6DN90-2	911;925;803	A0A087WWK8	IQ motif and SEC7 domain-containing protein 1	IQSEC1	0.411805	0	6.22105e-05	98.76	74.279	98.76	0.411805	0	0.000338115	98.76	0.374173	1.58415	6.22105e-05	83.064		S	SYASGEGLKRSALSSSLRDLSEAGKRGRRSS	RS(0.043)ALS(0.133)S(0.412)S(0.412)LRDLSEAGK	NA	NA	NA	NA	NA	NA	NA	NA	NA	NA	NA	NA	0	0	0	0	0	0	0	0	0	0	0	0
A0A087WWK8	925	A0A087WWK8			0.312758	0	0.0117759	61.437	53.985	61.437	NA	NA	NA	NA	0.312758	0	0.0117759	61.437		S	SSLRDLSEAGKRGRRSSAGSLESNVEGSIIS	RS(0.313)S(0.242)AGS(0.313)LES(0.132)NVEGSIISSPHMR	NA	NA	NA	NA	NA	NA	NA	NA	NA	NA	NA	NA	0	0	0	0	0	0	0	0	0	0	0	0
E9PKI5	11	E9PKI5		KIAA1191	1	67.2066	0.0250651	73.841	13.91	67.207	1	72.8477	0.0370684	72.848	1	67.2066	0.0250651	73.841	1	T	_____MASRQPEVPETKVTEWRGNKRREAAC	QPEVPET(1)K	0.41021	0.40747	0.155596	0.13041	0.395413	0.326009	0.973047	0.864678	0.354597	0.375361	0.39754	0.49591	131330000	38263000	47832000	45230000	56849000	5275700	37605000	13968000	74477000	32987000	10228000	31262000
P54762-5;P54762	500;939	P54762-5	Ephrin type-B receptor 1	EPHB1	0.789494	0.407021	0.0292485	50.593	18.421	42.057	0.789494	0.407021	0.0292485	50.593	NA	NA	NA	NA	4	S	KMVQYRDSFLTAGFTSLQLVTQMTSEDLLRI	DSFLTAGFT(0.769)S(0.789)LQLVT(0.808)QMT(0.808)S(0.825)EDLLR	0.13212	0.12938	0.168608	0.133985	1.27619	1.02506	NA	NA	NA	NA	NA	NA	132990000	7209200	111050000	14734000	132990000	7209200	111050000	14734000	0	0	0	0
P54762-5;P54762	505;944	P54762-5	Ephrin type-B receptor 1	EPHB1	0.808105	0.809429	0.0292485	50.593	18.421	42.057	0.808105	0.809429	0.0292485	50.593	NA	NA	NA	NA	4	T	RDSFLTAGFTSLQLVTQMTSEDLLRIGITLA	DSFLTAGFT(0.769)S(0.789)LQLVT(0.808)QMT(0.808)S(0.825)EDLLR	0.13212	0.12938	0.168608	0.133985	1.27619	1.02506	NA	NA	NA	NA	NA	NA	132990000	7209200	111050000	14734000	132990000	7209200	111050000	14734000	0	0	0	0
H0Y9P1;Q9NSY1	722;1029	H0Y9P1	BMP-2-inducible protein kinase	BMP2K	0.999789	36.5712	2.20459e-36	239.22	239.22	239.22	0.999738	35.6954	3.54961e-23	234.53	0.999789	36.5712	2.20459e-36	239.22	2	S	TPERARRHKKVGRRDSQSSNEFLTISDSKEN	RDS(1)QS(0.04)S(0.96)NEFLTISDSK	0.161	0.16225	0.179433	0.139985	1.11448	0.863632	1.37796	1.10715	1.01905	1.03489	0.87135	1.1118	199140000	42107000	119300000	37730000	131380000	16092000	99528000	15761000	67754000	26014000	19771000	21969000
H0Y9P1;Q9NSY1	725;1032	H0Y9P1	BMP-2-inducible protein kinase	BMP2K	0.971966	15.3985	2.20459e-36	239.22	239.22	234.53	0.971966	15.3985	3.54961e-23	234.53	0.960326	13.8382	2.20459e-36	239.22	2	S	RARRHKKVGRRDSQSSNEFLTISDSKENISV	RDS(1)QS(0.028)S(0.972)NEFLTISDSK	0.161	0.16225	0.179433	0.139985	1.11448	0.863632	1.37796	1.10715	1.01905	1.03489	0.87135	1.1118	199140000	42107000	119300000	37730000	131380000	16092000	99528000	15761000	67754000	26014000	19771000	21969000
Q96D71-3;Q96D71;E9PMG1;H0YDT0;Q96D71-4;Q96D71-2;H0YE89	739;740;681;698;713;649;25	Q96D71-3	RalBP1-associated Eps domain-containing protein 1	REPS1	0.936473	11.7734	6.10283e-05	105.24	88.927	88.573	0.936473	11.7734	0.000205905	88.573	0.929516	11.2233	6.10283e-05	105.24	1	S	GVLAAVLASQPSIPRSVGKDKKAIQASIRRN	TGVLAAVLAS(0.001)QPS(0.062)IPRS(0.936)VGK	0.15406	0.15693	0.179908	0.14181	1.16775	0.924898	0.614666	0.501128	0.45708	0.464447	0.74361	0.98019	23848000	5326400	9705400	8816500	13600000	2612100	7451800	3535600	10249000	2714300	2253600	5280900
A0A087WV66;P46013	374;374	A0A087WV66	Antigen KI-67	MKI67	0.99915	33.403	2.45123e-08	127.07	107.34	88.071	0.99915	33.403	1.78361e-07	119.95	0.923444	11.3249	2.45123e-08	127.07	1	S	QKHKNKDLYTTGRRESVNLGKSEGFKAGDKT	DLYTTGRRES(0.999)VNLGK	0.31398	0.31953	0.198106	0.142873	0.630955	0.442576	1.56121	1.16542	0.338616	0.324749	0.22217	0.29874	615280000	171120000	290760000	153400000	390050000	52055000	258400000	79600000	225230000	119070000	32364000	73797000
Q6ZW49-1;Q6ZW49	201;235	Q6ZW49-1	PAX-interacting protein 1	PAXIP1	0.99994	42.8632	3.40354e-14	190.39	167.45	190.39	0.973146	15.8692	2.36773e-10	155.09	0.99994	42.8632	3.40354e-14	190.39	1	S	PASSQEGSPSGDQQFSPKSNTEKSKGELMFD	SSPASSQEGSPSGDQQFS(1)PK	0.41028	0.39807	0.176426	0.143285	0.430015	0.350853	0.436186	0.382512	0.286352	0.301987	0.65649	0.80639	65218000	10883000	23528000	30808000	28807000	2680800	18720000	7406800	36411000	8201700	4807900	23401000
A0A087WX19;A0A087WX45;Q6IPM2-2;Q6IPM2-3;Q6IPM2-4;Q6IPM2;H7C427	304;320;255;269;304;320;127	A0A087WX19	IQ domain-containing protein E	IQCE	0.418865	1.18165	1.91757e-05	97.55	90.433	97.55	0.418865	1.18165	1.91757e-05	97.55	NA	NA	NA	NA		S	TEENQSLKEDLDRVLSTSPTISKTQGYVEWS	SVQELTEENQS(0.001)LKEDLDRVLS(0.419)T(0.319)S(0.244)PT(0.016)IS(0.001)K	NA	NA	NA	NA	NA	NA	NA	NA	NA	NA	NA	NA	0	0	0	0	0	0	0	0	0	0	0	0
Q13596-2;Q13596;Q13596-3	123;188;188	Q13596-2	Sorting nexin-1	SNX1	1	120.955	7.16778e-10	186.98	148.74	186.98	1	97.9219	4.71341e-05	143.99	1	120.955	7.16778e-10	186.98	1	S	LPLFRSKQFAVKRRFSDFLGLYEKLSEKHSQ	RRFS(1)DFLGLYEK	0.23184	0.23653	0.198685	0.143711	0.833542	0.578737	1.72888	1.31184	2.602	2.65979	1.4043	1.9311	1230300000	217920000	812080000	200330000	699780000	87335000	498150000	114300000	530550000	130580000	313930000	86027000
A0A087WYV3;E7EPF0;A0A0D9SEW3;A0A087WXF8;Q9NP64-2;Q9NP64-3;Q9NP64	121;154;185;205;159;175;183	A0A087WYV3	Nucleolar protein of 40 kDa	ZCCHC17	0.5	0	0.00380263	60.062	54.534	60.062	NA	NA	NA	NA	0.5	0	0.00380263	60.062	1	S	AKSAEFEKPDPTRNPSRKRKKEKKKKKHRDR	SAEFEKPDPT(0.5)RNPS(0.5)R	NA	NA	NA	NA	NA	NA	1.45269	1.08703	NA	NA	0.33451	0.43815	29337000	12465000	7187600	9684800	0	0	0	0	29337000	12465000	7187600	9684800
O15169-2;O15169	75;75	O15169-2	Axin-1	AXIN1	0.999953	44.3977	1.36466e-05	85.004	71.772	79.949	0.999953	44.3977	1.36466e-05	85.004	0.9973	28.4255	0.0586633	48.507	2;3	S	TPRRSDLDLGYEPEGSASPTPPYLKWAESLH	RSDLDLGYEPEGS(1)AS(1)PT(0.952)PPY(0.048)LK	0.11206	0.1098	0.19256	0.147074	1.71827	1.3271	1.34991	1.09334	1.06041	1.09619	0.78554	1.0093	155370000	35425000	89875000	30075000	114550000	20168000	76412000	17967000	40827000	15257000	13462000	12107000
O15169-2;O15169	79;79	O15169-2	Axin-1	AXIN1	0.952188	12.9899	1.36466e-05	85.004	71.772	79.949	0.952188	12.9899	1.36466e-05	85.004	0.868848	8.17663	0.0586633	48.507	2;3	T	SDLDLGYEPEGSASPTPPYLKWAESLHSLLD	RSDLDLGYEPEGS(1)AS(1)PT(0.952)PPY(0.048)LK	0.11206	0.1098	0.19256	0.147074	1.71827	1.3271	1.34991	1.09334	1.06041	1.09619	0.78554	1.0093	155370000	35425000	89875000	30075000	114550000	20168000	76412000	17967000	40827000	15257000	13462000	12107000
A0A087WXN4;Q96CB8;E9PGI3	127;127;127	A0A087WXN4	Integrator complex subunit 12	INTS12	0.581333	1.70296	0.00027056	70.114	65.7	70.114	NA	NA	NA	NA	0.581333	1.70296	0.00027056	70.114	1	S	VDIPKKPRLEKPETQSSPITVQSSKDLPMAD	LEKPET(0.019)QS(0.581)S(0.393)PIT(0.007)VQSSK	NA	NA	NA	NA	NA	NA	0.97144	0.797703	0.908183	0.919371	0.80502	1.0026	143490000	50619000	48586000	44289000	0	0	0	0	143490000	50619000	48586000	44289000
O75037-3;O75037-4;O75037-2;O75037	1215;1215;1215;1215	O75037-3	Kinesin-like protein KIF21B	KIF21B	0.992451	23.4739	0.000671493	136.7	48.102	136.7	0.992451	23.4739	0.000671493	136.7	0.971667	17.0684	0.00167359	124.12	1	S	TRGSTFPRQSRATETSPLTRRKSYDRGQPIR	ATET(0.003)S(0.992)PLT(0.004)R	0.19218	0.18021	0.197765	0.151775	1.02908	0.832501	1.02619	0.831601	7.08215	7.66989	6.9015	9.2793	147060000	14340000	117280000	15436000	66930000	8299300	51050000	7580500	80127000	6041100	66230000	7855900
H7BXI1;A0A087WXU3;A0FGR8-5;A0FGR8-2;A0FGR8;A0FGR8-6	699;736;143;708;736;757	H7BXI1	Extended synaptotagmin-2	ESYT2	0.476879	0	0.0125786	47.951	39.188	47.951	0.476879	0	0.0125786	47.951	NA	NA	NA	NA		S	QPPEAGPQGLHDLGRSSSSLLASPGHISVKE	AQPPEAGPQGLHDLGRS(0.477)S(0.507)S(0.508)S(0.478)LLAS(0.024)PGHIS(0.006)VK	NA	NA	NA	NA	NA	NA	NA	NA	NA	NA	NA	NA	0	0	0	0	0	0	0	0	0	0	0	0
H7BXI1;A0A087WXU3;A0FGR8-5;A0FGR8-2;A0FGR8;A0FGR8-6	702;739;146;711;739;760	H7BXI1	Extended synaptotagmin-2	ESYT2	0.47834	0	0.0125786	47.951	39.188	47.951	0.47834	0	0.0125786	47.951	NA	NA	NA	NA		S	EAGPQGLHDLGRSSSSLLASPGHISVKEPTP	AQPPEAGPQGLHDLGRS(0.477)S(0.507)S(0.508)S(0.478)LLAS(0.024)PGHIS(0.006)VK	NA	NA	NA	NA	NA	NA	NA	NA	NA	NA	NA	NA	0	0	0	0	0	0	0	0	0	0	0	0
H7BXF5;Q9H0E3;Q9H0E3-3	439;465;465	H7BXF5	Histone deacetylase complex subunit SAP130	SAP130	0.900321	9.76412	0.00134765	58.858	55.757	58.858	0.870549	8.31977	0.0218107	58.349	0.900321	9.76412	0.00134765	58.858	1	S	PAERSSLIPISGHRASPNPVAMETRSDNRPS	SSLIPIS(0.095)GHRAS(0.9)PNPVAMET(0.005)R	0.40863	0.41569	0.205744	0.153735	0.503499	0.377943	0.868734	0.677048	0.938967	0.945895	0.92617	1.2101	232740000	40532000	133400000	58807000	186810000	23741000	118300000	44765000	45924000	16791000	15092000	14042000
A0A087WXV6;Q96G74-2;Q96G74-3;Q96G74-5;Q96G74;H7BZQ3;Q96G74-4	414;414;438;438;443;316;221	A0A087WXV6	OTU domain-containing protein 5	OTUD5	0.329725	1.79112	5.68632e-25	151.37	151.37	137.7	0.29306	0.923463	5.68632e-25	151.37	0.329725	1.79112	1.24523e-18	137.7		S	RKASATCSSATAAASSGLEEWTSRSPRQRSS	ASATCSSATAAAS(0.088)S(0.33)GLEEWT(0.218)S(0.218)RS(0.146)PR	NA	NA	NA	NA	NA	NA	NA	NA	NA	NA	NA	NA	0	0	0	0	0	0	0	0	0	0	0	0
A0A087WXV6;Q96G74-2;Q96G74-3;Q96G74-5;Q96G74;H7BZQ3;Q96G74-4	423;423;447;447;452;325;230	A0A087WXV6	OTU domain-containing protein 5	OTUD5	0.294144	0	0.0195059	57.738	52.391	57.738	0.294144	0	0.0195059	57.738	NA	NA	NA	NA		S	ATAAASSGLEEWTSRSPRQRSSASSPEHPEL	ASATCSSAT(0.003)AAAS(0.027)S(0.087)GLEEWT(0.294)S(0.294)RS(0.294)PRQR	NA	NA	NA	NA	NA	NA	NA	NA	NA	NA	NA	NA	0	0	0	0	0	0	0	0	0	0	0	0
A9JR48;A0A087WXW6;A0A140TA74;A0A140TA70;Q9BXA9-2;Q9BXA9;Q9BXA9-3;Q9BXA9-4	926;927;1191;1267;1195;1267;1062;1134	A9JR48	Sal-like protein 3	SALL3	0.495665	1.24765	0.00417479	58.693	53.971	52.814	0.442813	0	0.00417479	58.693	0.495665	1.24765	0.00740644	54.103		S	PLGSMASGMDKARTGSSPPIVSLDKASSETA	ART(0.132)GS(0.496)S(0.372)PPIVSLDK	NA	NA	NA	NA	NA	NA	NA	NA	NA	NA	NA	NA	0	0	0	0	0	0	0	0	0	0	0	0
Q7L9B9	31	Q7L9B9	Endonuclease/exonuclease/phosphatase family domain-containing protein 1	EEPD1	0.999999	59.1549	0.000667984	93.804	80.216	93.804	0.999999	59.1549	0.000667984	93.804	NA	NA	NA	NA	1	S	SDLSHSRKFSAACNFSNILVNQERLNINTAT	FSAACNFS(1)NILVNQER	0.3281	0.32537	0.192782	0.154727	0.587579	0.467727	NA	NA	NA	NA	NA	NA	33302000	4882600	21840000	6579700	33302000	4882600	21840000	6579700	0	0	0	0
P33991;E5RFR3;E5RFJ8	102;102;52	P33991	DNA replication licensing factor MCM4	MCM4	1	53.9639	0.0118018	55.171	45.613	53.964	1	55.1706	0.0474504	55.171	1	53.9639	0.0118018	53.964	3	T	SSPLTYGTPSSRVEGTPRSGVRGTPVRQRPD	VEGT(1)PRS(1)GVRGT(1)PVR	0.25435	0.26294	0.213192	0.156126	0.838153	0.572443	1.00812	0.729927	0.560947	0.552792	0.5527	0.75684	674310000	151700000	372700000	149910000	376230000	37690000	295050000	43488000	298080000	114010000	77653000	106420000
H7BY91;H0Y3V9;H0Y5B4;H7BZ11;J3KQN4;Q969Q0;P83881	46;46;46;46;82;46;46	H7BY91	60S ribosomal protein L36a-like;60S ribosomal protein L36a	RPL36A;RPL36A-HNRNPH2;RPL36AL	1	64.4101	2.27117e-07	153.88	132.23	153.88	0.998935	29.9151	3.03078e-05	96.204	1	64.4101	2.27117e-07	153.88	1	S	DSLYAQGKRRYDRKQSGYGGQTKPIFRKKRQ	KQS(1)GYGGQTKPIFR	0.3183	0.32593	0.232547	0.163058	0.687238	0.487377	1.90201	1.51405	0.485013	0.491304	0.24584	0.338	138740000	65860000	30076000	42805000	30463000	4663600	16934000	8865800	108280000	61196000	13143000	33939000
Q8TBZ8	183	Q8TBZ8	Zinc finger protein 564	ZNF564	0.999982	47.4194	0.000319581	117.09	63.854	117.09	0.999958	43.7284	0.0028855	113.38	0.999982	47.4194	0.000319581	117.09	1	S	PYACPECGKAFISLPSVRRHMIKHTGDGPYK	AFISLPS(1)VR	0.57394	0.56748	0.204775	0.163889	0.356786	0.28499	0.990001	0.82176	0.221951	0.226091	0.23094	0.28623	19090000	5190400	6575400	7323800	8768700	788750	5048900	2931100	10321000	4401700	1526500	4392700
E5RHA3;Q86X53;H0YB25	160;254;23	E5RHA3	Glutamate-rich protein 1	ERICH1	1	124.66	6.99223e-177	448.68	448.68	358.72	1	142.772	6.99223e-177	448.68	1	124.66	1.80908e-108	358.72	1	S	EEDLTRARQEEGADASEEDPTPAGEEDVKDA	QEEGADAS(1)EEDPTPAGEEDVK	2.2486	2.2623	0.206347	0.170486	0.0901469	0.0690703	0.386384	0.322497	0.508492	0.512847	1.208	1.4805	9410100000	771000000	2301400000	6337700000	5337100000	362620000	1336400000	3638100000	4072900000	408380000	965000000	2699600000
P46779	115	P46779	60S ribosomal protein L28	RPL28	1	81.0165	0.0221787	81.017	16.197	81.017	1	81.0165	0.0221787	81.017	NA	NA	NA	NA	1	S	NKYRPDLRMAAIRRASAILRSQKPVMVKRKR	RAS(1)AILR	0.30464	0.30184	0.22749	0.170602	0.74677	0.54933	NA	NA	NA	NA	NA	NA	12051000	2290800	7202900	2557300	12051000	2290800	7202900	2557300	0	0	0	0
A0A087WY00;G3V394;F8WE88;F8W6H6;Q9Y4I1-2;Q9Y4I1;Q9Y4I1-3;E7ERV5	1624;1649;1651;1651;1624;1651;1676;381	A0A087WY00	Unconventional myosin-Va	MYO5A	0.482708	2.70979	6.91478e-24	183.75	176.31	140.03	0.400978	0	6.91478e-24	183.75	0.482708	2.70979	1.03903e-06	140.03		S	QGVSGVKPTGLRKRTSSIADEGTYTLDSILR	RT(0.259)S(0.483)S(0.259)IADEGTYTLDSILR	NA	NA	NA	NA	NA	NA	NA	NA	NA	NA	NA	NA	0	0	0	0	0	0	0	0	0	0	0	0
Q86UU1-3;Q86UU1-2;Q86UU1	516;516;516	Q86UU1-3	Pleckstrin homology-like domain family B member 1	PHLDB1	0.794773	5.52805	3.96676e-23	174.85	164.3	174.85	0.794773	5.52805	3.96676e-23	174.85	NA	NA	NA	NA	2	T	SPEDFSLTLGARGRRTRSPSPTLGESLAPHK	RT(0.795)RS(0.268)PS(0.934)PT(0.004)LGESLAPHK	0.21816	0.2227	0.245122	0.173494	1.00569	0.696816	NA	NA	NA	NA	NA	NA	239710000	39792000	155990000	43926000	239710000	39792000	155990000	43926000	0	0	0	0
Q9UKM9-2;Q9UKM9	272;288	Q9UKM9-2	RNA-binding protein Raly	RALY	0.99991	40.4343	5.32798e-207	421.34	421.34	421.34	0.998573	28.4484	3.05155e-63	269.61	0.99991	40.4343	5.32798e-207	421.34	1	S	ARTRDDGDEEGLLTHSEEELEHSQDTDADDG	TRDDGDEEGLLTHS(1)EEELEHSQDTDADDGALQ	0.65742	0.63915	0.223389	0.1735	0.348165	0.281682	0.727537	0.620078	0.204069	0.218245	0.27004	0.33839	8039800000	2146700000	2658000000	3235000000	2940200000	231610000	2056100000	652530000	5099500000	1915100000	601960000	2582500000
A0A087WW59;Q7Z7L8	118;431	A0A087WW59	Uncharacterized protein C11orf96	C11orf96	0.998901	29.595	2.13927e-06	144.3	132.72	121.48	0.998901	29.595	2.23524e-06	144.3	0.99711	25.3809	2.13927e-06	121.77	1;3	S	QLSSCKLRNSLDSSDSDSAL___________	LRNSLDS(1)S(1)DS(0.999)DS(0.001)AL	0.43668	0.4297	0.221107	0.173635	0.506329	0.40997	0.278389	0.236944	1.8031	1.91237	6.4768	8.1062	1853200000	396310000	864110000	592760000	906350000	218570000	412460000	275310000	946840000	177740000	451650000	317450000
Q8IV32	208	Q8IV32	Coiled-coil domain-containing protein 71	CCDC71	0.998081	27.1601	3.98266e-13	162.09	123.75	162.09	0.998081	27.1601	3.98266e-13	162.09	NA	NA	NA	NA	1	S	GAKHKAQSLQLSLADSPLKLRKSSGKGPGNP	AQSLQLS(0.002)LADS(0.998)PLK	0.3325	0.32874	0.210358	0.174095	0.632671	0.523505	NA	NA	NA	NA	NA	NA	18763000	2914400	11342000	4506900	18763000	2914400	11342000	4506900	0	0	0	0
O14737;K7EQA1	119;81	O14737	Programmed cell death protein 5	PDCD5	1	124.983	2.0501e-08	142.57	138.96	142.57	1	87.0192	3.15807e-06	109.35	1	124.983	2.0501e-08	142.57	1	S	EKTTTVKFNRRKVMDSDEDDDY_________	RKVMDS(1)DEDDDY	0.47671	0.47573	0.211046	0.174465	0.449944	0.371637	0.980104	0.850268	0.599413	0.607349	0.60444	0.76032	2455400000	655880000	958030000	841480000	1127500000	179940000	633360000	314160000	1327900000	475950000	324670000	527310000
F8VSE7;Q96AV8-2;Q96AV8-3;Q96AV8;F8VXV5	95;95;95;95;95	F8VSE7	Transcription factor E2F7	E2F7	0.979228	16.734	0.00565806	70.837	33.661	70.837	0.979228	16.734	0.00565806	70.837	NA	NA	NA	NA	1	S	PWTPTANLKMLISAASPDIRDREKKKGLFRP	MLIS(0.021)AAS(0.979)PDIRDREK	2.9815	3.0266	0.242025	0.17466	0.0811754	0.0568602	NA	NA	NA	NA	NA	NA	85670000	4034500	21425000	60211000	85670000	4034500	21425000	60211000	0	0	0	0
A0A087WYK2;Q9BYP7-3;Q9BYP7-4;Q9BYP7-2;Q9BYP7	1470;1423;1423;1470;1470	A0A087WYK2	Serine/threonine-protein kinase WNK3	WNK3	0.565674	1.3428	3.27098e-25	154.33	151.21	98.631	NA	NA	NA	NA	0.565674	1.3428	3.27098e-25	154.33	1	S	LLLKEREILTAGKQPSSDSEFSASLAGSGKS	EREILT(0.001)AGKQPS(0.566)S(0.415)DS(0.018)EFSASLAGSGK	NA	NA	NA	NA	NA	NA	1.30989	1.03375	0.667423	0.671411	0.50951	0.66737	51345000	26236000	9950400	15159000	0	0	0	0	51345000	26236000	9950400	15159000
E7EVL6;C9JZE3;C9JYJ8;Q9BWE0;Q9BWE0-4	27;86;87;27;84	E7EVL6	Replication initiator 1	REPIN1	0.955092	13.372	0.00100458	87.356	64.471	87.356	0.955092	13.372	0.00100458	87.356	NA	NA	NA	NA	1	S	MGLAQPRLLSGPSQESPQTLGKESRGLRQQG	LLSGPS(0.001)QES(0.955)PQT(0.044)LGK	0.65613	0.63941	0.208786	0.175309	0.318208	0.26462	NA	NA	NA	NA	NA	NA	27794000	4033500	13953000	9807100	27794000	4033500	13953000	9807100	0	0	0	0
J3KQ96;E7ETY2;Q13428-6;Q13428-7;Q13428;Q13428-3;Q13428-4;Q13428-2;Q13428-8	983;1020;983;983;983;983;1019;906;906	J3KQ96;Q13428	Treacle protein	TCOF1	0.898103	9.45165	6.14408e-47	193.97	189.48	193.92	0.796425	5.92425	6.14408e-47	193.97	0.898103	9.45165	6.16118e-47	193.92	1;2	T	PAGPAATPAQAQAASTPRKARASESTARSSS	PPLIFVDPNRS(1)PAGPAATPAQAQAAS(0.102)T(0.898)PRK	0.43056	0.43793	0.247133	0.176932	0.612107	0.443439	0.267044	0.218241	0.344234	0.355847	1.289	1.6754	247710000	62280000	88677000	96752000	97418000	8362000	67730000	21327000	150290000	53918000	20947000	75425000
Q96T23-3;Q96T23-2;Q96T23;H0YER1;H0YCN2	318;539;570;569;371	Q96T23-3	Remodeling and spacing factor 1	RSF1	0.999752	37.2456	5.25783e-05	110.36	89.322	110.36	0.999752	37.2456	5.25783e-05	110.36	NA	NA	NA	NA	1	S	ALSSTESCTMKGEEKSPKTKKDKRPPILECL	TALSSTESCTMKGEEKS(1)PK	0.15728	0.16085	0.240987	0.182063	1.53221	1.18055	NA	NA	NA	NA	NA	NA	103090000	30253000	55255000	17585000	103090000	30253000	55255000	17585000	0	0	0	0
B7Z7F3;Q9H6Z4-3;Q9H6Z4-2;Q9H6Z4;K7ESQ0	290;295;358;363;82	B7Z7F3	Ran-binding protein 3	ZNF8;RANBP3	0.957783	14.407	2.21729e-25	177.12	167.64	177.12	0.957783	14.407	2.21729e-25	177.12	NA	NA	NA	NA	1	T	NAAAESGSESSSQEATPEKESLAESAAAYTK	ENAAAESGSESS(0.007)S(0.035)QEAT(0.958)PEK	0.46689	0.4822	0.221366	0.184717	0.432189	0.360192	NA	NA	NA	NA	NA	NA	4081600	502960	2381300	1197400	4081600	502960	2381300	1197400	0	0	0	0
Q12888;Q12888-3;Q12888-2;A6NNK5	1759;1762;1764;1714	Q12888	Tumor suppressor p53-binding protein 1	TP53BP1	0.999928	41.4046	3.93094e-92	291.56	282.71	291.56	0.999452	32.4555	2.24706e-65	255.84	0.999928	41.4046	3.93094e-92	291.56	1;2	S	KLASRSKLPDGPTGSSEEEEEFLEIPPFNKQ	SKLPDGPT(0.009)GS(0.991)S(1)EEEEEFLEIPPFNK	0.86348	0.86729	0.234643	0.191909	0.271739	0.219505	1.248	1.06165	1.01897	1.01296	0.82698	1.0017	3245900000	1180800000	1060900000	1004200000	1418900000	533600000	443650000	441630000	1827000000	647210000	617270000	562520000
A0A087WYW3;P30414	311;611	A0A087WYW3	NK-tumor recognition protein;Putative peptidyl-prolyl cis-trans isomerase	NKTR	0.364625	0	0.00139966	63.74	58.629	63.74	0.364625	0	0.00139966	63.74	NA	NA	NA	NA		S	VVQPVVAENIPVIPLSDSPPPSRWKPGQKPW	ATMAQNENVVVQPVVAENIPVIPLS(0.365)DS(0.271)PPPS(0.365)R	NA	NA	NA	NA	NA	NA	NA	NA	NA	NA	NA	NA	0	0	0	0	0	0	0	0	0	0	0	0
A0A087WYW3;P30414	168;468	A0A087WYW3	NK-tumor recognition protein;Putative peptidyl-prolyl cis-trans isomerase	NKTR	0.500377	0	0.00029402	86.005	81.853	86.005	NA	NA	NA	NA	0.500377	0	0.00029402	86.005	2	S	QTKKRRILIPSDIESSKSSTRRMKSSCDRER	ILIPS(0.999)DIES(0.5)S(0.5)K	NA	NA	NA	NA	NA	NA	1.38269	1.21303	1.51763	1.56296	1.1013	1.3407	38058000	14477000	13492000	10089000	0	0	0	0	38058000	14477000	13492000	10089000
Q8NFJ8	28	Q8NFJ8	Class E basic helix-loop-helix protein 22	BHLHE22	1	44.9254	0.0278739	53.3	40.923	44.925	1	53.3001	0.0278739	53.3	1	44.9254	0.0511912	44.925	2;5	S	GEDDLFLHKSLSASTSKRLEAAFRSTPPGMD	S(1)LS(1)AS(1)T(1)S(1)KR	0.10288	0.10712	0.270285	0.195152	2.62709	1.85195	NA	NA	NA	NA	NA	NA	29874000	6958000	19485000	3431100	29874000	6958000	19485000	3431100	0	0	0	0
Q8NFJ8	27	Q8NFJ8	Class E basic helix-loop-helix protein 22	BHLHE22	1	44.9254	0.0278739	53.3	40.923	44.925	1	53.3001	0.0278739	53.3	1	44.9254	0.0511912	44.925	2;5	T	AGEDDLFLHKSLSASTSKRLEAAFRSTPPGM	S(1)LS(1)AS(1)T(1)S(1)KR	0.10288	0.10712	0.270285	0.195152	2.62709	1.85195	NA	NA	NA	NA	NA	NA	29874000	6958000	19485000	3431100	29874000	6958000	19485000	3431100	0	0	0	0
A0A087WZG6;A0A087X1S9;Q8TEW8-5;Q8TEW8-2;Q8TEW8;R4GN62;A0A087WYL6;Q8TEW8-6;Q8TEW8-3	289;289;363;363;363;363;289;363;363	A0A087WZG6	Partitioning defective 3 homolog B	PARD3B	0.364376	0	0.0014071	67.655	51.995	67.655	0.364376	0	0.00270769	67.655	0.333152	0	0.0014071	59.359		S	QQNKSPRVPRLGGKPSSPSLSPLMGFGSNKN	LGGKPS(0.364)S(0.271)PS(0.364)LSPLMGFGSNK	NA	NA	NA	NA	NA	NA	NA	NA	NA	NA	NA	NA	0	0	0	0	0	0	0	0	0	0	0	0
A0A087X2D8;O60271-4;O60271-2;O60271-5;O60271-9;O60271;O60271-3;H0YBE9	350;350;350;350;207;364;364;34	A0A087X2D8;O60271	C-Jun-amino-terminal kinase-interacting protein 4	SPAG9	0.977982	16.4745	1.15718e-09	178.4	132.79	178.4	0.977982	16.4745	1.15718e-09	178.4	0.739364	4.45524	1.00963e-06	115.47	2	S	PELDMDKDLSGYKGSSTPTKGIENKAFDRNT	DLSGYKGS(0.023)S(0.978)T(0.998)PT(0.001)K	0.32977	0.33321	0.243197	0.195484	0.737463	0.598516	0.524631	0.451202	0.884643	0.891186	0.82025	1.0078	779810000	123600000	481640000	174580000	643180000	80334000	458330000	104510000	136630000	43266000	23301000	70067000
A0A087WZH7;P29966	26;26	A0A087WZH7	Myristoylated alanine-rich C-kinase substrate	MARCKS	0.64549	2.69172	5.03494e-08	93.807	80.909	93.807	NA	NA	NA	NA	0.64549	2.69172	5.03494e-08	93.807	1	S	KGEAAAERPGEAAVASSPSKANGQENGHVKV	TAAKGEAAAERPGEAAVAS(0.645)S(0.347)PS(0.007)K	NA	NA	NA	NA	NA	NA	1.18394	0.942685	0.785669	0.796178	0.60445	0.83103	108390000	44902000	31020000	32472000	0	0	0	0	108390000	44902000	31020000	32472000
A0A087WZP2;Q9UI36;Q9UI36-2	513;515;463	A0A087WZP2	Dachshund homolog 1	DACH1	0.100907	0	0.000847791	60.434	53.895	58.698	0.0961941	0	0.0215883	40.92	0.100907	0	0.000847791	60.434		S	LEEGRRPGSHPSSHRSSSVSSSPARTESSSD	S(0.101)S(0.101)S(0.101)VS(0.101)S(0.101)S(0.101)PART(0.101)ES(0.101)S(0.086)S(0.086)DRIPVHQNGLS(0.02)MNQMLMGLSPNVLPGPK	NA	NA	NA	NA	NA	NA	NA	NA	NA	NA	NA	NA	0	0	0	0	0	0	0	0	0	0	0	0
A0A087WZP2;Q9UI36;Q9UI36-2	514;516;464	A0A087WZP2	Dachshund homolog 1	DACH1	0.100907	0	0.000847791	60.434	53.895	58.698	0.0961941	0	0.0215883	40.92	0.100907	0	0.000847791	60.434		S	EEGRRPGSHPSSHRSSSVSSSPARTESSSDR	S(0.101)S(0.101)S(0.101)VS(0.101)S(0.101)S(0.101)PART(0.101)ES(0.101)S(0.086)S(0.086)DRIPVHQNGLS(0.02)MNQMLMGLSPNVLPGPK	NA	NA	NA	NA	NA	NA	NA	NA	NA	NA	NA	NA	0	0	0	0	0	0	0	0	0	0	0	0
A0A087WZP2;Q9UI36;Q9UI36-2	515;517;465	A0A087WZP2	Dachshund homolog 1	DACH1	0.100907	0	0.000847791	60.434	53.895	58.698	0.0961941	0	0.0215883	40.92	0.100907	0	0.000847791	60.434		S	EGRRPGSHPSSHRSSSVSSSPARTESSSDRI	S(0.101)S(0.101)S(0.101)VS(0.101)S(0.101)S(0.101)PART(0.101)ES(0.101)S(0.086)S(0.086)DRIPVHQNGLS(0.02)MNQMLMGLSPNVLPGPK	NA	NA	NA	NA	NA	NA	NA	NA	NA	NA	NA	NA	0	0	0	0	0	0	0	0	0	0	0	0
A0A087WZP2;Q9UI36;Q9UI36-2	517;519;467	A0A087WZP2	Dachshund homolog 1	DACH1	0.100907	0	0.000847791	60.434	53.895	58.698	0.0961941	0	0.0215883	40.92	0.100907	0	0.000847791	60.434		S	RRPGSHPSSHRSSSVSSSPARTESSSDRIPV	S(0.101)S(0.101)S(0.101)VS(0.101)S(0.101)S(0.101)PART(0.101)ES(0.101)S(0.086)S(0.086)DRIPVHQNGLS(0.02)MNQMLMGLSPNVLPGPK	NA	NA	NA	NA	NA	NA	NA	NA	NA	NA	NA	NA	0	0	0	0	0	0	0	0	0	0	0	0
A0A087WZP2;Q9UI36;Q9UI36-2	518;520;468	A0A087WZP2	Dachshund homolog 1	DACH1	0.100907	0	0.000847791	60.434	53.895	58.698	0.0961941	0	0.0215883	40.92	0.100907	0	0.000847791	60.434		S	RPGSHPSSHRSSSVSSSPARTESSSDRIPVH	S(0.101)S(0.101)S(0.101)VS(0.101)S(0.101)S(0.101)PART(0.101)ES(0.101)S(0.086)S(0.086)DRIPVHQNGLS(0.02)MNQMLMGLSPNVLPGPK	NA	NA	NA	NA	NA	NA	NA	NA	NA	NA	NA	NA	0	0	0	0	0	0	0	0	0	0	0	0
A0A087WZP2;Q9UI36;Q9UI36-2	519;521;469	A0A087WZP2	Dachshund homolog 1	DACH1	0.100907	0	0.000847791	60.434	53.895	58.698	0.0961941	0	0.0215883	40.92	0.100907	0	0.000847791	60.434		S	PGSHPSSHRSSSVSSSPARTESSSDRIPVHQ	S(0.101)S(0.101)S(0.101)VS(0.101)S(0.101)S(0.101)PART(0.101)ES(0.101)S(0.086)S(0.086)DRIPVHQNGLS(0.02)MNQMLMGLSPNVLPGPK	NA	NA	NA	NA	NA	NA	NA	NA	NA	NA	NA	NA	0	0	0	0	0	0	0	0	0	0	0	0
A0A087WZP2;Q9UI36;Q9UI36-2	525;527;475	A0A087WZP2	Dachshund homolog 1	DACH1	0.100907	0	0.000847791	60.434	53.895	58.698	0.0961941	0	0.0215883	40.92	0.100907	0	0.000847791	60.434		S	SHRSSSVSSSPARTESSSDRIPVHQNGLSMN	S(0.101)S(0.101)S(0.101)VS(0.101)S(0.101)S(0.101)PART(0.101)ES(0.101)S(0.086)S(0.086)DRIPVHQNGLS(0.02)MNQMLMGLSPNVLPGPK	NA	NA	NA	NA	NA	NA	NA	NA	NA	NA	NA	NA	0	0	0	0	0	0	0	0	0	0	0	0
A0A087WZP2;Q9UI36;Q9UI36-2	526;528;476	A0A087WZP2	Dachshund homolog 1	DACH1	0.0985775	0	0.000847791	60.434	53.895	60.434	0.0961941	0	0.0215883	40.92	0.0985775	0	0.000847791	60.434		S	HRSSSVSSSPARTESSSDRIPVHQNGLSMNQ	S(0.099)S(0.099)S(0.099)VS(0.099)S(0.099)S(0.099)PART(0.099)ES(0.099)S(0.099)S(0.099)DRIPVHQNGLS(0.014)MNQMLMGLSPNVLPGPK	NA	NA	NA	NA	NA	NA	NA	NA	NA	NA	NA	NA	0	0	0	0	0	0	0	0	0	0	0	0
A0A087WZP2;Q9UI36;Q9UI36-2	527;529;477	A0A087WZP2	Dachshund homolog 1	DACH1	0.0985775	0	0.000847791	60.434	53.895	60.434	0.0961941	0	0.0215883	40.92	0.0985775	0	0.000847791	60.434		S	RSSSVSSSPARTESSSDRIPVHQNGLSMNQM	S(0.099)S(0.099)S(0.099)VS(0.099)S(0.099)S(0.099)PART(0.099)ES(0.099)S(0.099)S(0.099)DRIPVHQNGLS(0.014)MNQMLMGLSPNVLPGPK	NA	NA	NA	NA	NA	NA	NA	NA	NA	NA	NA	NA	0	0	0	0	0	0	0	0	0	0	0	0
I3L417;O95201	181;292	I3L417	Zinc finger protein 205	ZNF205	1	78.3541	0.000145223	104.22	78.689	104.22	1	78.3541	0.000145223	104.22	1	69.3602	0.000357381	91.202	1	S	RVPEKPNEEEKGAPESGEEGLAPDSEVGRKS	GAPES(1)GEEGLAPDSEVGRK	1.7131	1.7158	0.247029	0.198954	0.144204	0.110623	0.238937	0.189642	0.884408	0.87581	3.7015	4.6073	960120000	75179000	394780000	490170000	565170000	35280000	213940000	315950000	394960000	39899000	180840000	174220000
Q3L8U1-2;Q3L8U1-3;Q3L8U1;H3BTW3;H3BRU9;H3BSP3	611;611;611;137;104;611	Q3L8U1-2	Chromodomain-helicase-DNA-binding protein 9	CHD9	1	185.122	2.03783e-35	210.34	210.34	200.66	1	184.393	2.03783e-35	210.34	1	185.122	6.63322e-35	200.66	2;3	S	KLIITLGKKQKRKNESSDEISDAEQMPQHTL	RKNES(1)S(1)DEIS(1)DAEQMPQHTLK	0.18955	0.19085	0.260872	0.19906	1.37627	1.01551	1.01119	0.809061	0.889601	0.900009	0.87557	1.16	706840000	226450000	269150000	211240000	383040000	114090000	157440000	111510000	323800000	112360000	111710000	99732000
Q3L8U1-2;Q3L8U1-3;Q3L8U1;H3BTW3;H3BRU9;H3BSP3	612;612;612;138;105;612	Q3L8U1-2	Chromodomain-helicase-DNA-binding protein 9	CHD9	1	179.183	2.03783e-35	210.34	210.34	200.66	1	180.86	2.03783e-35	210.34	1	179.183	6.63322e-35	200.66	2;3	S	LIITLGKKQKRKNESSDEISDAEQMPQHTLK	RKNES(1)S(1)DEIS(1)DAEQMPQHTLK	0.18955	0.19085	0.260872	0.19906	1.37627	1.01551	0.997805	0.795545	3.16376	3.20626	3.1708	4.2187	782030000	244240000	312780000	225010000	383040000	114090000	157440000	111510000	399000000	130150000	155340000	113500000
Q3L8U1-2;Q3L8U1-3;Q3L8U1;H3BTW3;H3BRU9;H3BSP3	616;616;616;142;109;616	Q3L8U1-2	Chromodomain-helicase-DNA-binding protein 9	CHD9	1	146.574	2.03783e-35	210.34	210.34	200.66	1	133.569	2.03783e-35	210.34	1	146.574	6.63322e-35	200.66	2;3	S	LGKKQKRKNESSDEISDAEQMPQHTLKDQDS	RKNES(1)S(1)DEIS(1)DAEQMPQHTLK	0.18955	0.19085	0.260872	0.19906	1.37627	1.01551	0.997805	0.795545	3.16376	3.20626	3.1708	4.2187	782030000	244240000	312780000	225010000	383040000	114090000	157440000	111510000	399000000	130150000	155340000	113500000
H3BRS1;Q12968	1048;1063	H3BRS1	Nuclear factor of activated T-cells, cytoplasmic 3	NFATC3	0.999853	38.3349	5.47329e-05	117.48	52.455	117.48	0.961125	13.9425	0.00499795	72.316	0.999853	38.3349	5.47329e-05	117.48	1	S	SVSQGAGVSRQAPLPSPESLDLGRSDGL___	QAPLPS(1)PESLDLGRSDGL	0.55158	0.51571	0.262902	0.201759	0.476622	0.385208	0.700967	0.568117	1.47178	1.58753	2.0996	2.8293	144200000	24895000	70524000	48782000	75566000	11900000	38484000	25181000	68636000	12995000	32040000	23601000
Q5T0B9	410	Q5T0B9	Zinc finger protein 362	ZNF362	0.811002	6.20298	4.98375e-23	161.37	158.21	150.45	0.811002	6.20298	1.14303e-22	150.45	0.712719	3.94408	4.98375e-23	161.37	2	S	VVEHLVSHHSPQRTESPGIPVRISLI_____	HTVVEHLVSHHS(0.977)PQRT(0.212)ES(0.811)PGIPVR	0.83379	0.83243	0.267101	0.204683	0.318624	0.237903	0.856238	0.688279	0.463499	0.46477	0.54554	0.70245	172610000	32141000	63467000	77006000	119170000	13661000	52691000	52813000	53449000	18480000	10776000	24194000
Q96JM3	297	Q96JM3	Chromosome alignment-maintaining phosphoprotein 1	CHAMP1	1	84.2973	6.7422e-48	216.78	153.92	84.297	1	73.3864	3.01077e-38	205.48	1	84.2973	6.7422e-48	216.78	1;2;3	S	SPSESPEPWKPFPAVSPEPRRPAPAVSPGSW	PFPAVS(1)PEPR	0.27227	0.2762	0.262529	0.204952	0.964227	0.764409	0.805607	0.651423	0.330327	0.340971	0.45942	0.58979	937170000	367940000	287820000	281410000	428960000	174260000	160850000	93845000	508210000	193680000	126970000	187560000
Q16778;P33778;P23527;P06899;Q8N257;Q6DRA6;Q6DN03	37;37;37;37;37;37;37	Q16778	Histone H2B type 2-E;Histone H2B type 1-B;Histone H2B type 1-O;Histone H2B type 1-J;Histone H2B type 3-B;Putative histone H2B type 2-D;Putative histone H2B type 2-C	HIST2H2BE;HIST1H2BB;HIST1H2BO;HIST1H2BJ;HIST3H2BB;HIST2H2BD;HIST2H2BC	0.999429	32.4656	1.99731e-05	125.33	89.654	93.909	0.998512	28.3216	1.99731e-05	125.33	0.999429	32.4656	0.00401708	93.909	1	S	AQKKDGKKRKRSRKESYSIYVYKVLKQVHPD	KES(0.999)YS(0.001)IYVYK	0.33873	0.33766	0.251402	0.208151	0.888494	0.721657	0.932488	0.770357	0.489764	0.494535	0.52522	0.65586	104880000	33015000	41100000	30764000	44248000	7436900	26135000	10676000	60631000	25579000	14964000	20088000
A0A087WZZ5;E9PPJ0;Q13435;H0YCG1	336;343;360;354	A0A087WZZ5	Splicing factor 3B subunit 2	SF3B2	0.5	0	7.16692e-07	113.7	109.97	113.7	NA	NA	NA	NA	0.5	0	7.16692e-07	113.7	1	S	ESSGDREKDSTRSRGSDSPAADVEIEYVTEE	GS(0.5)DS(0.5)PAADVEIEYVTEEPEIYEPNFIFFK	NA	NA	NA	NA	NA	NA	1.24353	1.13144	1.18734	1.21927	0.95481	1.162	32877000	9651400	14763000	8463000	0	0	0	0	32877000	9651400	14763000	8463000
A0A087X050;F8VVY1;F8VUB4;F8VX63;F8VP97;F8VV52;Q9NZN8-4;Q9NZN8-5;Q9NZN8;F8VWH8;F8W145	23;61;41;61;61;52;61;61;61;41;61	A0A087X050	CCR4-NOT transcription complex subunit 2	CNOT2	0.483437	3.81101	0.00115344	44.413	44.413	44.413	NA	NA	NA	NA	0.483437	3.81101	0.00115344	44.413		S	QSSMFPHRSEKDMLASPSTSGQLSQFGASLY	DMLAS(0.483)PS(0.187)T(0.201)S(0.076)GQLS(0.049)QFGAS(0.003)LY(0.001)GQQSALGLPMR	NA	NA	NA	NA	NA	NA	NA	NA	NA	NA	NA	NA	0	0	0	0	0	0	0	0	0	0	0	0
A0A087X050;F8VVY1;F8VUB4;F8VX63;F8VP97;F8VV52;Q9NZN8-4;Q9NZN8-5;Q9NZN8;F8VQD8	131;169;149;169;169;160;169;169;169;84	A0A087X050	CCR4-NOT transcription complex subunit 2	CNOT2	0.498653	0.431242	0.054079	42.032	31.445	42.032	NA	NA	NA	NA	0.498653	0.431242	0.054079	42.032		S	RTNSMSSSGLGSPNRSSPSIICMPKQQPSRQ	TNS(0.001)MS(0.021)S(0.044)S(0.2)GLGS(0.59)PNRS(0.499)S(0.465)PS(0.181)IICMPK	NA	NA	NA	NA	NA	NA	NA	NA	NA	NA	NA	NA	0	0	0	0	0	0	0	0	0	0	0	0
Q5SY38;P41214	209;237	Q5SY38	Eukaryotic translation initiation factor 2D	EIF2D	0.98407	17.9081	0.00115531	102.65	43.422	73.262	0.901398	9.61031	0.00115531	102.65	0.98407	17.9081	0.00156936	73.262	1	S	GEEENGEVHQAREDKSLSEAPEDTSTRGLNQ	S(0.984)LS(0.016)EAPEDTSTR	0.24772	0.23465	0.266553	0.208538	1.07603	0.832085	1.36269	1.11185	1.69377	1.81696	1.204	1.582	466310000	127530000	225030000	113750000	179040000	37522000	108230000	33292000	287270000	90004000	116810000	80461000
A0A087X0H8;Q15714-2;Q15714-3;Q15714	60;118;559;1047	A0A087X0H8	TSC22 domain family protein 1	TSC22D1	0.505539	3.8305	4.09856e-06	66.988	65.497	66.988	NA	NA	NA	NA	0.505539	3.8305	4.09856e-06	66.988	1	S	SPEQLAQFQAQLQTGSPPATTQPQGTTQPPA	TLASPEQLAQFQAQLQT(0.209)GS(0.506)PPAT(0.071)T(0.071)QPQGT(0.071)T(0.071)QPPAQPASQGSGPTA	NA	NA	NA	NA	NA	NA	NA	NA	NA	NA	NA	NA	0	0	0	0	0	0	0	0	0	0	0	0
B4DIB3;A0A087X0I6;Q9P0L2-2;Q9P0L2-3;Q9P0L2	393;393;258;371;393	B4DIB3	Serine/threonine-protein kinase MARK1	MARK1	0.497262	0	4.20851e-07	102.63	102.63	102.63	0.497262	0	4.20851e-07	102.63	NA	NA	NA	NA		S	GESLSSGNLCQRSRPSSDLNNSTLQSPAHLK	S(0.005)RPS(0.497)S(0.497)DLNNSTLQSPAHLK	NA	NA	NA	NA	NA	NA	NA	NA	NA	NA	NA	NA	0	0	0	0	0	0	0	0	0	0	0	0
B4DIB3;A0A087X0I6;Q9P0L2-2;Q9P0L2-3;Q9P0L2	394;394;259;372;394	B4DIB3	Serine/threonine-protein kinase MARK1	MARK1	0.497262	0	4.20851e-07	102.63	102.63	102.63	0.497262	0	4.20851e-07	102.63	NA	NA	NA	NA		S	ESLSSGNLCQRSRPSSDLNNSTLQSPAHLKV	S(0.005)RPS(0.497)S(0.497)DLNNSTLQSPAHLK	NA	NA	NA	NA	NA	NA	NA	NA	NA	NA	NA	NA	0	0	0	0	0	0	0	0	0	0	0	0
A0A087X0K9;G5E9E7;Q07157-2;G3V1L9;Q07157	829;845;841;841;841	A0A087X0K9;G3V1L9	Tight junction protein ZO-1	TJP1	0.465716	0	1.36124e-53	227.49	223.39	197.91	0.465716	0	1.36124e-53	197.91	0.464746	0	8.34382e-43	227.49		S	PGSEYSMYSTDSRHTSDYEDTDTEGGAYTDQ	HT(0.466)S(0.466)DY(0.068)EDT(0.001)DTEGGAYTDQELDETLNDEVGTPPESAITR	NA	NA	NA	NA	NA	NA	NA	NA	NA	NA	NA	NA	0	0	0	0	0	0	0	0	0	0	0	0
A0A087X0K9;G5E9E7;Q07157-2;G3V1L9;Q07157;H0YKB1	314;330;326;326;326;326	A0A087X0K9;G3V1L9	Tight junction protein ZO-1	TJP1	0.499623	0	9.65759e-07	91.589	91.589	91.589	0.499623	0	9.65759e-07	91.589	NA	NA	NA	NA		S	SRSRSPDQRSEPSDHSRHSPQQPSNGSLRSR	SEPS(0.001)DHS(0.5)RHS(0.5)PQQPSNGSLR	NA	NA	NA	NA	NA	NA	NA	NA	NA	NA	NA	NA	0	0	0	0	0	0	0	0	0	0	0	0
A0A087X0K9;G5E9E7;Q07157-2;G3V1L9;Q07157	317;333;329;329;329	A0A087X0K9;G3V1L9	Tight junction protein ZO-1	TJP1	0.499623	0	9.65759e-07	91.589	91.589	91.589	0.499623	0	9.65759e-07	91.589	0.368146	0.685681	0.00749456	41.672		S	RSPDQRSEPSDHSRHSPQQPSNGSLRSRDEE	SEPS(0.001)DHS(0.5)RHS(0.5)PQQPSNGSLR	NA	NA	NA	NA	NA	NA	NA	NA	NA	NA	NA	NA	0	0	0	0	0	0	0	0	0	0	0	0
Q07002;Q07002-2;D6R9B0;A0A0A0MSJ6;Q07002-3;D6R9X1	12;14;14;14;14;12	Q07002	Cyclin-dependent kinase 18	CDK18	1	68.7856	0.0150419	68.786	20.259	68.786	1	67.2143	0.0158746	67.214	1	68.7856	0.0150419	68.786	2	S	____MNKMKNFKRRFSLSVPRTETIEESLAE	FS(1)LS(1)VPR	0.44877	0.45352	0.267394	0.209026	0.575209	0.442145	0.992753	0.802311	0.509165	0.507305	0.5039	0.63888	29313000	8787600	12286000	8239400	16855000	3247400	9993600	3614100	12458000	5540200	2292500	4625300
A0A087X0Q1;Q7Z739;A0A024R7W5;A0A087WY31	381;383;332;386	A0A087X0Q1	YTH domain-containing family protein 3	YTHDF3	0.479439	1.62062	2.77376e-33	170.75	170.08	170.75	0.479439	1.62062	2.77376e-33	170.75	NA	NA	NA	NA		S	NGAGSENFGLGVVPVSASPSSVEVHPVLEKL	NRGAGFNQNNGAGSENFGLGVVPVS(0.479)AS(0.33)PS(0.078)S(0.112)VEVHPVLEK	NA	NA	NA	NA	NA	NA	NA	NA	NA	NA	NA	NA	0	0	0	0	0	0	0	0	0	0	0	0
A0A087X0Q1;Q7Z739;A0A024R7W5;A0A087WY31	385;387;336;390	A0A087X0Q1	YTH domain-containing family protein 3	YTHDF3	0.478659	1.42557	1.45651e-08	101.37	97.72	101.37	0.478659	1.42557	1.45651e-08	101.37	NA	NA	NA	NA		S	SENFGLGVVPVSASPSSVEVHPVLEKLKAIN	GAGFNQNNGAGSENFGLGVVPVS(0.011)AS(0.345)PS(0.479)S(0.165)VEVHPVLEK	NA	NA	NA	NA	NA	NA	NA	NA	NA	NA	NA	NA	0	0	0	0	0	0	0	0	0	0	0	0
Q07002;Q07002-2;D6R9B0;A0A0A0MSJ6;Q07002-3;D6R9X1	14;16;16;16;16;14	Q07002	Cyclin-dependent kinase 18	CDK18	1	68.7856	0.0150419	68.786	20.259	68.786	1	67.2143	0.0158746	67.214	1	68.7856	0.0150419	68.786	2	S	__MNKMKNFKRRFSLSVPRTETIEESLAEFT	FS(1)LS(1)VPR	0.44877	0.45352	0.267394	0.209026	0.575209	0.442145	0.992753	0.802311	0.509165	0.507305	0.5039	0.63888	29313000	8787600	12286000	8239400	16855000	3247400	9993600	3614100	12458000	5540200	2292500	4625300
Q9UKM9-2;Q9UKM9	282;298	Q9UKM9-2	RNA-binding protein Raly	RALY	0.975069	15.9232	1.88713e-76	283.94	266.89	168.12	0.975069	15.9232	5.35327e-16	168.12	0.908944	9.99229	1.88713e-76	283.94	1	T	GLLTHSEEELEHSQDTDADDGALQ_______	TRDDGDEEGLLTHSEEELEHS(0.025)QDT(0.975)DADDGALQ	0.60803	0.59386	0.265379	0.210296	0.436453	0.351148	0.646496	0.55322	0.173524	0.182632	0.2684	0.33457	440830000	91532000	101420000	247870000	114780000	12669000	78017000	24096000	326050000	78863000	23408000	223770000
A0A087X165;Q9C0H9-5;A0A087WU33;A0A087WVV7;Q9C0H9-2;Q9C0H9	352;318;378;106;190;190	A0A087X165	SRC kinase signaling inhibitor 1	SRCIN1	0.424536	2.44241	1.49734e-06	67.799	66.835	67.799	NA	NA	NA	NA	0.424536	2.44241	1.49734e-06	67.799		S	LASGSPPPGLPSGLPSGLQSGSPSRSRLSYA	RLNNLSPAPHLASGSPPPGLPS(0.007)GLPS(0.425)GLQS(0.242)GS(0.242)PS(0.085)R	NA	NA	NA	NA	NA	NA	NA	NA	NA	NA	NA	NA	0	0	0	0	0	0	0	0	0	0	0	0
A0A087X165;Q9C0H9-5;A0A087WU33;A0A087WVV7;Q9C0H9-2;Q9C0H9	356;322;382;110;194;194	A0A087X165	SRC kinase signaling inhibitor 1	SRCIN1	0.472085	1.28328	1.60711e-07	97.744	93.506	97.744	0.376733	0.813347	1.31537e-05	83.293	0.472085	1.28328	1.60711e-07	97.744		S	SPPPGLPSGLPSGLQSGSPSRSRLSYAGGRP	RLNNLSPAPHLASGSPPPGLPSGLPS(0.064)GLQS(0.472)GS(0.351)PS(0.112)R	NA	NA	NA	NA	NA	NA	NA	NA	NA	NA	NA	NA	0	0	0	0	0	0	0	0	0	0	0	0
A0A087X176;Q6ZRP7	577;579	A0A087X176	Sulfhydryl oxidase 2	QSOX2	0.433056	1.42648	0.00290683	73.805	58.259	73.805	0.433056	1.42648	0.00290683	73.805	NA	NA	NA	NA		S	RDNLLDTYSADQGDSSEGGTLARGEEEEKRL	DNLLDTYSADQGDS(0.312)S(0.433)EGGT(0.255)LAR	NA	NA	NA	NA	NA	NA	NA	NA	NA	NA	NA	NA	0	0	0	0	0	0	0	0	0	0	0	0
E9PR71;Q9P2Y5-2;Q9P2Y5	445;174;546	E9PR71	UV radiation resistance-associated gene protein	UVRAG	0.758922	5.43962	0.0251384	55.406	46.009	55.406	0.758922	5.43962	0.0251384	55.406	NA	NA	NA	NA	4	S	VTTVPSMGETERKITSLSSSLDTSLDFSKEN	KIT(0.227)S(0.759)LS(0.273)S(0.849)S(0.746)LDT(0.237)S(0.905)LDFS(0.004)K	0.77333	0.76113	0.258585	0.2119	0.33437	0.278311	NA	NA	NA	NA	NA	NA	15542000	1844600	6307100	7390400	15542000	1844600	6307100	7390400	0	0	0	0
A0A087X1N2;Q03701;C9J9W7	154;154;105	A0A087X1N2	CCAAT/enhancer-binding protein zeta	CEBPZ	0.623103	5.2236	0.0192696	60.561	46.696	60.561	NA	NA	NA	NA	0.623103	5.2236	0.0192696	60.561	1	S	VKNKNRPEPHSDENGSTTPKVKKDKQNIFEF	NRPEPHS(0.003)DENGS(0.623)T(0.187)T(0.187)PK	NA	NA	NA	NA	NA	NA	1.29744	1.07706	0.672495	0.680411	0.51833	0.66084	7778400	3142000	1443200	3193300	0	0	0	0	7778400	3142000	1443200	3193300
E9PR71;Q9P2Y5-2;Q9P2Y5	448;177;549	E9PR71	UV radiation resistance-associated gene protein	UVRAG	0.849157	8.07538	0.0251384	55.406	46.009	55.406	0.849157	8.07538	0.0251384	55.406	NA	NA	NA	NA	4	S	VPSMGETERKITSLSSSLDTSLDFSKENKKK	KIT(0.227)S(0.759)LS(0.273)S(0.849)S(0.746)LDT(0.237)S(0.905)LDFS(0.004)K	0.77333	0.76113	0.258585	0.2119	0.33437	0.278311	NA	NA	NA	NA	NA	NA	15542000	1844600	6307100	7390400	15542000	1844600	6307100	7390400	0	0	0	0
E9PR71;Q9P2Y5-2;Q9P2Y5	453;182;554	E9PR71	UV radiation resistance-associated gene protein	UVRAG	0.9051	9.42378	0.0251384	55.406	46.009	55.406	0.9051	9.42378	0.0251384	55.406	NA	NA	NA	NA	4	S	ETERKITSLSSSLDTSLDFSKENKKKGEDLV	KIT(0.227)S(0.759)LS(0.273)S(0.849)S(0.746)LDT(0.237)S(0.905)LDFS(0.004)K	0.77333	0.76113	0.258585	0.2119	0.33437	0.278311	NA	NA	NA	NA	NA	NA	15542000	1844600	6307100	7390400	15542000	1844600	6307100	7390400	0	0	0	0
E9PQ49;E9PI39;E9PK01;A0A087X1X7;E9PRY8;P29692;P29692-2;E9PPR1;E9PL12;E9PMW7;E9PIZ1;H0YCK7	64;64;64;430;480;64;430;64;64;64;80;144	E9PQ49	Elongation factor 1-delta	EEF1D	0.591228	1.64266	4.96468e-06	118.97	94.764	118.97	NA	NA	NA	NA	0.591228	1.64266	4.96468e-06	118.97	1	S	DIARARENIQKSLAGSSGPGASSGTSGDHGE	SLAGS(0.591)S(0.405)GPGAS(0.003)S(0.001)GTSGDHGELVVR	NA	NA	NA	NA	NA	NA	1.55972	1.3333	0.928591	0.970968	0.59535	0.74052	92090000	31551000	19114000	41425000	0	0	0	0	92090000	31551000	19114000	41425000
E9PQ49;E9PI39;E9PK01;A0A087X1X7;E9PRY8;P29692;P29692-2;E9PQZ1;P29692-4;E9PPR1;E9PL12;E9PK06;E9PL71;P29692-3	119;119;119;485;535;119;485;76;100;119;119;100;95;95	E9PQ49;E9PL71	Elongation factor 1-delta	EEF1D	0.499576	0	1.45055e-14	147.21	140.59	138.72	0.499576	0	6.19676e-14	138.72	0.499367	0	1.45055e-14	147.21		S	AISKLEARLNVLEKSSPGHRATAPQTQHVSP	S(0.5)S(0.5)PGHRAT(0.001)APQTQHVS(1)PMR	NA	NA	NA	NA	NA	NA	NA	NA	NA	NA	NA	NA	0	0	0	0	0	0	0	0	0	0	0	0
Q9HAW4-2;Q9HAW4;E7ESG2;Q9HAW4-3	890;954;901;954	Q9HAW4-2	Claspin	CLSPN	0.991632	20.7372	3.24086e-31	250.42	226.79	250.42	0.781793	5.5499	1.7571e-15	198.61	0.991632	20.7372	3.24086e-31	250.42	1	S	ELLNLCSGKFTSQDASTPASSELNKQEKESS	FTSQDAS(0.992)T(0.008)PASSELNK	0.26699	0.26378	0.25337	0.212911	0.948947	0.782656	0.520644	0.457101	0.235549	0.245809	0.45242	0.54717	133390000	35941000	39514000	57939000	41102000	6597800	26190000	8314600	92291000	29343000	13324000	49625000
A0A0D9SEP1;A0A087X1Z7;P25445-6;P25445	209;209;188;209	A0A0D9SEP1	Tumor necrosis factor receptor superfamily member 6	FAS	0.499917	3.00886	1.63256e-06	113.91	106.03	96.287	0.397529	1.20466	1.63256e-06	80.117	0.499917	3.00886	2.59865e-06	113.91	1	S	EVQKTCRKHRKENQGSHESPTLNPETVAINL	ENQGS(0.5)HES(0.25)PT(0.25)LNPETVAINLSDVDLSK	NA	NA	NA	NA	NA	NA	1.15762	1.03601	0.910332	0.941531	0.7864	0.92729	51983000	27071000	12228000	12684000	0	0	0	0	51983000	27071000	12228000	12684000
Q9NQC3-2;F8W914	181;153	Q9NQC3-2	Reticulon-4;Reticulon	RTN4	0.803702	6.1296	2.23023e-07	164.46	150.85	164.46	0.712979	3.98533	7.06001e-05	116.35	0.803702	6.1296	2.23023e-07	164.46	1	S	PAAPPSTPAAPKRRGSSGSVVVDLLYWRDIK	RRGS(0.804)S(0.196)GSVVVDLLYWR	0.29179	0.30595	0.292989	0.214316	1.00413	0.696476	2.10305	1.59355	0.470876	0.476009	0.2239	0.30205	18259000	5319100	9437100	3503200	11725000	1639700	8510200	1574800	6534900	3679400	926970	1928500
E7ER32;A0A087X287;W0Z7M9;Q969V6;B0QY83;A0A087WU73	113;114;148;113;113;114	E7ER32	MKL/myocardin-like protein 1	MKL1;mkl1	0.583456	1.70505	1.20162e-31	167.67	167.67	167.67	NA	NA	NA	NA	0.583456	1.70505	1.20162e-31	167.67	1	S	AIIVGQVNYPKVADSSSFDEDSSDALSPEQP	VADS(0.023)S(0.583)S(0.394)FDEDSSDALSPEQPASHESQGSVPSPLEAR	NA	NA	NA	NA	NA	NA	1.46145	1.23038	0.81586	0.835981	0.54382	0.68597	53688000	25000000	15216000	13472000	0	0	0	0	53688000	25000000	15216000	13472000
F5H875;F8VUA2;Q9HD42	14;78;78	F5H875	Charged multivesicular body protein 1a	CHMP1A	0.986195	18.4434	0.0340218	58.427	24.554	58.427	0.986195	18.4434	0.0340218	58.427	NA	NA	NA	NA	2	T	__MASRVDAVASKVQTAVTMKGVTKNMAQVT	VDAVAS(0.035)KVQT(0.986)AVT(0.978)MK	0.034854	0.035482	0.269208	0.214569	7.7238	6.26959	NA	NA	NA	NA	NA	NA	17397000	2348800	14761000	287250	17397000	2348800	14761000	287250	0	0	0	0
E9PNM6;H0YDY3;A0A087X2B2;E9PMH5;Q13490-2;Q13490	113;94;134;113;85;134	E9PNM6	Baculoviral IAP repeat-containing protein 2	BIRC2	0.387014	1.31805	5.26285e-12	111.42	107.65	108.28	0.387014	1.31805	5.26285e-12	111.42	NA	NA	NA	NA		S	ASLGSTSKNTSPMRNSFAHSLSPTLEHSSLF	NT(0.286)S(0.286)PMRNS(0.387)FAHS(0.038)LS(0.003)PTLEHSSLFSGSYSSLSPNPLNSR	NA	NA	NA	NA	NA	NA	NA	NA	NA	NA	NA	NA	0	0	0	0	0	0	0	0	0	0	0	0
E9PNM6;H0YDY3;A0A087X2B2;E9PMH5;Q13490-2;Q13490	108;89;129;108;80;129	E9PNM6	Baculoviral IAP repeat-containing protein 2	BIRC2	0.32508	0	5.26285e-12	111.42	107.65	111.42	0.32508	0	5.26285e-12	111.42	NA	NA	NA	NA		S	QNLVSASLGSTSKNTSPMRNSFAHSLSPTLE	NT(0.325)S(0.325)PMRNS(0.325)FAHS(0.024)LSPTLEHSSLFSGSYSSLSPNPLNSR	NA	NA	NA	NA	NA	NA	NA	NA	NA	NA	NA	NA	0	0	0	0	0	0	0	0	0	0	0	0
A0A087X2D8;O60271-4;O60271-2;O60271-9;O60271	1232;1227;1231;1097;1241	A0A087X2D8;O60271	C-Jun-amino-terminal kinase-interacting protein 4	SPAG9	0.363975	2.97896	0.000151508	101.74	87.524	101.74	NA	NA	NA	NA	0.363975	2.97896	0.000151508	101.74		S	VKFFVAVPGQVISPQSSSSGTDLTGDKAGPS	FFVAVPGQVISPQS(0.364)S(0.183)S(0.183)S(0.183)GT(0.055)DLT(0.031)GDK	NA	NA	NA	NA	NA	NA	NA	NA	NA	NA	NA	NA	0	0	0	0	0	0	0	0	0	0	0	0
A0A087X2D8;O60271-4;O60271-2;O60271-9;O60271	1233;1228;1232;1098;1242	A0A087X2D8;O60271	C-Jun-amino-terminal kinase-interacting protein 4	SPAG9	0.304357	1.42129	0.000230976	97.312	83.382	97.312	NA	NA	NA	NA	0.304357	1.42129	0.000230976	97.312		S	KFFVAVPGQVISPQSSSSGTDLTGDKAGPSA	FFVAVPGQVIS(0.001)PQS(0.126)S(0.304)S(0.219)S(0.219)GT(0.091)DLT(0.038)GDK	NA	NA	NA	NA	NA	NA	NA	NA	NA	NA	NA	NA	0	0	0	0	0	0	0	0	0	0	0	0
A0A087X2D8;O60271-4;O60271-2;O60271-9;O60271	1234;1229;1233;1099;1243	A0A087X2D8;O60271	C-Jun-amino-terminal kinase-interacting protein 4	SPAG9	0.452198	1.53441	6.5164e-06	122.47	113.85	122.47	0.452198	1.53441	6.5164e-06	122.47	NA	NA	NA	NA		S	FFVAVPGQVISPQSSSSGTDLTGDKAGPSAQ	FFVAVPGQVISPQS(0.007)S(0.109)S(0.452)S(0.318)GT(0.077)DLT(0.037)GDK	NA	NA	NA	NA	NA	NA	NA	NA	NA	NA	NA	NA	0	0	0	0	0	0	0	0	0	0	0	0
A0A087X2D8;O60271-4;O60271-2;O60271-5;O60271-9;O60271;O60271-3	696;691;695;691;548;705;705	A0A087X2D8;O60271	C-Jun-amino-terminal kinase-interacting protein 4	SPAG9	0.517608	0.312589	0.000254139	78.272	70.74	78.272	NA	NA	NA	NA	0.517608	0.312589	0.000254139	78.272	1	S	AVGVNLSGGKTRDGGSVVGASVFYKDVAGLD	T(0.482)RDGGS(0.518)VVGAS(0.001)VFYK	NA	NA	NA	NA	NA	NA	1.21115	0.993147	1.44816	1.48335	1.0331	1.3115	37182000	12734000	14037000	10410000	0	0	0	0	37182000	12734000	14037000	10410000
A0A087X2H1;Q9ULT8;H0YJP0;H0YJ72	1573;1569;996;13	A0A087X2H1	E3 ubiquitin-protein ligase HECTD1	HECTD1	0.599518	0.967084	3.84845e-06	119.41	111.39	51.066	NA	NA	NA	NA	0.599518	0.967084	3.84845e-06	119.41	2	S	NIARTNATNNMNLSRSSSDNNTNTLGRNVMS	T(0.009)NAT(0.01)NNMNLS(0.248)RS(0.6)S(0.615)S(0.518)DNNTNTLGR	NA	NA	NA	NA	NA	NA	1.61072	1.25222	1.4419	1.47458	0.89519	1.1549	39671000	17067000	13208000	9396000	0	0	0	0	39671000	17067000	13208000	9396000
A0A087X2H1;Q9ULT8;H0YJP0;H0YJ72	1574;1570;997;14	A0A087X2H1	E3 ubiquitin-protein ligase HECTD1	HECTD1	0.615247	1.44286	3.84845e-06	119.41	111.39	51.066	NA	NA	NA	NA	0.615247	1.44286	3.84845e-06	119.41	2	S	IARTNATNNMNLSRSSSDNNTNTLGRNVMST	T(0.009)NAT(0.01)NNMNLS(0.248)RS(0.6)S(0.615)S(0.518)DNNTNTLGR	NA	NA	NA	NA	NA	NA	1.61072	1.25222	1.4419	1.47458	0.89519	1.1549	39671000	17067000	13208000	9396000	0	0	0	0	39671000	17067000	13208000	9396000
F5H875;F8VUA2;Q9HD42	17;81;81	F5H875	Charged multivesicular body protein 1a	CHMP1A	0.978476	16.5146	0.0340218	58.427	24.554	58.427	0.978476	16.5146	0.0340218	58.427	NA	NA	NA	NA	2	T	ASRVDAVASKVQTAVTMKGVTKNMAQVTKAL	VDAVAS(0.035)KVQT(0.986)AVT(0.978)MK	0.034854	0.035482	0.269208	0.214569	7.7238	6.26959	NA	NA	NA	NA	NA	NA	17397000	2348800	14761000	287250	17397000	2348800	14761000	287250	0	0	0	0
Q9NSI2-2;Q9NSI2	188;203	Q9NSI2-2	Protein FAM207A	FAM207A	0.999907	40.3087	1.05673e-05	113.43	96.96	95.57	0.999803	37.0532	1.05673e-05	113.43	0.999907	40.3087	0.000140941	95.57	1	S	QLLEEERTRFQELLASPAYRASPLVAIGQTL	FQELLAS(1)PAYR	0.95621	0.96272	0.280994	0.219843	0.320123	0.253293	1.16467	0.953016	0.57971	0.588305	0.52034	0.67171	84761000	27600000	26484000	30678000	38005000	6767000	15821000	15417000	46756000	20833000	10663000	15261000
A0A088AWN2;Q8TBZ3-4;Q8TBZ3-5;Q8TBZ3-6;Q8TBZ3;Q8TBZ3-2;Q8TBZ3-7	463;362;371;371;432;432;463	A0A088AWN2	WD repeat-containing protein 20	WDR20	0.68608	2.63779	0.0112201	67.831	50.202	67.831	NA	NA	NA	NA	0.68608	2.63779	0.0112201	67.831	2	S	SVTTPGNSVPPPLPRSNSLPHSAVSNAGSKS	S(0.686)NS(0.314)LPHS(0.028)AVS(0.357)NAGS(0.615)K	NA	NA	NA	NA	NA	NA	1.06858	0.946432	0.831463	0.864678	0.77811	0.92141	34464000	14010000	10584000	9869100	0	0	0	0	34464000	14010000	10584000	9869100
D6REC6;D6R9G1;D6RAD4;P50613	71;71;127;164	D6REC6	Cyclin-dependent kinase 7	CDK7	1	78.914	1.56188e-26	205.65	205.65	120.99	1	77.6721	1.59847e-26	205.43	1	78.914	1.56188e-26	205.65	1;2	S	GVLKLADFGLAKSFGSPNRAYTHQVVTRWYR	SFGS(1)PNR	0.51054	0.51741	0.287035	0.222069	0.566027	0.438596	1.12023	0.890234	0.500551	0.496894	0.47517	0.60909	39517000000	13821000000	14073000000	11624000000	16446000000	6877500000	4301700000	5267200000	23070000000	6943100000	9771100000	6356400000
O95793-2;O95793-3;O95793;Q5JW30	309;315;390;307	O95793-2	Double-stranded RNA-binding protein Staufen homolog 1	STAU1	0.999364	33.3317	3.82966e-06	114.68	103.21	114.68	0.999364	33.3317	3.82966e-06	114.68	NA	NA	NA	NA	1	S	KKPGDGRKVTFFEPGSGDENGTSNKEDEFRM	VTFFEPGS(0.999)GDENGTSNKEDEFR	0.19855	0.1962	0.287613	0.222202	1.44856	1.12955	NA	NA	NA	NA	NA	NA	133310000	22422000	96074000	14819000	133310000	22422000	96074000	14819000	0	0	0	0
Q6ZMV8	200	Q6ZMV8	Putative zinc finger protein 730	ZNF730	0.994928	20.6478	0.0150944	42.068	31.303	42.068	0.994928	20.6478	0.0150944	42.068	NA	NA	NA	NA	2	S	LSHLAQHKKIHTGEKSYKCEEYGKAFNESSN	IHTGEKS(0.995)Y(0.44)KCEEY(0.565)GK	0.36984	0.3831	0.294664	0.222995	0.724795	0.553434	NA	NA	NA	NA	NA	NA	95549000	16267000	60498000	18783000	95549000	16267000	60498000	18783000	0	0	0	0
C9JFE4;A0A096LP07;A0A096LPJ3;A8K070;Q13098-5;Q13098;Q13098-7;J3QQX0	465;480;484;520;481;485;521;73	C9JFE4	COP9 signalosome complex subunit 1	GPS1	0.612519	1.99601	0.00485205	78.674	66.541	78.674	NA	NA	NA	NA	0.612519	1.99601	0.00485205	78.674	1	S	PREGSQGELTPANSQSRMSTNM_________	EGSQGELT(0.001)PANS(0.387)QS(0.613)R	NA	NA	NA	NA	NA	NA	18.1189	14.6385	22.2059	22.1229	1.2256	1.5524	11216000	6582300	4189400	443880	0	0	0	0	11216000	6582300	4189400	443880
A0A0A0MR88;A0A096LPC5;Q9Y4E1-6;Q9Y4E1-4;J3KP36;Q9Y4E1-3;Q9Y4E1-2;Q9Y4E1;Q9Y4E1-5;Q5SRD0;E7ESD2;Q641Q2-2;Q641Q2;F8W7U3;A0A087WYF6	1187;1187;1125;1166;1108;1109;1156;1164;1091;154;1125;1166;1187;1099;1091	A0A0A0MR88;E7ESD2	WASH complex subunit FAM21C;Putative WASH complex subunit FAM21;WASH complex subunit FAM21A	FAM21C;FAM21D;FAM21A	0.353835	0.394946	0.0389909	46.671	38.587	46.671	0.353835	0.394946	0.0389909	46.671	NA	NA	NA	NA		S	FPALGEASSDDDLFQSAKPKPAKKTNPFPLL	SPMFPALGEAS(0.323)S(0.323)DDDLFQS(0.354)AKPKPAK	NA	NA	NA	NA	NA	NA	NA	NA	NA	NA	NA	NA	0	0	0	0	0	0	0	0	0	0	0	0
A0A0A0MR88;A0A096LPC5;Q9Y4E1-6;Q9Y4E1-4;J3KP36;Q9Y4E1-3;Q9Y4E1-2;Q9Y4E1;Q9Y4E1-5;Q5SRD0;E7ESD2;Q641Q2-2;Q641Q2;F8W7U3;A0A087WYF6	1137;1137;1075;1116;1058;1059;1106;1114;1041;104;1075;1116;1137;1049;1041	A0A0A0MR88;E7ESD2	WASH complex subunit FAM21C;Putative WASH complex subunit FAM21;WASH complex subunit FAM21A	FAM21C;FAM21D;FAM21A	0.312815	1.68132	5.20483e-06	104.31	85.313	104.31	0.312815	1.68132	5.20483e-06	104.31	NA	NA	NA	NA		S	HSRGEADLFDSGDIFSTGTGSQSVERTKPKA	S(0.056)LGHS(0.196)RGEADLFDS(0.04)GDIFS(0.313)T(0.212)GT(0.069)GS(0.076)QS(0.037)VER	NA	NA	NA	NA	NA	NA	NA	NA	NA	NA	NA	NA	0	0	0	0	0	0	0	0	0	0	0	0
Q9Y2U5	153	Q9Y2U5	Mitogen-activated protein kinase kinase kinase 2	MAP3K2	0.999999	62.1085	0.000336988	93.106	63.102	93.106	0.999999	62.1085	0.000336988	93.106	0.999996	54.857	0.00143345	80.387	1	S	DLDNTVFGAERKKRLSIIGPTSRDRSSPPPG	RLS(1)IIGPTSR	0.58461	0.58753	0.297345	0.223609	0.521431	0.389196	1.27288	1.0049	1.11907	1.12432	0.91606	1.1912	315150000	110730000	107080000	97330000	173260000	58891000	59969000	54405000	141880000	51843000	47114000	42926000
A0A0A0MR88;A0A096LPC5;Q9Y4E1-6;Q9Y4E1-4;J3KP36;Q9Y4E1-3;Q9Y4E1-2;Q9Y4E1;Q9Y4E1-5;E7ESD2;Q641Q2-2;Q641Q2;F8W7U3;A0A087WYF6	396;396;396;396;340;341;388;396;372;396;396;396;308;372	A0A0A0MR88;E7ESD2	WASH complex subunit FAM21C;WASH complex subunit FAM21A	FAM21C;FAM21A	0.467259	3.79274	0.00375237	56.404	56.404	47.822	0.467259	3.79274	0.0644483	47.822	0.416547	2.35686	0.00375237	56.404		S	APQDRQAGASVKEESSSSKPGKKIPAGAVSV;ASQDRQAGASVKEESSSSKPGKKIPAGAVSV	QAGAS(0.001)VKEES(0.142)S(0.467)S(0.195)S(0.195)KPGK	NA	NA	NA	NA	NA	NA	NA	NA	NA	NA	NA	NA	0	0	0	0	0	0	0	0	0	0	0	0
A0A0A0MR88;A0A096LPC5;Q9Y4E1-6;Q9Y4E1-4;J3KP36;Q9Y4E1-3;Q9Y4E1-2;Q9Y4E1;Q9Y4E1-5;Q5SRD0	1054;1054;992;1033;975;976;1023;1031;958;21	A0A0A0MR88	WASH complex subunit FAM21C;Putative WASH complex subunit FAM21	FAM21C;FAM21D	0.707621	3.84268	0.0306803	59.561	46.389	59.561	NA	NA	NA	NA	0.707621	3.84268	0.0306803	59.561	1	S	RPQTRAARRLAAQESSEAEDMSVPRGPIAQW	RLAAQES(0.292)S(0.708)EAEDMSVPR	NA	NA	NA	NA	NA	NA	0.753977	0.607718	0.673627	0.666667	0.89345	1.1635	52733000	16061000	15810000	20863000	0	0	0	0	52733000	16061000	15810000	20863000
A0A0A0MQR8;P27448-6;H0YIY6;P27448-7;A0A0A0MST9;A0A0A0MSZ1;P27448-8;P27448-3;P27448-2;A0A0A0MT23;J3KNR0;P27448-4;P27448;A2SY06	529;529;297;552;466;568;466;545;568;545;568;545;545;132	A0A0A0MQR8;A0A0A0MST9	MAP/microtubule affinity-regulating kinase 3	MARK3	0.304921	0	1.11468e-05	79.917	74.389	79.917	0.304921	0	1.11468e-05	79.917	NA	NA	NA	NA		S	TIPDQRTPVASTHSISSAATPDRIRFPRGTA	T(0.002)PVAS(0.968)T(0.03)HS(0.085)IS(0.305)S(0.305)AAT(0.305)PDRIRFPR	NA	NA	NA	NA	NA	NA	NA	NA	NA	NA	NA	NA	0	0	0	0	0	0	0	0	0	0	0	0
A0A0A0MQR8;P27448-6;H0YIY6;P27448-7;A0A0A0MST9;A0A0A0MSZ1;P27448-8;P27448-3;P27448-2;A0A0A0MT23;J3KNR0;P27448-4;P27448;A2SY06	530;530;298;553;467;569;467;546;569;546;569;546;546;133	A0A0A0MQR8;A0A0A0MST9	MAP/microtubule affinity-regulating kinase 3	MARK3	0.304921	0	1.11468e-05	79.917	74.389	79.917	0.304921	0	1.11468e-05	79.917	NA	NA	NA	NA		S	IPDQRTPVASTHSISSAATPDRIRFPRGTAS	T(0.002)PVAS(0.968)T(0.03)HS(0.085)IS(0.305)S(0.305)AAT(0.305)PDRIRFPR	NA	NA	NA	NA	NA	NA	NA	NA	NA	NA	NA	NA	0	0	0	0	0	0	0	0	0	0	0	0
A0AVK6;E9PMT9	71;71	A0AVK6	Transcription factor E2F8	E2F8	1	63.8975	3.89795e-07	145.43	64.738	144.8	0.999995	53.0457	7.31069e-07	135.14	1	63.8975	3.89795e-07	145.43	1	S	PWTPTANLKMLISAVSPEIRNRDQKRGLFDN	MLISAVS(1)PEIR	0.24775	0.24706	0.288517	0.225688	1.00324	0.790326	0.363055	0.304729	0.205842	0.210704	0.5287	0.69362	374910000	89202000	118290000	167420000	145380000	32856000	88754000	23770000	229530000	56346000	29538000	143650000
H9KVD1;Q96QD9-4;Q96QD9	23;23;23	H9KVD1	UAP56-interacting factor	FYTTD1	1	117.58	1.17191e-33	246.31	212.94	164.91	1	180.878	1.17191e-33	246.31	1	117.58	1.63616e-19	164.91	1	S	LVGATATSSPPPKARSNENLDKIDMSLDDII	ARS(1)NENLDKIDMSLDDIIK	0.22596	0.23233	0.296868	0.227237	1.31378	1.00134	0.614742	0.477464	0.184843	0.183938	0.28965	0.38035	132100000	44869000	39120000	48109000	44870000	8344500	28976000	7548800	87229000	36525000	10144000	40560000
D6R9S4;Q09GN1;Q71F23-3;Q71F23	112;141;141;141	D6R9S4	Centromere protein U	CENPU;MLF1IP	1	77.2099	5.78764e-31	209.18	204.76	209.18	0.999998	57.8371	8.26451e-11	135.57	1	77.2099	5.78764e-31	209.18	1;3	S	KKPGRKLRPISDDSESIEESDTRRKVKSAEK	LRPIS(1)DDS(1)ES(1)IEESDTR	0.40525	0.40887	0.307702	0.227511	0.759301	0.56319	1.38496	1.12971	1.16813	1.17134	0.80816	1.0469	486370000	139270000	192090000	155020000	380740000	96384000	155420000	128940000	105630000	42883000	36668000	26080000
Q9BRD0;Q9BRD0-2	127;127	Q9BRD0	BUD13 homolog	BUD13	0.867866	8.09938	1.61076e-10	164.59	154.79	78.078	0.843272	7.30823	1.04493e-08	160.67	0.867866	8.09938	1.61076e-10	164.59	1;2	S	DLPSNRHFRHDTPDSSPRRVRHGTPDPSPRK	HFRHDT(0.985)PDS(0.147)S(0.868)PR	0.20151	0.20529	0.305139	0.227666	1.51428	1.1368	1.34756	1.10491	1.1463	1.16106	0.78436	0.99294	719650000	171830000	416800000	131020000	584380000	120510000	375410000	88463000	135270000	51320000	41391000	42557000
F5H0Q6;A0A0A0MQS2;Q8N2M8;Q8N2M8-4;K7EP11	623;642;642;580;99	F5H0Q6	CLK4-associating serine/arginine rich protein	CLASRP	0.673692	2.87611	0.0119554	54.418	54.418	54.418	NA	NA	NA	NA	0.673692	2.87611	0.0119554	54.418	3	S	RERREKEREEWERQYSRQSRSPSPRYSREYS	QY(0.004)S(0.674)RQS(0.961)RS(0.369)PS(0.992)PR	NA	NA	NA	NA	NA	NA	1.52565	1.12434	1.17171	1.1329	0.8275	1.1157	92429000	33116000	33210000	26104000	0	0	0	0	92429000	33116000	33210000	26104000
E9PDV9;B3KU01;H0Y8V9;A0A0A0MQU6;Q9H2E6;Q9H2E6-2	139;187;275;777;760;777	E9PDV9	Semaphorin-6A	SEMA6A	0.605173	2.60745	0.0075151	69.492	60.018	69.492	NA	NA	NA	NA	0.605173	2.60745	0.0075151	69.492	2	S	ADQHHLDLTALPTPESTPTLQQKRKPSRGSR	ADQHHLDLTALPT(0.991)PES(0.605)T(0.336)PT(0.068)LQQK	NA	NA	NA	NA	NA	NA	1.39962	1.23271	0.894134	0.913743	0.63881	0.75183	38550000	15357000	11914000	11278000	0	0	0	0	38550000	15357000	11914000	11278000
Q03188;H0Y8J2	538;445	Q03188	Centromere protein C	CENPC	0.999999	61.9517	0.000210345	114.06	83.197	114.06	0.999999	61.9517	0.000210345	114.06	0.999932	43.1095	0.00152363	89.358	1	S	ISRRPSDWWVVKSEESPVYSNSSVRNELPMH	SEES(1)PVYSNSSVR	0.71932	0.69636	0.29641	0.231567	0.412065	0.322904	1.35979	1.10361	0.82203	0.870701	0.60452	0.80432	224400000	68409000	89380000	66608000	101090000	10332000	60419000	30334000	123310000	58076000	28961000	36273000
Q9UDY2-3;Q9UDY2;Q9UDY2-7;Q9UDY2-6;Q9UDY2-4;Q9UDY2-2;Q9UDY2-5	408;431;462;435;408;431;431	Q9UDY2-3	Tight junction protein ZO-2	TJP2	0.984303	17.9667	6.7422e-29	228.24	204.77	173.36	0.984303	17.9667	1.04683e-25	196.92	0.980305	16.9697	6.7422e-29	228.24	1;2;3	S	PEERRHQYSDYDYHSSSEKLKERPSSREDTP	RHQYS(1)DYDYHS(0.998)S(0.984)S(0.017)EK	0.3126	0.31487	0.287886	0.231664	0.92098	0.717206	1.27197	1.05154	1.14416	1.14751	0.88253	1.1456	1601000000	496960000	575710000	528320000	952780000	294410000	345860000	312500000	648220000	202550000	229850000	215820000
A0A075B7F8;A8CG34;A0A087WY75;A8CG34-2;Q96HA1;Q96HA1-2;Q96HA1-3;A8MY32;C9JER0;C9J370;A0A0J9YWR1;Q6PJE2-5;Q6PJE2	260;260;18;18;283;18;18;18;18;18;18;18;18	A0A075B7F8;Q96HA1	Nuclear envelope pore membrane protein POM 121C;Nuclear envelope pore membrane protein POM 121;POM121 and ZP3 fusion protein	POM121C;POM121;POMZP3	1	72.8912	7.28414e-05	107.09	107.09	72.891	1	67.9969	7.28414e-05	107.09	1	72.8912	0.00263202	94.747	1	S	CSPVTVRIAPPDRRFSRSAIPEQIISSTLSS	IAPPDRRFS(1)R	0.526	0.53718	0.335999	0.238129	0.771664	0.533533	2.41943	1.78301	0.464576	0.453289	0.18548	0.2512	125380000	48294000	41009000	36081000	53428000	8679700	31031000	13717000	71956000	39615000	9978100	22363000
O75113;I3L3R7	150;64	O75113	NEDD4-binding protein 1	N4BP1	0.990596	20.404	0.000114052	109.87	67.63	109.87	0.940948	13.2658	0.000518095	96.143	0.990596	20.404	0.000114052	109.87	1	S	QQFVKLFENKENLPSSQKESEVKREFKQFVE	ENLPS(0.009)S(0.991)QKESEVKR	0.64276	0.66243	0.319183	0.243849	0.496598	0.375389	NA	NA	NA	NA	NA	NA	129390000	19487000	77594000	32310000	129390000	19487000	77594000	32310000	0	0	0	0
A0A0A0MQW8;Q8N6U8-3;Q8N6U8-5;Q8N6U8-4;Q8N6U8;Q8N6U8-6	446;297;315;351;429;449	A0A0A0MQW8	G-protein coupled receptor 161	GPR161	0.447217	0	0.00408845	76.049	58.697	76.049	0.447217	0	0.00408845	76.049	NA	NA	NA	NA		S	DDNPPSHCTCPPKRRSSVTFEDEVEQIKEAA	RRS(0.447)S(0.447)VT(0.106)FEDEVEQIK	NA	NA	NA	NA	NA	NA	NA	NA	NA	NA	NA	NA	0	0	0	0	0	0	0	0	0	0	0	0
A0A0A0MQW8;Q8N6U8-3;Q8N6U8-5;Q8N6U8-4;Q8N6U8;Q8N6U8-6	447;298;316;352;430;450	A0A0A0MQW8	G-protein coupled receptor 161	GPR161	0.447217	0	0.00408845	76.049	58.697	76.049	0.447217	0	0.00408845	76.049	NA	NA	NA	NA		S	DNPPSHCTCPPKRRSSVTFEDEVEQIKEAAK	RRS(0.447)S(0.447)VT(0.106)FEDEVEQIK	NA	NA	NA	NA	NA	NA	NA	NA	NA	NA	NA	NA	0	0	0	0	0	0	0	0	0	0	0	0
A0A0A0MR03;Q9Y5B0	786;905	A0A0A0MR03	RNA polymerase II subunit A C-terminal domain phosphatase	CTDP1	0.604998	1.85284	0.0524157	40.727	23.254	40.727	NA	NA	NA	NA	0.604998	1.85284	0.0524157	40.727	1	S	KPGTRRERTLGAPASSERSAAGGRGPRGHKR	TLGAPAS(0.395)S(0.605)ER	NA	NA	NA	NA	NA	NA	0.871992	0.730941	0.592698	0.617322	0.63146	0.8102	12728000	6681900	2308900	3737000	0	0	0	0	12728000	6681900	2308900	3737000
A0A0A0MR03;Q9Y5B0;A0A0J9YWJ4;K7EJD2;A0A0J9YWB6;Q9Y5B0-4	339;458;390;390;458;458	A0A0A0MR03	RNA polymerase II subunit A C-terminal domain phosphatase	CTDP1	0.640187	4.34293	2.00061e-09	112.95	107.36	112.95	NA	NA	NA	NA	0.640187	4.34293	2.00061e-09	112.95	2	S	QGATGTDLDFDLSSDSESSSESEGTKSSSSA	VAPGQRPAQGATGTDLDFDLS(0.125)S(0.293)DS(0.64)ES(0.699)S(0.195)S(0.044)ES(0.003)EGT(0.001)K	NA	NA	NA	NA	NA	NA	1.08935	0.872448	0.810636	0.817461	0.74414	0.94659	101760000	48601000	25433000	27727000	0	0	0	0	101760000	48601000	25433000	27727000
C9JW01;A0A0A0MR59;Q8TB72-2;Q8TB72-4;Q8TB72-3;Q8TB72	101;45;101;45;101;101	C9JW01	Pumilio homolog 2	PUM2	0.422196	0	2.49744e-53	219.22	212.36	219.22	NA	NA	NA	NA	0.422196	0	2.49744e-53	219.22		S	ESGGLGVSMVEYVLSSSPADKLDSRFRKGNF	SESGGLGVSMVEYVLS(0.14)S(0.422)S(0.422)PADKLDS(0.015)R	NA	NA	NA	NA	NA	NA	NA	NA	NA	NA	NA	NA	0	0	0	0	0	0	0	0	0	0	0	0
A0A0A0MR66;P98175-2;P98175;P98175-4;P98175-3	581;515;516;438;439	A0A0A0MR66	RNA-binding protein 10	RBM10	0.387788	0	8.39794e-06	79.824	72.916	79.824	0.387788	0	8.39794e-06	79.824	NA	NA	NA	NA		S	PGAAPGIYQQSAEASSSQGTAANSQSYTIMS	AQPGAAPGIYQQS(0.001)AEAS(0.158)S(0.388)S(0.388)QGT(0.065)AANS(0.001)QSYTIMSPAVLK	NA	NA	NA	NA	NA	NA	NA	NA	NA	NA	NA	NA	0	0	0	0	0	0	0	0	0	0	0	0
A0A0A0MR66;P98175-2;P98175;P98175-4;P98175-3	582;516;517;439;440	A0A0A0MR66	RNA-binding protein 10	RBM10	0.387788	0	8.39794e-06	79.824	72.916	79.824	0.387788	0	8.39794e-06	79.824	NA	NA	NA	NA		S	GAAPGIYQQSAEASSSQGTAANSQSYTIMSP	AQPGAAPGIYQQS(0.001)AEAS(0.158)S(0.388)S(0.388)QGT(0.065)AANS(0.001)QSYTIMSPAVLK	NA	NA	NA	NA	NA	NA	NA	NA	NA	NA	NA	NA	0	0	0	0	0	0	0	0	0	0	0	0
Q9UIG0-2;Q9UIG0	349;349	Q9UIG0-2	Tyrosine-protein kinase BAZ1B	BAZ1B	0.999985	48.1457	0.00136888	110.39	21.892	108.31	0.999985	48.1457	0.00144924	108.31	0.999981	47.108	0.00136888	110.39	1	S	PKLWCHVHLKKSLSGSPLKVKNSKNSKSPEE	SLSGS(1)PLK	0.51661	0.51004	0.299581	0.247237	0.653211	0.544247	0.682454	0.602373	0.51701	0.541888	0.75086	0.92467	878660000	217390000	330070000	331200000	405230000	71708000	216280000	117230000	473430000	145680000	113790000	213960000
J3KP30;Q5QJE6	232;232	J3KP30	Deoxynucleotidyltransferase terminal-interacting protein 2	DNTTIP2	1	89.7913	1.07574e-22	165.48	157.45	121.1	1	74.5688	1.07574e-22	165.48	1	89.7913	2.04351e-11	142.43	1;3	T	KDSKIVPGNEKQIVGTPVNSEDSDTRQTSHL	QIVGT(1)PVNS(0.996)EDS(0.883)DT(0.079)RQT(0.028)S(0.015)HLQAR	0.31978	0.31106	0.325595	0.249401	0.993739	0.767813	0.555031	0.453576	5.69606	6.24454	10.263	13.566	836080000	138550000	530330000	167200000	309460000	51946000	192980000	64535000	526620000	86609000	337350000	102670000
M0R3F1;A0A0A0MRA5;B7Z4B8;Q9BUJ2-3;Q9BUJ2-4;Q9BUJ2-2;Q9BUJ2;Q9BUJ2-5	565;616;627;602;616;716;716;240	M0R3F1	Heterogeneous nuclear ribonucleoprotein U-like protein 1	HNRNPUL1	0.44731	0	2.75409e-06	82.625	79.648	82.625	0.44731	0	2.75409e-06	82.625	0.380688	0.761673	0.000554954	47.834		S	PPPPQPPPQQPPPPPSYSPARNPPGASTYNK	APQQQPPPQQPPPPQPPPQQPPPPPS(0.447)Y(0.036)S(0.447)PARNPPGAS(0.031)T(0.031)Y(0.008)NK	NA	NA	NA	NA	NA	NA	NA	NA	NA	NA	NA	NA	0	0	0	0	0	0	0	0	0	0	0	0
M0R3F1;A0A0A0MRA5;B7Z4B8;Q9BUJ2-3;Q9BUJ2-4;Q9BUJ2-2;Q9BUJ2;Q9BUJ2-5	567;618;629;604;618;718;718;242	M0R3F1	Heterogeneous nuclear ribonucleoprotein U-like protein 1	HNRNPUL1	0.508188	4.45861	3.33803e-09	84.775	84.775	84.775	0.44731	0	2.75409e-06	82.625	0.508188	4.45861	3.33803e-09	84.775	1	S	PPQPPPQQPPPPPSYSPARNPPGASTYNKNS	APQQQPPPQQPPPPQPPPQQPPPPPS(0.182)Y(0.002)S(0.508)PARNPPGAS(0.153)T(0.153)Y(0.001)NK	NA	NA	NA	NA	NA	NA	0.812216	0.650915	0.31499	0.317662	0.42083	0.53066	105480000	31726000	16199000	57558000	0	0	0	0	105480000	31726000	16199000	57558000
O14974-5;O14974-4;O14974-3;O14974-2;O14974;F8VZN8;H0YIS4;H0YHI8	358;445;445;445;445;445;140;49	O14974-5	Protein phosphatase 1 regulatory subunit 12A	PPP1R12A	0.99982	37.4425	8.59363e-11	146.69	139.63	146.69	0.999699	35.2096	5.28658e-10	130.62	0.99982	37.4425	8.59363e-11	146.69	1	S	DESPATWRLGLRKTGSYGALAEITASKEGQK	TGS(1)YGALAEITASK	0.40455	0.40862	0.300634	0.250633	0.74677	0.616941	1.73686	1.52676	0.744158	0.770001	0.41652	0.50615	297190000	92554000	125070000	79561000	156940000	24643000	95341000	36960000	140240000	67912000	29731000	42601000
A0A0A0MRA8;Q9Y2J2-2;Q9Y2J2-4;Q9Y2J2-3;J3QKY2;J3KRD1;J3QKK4;J3QR33;J3QS55;Q9Y2J2	92;92;92;92;92;92;92;92;92;92	A0A0A0MRA8;Q9Y2J2	Band 4.1-like protein 3;Band 4.1-like protein 3, N-terminally processed	EPB41L3	0.722248	5.90452	5.37888e-71	325.17	301.42	226.04	0.364608	0.148018	5.37888e-71	325.17	0.722248	5.90452	2.08039e-44	226.04	3	S	LEYQQLEDDKLSQKSSSSKLSRSPLKIVKKP	QLEYQQLEDDKLS(0.98)QKS(0.964)S(0.722)S(0.219)S(0.114)K	NA	NA	NA	NA	NA	NA	1.22924	0.954198	1.13647	1.0912	0.83181	1.0368	676570000	234420000	239220000	202930000	0	0	0	0	676570000	234420000	239220000	202930000
Q7Z628-2;Q7Z628	52;106	Q7Z628-2	Neuroepithelial cell-transforming gene 1 protein	NET1	1	104.561	0.000108473	139	108.44	139	1	104.561	0.000108473	139	NA	NA	NA	NA	1	S	RVRPLARVTSLANLISPVRNGAVRRFGQTIQ	VTSLANLIS(1)PVR	0.64209	0.66747	0.325129	0.252353	0.50638	0.393329	NA	NA	NA	NA	NA	NA	4192100	872080	2009600	1310400	4192100	872080	2009600	1310400	0	0	0	0
Q96PK6	618	Q96PK6	RNA-binding protein 14	RBM14	0.996056	24.0252	0.00018229	85.469	77.555	85.469	0.961989	14.2459	0.0517419	57.794	0.996056	24.0252	0.00018229	85.469	1	S	GSDRRLAELSDYRRLSESQLSFRRSPTKSSL	RLS(0.996)ES(0.004)QLSFRR	0.59283	0.60465	0.338341	0.255683	0.570711	0.438539	2.81025	2.17141	1.02411	0.9996	0.33319	0.43655	145470000	74145000	41909000	29414000	32603000	6083600	18020000	8499300	112870000	68061000	23889000	20915000
E7ER32;A0A087X287;W0Z7M9;Q969V6;B0QY83;A0A087WU73	454;455;489;454;404;405	E7ER32	MKL/myocardin-like protein 1	MKL1;mkl1	0.998549	28.0437	1.07778e-22	237.77	222.14	180.19	0.998549	28.0437	1.82118e-21	219.69	0.995598	23.6013	1.07778e-22	237.77	2;3	S	SGVVKFGSTGSTPPVSPTPSERSLLSTGDEN	FGSTGS(0.044)T(0.956)PPVS(0.999)PT(0.083)PS(0.919)ER	0.80027	0.74984	0.331071	0.257301	0.413702	0.318532	0.763242	0.622316	0.804699	0.83956	1.0543	1.3567	2673500000	570370000	1106800000	996310000	2000400000	357940000	891870000	750630000	673040000	212430000	214940000	245680000
Q9ULH0-2;Q9ULH0-4;Q9ULH0;Q9ULH0-5	1266;1346;1365;137	Q9ULH0-2	Kinase D-interacting substrate of 220 kDa	KIDINS220	0.999972	46.3456	6.18731e-13	167.52	159.88	167.52	0.99954	32.4583	1.4572e-11	119.51	0.999972	46.3456	6.18731e-13	167.52	2;3;4	S	WQSQTRRTPSLSSLNSQDSSIEISKLTDKVQ	RTPS(0.998)LS(0.015)S(0.987)LNS(1)QDSSIEISKLTDK	0.38041	0.38307	0.338169	0.257719	0.888968	0.65703	0.50746	0.404433	1.15632	1.17218	2.2787	3.0336	403670000	119040000	164590000	120050000	172220000	55151000	65325000	51739000	231460000	63884000	99265000	68309000
Q9H814	356	Q9H814	Phosphorylated adapter RNA export protein	PHAX	0.986956	22.7568	2.74457e-33	202.35	193.55	202.35	0.849903	8.3832	0.0225948	58.246	0.986956	22.7568	2.74457e-33	202.35	1;2	S	LNFQEDDDTSRETFASDTNEALASLDESQEG	SLNFQEDDDT(0.003)S(0.003)RET(0.005)FAS(0.987)DT(0.003)NEALASLDESQEGHAEAK	0.58499	0.57959	0.342513	0.261684	0.58548	0.455664	1.24259	1.01492	0.670062	0.681338	0.50535	0.64549	184050000	68950000	56961000	58142000	42090000	6665200	26283000	9141800	141960000	62284000	30678000	49000000
P78347-2;P78347-4;P78347-3;P78347;P78347-5;C9J6M0	16;16;16;16;16;16	P78347-2	General transcription factor II-I	GTF2I	0.814958	6.64055	6.0249e-45	257.66	237.55	234.3	0.814958	6.64055	6.0249e-45	234.3	0.795775	6.15626	2.13875e-34	257.66	1	S	MAQVAMSTLPVEDEESSESRMVVTFLMSALE	AQVAMSTLPVEDEES(0.815)S(0.177)ES(0.008)R	0.54743	0.5146	0.334851	0.261725	0.628417	0.491111	0.637796	0.520021	0.240964	0.25234	0.37874	0.48883	949000000	257270000	250950000	440780000	349640000	71056000	177920000	100660000	599360000	186220000	73024000	340120000
O15042-2;O15042;E7ET15;O15042-3	973;974;973;565	O15042-2	U2 snRNP-associated SURP motif-containing protein	U2SURP	0.999928	41.3148	7.94206e-05	93.427	93.427	93.427	0.999928	41.3148	7.94206e-05	93.427	0.973744	12.8281	0.0134484	51.089	2	S	RSHKESSRSRSSHKDSPRDVSKKAKRSPSGS	S(0.367)S(0.633)HKDS(1)PRDVSK	0.22861	0.23029	0.344792	0.261883	1.51467	1.12651	1.03211	0.817127	1.72087	1.75174	1.8088	2.4302	25748000	6843200	12806000	6098900	11485000	3025600	6339700	2120100	14262000	3817700	6465800	3978800
Q5UIP0;Q5UIP0-2	1542;1542	Q5UIP0	Telomere-associated protein RIF1	RIF1	1	75.4623	1.69156e-35	215.47	199.66	210.93	1	80.8154	2.97387e-20	215.47	1	75.4623	1.69156e-35	210.93	1;2	S	EKLVRGRTRYQTRRASQGLLSSIENSESDSS	RAS(1)QGLLSSIENSESDSSEAK	0.39221	0.3922	0.348614	0.264781	0.719114	0.581193	2.08303	1.71447	0.695604	0.727431	0.29208	0.37264	531480000	203960000	193590000	133940000	229950000	33736000	147860000	48352000	301540000	170220000	45726000	85588000
J3KQ96;E7ETY2;Q13428-6;Q13428-7;Q13428;Q13428-3;Q13428-4;Q13428-2;Q13428-8	967;1004;967;967;967;967;1003;890;890	J3KQ96;Q13428	Treacle protein	TCOF1	1	90.7861	5.01153e-72	255.44	252.4	255.44	1	90.0633	3.40291e-47	199.68	1	90.7861	5.01153e-72	255.44	1;2	S	AQVIKPPLIFVDPNRSPAGPAATPAQAQAAS	PPLIFVDPNRS(1)PAGPAATPAQAQAASTPRK	0.65768	0.67075	0.36483	0.265435	0.556731	0.399952	1.74255	1.31211	0.498952	0.495688	0.3111	0.4238	1317800000	443870000	430910000	443040000	619460000	96312000	323410000	199740000	698360000	347560000	107500000	243300000
O95503;B0QXZ6	246;228	O95503	Chromobox protein homolog 6	CBX6	1	96.841	4.77106e-11	125.42	123.65	120.13	1	107.405	4.77106e-11	125.42	1	96.841	1.3873e-10	120.13	1	S	AFALYKPPPAPLVAPSPGKAEASAPGPGLLL	FGAFALYKPPPAPLVAPS(1)PGK	0.2869	0.29153	0.315776	0.265611	0.987362	0.788768	0.517706	0.440665	0.258913	0.271968	0.49382	0.61318	68360000	17817000	20488000	30055000	27039000	5774700	15521000	5743200	41321000	12043000	4966500	24312000
A0A0A0MRM9;Q14978;Q14978-3;Q14978-2	702;693;694;703	A0A0A0MRM9	Nucleolar and coiled-body phosphoprotein 1	NOLC1	0.592923	1.63378	0.044601	58.835	36.25	58.835	NA	NA	NA	NA	0.592923	1.63378	0.044601	58.835	1	S	KRGSYRGGSISVQVNSIKFDSE_________	GGSISVQVNS(0.593)IKFDS(0.407)E	NA	NA	NA	NA	NA	NA	NA	NA	NA	NA	NA	NA	0	0	0	0	0	0	0	0	0	0	0	0
O15234;J3KSY7;K7EQ38	125;12;55	O15234	Protein CASC3	CASC3	0.968694	15.2662	4.1562e-81	333.63	302.22	307.25	0.943752	12.5016	4.1562e-81	333.63	0.968694	15.2662	5.66303e-68	323.87	1	S	NSKVELKSEANDAVNSSTKEEKGEEKPDTKS	SEANDAVNS(0.969)S(0.029)T(0.002)KEEK	0.35669	0.35157	0.3255	0.265972	0.912575	0.730194	0.473261	0.393453	0.356824	0.359764	0.80433	1.0038	229250000	55359000	78054000	95836000	72674000	10917000	50783000	10974000	156570000	44442000	27271000	84862000
J3KPG5;F8VU39;Q9UIF9-2;Q9UIF9-3;Q9UIF9;A0A0C4DGI9	1154;1182;1157;1184;1184;120	J3KPG5	Bromodomain adjacent to zinc finger domain protein 2A	BAZ2A	0.945991	12.4377	5.47665e-30	225.29	225.29	225.29	0.945991	12.4377	5.47665e-30	225.29	0.915207	10.334	6.58558e-30	223.07	1	S	FSMKMELAGSNTTASSPARARGRPRKTKPGS	MELAGSNTTAS(0.054)S(0.946)PAR	0.44209	0.43879	0.332557	0.266539	0.691372	0.550479	0.658892	0.548607	0.365925	0.372731	0.58779	0.75499	241390000	53993000	96311000	91088000	111050000	18599000	64145000	28302000	130350000	35394000	32165000	62786000
P61978;P61978-2;P61978-3;Q5T6W2;S4R457	36;36;36;36;36	P61978	Heterogeneous nuclear ribonucleoprotein K	HNRNPK	0.999897	39.8918	4.83671e-05	102.36	80.474	102.36	0.999897	39.8918	4.83671e-05	102.36	0.996144	24.1213	0.00121616	77.13	1	S	KRPAEDMEEEQAFKRSRNTDEMVELRILLQS	S(1)RNTDEMVELR	0.8589	0.86105	0.368623	0.27046	0.420698	0.309713	1.18861	0.923532	0.905059	0.916926	0.76616	1.0108	1354800000	258230000	403510000	693050000	960580000	108520000	290530000	561530000	394210000	149720000	112970000	131520000
Q9NR48-2;Q9NR48	884;884	Q9NR48-2	Histone-lysine N-methyltransferase ASH1L	ASH1L	0.989421	19.7092	0.01265	80.746	50.182	72.209	0.989421	19.7092	0.0200906	72.209	0.932734	11.4196	0.01265	80.746	1	S	QPEIEIPSFKQGLSVSPFPKKRGRPKRQMRS	QGLS(0.011)VS(0.989)PFPK	0.32896	0.33937	0.326222	0.273815	0.99167	0.824334	0.602011	0.539025	0.344199	0.367296	0.57175	0.75177	16506000	3676000	6127300	6702300	7341300	840260	4799100	1702000	9164300	2835800	1328200	5000300
Q13111;Q13111-2;Q13111-3;K7EJF1	123;123;123;106	Q13111	Chromatin assembly factor 1 subunit A	CHAF1A	0.971756	15.8723	3.59833e-09	114.72	97.3	114.72	0.96418	14.5001	0.000101188	74.025	0.971756	15.8723	3.59833e-09	114.72	1	S	TSIGQSTVIIDLTEDSNEQPDSLVDHNKLNS	NRIETSIGQSTVIIDLT(0.025)EDS(0.972)NEQPDS(0.003)LVDHNK	0.57028	0.56636	0.348505	0.274484	0.611098	0.499451	1.00628	0.832154	0.695894	0.703829	0.69156	0.88448	62001000	13018000	23798000	25185000	25792000	4164500	16849000	4777900	36209000	8854000	6948600	20407000
Q96L93-5;Q96L93-6;Q96L93-4;Q96L93;Q96L93-2	566;566;566;566;566	Q96L93-5	Kinesin-like protein KIF16B	KIF16B	0.999431	32.5305	3.29594e-12	136.77	129.45	130.8	0.999431	32.5305	9.69915e-10	130.8	0.995942	23.9533	3.29594e-12	136.77	1;2	S	FNHPKEAAKLREKRKSGLLSSFSLSMTDLSK	RKS(0.999)GLLS(0.001)SFS(0.001)LS(0.944)MT(0.055)DLSK	0.32393	0.3317	0.393422	0.275862	1.29358	0.917431	1.3783	1.07843	0.664231	0.673718	0.43748	0.59954	92000000	33179000	28877000	29943000	43994000	15610000	14262000	14122000	48006000	17569000	14615000	15821000
G3V4C1;G3V2Q1;G3V5V7;P07910-4;P07910-2;P07910;B2R5W2;P07910-3;G3V2D6;G3V4W0	246;259;144;204;247;260;247;180;168;247	G3V4C1;G3V5V7;P07910-4	Heterogeneous nuclear ribonucleoproteins C1/C2	HNRNPC	1	108.29	8.05785e-145	366.87	350.3	274.11	1	168.555	8.05785e-145	366.87	1	108.29	4.00457e-76	274.11	1	S	DETNVKMESEGGADDSAEEGDLLDDDDNEDR	MESEGGADDS(1)AEEGDLLDDDDNEDR	0.49007	0.45411	0.33653	0.276052	0.686672	0.550146	NA	NA	NA	NA	NA	NA	46086000	4220200	32316000	9549900	46086000	4220200	32316000	9549900	0	0	0	0
H7C163;A0A0A0MRS7;Q68DC2;Q68DC2-4	129;359;660;660	H7C163	Ankyrin repeat and SAM domain-containing protein 6	ANKS6	0.5	0	2.42358e-07	107.39	97.854	107.39	NA	NA	NA	NA	0.5	0	2.42358e-07	107.39	1	S	GVSRHGGELLNRSGGSIDNVLSQIAAQRKKA	S(0.5)GGS(0.5)IDNVLSQIAAQR	NA	NA	NA	NA	NA	NA	0.79164	0.645286	0.957946	0.992556	1.152	1.501	20372000	5205700	7453200	7713100	0	0	0	0	20372000	5205700	7453200	7713100
Q15311;J3QLT3;E7ENF8	34;34;34	Q15311	RalA-binding protein 1	RALBP1	0.999794	36.8538	2.48106e-44	251.51	247.08	251.51	0.999794	36.8538	2.48106e-44	251.51	0.999768	36.3562	1.14023e-31	204.82	1;2	S	EHGSGLTRTPSSEEISPTKFPGLYRTGEPSP	TPS(0.999)S(0.001)EEIS(1)PTKFPGLYR	0.45796	0.45709	0.362582	0.276717	0.791703	0.63597	1.3028	1.04175	0.811886	0.816393	0.62857	0.79916	559410000	217000000	168910000	173510000	249780000	88180000	90576000	71027000	309630000	128820000	78332000	102480000
Q7Z6I8-2;Q7Z6I8	121;121	Q7Z6I8-2	UPF0461 protein C5orf24	C5orf24	0.954786	13.2566	1.07378e-05	112.35	99.377	112.35	0.954786	13.2566	8.31379e-05	112.35	0.901583	9.62266	1.07378e-05	95.591	1	S	TGRPLGTTKAAGFKTSPGRPLGTTKAAGYKV	AAGFKT(0.045)S(0.955)PGRPLGTTK	0.57506	0.59281	0.382599	0.280245	0.665292	0.474136	0.590075	0.460448	1.35597	1.36953	2.2504	3.084	287170000	45780000	147920000	93463000	220080000	32938000	120610000	66536000	67084000	12842000	27316000	26927000
Q14676;Q14676-2	1399;1135	Q14676	Mediator of DNA damage checkpoint protein 1	MDC1	0.908243	9.32789	5.46541e-05	112.75	96.706	48.006	0.824674	6.6941	5.46541e-05	112.75	0.908243	9.32789	0.00021194	102.06	2	S	TPEPTSRATRGRKNRSSGKTPETLVPTAPKL	NRS(0.908)S(0.868)GKT(0.222)PET(0.002)LVPTAPK	0.79168	0.79701	0.368338	0.281555	0.465268	0.342618	0.639468	0.507949	0.170931	0.173641	0.2673	0.3575	691890000	85030000	415050000	191800000	283590000	40033000	137500000	106060000	408290000	44997000	277550000	85746000
P61313	187	P61313	60S ribosomal protein L15	RPL15	0.999617	34.1643	0.00896677	74.537	62.479	74.537	0.94705	12.525	0.0129107	56.205	0.999617	34.1643	0.00896677	74.537	1	S	RGLGKGHKFHHTIGGSRRAAWRRRNTLQLHR	FHHTIGGS(1)RR	0.62064	0.61468	0.37853	0.282885	0.692089	0.507563	1.72245	1.32345	0.663922	0.663042	0.38544	0.49615	28639000	11577000	7951900	9110600	7506600	1226400	3740400	2539800	21133000	10350000	4211500	6570800
J3QKK8;A0A0A0MRV4;J3KRV9;J3KPF6;J3KPF5;A0A0A0MT35;Q8TBF2-4;Q8TBF2-2;Q8TBF2-5;Q8TBF2;Q8TBF2-7;Q8TBF2-3;Q8TBF2-6;Q8TBF2-8	115;142;130;142;160;160;112;112;142;112;130;130;142;142	J3QKK8	Prostamide/prostaglandin F synthase	FAM213B	0.523952	0.445107	2.18388e-06	102.07	102.07	102.07	NA	NA	NA	NA	0.523952	0.445107	2.18388e-06	102.07	1	S	KQLYKELGFKRYNSLSILPAALGKPVRDVAA	RY(0.003)NS(0.473)LS(0.524)ILPAALGKPVR	NA	NA	NA	NA	NA	NA	1.84498	1.41261	0.864155	0.884721	0.42704	0.5655	16393000	7978500	3230500	5184200	0	0	0	0	16393000	7978500	3230500	5184200
F8WDP1;A0A0A0MRY0;Q8WUA7-3;Q8WUA7-4;Q8WUA7	165;135;118;118;165	F8WDP1	TBC1 domain family member 22A	TBC1D22A	0.490805	0	3.0542e-17	160.34	147.87	123.42	0.490805	0	1.19023e-10	123.42	0.481924	0	3.0542e-17	160.34		S	SCPAESASDAAPLQRSQSLPHSATVTLGGTS	S(0.491)QS(0.491)LPHS(0.009)AT(0.009)VTLGGTSDPSTLSSSALSEREASRLDK	NA	NA	NA	NA	NA	NA	NA	NA	NA	NA	NA	NA	0	0	0	0	0	0	0	0	0	0	0	0
A0A087WV66;P46013;P46013-2	538;538;178	A0A087WV66;P46013-2	Antigen KI-67	MKI67	1	90.8824	0.000183148	139.86	113.15	90.882	1	68.3003	0.000183148	139.86	1	90.8824	0.000904771	90.882	1;2	S	PNTPLKRGEAPTKRKSLVMHTPPVLKKIIKE	RKS(1)LVMHT(1)PPVLK	0.5121	0.5115	0.340855	0.287579	0.665602	0.557662	1.29346	1.0499	0.695169	0.705766	0.53745	0.74132	59991000	20259000	18333000	21398000	20300000	3231200	10744000	6324300	39691000	17028000	7589100	15074000
J3KQJ8;A0A0A0MRY4;Q96N96-5;Q96N96-4;Q96N96;Q96N96-6	36;579;22;22;76;701	J3KQJ8	Spermatogenesis-associated protein 13	SPATA13	0.436072	1.19396	0.0465784	57.484	35.582	57.484	0.436072	1.19396	0.0465784	57.484	NA	NA	NA	NA		S	PPYKAVSARFRPFTFSQSTPIGLDRVGRRRQ	FRPFT(0.206)FS(0.436)QS(0.331)T(0.027)PIGLDR	NA	NA	NA	NA	NA	NA	NA	NA	NA	NA	NA	NA	0	0	0	0	0	0	0	0	0	0	0	0
Q6ZV73-2;Q6ZV73;F8VY01	515;515;515	Q6ZV73-2	FYVE, RhoGEF and PH domain-containing protein 6	FGD6	1	77.3589	0.000415017	107.12	78.789	77.359	1	75.5351	0.00512085	75.535	1	77.3589	0.000415017	107.12	1	S	QRHSLPATGVLKKAASEELLEKSSYPSSEEK	KAAS(1)EELLEK	0.5873	0.56983	0.354083	0.287579	1.07229	0.878426	1.38169	1.18343	1.92009	2.00172	1.5161	1.9075	182140000	61441000	71485000	49212000	75594000	23289000	35418000	16887000	106540000	38152000	36067000	32325000
P51608-2;P51608;A0A087X1U4;A0A087WXF0	228;216;212;216	P51608-2	Methyl-CpG-binding protein 2	MECP2	1	76.0727	0.0019906	80.17	56.494	76.073	1	80.1699	0.0019906	80.17	1	76.0727	0.0029439	76.073	1	S	AATSEGVQVKRVLEKSPGKLLVKMPFQTSPG	RVLEKS(1)PGK	0.63275	0.64883	0.379954	0.288218	0.913075	0.68264	0.672405	0.528681	0.405367	0.414319	0.58957	0.80796	10338000	3102500	3244500	3991000	5028400	1155200	2376900	1496300	5309700	1947300	867620	2494800
A0A087WY61;Q14980-2;Q14980;Q14980-5;H0YFY6	1984;1986;2000;864;849	A0A087WY61	Nuclear mitotic apparatus protein 1	NUMA1	1	69.0609	6.60544e-25	193.04	177.26	182.77	1	69.0609	1.94157e-22	182.77	0.999998	57.1145	6.60544e-25	193.04	1;2	T	QQRKRVSLEPHQGPGTPESKKATSCFPRPMT	RVSLEPHQGPGT(1)PESK	0.38537	0.38116	0.35841	0.289444	0.883939	0.697204	0.59673	0.468713	0.37372	0.382161	0.64322	0.82965	4869900000	1526900000	1669600000	1673400000	2511500000	830200000	1200100000	481230000	2358400000	696660000	469520000	1192200000
H3BPB0;H3BPM0;H3BS25;Q9BY12-2;Q9BY12	86;86;86;101;86	H3BPB0	S phase cyclin A-associated protein in the endoplasmic reticulum	SCAPER	0.998675	28.7726	0.00437883	119.39	84.694	119.39	0.998675	28.7726	0.00437883	119.39	0.750732	4.78818	0.0277794	47.657	1	S	CKITSSTTGDKHFDKSPTKTRHPRKIDLRAR	HFDKS(0.999)PT(0.001)K	0.45987	0.44983	0.353369	0.289528	0.768403	0.602482	0.85266	0.703878	0.75375	0.720669	1.4153	1.7514	12744000	3196300	6163400	3384800	10006000	2560200	5085800	2360500	2738000	636050	1077700	1024300
P12956;B1AHC9;P12956-2	560;510;519	P12956	X-ray repair cross-complementing protein 6	XRCC6	0.998182	27.3955	0.0505087	62.088	18.191	62.088	0.998182	27.3955	0.0505087	62.088	NA	NA	NA	NA	1	S	HDNEGSGSKRPKVEYSEEELKTHISKGTLGK	VEY(0.002)S(0.998)EEELK	0.17854	0.17559	0.355316	0.2902	1.99013	1.63733	NA	NA	NA	NA	NA	NA	38705000	8613900	22079000	8012100	38705000	8613900	22079000	8012100	0	0	0	0
F8W8D3;Q14493;E7EUV9	20;20;20	F8W8D3	Histone RNA hairpin-binding protein	SLBP	1	139.869	0.000118145	139.87	132.16	139.87	1	115.906	0.000363624	123.42	1	139.869	0.000118145	139.87	2	S	PRSPPRHQSRCDGDASPPSPARWSLGRKRRA	CDGDAS(1)PPS(1)PAR	0.73017	0.7054	0.372439	0.290841	1.62093	1.27057	1.45841	1.19699	1.45005	1.51842	0.99428	1.2941	652660000	69888000	526100000	56676000	500830000	38649000	426640000	35539000	151830000	31239000	99454000	21137000
A0A0A0MS59;Q6ZRS2-2;Q6ZRS2;A0A0C4DFX4;Q6ZRS2-3	2533;2730;2792;2615;2634	A0A0A0MS59	Helicase SRCAP	SRCAP	0.499215	0	5.41246e-12	124.24	124.24	99.604	0.499215	0	3.2147e-08	99.604	0.43492	0	5.41246e-12	124.24		S	LVPGVSETSASPGSPSVRSMSGPESSPPIGG	GAASTLVPGVSET(0.002)S(0.02)AS(0.975)PGS(0.504)PS(0.499)VR	NA	NA	NA	NA	NA	NA	NA	NA	NA	NA	NA	NA	0	0	0	0	0	0	0	0	0	0	0	0
P62753;A2A3R5	246;215	P62753	40S ribosomal protein S6	RPS6	0.869776	10.1256	1.03162e-15	153.18	153.18	153.18	0.712217	4.03577	8.54791e-06	98.766	0.869776	10.1256	1.03162e-15	153.18	2;4	S	RRRLSSLRASTSKSESSQK____________	LSSLRAS(0.861)T(0.067)S(0.072)KS(0.049)ES(0.87)S(0.081)QK	0.32858	0.33007	0.442929	0.292261	1.32642	0.909174	0.58126	0.471809	1.05752	1.07363	1.4948	2.0618	167820000	35398000	77826000	54597000	65358000	13963000	36921000	14473000	102460000	21435000	40905000	40123000
A0A0A0MS66;Q14693-6;Q14693;Q14693-2;Q14693-4;Q14693-3;Q14693-5;Q14693-7	112;112;106;112;106;106;112;155	A0A0A0MS66	Phosphatidate phosphatase LPIN1	LPIN1	0.680824	3.93932	3.10739e-106	282.13	282.13	282.13	0.490611	0	3.1325e-10	87.323	0.680824	3.93932	3.10739e-106	282.13	1	S	ETDNDQEVIPMHLATSPILSEGASRMECQLK	LGDNGEAFFVQETDNDQEVIPMHLAT(0.275)S(0.681)PILS(0.042)EGAS(0.003)R	NA	NA	NA	NA	NA	NA	1.11832	0.956846	0.839278	0.882535	0.76766	0.95662	147690000	50694000	40629000	56368000	0	0	0	0	147690000	50694000	40629000	56368000
Q9Y6V0-4;Q9Y6V0-2;Q9Y6V0-6;Q9Y6V0;Q9Y6V0-5	300;300;300;300;300	Q9Y6V0-4	Protein piccolo	PCLO	0.9979	28.3357	0.00459832	80.24	24.433	63.415	0.9979	28.3357	0.00930523	68.485	0.997662	28.0725	0.00459832	80.24	1	S	QADIVRGESVKPSLPSPSKPPIQQPTPGKPP	PS(0.001)LPS(0.998)PS(0.001)K	0.61286	0.61687	0.350594	0.29366	0.570776	0.473216	1.11449	0.990589	0.427022	0.458484	0.36405	0.46067	68928000	23199000	21299000	24430000	30104000	5118800	15961000	9024500	38824000	18080000	5338400	15406000
A0A0A0MSA7;A0A0U1RQK7;O43432;O43432-3	486;676;487;493	A0A0A0MSA7	Eukaryotic translation initiation factor 4 gamma 3	EIF4G3	0.398348	1.25996	9.33686e-11	99.269	90.655	99.269	0.369073	0.949741	1.55436e-10	94.629	0.398348	1.25996	9.33686e-11	99.269		S	KIEVEADGQTEEILDSQNLNSRRSPVPAQIA	IEVEADGQT(0.001)EEILDS(0.398)QNLNS(0.298)RRS(0.298)PVPAQIAIT(0.005)VPK	NA	NA	NA	NA	NA	NA	NA	NA	NA	NA	NA	NA	0	0	0	0	0	0	0	0	0	0	0	0
A0A0A0MSA7;A0A0U1RQK7;O43432;O43432-3	491;681;492;498	A0A0A0MSA7	Eukaryotic translation initiation factor 4 gamma 3	EIF4G3	0.408329	0	1.55436e-10	94.629	90.473	62.958	0.332776	0	1.55436e-10	94.629	0.408329	0	1.83156e-05	62.958		S	ADGQTEEILDSQNLNSRRSPVPAQIAITVPK	IEVEADGQT(0.014)EEILDS(0.106)QNLNS(0.408)RRS(0.408)PVPAQIAIT(0.063)VPK	NA	NA	NA	NA	NA	NA	NA	NA	NA	NA	NA	NA	0	0	0	0	0	0	0	0	0	0	0	0
A0A0A0MSA7;A0A0U1RQK7;O43432;O43432-3;O43432-4	1164;1317;1128;1134;848	A0A0A0MSA7	Eukaryotic translation initiation factor 4 gamma 3	EIF4G3	0.357828	0	0.0291096	46.282	29.611	46.282	NA	NA	NA	NA	0.357828	0	0.0291096	46.282		S	TPSTPVEFDSRRTLTSRGSMGREKNDKPLPS	TLT(0.284)S(0.358)RGS(0.358)MGR	NA	NA	NA	NA	NA	NA	NA	NA	NA	NA	NA	NA	0	0	0	0	0	0	0	0	0	0	0	0
A0A0A0MSK5;J3KN66;Q5JTV8;Q5JTV8-3;Q5JTV8-2;H0YDU3	43;164;164;164;164;67	A0A0A0MSK5	Torsin-1A-interacting protein 1	TOR1AIP1	0.632341	2.36664	2.14546e-53	224.48	224.48	224.48	NA	NA	NA	NA	0.632341	2.36664	2.14546e-53	224.48	3	S	RGLRDSHSSEEDEASSQTDLSQTISKKTVRS	RGLRDS(0.006)HS(0.995)S(1)EEDEAS(0.366)S(0.632)QT(0.002)DLSQTISK	NA	NA	NA	NA	NA	NA	1.2144	0.908183	0.877424	0.870322	0.74345	1.0069	189650000	67886000	60531000	61230000	0	0	0	0	189650000	67886000	60531000	61230000
C9JG35;C9J092;C9JCJ0;Q96K58	10;10;10;10	C9JG35	Zinc finger protein 668	ZNF668	1	75.2757	1.64628e-11	145.25	145.25	145.25	1	65.5207	3.74819e-11	139.45	1	75.2757	1.64628e-11	145.25	1	S	______MEVEAAEARSPAPGYKRSGRRYKCL	MEVEAAEARS(1)PAPGYK	0.70165	0.71633	0.364977	0.295902	0.509424	0.402269	0.987752	0.804311	0.450958	0.45333	0.55856	0.7177	275410000	88490000	73661000	113260000	78560000	13743000	38153000	26664000	196850000	74747000	35507000	86592000
A0A0A0MST9;A0A0A0MSZ1;P27448-8;P27448-3;P27448-2;A0A0A0MT23;J3KNR0;P27448-4;P27448	300;402;300;379;402;379;402;379;379	A0A0A0MST9	MAP/microtubule affinity-regulating kinase 3	MARK3	0.396232	0	2.88007e-09	107.48	96.286	107.48	NA	NA	NA	NA	0.396232	0	2.88007e-09	107.48		S	LGRKSSELDASDSSSSSNLSLAKVRPSSDLN	SSELDASDS(0.002)S(0.03)S(0.136)S(0.396)S(0.396)NLS(0.039)LAK	NA	NA	NA	NA	NA	NA	NA	NA	NA	NA	NA	NA	0	0	0	0	0	0	0	0	0	0	0	0
P49207	12	P49207	60S ribosomal protein L34	RPL34	0.997758	26.4955	6.75149e-10	181.75	128.74	137.4	0.997758	26.4955	6.75149e-10	174.44	0.996556	24.6279	9.03188e-08	181.75	1	S	____MVQRLTYRRRLSYNTASNKTRLSRTPG	RLS(0.998)YNT(0.002)ASNK	0.37301	0.36431	0.385773	0.297477	1.02055	0.81686	2.12761	1.72242	0.340414	0.347234	0.16709	0.22222	1352900000	682220000	303460000	367200000	364530000	81199000	202010000	81320000	988360000	601020000	101450000	285880000
A0A0A0MSX4;Q9Y6N7-4;Q9Y6N7-3;Q9Y6N7;Q9Y6N7-2;A0A087WZ85;A0A087WTM1;Q9Y6N7-5	961;1042;1045;1081;1085;955;1036;1036	A0A0A0MSX4	Roundabout homolog 1	ROBO1	0.619326	0.872013	0.00518322	54.425	49.754	54.425	NA	NA	NA	NA	0.619326	0.872013	0.00518322	54.425	2	S	PSGQPTPYATTQLIQSNLSNNMNNGSGDSGE	FVNPSGQPTPYAT(0.001)T(0.003)QLIQS(0.619)NLS(0.548)NNMNNGS(0.45)GDS(0.378)GEK	NA	NA	NA	NA	NA	NA	0.591681	0.512636	1.33991	1.42464	2.2646	2.7931	18426000	3221400	9788300	5416100	0	0	0	0	18426000	3221400	9788300	5416100
A0A0A0MSX4;Q9Y6N7-4;Q9Y6N7-3;Q9Y6N7;Q9Y6N7-2;A0A087WZ85;A0A087WTM1;Q9Y6N7-5	964;1045;1048;1084;1088;958;1039;1039	A0A0A0MSX4	Roundabout homolog 1	ROBO1	0.548029	0	0.00518322	54.425	49.754	54.425	NA	NA	NA	NA	0.548029	0	0.00518322	54.425	2	S	QPTPYATTQLIQSNLSNNMNNGSGDSGEKHW	FVNPSGQPTPYAT(0.001)T(0.003)QLIQS(0.619)NLS(0.548)NNMNNGS(0.45)GDS(0.378)GEK	NA	NA	NA	NA	NA	NA	0.591681	0.512636	1.33991	1.42464	2.2646	2.7931	18426000	3221400	9788300	5416100	0	0	0	0	18426000	3221400	9788300	5416100
A0A0A0MSX4;Q9Y6N7-4;Q9Y6N7-3;Q9Y6N7;Q9Y6N7-2;A0A087WZ85;A0A087WTM1;Q9Y6N7-5	971;1052;1055;1091;1095;965;1046;1046	A0A0A0MSX4	Roundabout homolog 1	ROBO1	0.450387	0	0.00518322	54.425	49.754	54.425	NA	NA	NA	NA	0.450387	0	0.00518322	54.425		S	TQLIQSNLSNNMNNGSGDSGEKHWKPLGQQK	FVNPSGQPTPYAT(0.001)T(0.003)QLIQS(0.619)NLS(0.548)NNMNNGS(0.45)GDS(0.378)GEK	NA	NA	NA	NA	NA	NA	NA	NA	NA	NA	NA	NA	0	0	0	0	0	0	0	0	0	0	0	0
B7Z7F3;Q9H6Z4-3;Q9H6Z4-2;Q9H6Z4;K7ESQ0	280;285;348;353;72	B7Z7F3	Ran-binding protein 3	ZNF8;RANBP3	0.999406	32.2715	1.47755e-130	335.64	335.64	241.72	0.999053	30.2779	1.02815e-98	281.92	0.999406	32.2715	1.47755e-130	335.64	1;2;3	S	NEVSSDANRENAAAESGSESSSQEATPEKES	LNEVSSDANRENAAAES(0.999)GS(0.001)ESSSQEATPEK	0.59701	0.58809	0.390533	0.298116	0.654151	0.513321	1.01068	0.815395	0.400834	0.409702	0.39659	0.50503	1555500000	578160000	673620000	303770000	605700000	247580000	208640000	149490000	949840000	330580000	464980000	154280000
A0A0C4DFM2;Q6ZN55;Q6ZN55-2	242;152;241	A0A0C4DFM2	Zinc finger protein 574	ZNF574	0.799672	6.22718	1.0512e-06	80.205	71.801	77.49	0.682824	3.59577	0.000110144	80.205	0.799672	6.22718	1.0512e-06	77.49	1;2	T	SQELWLNHRQTHLRATPTKAPAPVVLGSPVV	QT(0.191)HLRAT(0.8)PT(0.01)KAPAPVVLGS(1)PVVLGPPVGQAR	0.56315	0.56537	0.414783	0.298178	0.829669	0.587751	1.38548	1.11159	0.803536	0.813868	0.5862	0.74426	106800000	28816000	41568000	36418000	55436000	8590700	30701000	16144000	51366000	20225000	10867000	20274000
A0A087WT53;Q96QZ7-7;Q96QZ7-6;Q96QZ7-2;Q96QZ7	1025;1295;1321;1332;1361	A0A087WT53	Membrane-associated guanylate kinase, WW and PDZ domain-containing protein 1	MAGI1	0.999971	45.4281	0.0080027	87.026	56.82	87.026	0.999971	45.4281	0.0080027	87.026	0.999636	34.3915	0.0712945	54.007	1	S	GPKRRSPEKRREGTRSADNTLERREKHEKRR	S(1)ADNTLERR	0.59004	0.59944	0.404694	0.298739	0.685871	0.509866	0.902772	0.701016	1.66603	1.68876	1.8454	2.4314	829960000	102520000	494650000	232790000	455160000	43194000	287560000	124410000	374790000	59327000	207090000	108380000
A0A0C4DFM2;Q6ZN55;Q6ZN55-2	388;298;387	A0A0C4DFM2	Zinc finger protein 574	ZNF574	0.999303	31.5633	1.8072e-07	95.784	85.01	95.784	0.999303	31.5633	1.8072e-07	95.784	0.998042	27.0725	2.78453e-07	88.454	1	S	AIGRDRRGRRARRNNSGEAGGAATQELFCSA	RNNS(0.999)GEAGGAAT(0.001)QELFCSACDQLFLSPHQLQQHLR	0.41645	0.41668	0.397125	0.299913	0.953562	0.711136	1.06421	0.830772	2.00465	2.02086	1.8837	2.4651	95172000	20235000	35403000	39534000	43949000	7937700	16568000	19443000	51223000	12297000	18834000	20092000
A0A0A0MTG4;P82094;P82094-2	927;927;930	A0A0A0MTG4	TATA element modulatory factor	TMF1	0.551626	1.33166	8.93833e-07	110.86	103.9	47.688	0.470988	0.748895	8.93833e-07	110.86	0.551626	1.33166	0.0755506	47.688	2	S	TQETIKEKERKPFSVSSTPTMSRSSSISGVD	ERKPFS(0.457)VS(0.552)S(0.549)T(0.404)PT(0.029)MS(0.009)R	NA	NA	NA	NA	NA	NA	2.88376	2.15699	3.75446	3.73958	1.3019	1.7669	130390000	39961000	75705000	14728000	0	0	0	0	130390000	39961000	75705000	14728000
A0A0A0MTG4;P82094;P82094-2;F8WF45	362;362;362;362	A0A0A0MTG4	TATA element modulatory factor	TMF1	0.333333	0	0.000340446	78.078	78.078	78.078	0.333333	0	0.00512398	58.885	0.333333	0	0.000340446	78.078		S	ELSGKGYALVPIIVNSSTPKSKTVESAEGKS	GYALVPIIVNS(0.333)S(0.333)T(0.333)PK	NA	NA	NA	NA	NA	NA	NA	NA	NA	NA	NA	NA	0	0	0	0	0	0	0	0	0	0	0	0
A0A0A0MTG4;P82094;P82094-2;F8WF45	363;363;363;363	A0A0A0MTG4	TATA element modulatory factor	TMF1	0.333333	0	0.000340446	78.078	78.078	78.078	0.333333	0	0.00512398	58.885	0.333333	0	0.000340446	78.078		S	LSGKGYALVPIIVNSSTPKSKTVESAEGKSE	GYALVPIIVNS(0.333)S(0.333)T(0.333)PK	NA	NA	NA	NA	NA	NA	NA	NA	NA	NA	NA	NA	0	0	0	0	0	0	0	0	0	0	0	0
Q08752	198	Q08752	Peptidyl-prolyl cis-trans isomerase D	PPID	0.821955	6.64317	5.05574e-07	135.62	112.68	135.62	0.821955	6.64317	5.05574e-07	135.62	NA	NA	NA	NA	1	S	ELKEGDDGGIFPKDGSGDSHPDFPEDADIDL	DGS(0.822)GDS(0.178)HPDFPEDADIDLK	0.3546	0.35866	0.348821	0.300021	0.983671	0.826037	NA	NA	NA	NA	NA	NA	92925000	9038800	69016000	14870000	92925000	9038800	69016000	14870000	0	0	0	0
B2R4S9;U3KQK0;Q99880;Q99879;Q99877;Q93079;Q5QNW6;P62807;P58876;P57053;O60814;Q5QNW6-2	37;37;37;37;37;37;37;37;37;37;37;37	B2R4S9	Histone H2B;Histone H2B type 1-L;Histone H2B type 1-M;Histone H2B type 1-N;Histone H2B type 1-H;Histone H2B type 2-F;Histone H2B type 1-C/E/F/G/I;Histone H2B type 1-D;Histone H2B type F-S;Histone H2B type 1-K	HIST1H2BC;HIST1H2BN;HIST1H2BL;HIST1H2BM;HIST1H2BH;HIST2H2BF;HIST1H2BD;H2BFS;HIST1H2BK	0.999965	44.591	1.10773e-06	161.49	127.62	161.49	0.999965	44.591	1.10773e-06	161.49	0.999362	32.4191	0.00464466	90.498	1	S	AQKKDGKKRKRSRKESYSVYVYKVLKQVHPD	KES(1)YSVYVYK	0.64733	0.63789	0.376294	0.300255	0.581294	0.463328	1.21246	1.0077	0.432376	0.435863	0.35661	0.44511	148880000	42155000	54923000	51807000	95128000	19037000	46380000	29711000	53757000	23118000	8543200	22096000
F8WC22;F8WD19;C9J4K5;C9JSP0;F8W8A5;Q9NYP3-2;Q9NYP3-3;Q9NYP3	9;9;9;9;9;9;9;9	F8WC22	Protein downstream neighbor of Son	DONSON	0.999717	36.4711	0.0127387	65.374	46.088	65.374	0.999717	36.4711	0.0127387	65.374	0.625876	2.28138	0.0791726	44.312	1	S	_______MALSVPGYSPGFRKPPEVVRLRRK	ALSVPGYS(1)PGFR	0.36191	0.35893	0.391037	0.300842	1.0805	0.866401	1.0014	0.808146	0.484637	0.482509	0.48395	0.60986	22001000	6029600	9639600	6331900	15496000	3877900	8364200	3253800	6505000	2151600	1275300	3078000
P39023;H7C3M2;H7C422;F8WCR1	13;45;40;13	P39023	60S ribosomal protein L3	RPL3	1	124.124	0.000214449	143.97	103.25	124.12	1	116.837	0.000297621	119.39	1	124.124	0.000214449	143.97	1	S	___MSHRKFSAPRHGSLGFLPRKRSSRHRGK	HGS(1)LGFLPR	0.40331	0.38887	0.380996	0.303049	0.94402	0.757748	1.8948	1.56846	0.514377	0.515996	0.28577	0.35223	176190000	69485000	59436000	47266000	69970000	14914000	40408000	14647000	106220000	54570000	19028000	32619000
Q5W0B1	526	Q5W0B1	RING finger protein 219	RNF219	0.999393	32.7829	1.93244e-36	242.36	220.88	97.081	0.999393	32.7829	5.42224e-13	149.67	0.998397	29.1388	1.93244e-36	242.36	1;2	S	LNSIRSFEMNRTRTSSEASMDAAYLDKISEL	TS(0.001)S(0.999)EASMDAAYLDK	0.55475	0.5545	0.373204	0.303453	0.672721	0.565515	0.885504	0.785114	1.51697	1.61142	1.737	2.182	546640000	154150000	221550000	170940000	176060000	49461000	70826000	55772000	370580000	104690000	150720000	115160000
Q99666;O14715;F8W705;Q99666-2;C9J1W9;C9JF75	19;19;19;19;19;19	Q99666	RANBP2-like and GRIP domain-containing protein 5/6;RANBP2-like and GRIP domain-containing protein 8	RGPD5;RGPD8;RGPD6	0.999956	43.604	0.000263442	93.029	87.215	93.029	0.999956	43.604	0.000263442	93.029	NA	NA	NA	NA	2	T	SKADVERYVASVLGLTPSPRQKSMKGFYFAK	YVASVLGLT(1)PS(1)PR	1.0222	1.0355	0.388108	0.303951	0.468099	0.358912	NA	NA	NA	NA	NA	NA	12493000	3384900	4149300	4958800	12493000	3384900	4149300	4958800	0	0	0	0
H3BMG9;H3BSV5;A0A0A0MTL6;Q6ZS17-2;Q6ZS17;Q6ZS17-3;Q6ZS17-4	305;342;362;342;346;356;362	H3BMG9	Protein FAM65A	FAM65A	0.293617	0.195029	0.00172786	52.249	51.439	52.249	0.293617	0.195029	0.00172786	52.249	NA	NA	NA	NA		S	AASSVNKASTVTKRFSTYSQSPPDTPSLREQ	FS(0.294)T(0.264)Y(0.003)S(0.159)QS(0.281)PPDTPSLREQAFYNMLRR	NA	NA	NA	NA	NA	NA	NA	NA	NA	NA	NA	NA	0	0	0	0	0	0	0	0	0	0	0	0
Q5VVR5;Q5VVR8;Q5VVR7;A0A0A0MTL7;C6ZRJ7;C6ZRK5;A0A0D9SGH8;E2GH26;Q9NQB0-14;Q9NQB0-15;Q9NQB0-10;Q9NQB0-12;Q9NQB0-9;Q9NQB0-4;Q9NQB0-6;Q9NQB0-11;Q9NQB0-2;Q9NQB0-13;Q9NQB0-16;Q9NQB0-8;Q9NQB0-7;Q9NQB0-5;Q9NQB0-3;Q9NQB0	69;122;122;122;122;122;122;122;122;122;122;122;122;122;122;122;122;122;122;122;122;122;122;122	Q5VVR5	Transcription factor 7-like 2	TCF7L2	0.686354	6.28967	4.50639e-07	113.76	107.39	113.76	NA	NA	NA	NA	0.686354	6.28967	4.50639e-07	113.76	1	S	MIPDLTSPYLPNGSLSPTARTLHFQSGSTHY	GPPYPGYPFIMIPDLTSPYLPNGS(0.161)LS(0.686)PT(0.152)AR	NA	NA	NA	NA	NA	NA	1.5454	1.26221	0.92081	0.953743	0.59582	0.77641	28520000	17280000	5637300	5602900	0	0	0	0	28520000	17280000	5637300	5602900
Q9NUL7	524	Q9NUL7	Probable ATP-dependent RNA helicase DDX28	DDX28	0.999981	47.3974	0.00062717	91.166	83.893	91.166	0.999981	47.3974	0.00062717	91.166	0.999958	44.495	0.00346286	79.69	1	S	VSLVQKIELAARRRRSLPGLASSVKEPLPQA	S(1)LPGLASSVKEPLPQAT	0.43171	0.42731	0.375968	0.308005	0.870853	0.711187	1.89132	1.63417	0.482509	0.506714	0.25512	0.31612	17127000	7508900	5384500	4233200	6954900	1432400	4839100	683390	10172000	6076500	545400	3549800
A0A0A0MTM7;Q08999;F5H837	398;688;614	A0A0A0MTM7	Retinoblastoma-like protein 2	RBL2	0.497303	0	1.17664e-05	98.065	91.463	98.065	NA	NA	NA	NA	0.497303	0	1.17664e-05	98.065		S	PPASTTRRRLFVENDSPSDGGTPGRMPPQPL	LFVENDS(0.497)PS(0.497)DGGT(0.005)PGR	NA	NA	NA	NA	NA	NA	NA	NA	NA	NA	NA	NA	0	0	0	0	0	0	0	0	0	0	0	0
A0A0A0MTM7;Q08999;F5H837	400;690;616	A0A0A0MTM7	Retinoblastoma-like protein 2	RBL2	0.497303	0	1.17664e-05	98.065	91.463	98.065	NA	NA	NA	NA	0.497303	0	1.17664e-05	98.065		S	ASTTRRRLFVENDSPSDGGTPGRMPPQPLVN	LFVENDS(0.497)PS(0.497)DGGT(0.005)PGR	NA	NA	NA	NA	NA	NA	NA	NA	NA	NA	NA	NA	0	0	0	0	0	0	0	0	0	0	0	0
A0A0A0MTP3;Q99550-2;Q99550;F5H1U6	977;1007;1007;42	A0A0A0MTP3	M-phase phosphoprotein 9	MPHOSPH9	0.5	0	1.00371e-08	133.57	114.74	133.57	NA	NA	NA	NA	0.5	0	1.00371e-08	133.57	1	S	NLSPGFSHLLSKNESSPIRFDILLDDLDTVP	NES(0.5)S(0.5)PIRFDILLDDLDTVPVSTLQR	NA	NA	NA	NA	NA	NA	1.19306	0.916926	0.747775	0.739919	0.62679	0.83058	76832000	32292000	23645000	20895000	0	0	0	0	76832000	32292000	23645000	20895000
A0A0A0MTP3;Q99550-2;Q99550;H0YG46;J3KNE4;U3KQJ0	905;935;935;596;761;126	A0A0A0MTP3	M-phase phosphoprotein 9	MPHOSPH9	0.639143	2.4903	3.49632e-05	93.869	86.67	93.869	NA	NA	NA	NA	0.639143	2.4903	3.49632e-05	93.869	1	S	TSNINPRQTETSVNASRSPEKCAQQRQKRLN	QTETS(0.001)VNAS(0.639)RS(0.36)PEK	NA	NA	NA	NA	NA	NA	1.0941	0.913075	0.886603	0.902772	0.78986	1.0187	38851000	14624000	10970000	13256000	0	0	0	0	38851000	14624000	10970000	13256000
Q96T58	736	Q96T58	Msx2-interacting protein	SPEN	1	75.1841	2.1042e-20	166.89	166.89	158.66	0.999999	59.0386	2.1042e-20	166.89	1	75.1841	5.18026e-20	158.66	1;2;3	S	PIERSQSPVHLRRPQSPGASPSQAERLPSDS	RPQS(1)PGAS(0.991)PS(0.009)QAERLPSDSER	0.37531	0.38544	0.437235	0.309062	1.165	0.817661	1.5623	1.14892	1.19914	1.16066	0.78456	1.0883	4700100000	1881500000	1523800000	1294800000	2413900000	949270000	817430000	647180000	2286200000	932270000	706320000	647620000
Q9NQW6-2;Q9NQW6;H7C3S1;H7C1C2	890;927;92;131	Q9NQW6-2	Actin-binding protein anillin	ANLN	0.999883	39.857	1.56875e-23	177.43	168.32	177.43	0.906103	11.4021	0.00860482	48.118	0.999883	39.857	1.56875e-23	177.43	1	S	TSITTKSNIHSSVMASPGGLSAVRTSNFALV	SNIHSSVMAS(1)PGGLSAVR	0.52496	0.51344	0.389166	0.3114	0.621813	0.503905	0.919371	0.747608	0.697691	0.701016	0.66534	0.82102	128270000	42686000	32087000	53497000	20074000	4603500	8689800	6780500	108200000	38083000	23398000	46717000
A0A0A6YYC0;E9PJN1;O75676-2;O75676	327;343;343;343	A0A0A6YYC0	Ribosomal protein S6 kinase;Ribosomal protein S6 kinase alpha-4	RPS6KA4	0.690764	3.4904	0.000160751	107.41	79.243	107.41	NA	NA	NA	NA	0.690764	3.4904	0.000160751	107.41	1	S	VGNFAEEFTRLEPVYSPPGSPPPGDPRIFQG	LEPVYS(0.691)PPGS(0.309)PPPGDPR	NA	NA	NA	NA	NA	NA	2.79197	2.28582	1.91421	1.9757	0.68561	0.88742	25048000	9179300	10147000	5721200	0	0	0	0	25048000	9179300	10147000	5721200
A0A0A6YYC0;E9PJN1;O75676-2;O75676	659;674;675;681	A0A0A6YYC0	Ribosomal protein S6 kinase;Ribosomal protein S6 kinase alpha-4	RPS6KA4	0.499332	0	0.000598879	85.376	67.376	68.97	0.499332	0	0.0028843	68.97	0.499193	0	0.000598879	85.376		S	EGLRGSSWLQDGSARSSPPLRTPDVLESSGP	S(0.499)S(0.499)PPLRT(0.001)PDVLESSGPAVR	NA	NA	NA	NA	NA	NA	NA	NA	NA	NA	NA	NA	0	0	0	0	0	0	0	0	0	0	0	0
H9KVD1;Q96QD9-4;Q96QD9	16;16;16	H9KVD1	UAP56-interacting factor	FYTTD1	0.948578	12.6963	7.20725e-19	197.17	184.54	197.17	0.759252	5.28826	9.5212e-16	178.47	0.948578	12.6963	7.20725e-19	197.17	1	S	MNRFGTRLVGATATSSPPPKARSNENLDKID	LVGATATS(0.051)S(0.949)PPPK	0.34717	0.34824	0.365925	0.312324	1.11089	0.931966	0.565803	0.497364	0.254829	0.266304	0.44083	0.53907	598920000	165200000	201300000	232420000	311310000	76192000	161530000	73595000	287600000	89005000	39774000	158820000
Q8IY81	688	Q8IY81	pre-rRNA processing protein FTSJ3	FTSJ3	1	134.199	0.000213786	142.19	131.82	134.2	1	82.5048	0.000214328	142.19	1	134.199	0.000213786	136.81	1	S	VIASSKKAKRDLIDNSFNRYTFNEDEGELPE	DLIDNS(1)FNR	1.1676	1.1588	0.407133	0.31292	0.356646	0.276985	1.1624	0.957854	0.668673	0.687144	0.58994	0.76235	184110000	57747000	52972000	73393000	79438000	16740000	27872000	34825000	104670000	41007000	25100000	38567000
A0A087WY61;Q14980-2;Q14980;Q14980-5;H0YFY6	2031;2033;2047;911;896	A0A087WY61	Nuclear mitotic apparatus protein 1	NUMA1	0.999993	51.7874	3.84652e-12	143.35	133.71	143.35	0.999693	35.6012	0.00700645	49.73	0.999993	51.7874	3.84652e-12	143.35	1	S	KKAAPASTKQADRRQSMAFSILNTPKKLGNS	QADRRQS(1)MAFSILNTPK	0.37657	0.37918	0.42461	0.315268	1.25864	0.913325	1.3391	1.0068	0.339018	0.349687	0.24756	0.3412	112610000	42752000	26951000	42903000	30527000	6763600	16094000	7668700	82080000	35988000	10857000	35234000
K7EP34;H0YFQ8;F5H094;Q9NPD5-2;A0A0A6YYJ9;G3V0H7	74;80;618;679;679;571	K7EP34	Putative solute carrier organic anion transporter family member 1B7	SLCO1B7	0.360089	0	0.0525992	41.448	34.544	41.448	NA	NA	NA	NA	0.360089	0	0.0525992	41.448		S	STNSCGARGACRIYNSTYLGRAFFGLKYLLG	IYNS(0.36)T(0.36)Y(0.28)LGR	NA	NA	NA	NA	NA	NA	NA	NA	NA	NA	NA	NA	0	0	0	0	0	0	0	0	0	0	0	0
Q86YC2;H3BN63	387;92	Q86YC2	Partner and localizer of BRCA2	PALB2	0.922727	13.7808	1.33821e-19	203.06	181.67	197.14	0.685877	3.91679	4.76661e-10	132.51	0.922727	13.7808	1.33821e-19	203.06	1;2	S	SEILSQPKSLSLEATSPLSAEKHSCTVPEGL	SLSLEAT(0.039)S(0.923)PLS(0.039)AEK	0.463	0.46494	0.384586	0.315308	0.829463	0.693289	0.481997	0.424683	0.394758	0.409149	0.72139	0.88853	338970000	68463000	155100000	115400000	97885000	20366000	53275000	24244000	241080000	48096000	101830000	91155000
X6R7H2;E7EVG6;Q5VV67-2;Q5VV67	43;1076;956;1076	X6R7H2	Peroxisome proliferator-activated receptor gamma coactivator-related protein 1	PPRC1	1	142.378	4.32436e-06	156.24	102.22	156.24	1	85.7548	0.0032517	90.966	1	142.378	4.32436e-06	156.24	1	S	PASPHPKHKVSALVQSPQMKALACVSAEGVT	VSALVQS(1)PQMK	0.71988	0.74124	0.376407	0.316696	0.522876	0.434197	0.429609	0.383112	0.343065	0.366851	0.79854	1.0125	47036000	11016000	11824000	24197000	8059200	1866300	3205000	2987900	38977000	9149500	8619000	21209000
H0YEG1;F5GY88;A0A0B4J1W0;O75448-2;O75448	39;882;888;850;863	H0YEG1	Mediator of RNA polymerase II transcription subunit 24	MED24	0.551824	0.903527	0.00010488	76.668	70.232	76.668	NA	NA	NA	NA	0.551824	0.903527	0.00010488	76.668	1	S	PLDDVQPSKLMRLLSSNEDDANILSSPTDRS	LLS(0.448)S(0.552)NEDDANILSSPTDR	NA	NA	NA	NA	NA	NA	4.20398	3.4842	2.8255	2.89855	0.89069	1.1249	13050000	7005500	3912600	2132100	0	0	0	0	13050000	7005500	3912600	2132100
Q9H040;B1AKT1	268;164	Q9H040	SprT-like domain-containing protein Spartan	SPRTN	1	66.1878	2.18056e-15	206.45	187.35	206.45	0.999116	32.2319	0.000256791	107.78	1	66.1878	2.18056e-15	206.45	1	S	FSGKGYVLGETSNLPSPGKLITSHAINKTQD	GYVLGETSNLPS(1)PGK	0.40511	0.40017	0.40563	0.320369	1.00129	0.845451	0.672585	0.591086	0.430034	0.449196	0.63936	0.78132	234490000	68835000	51062000	114600000	16739000	4306300	8583200	3849600	217750000	64529000	42479000	110750000
C9JMN1;Q96SB8;Q96SB8-2;C9JEF0;A0A087WWI9;A0A0A0MRY1	11;11;11;11;11;11	C9JMN1	Structural maintenance of chromosomes protein 6	SMC6	0.81371	6.40281	0.00331846	84.297	67.181	84.297	0.5	0	0.0550947	54.871	0.81371	6.40281	0.00331846	84.297	1	S	_____MAKRKEENFSSPKNAKRPRQEELEDF	RKEENFS(0.186)S(0.814)PK	0.37221	0.38661	0.421265	0.321719	1.13181	0.863185	0.536049	0.419886	0.350803	0.35643	0.65441	0.89682	24306000	7323100	6262400	10721000	5564500	1658600	2785000	1120800	18742000	5664500	3477400	9600100
Q86YC2;H3BN63	781;486	Q86YC2	Partner and localizer of BRCA2	PALB2	0.993994	21.8858	6.56798e-14	135.25	104.3	100.14	0.94277	9.95206	6.56798e-14	135.25	0.993994	21.8858	4.60525e-07	100.14	1;2	S	SVCLASDTKQFDSSGSPAKPHTTLQVSGRQG	QFDS(0.087)S(0.919)GS(0.994)PAKPHTTLQVSGR	0.39782	0.38856	0.416493	0.321781	1.04697	0.839419	2.72227	2.25058	2.95718	2.99643	0.77923	0.98818	337380000	120390000	128770000	88216000	217430000	69168000	76244000	72017000	119950000	51219000	52530000	16199000
M0QZ22;Q5PRF9;A0A087WZT0	600;600;600	M0QZ22	Protein Smaug homolog 2	SAMD4B	0.999998	57.1572	0.000452156	103.51	87.613	103.51	0.999998	57.1572	0.000452156	103.51	NA	NA	NA	NA	2	S	PGRMGLLSPSGIGGVSPRHALTSPSLGGQGR	MGLLS(0.999)PS(0.001)GIGGVS(1)PR	0.9818	0.99654	0.411523	0.322768	0.419147	0.320739	NA	NA	NA	NA	NA	NA	9798700	1785400	3453300	4560000	9798700	1785400	3453300	4560000	0	0	0	0
F5GY18;F5GZ04;F5H3F3;F8W6Y9;A0A0C4DFQ3;Q7Z7L9	172;172;172;22;171;172	F5GY18	Zinc finger and SCAN domain-containing protein 2	ZSCAN2	0.67117	3.13388	0.000409841	74.08	69.673	74.08	NA	NA	NA	NA	0.67117	3.13388	0.000409841	74.08	1	S	RKIFSEMPEGESAQHSDGESDFERDAGIQRL	KIFSEMPEGES(0.326)AQHS(0.671)DGES(0.003)DFERDAGIQR	NA	NA	NA	NA	NA	NA	1.33718	1.00076	1.07766	1.04582	0.80592	1.0551	27780000	14281000	6787900	6710200	0	0	0	0	27780000	14281000	6787900	6710200
E7EQD7;A0A0C4DFT3;Q12959-5;Q12959-3;Q12959-6;Q12959-4;Q12959;Q12959-7;Q12959-2;Q12959-8;Q12959-9	568;535;517;535;568;535;568;568;568;452;452	E7EQD7	Disks large homolog 1	DLG1	0.736733	4.64788	0.00184294	57.845	54.318	57.845	NA	NA	NA	NA	0.736733	4.64788	0.00184294	57.845	2	S	FEAKIHDLREQMMNSSISSGSGSLRTSQKRS	IHDLREQMMNS(0.26)S(0.737)IS(0.513)S(0.295)GS(0.095)GS(0.099)LR	NA	NA	NA	NA	NA	NA	0.948317	0.764935	0.741785	0.715001	0.67147	0.85606	37305000	13396000	9397600	14511000	0	0	0	0	37305000	13396000	9397600	14511000
E7EQD7;A0A0C4DFT3;Q12959-5;Q12959-3;Q12959-6;Q12959-4;Q12959;Q12959-7;Q12959-2;Q12959-8;Q12959-9	570;537;519;537;570;537;570;570;570;454;454	E7EQD7	Disks large homolog 1	DLG1	0.512946	2.43898	0.00184294	57.845	54.318	57.845	NA	NA	NA	NA	0.512946	2.43898	0.00184294	57.845	2	S	AKIHDLREQMMNSSISSGSGSLRTSQKRSLY	IHDLREQMMNS(0.26)S(0.737)IS(0.513)S(0.295)GS(0.095)GS(0.099)LR	NA	NA	NA	NA	NA	NA	0.948317	0.764935	0.741785	0.715001	0.67147	0.85606	37305000	13396000	9397600	14511000	0	0	0	0	37305000	13396000	9397600	14511000
E7EUN2	133	E7EUN2		AGAP1	0.90571	8.51347	6.33665e-08	107.96	99.411	107.96	0.90571	8.51347	6.33665e-08	107.96	NA	NA	NA	NA	2	S	ADLAGSAPAEEEGRGSPASGSPDVEGARAAP	GLEPADLAGS(0.008)APAEEEGRGS(0.906)PAS(0.382)GS(0.704)PDVEGAR	0.45764	0.48181	0.438001	0.324781	0.957121	0.701311	NA	NA	NA	NA	NA	NA	60067000	15920000	30179000	13968000	60067000	15920000	30179000	13968000	0	0	0	0
D6R938;Q13557-8;Q13557-12;Q13557;H0Y9J2;E9PBG7;E9PF82;Q13557-10;Q13557-6;Q13557-11;Q13557-9;Q13557-5;Q13557-3;Q13557-4	329;330;330;330;34;364;364;344;344;355;341;350;341;350	D6R938	Calcium/calmodulin-dependent protein kinase type II subunit delta	CAMK2D	0.948757	12.6758	1.01731e-59	269.06	247.71	269.06	0.948757	12.6758	1.26884e-47	269.06	0.888031	9.00076	1.01731e-59	245.72	1;2	S	FSAKSLLKKPDGVKESTESSNTTIEDEDVKA	KPDGVKES(0.949)T(0.051)ESSNTTIEDEDVK	0.26227	0.27057	0.43305	0.325108	1.65117	1.25788	3.05998	2.40755	1.7145	1.71727	0.54754	0.67372	1466000000	444460000	822620000	198950000	628530000	157110000	374260000	97161000	837500000	287350000	448360000	101790000
E7EQD7;A0A0C4DFT3;Q12959-5;Q12959-3;Q12959-6;Q12959-4;Q12959;Q12959-7;Q12959-2;C9JCP6;A8MUT6;B4E2H8;C9IYP1	155;155;155;155;155;155;155;155;155;155;155;155;59	E7EQD7	Disks large homolog 1	DLG1	0.479587	2.59373	0.00464231	47.445	47.445	47.445	NA	NA	NA	NA	0.479587	2.59373	0.00464231	47.445		S	KNLSEIENVHGFVSHSHISPIKPTEAVLPSP	NLSEIENVHGFVS(0.256)HS(0.48)HIS(0.264)PIK	NA	NA	NA	NA	NA	NA	NA	NA	NA	NA	NA	NA	0	0	0	0	0	0	0	0	0	0	0	0
H0YH87;F8WB06;F8VQP2;V9GY86;Q99700-2;Q99700-5;Q99700-4;Q99700;F8W0B5	782;596;596;701;861;572;861;861;239	H0YH87	Ataxin-2	ATXN2	0.9961	24.0689	1.00299e-22	193.14	182.12	132.37	0.9961	24.0689	5.42698e-16	158.55	0.993667	22.6574	1.00299e-22	193.14	2;3	S	ENSSSNCTSGSSKPNSPSISPSILSNTEHKR	PNS(0.996)PS(0.006)IS(0.99)PS(0.007)ILSNTEHK	0.61697	0.61402	0.391099	0.326733	0.636902	0.539433	1.17912	1.04886	0.547585	0.564207	0.49414	0.58429	966740000	304550000	342010000	320180000	503910000	168260000	136380000	199270000	462830000	136290000	205630000	120910000
J9JIE0;A8MXZ4;A0A0C4DFY5;Q9NQ84;Q9NQ84-2	44;379;404;359;371	J9JIE0	G-protein coupled receptor family C group 5 member C	GPRC5C	0.392662	1.42491	9.52044e-06	101.66	88.573	101.66	0.392662	1.42491	9.52044e-06	101.66	NA	NA	NA	NA		S	SMDEPVAAKRPVSPYSGYNGQLLTSVYQPTE	RPVS(0.283)PY(0.241)S(0.393)GY(0.084)NGQLLTSVYQPTEMALMHK	NA	NA	NA	NA	NA	NA	NA	NA	NA	NA	NA	NA	0	0	0	0	0	0	0	0	0	0	0	0
H0Y6B3;A0A0C4DG30;J3KQY3;B4DZ31;Q9NWS1-3;Q9NWS1-6;Q9NWS1-7;Q9NWS1-2;Q9NWS1	43;121;121;231;154;154;154;73;154	H0Y6B3	PCNA-interacting partner	PARPBP	0.502968	3.88252	2.61026e-06	90.062	86.068	90.062	NA	NA	NA	NA	0.502968	3.88252	2.61026e-06	90.062	1	S	KQYAVGDETDLSIPTSPTSKYNRDNEKVLIN	QYAVGDETDLSIPT(0.206)S(0.503)PT(0.145)S(0.145)K	NA	NA	NA	NA	NA	NA	0.933097	0.83675	0.824063	0.895576	0.9336	1.1978	22249000	6587900	8519900	7141200	0	0	0	0	22249000	6587900	8519900	7141200
A0A0C4DG98;Q8NI27;Q8NI27-2;H0Y7U4;B7ZBA0;H0Y594	1333;1448;269;243;37;44	A0A0C4DG98	THO complex subunit 2	THOC2	0.499919	0	0.0104833	63.998	41.141	63.998	NA	NA	NA	NA	0.499919	0	0.0104833	63.998	1	S	ESSAKLYINHTPPPLSKSKEREMDKKDLDKS	LYINHTPPPLS(0.5)KS(0.5)K	NA	NA	NA	NA	NA	NA	NA	NA	NA	NA	NA	NA	0	0	0	0	0	0	0	0	0	0	0	0
H0YH87;F8WB06;F8VQP2;V9GY86;Q99700-2;Q99700-5;Q99700-4;Q99700;F8W0B5	786;600;600;705;865;576;865;865;243	H0YH87	Ataxin-2	ATXN2	0.999718	37.5368	1.00299e-22	193.14	182.12	137.96	0.999718	37.5368	5.42698e-16	158.55	0.995807	24.2866	1.00299e-22	193.14	2;3	S	SNCTSGSSKPNSPSISPSILSNTEHKRGPEV	PNS(0.914)PS(0.086)IS(1)PSILSNTEHK	0.61697	0.61402	0.391099	0.326733	0.636902	0.539433	1.09291	0.9802	0.536279	0.549209	0.50237	0.5918	923500000	289190000	334090000	300230000	460670000	152900000	128460000	179310000	462830000	136290000	205630000	120910000
A0A0C4DGG9;Q14839;Q14839-2;F5H6N4;F5GWX5	218;221;221;221;214	A0A0C4DGG9;F5GWX5	Chromodomain-helicase-DNA-binding protein 4	CHD4	0.41816	0	0.0218665	48.986	48.287	48.986	NA	NA	NA	NA	0.41816	0	0.0218665	48.986		S	GAKWREFSTNNPFKGSSGASVAAAAAAAVAV	GS(0.418)S(0.418)GAS(0.164)VAAAAAAAVAVVESMVTATEVAPPPPPVEVPIRK	NA	NA	NA	NA	NA	NA	NA	NA	NA	NA	NA	NA	0	0	0	0	0	0	0	0	0	0	0	0
A0A0C4DGG9;Q14839;Q14839-2;F5H6N4;F5GWX5	219;222;222;222;215	A0A0C4DGG9;F5GWX5	Chromodomain-helicase-DNA-binding protein 4	CHD4	0.41816	0	0.0218665	48.986	48.287	48.986	NA	NA	NA	NA	0.41816	0	0.0218665	48.986		S	AKWREFSTNNPFKGSSGASVAAAAAAAVAVV	GS(0.418)S(0.418)GAS(0.164)VAAAAAAAVAVVESMVTATEVAPPPPPVEVPIRK	NA	NA	NA	NA	NA	NA	NA	NA	NA	NA	NA	NA	0	0	0	0	0	0	0	0	0	0	0	0
A0A0C4DGG9;Q14839;Q14839-2;F5H6N4;F5GWX5	305;308;308;308;301	A0A0C4DGG9;F5GWX5	Chromodomain-helicase-DNA-binding protein 4	CHD4	0.331437	0	0.0429077	43.437	40.234	43.437	0.331437	0	0.0429077	43.437	NA	NA	NA	NA		S	PLKIKLGGFGSKRKRSSSEDDDLDVESDFDD	S(0.331)S(0.331)S(0.331)EDDDLDVES(0.005)DFDDASINSYSVSDGSTSR	NA	NA	NA	NA	NA	NA	NA	NA	NA	NA	NA	NA	0	0	0	0	0	0	0	0	0	0	0	0
A0A0C4DGG9;Q14839;Q14839-2;F5H6N4;F5GWX5	306;309;309;309;302	A0A0C4DGG9;F5GWX5	Chromodomain-helicase-DNA-binding protein 4	CHD4	0.331437	0	0.0429077	43.437	40.234	43.437	0.331437	0	0.0429077	43.437	NA	NA	NA	NA		S	LKIKLGGFGSKRKRSSSEDDDLDVESDFDDA	S(0.331)S(0.331)S(0.331)EDDDLDVES(0.005)DFDDASINSYSVSDGSTSR	NA	NA	NA	NA	NA	NA	NA	NA	NA	NA	NA	NA	0	0	0	0	0	0	0	0	0	0	0	0
A0A0C4DGG9;Q14839;Q14839-2;F5H6N4;F5GWX5	307;310;310;310;303	A0A0C4DGG9;F5GWX5	Chromodomain-helicase-DNA-binding protein 4	CHD4	0.331437	0	0.0429077	43.437	40.234	43.437	0.331437	0	0.0429077	43.437	NA	NA	NA	NA		S	KIKLGGFGSKRKRSSSEDDDLDVESDFDDAS	S(0.331)S(0.331)S(0.331)EDDDLDVES(0.005)DFDDASINSYSVSDGSTSR	NA	NA	NA	NA	NA	NA	NA	NA	NA	NA	NA	NA	0	0	0	0	0	0	0	0	0	0	0	0
H0YH87;F8WB06;F8VQP2;V9GY86;Q99700-2;Q99700-5;Q99700-4;Q99700	588;402;402;507;667;378;667;667	H0YH87	Ataxin-2	ATXN2	0.891185	9.93524	1.19832e-05	129.75	92.14	88.714	0.746859	4.70802	2.20365e-05	127.52	0.891185	9.93524	1.19832e-05	129.75	1;2	S	HNPPSEAATPPVARTSPSGGTWSSVVSGVPR	T(0.09)S(0.891)PS(0.018)GGTWSSVVSGVPR	0.9511	0.93977	0.410122	0.327869	0.431202	0.34571	1.11623	0.91954	1.12472	1.18794	0.96868	1.2611	2903600000	358870000	1331600000	1213200000	2114000000	259480000	964940000	889550000	789670000	99391000	366670000	323610000
B9EGQ5;M0QXA7;O95785-4;O95785-3;O95785;O95785-2	308;444;311;441;1127;270	B9EGQ5	Protein Wiz	WIZ	0.837444	7.87083	2.98334e-06	120.17	111.7	120.17	0.775679	6.32712	4.64502e-06	114.2	0.837444	7.87083	2.98334e-06	120.17	2	S	KMMGGAGPGSSLEARSPSDLHISPLAKKLPP	MMGGAGPGS(0.001)S(0.026)LEARS(0.837)PS(0.14)DLHIS(0.997)PLAK	0.86691	0.84952	0.430219	0.328483	0.496253	0.383303	0.966837	0.781433	0.828775	0.837731	0.85722	1.0744	215540000	58216000	69575000	87746000	87166000	18204000	32283000	36679000	128370000	40012000	37291000	51067000
P38159;P38159-2;H3BUY5;Q96E39	323;310;195;323	P38159;Q96E39	RNA-binding motif protein, X chromosome;RNA-binding motif protein, X chromosome, N-terminally processed;RNA binding motif protein, X-linked-like-1	RBMX;RBMXL1	0.99917	30.9805	0.00549309	82.146	59.52	82.146	0.99917	30.9805	0.00549309	82.146	0.998659	29.2893	0.015053	68.676	2	S	SRYDDYSSSRDGYGGSRDSYSSSRSDLYSSC;SRYDDYSSSRDGYGGSRDSYSSSRSDLYSSG	DGY(0.001)GGS(0.999)RDS(0.998)Y(0.001)S(0.001)SSR	0.43691	0.45999	0.445851	0.3306	1.02047	0.747775	0.726164	0.592347	0.404057	0.405383	0.55642	0.72244	133960000	36416000	45605000	51943000	61526000	14068000	33099000	14358000	72438000	22348000	12505000	37585000
P38159;P38159-2;H3BUY5	326;313;198	P38159	RNA-binding motif protein, X chromosome;RNA-binding motif protein, X chromosome, N-terminally processed	RBMX	0.998257	31.2732	1.91044e-07	122.29	118.85	82.146	0.998257	31.2732	0.00549309	82.146	0.996358	26.7145	1.91044e-07	122.29	1;2	S	DDYSSSRDGYGGSRDSYSSSRSDLYSSGRDR	DGY(0.001)GGS(0.999)RDS(0.998)Y(0.001)S(0.001)SSR	0.43691	0.45999	0.445851	0.3306	1.02047	0.747775	0.651381	0.506227	0.744491	0.760572	0.93591	1.2051	170580000	46445000	56676000	67457000	61526000	14068000	33099000	14358000	109050000	32376000	23576000	53098000
Q96E39	326	Q96E39	RNA binding motif protein, X-linked-like-1	RBMXL1	0.998257	31.2732	1.91044e-07	122.29	118.85	82.146	0.998257	31.2732	0.00549309	82.146	0.996358	26.7145	1.91044e-07	122.29	1;2	S	DDYSSSRDGYGGSRDSYSSSRSDLYSSCDRV	DGY(0.001)GGS(0.999)RDS(0.998)Y(0.001)S(0.001)SSR	0.43691	0.45999	0.445851	0.3306	1.02047	0.747775	0.651381	0.506227	0.744491	0.760572	0.93591	1.2051	170580000	46445000	56676000	67457000	61526000	14068000	33099000	14358000	109050000	32376000	23576000	53098000
K7EIX9;K7EMC4;A0A0C4DGQ1;Q9BUG6-2;Q9BUG6	149;149;294;178;295	K7EIX9	Zinc finger and SCAN domain-containing protein 5A	ZSCAN5A	0.679983	3.29156	0.00191258	75.945	64.826	75.945	NA	NA	NA	NA	0.679983	3.29156	0.00191258	75.945	1	S	EASTHSGNRGDALNLSSPKRSKPDASSISQE	EASTHS(0.001)GNRGDALNLS(0.68)S(0.319)PK	NA	NA	NA	NA	NA	NA	1.2113	0.999201	1.92831	1.95545	1.5919	2.0219	70250000	21398000	31281000	17572000	0	0	0	0	70250000	21398000	31281000	17572000
A0A0C4DGT3	798	A0A0C4DGT3			0.369655	2.45703	0.000244638	65.833	61.612	65.833	0.369655	2.45703	0.000244638	65.833	NA	NA	NA	NA		S	ACLDDSYASGEGLKRSALSSSLRDLSEAGVH	RS(0.37)ALS(0.21)S(0.21)S(0.21)LRDLS(0.001)EAGVHH	NA	NA	NA	NA	NA	NA	NA	NA	NA	NA	NA	NA	0	0	0	0	0	0	0	0	0	0	0	0
A0A0C4DGT3	801	A0A0C4DGT3			0.428991	1.79956	0.000341677	91.883	78.275	91.883	NA	NA	NA	NA	0.428991	1.79956	0.000341677	91.883		S	DDSYASGEGLKRSALSSSLRDLSEAGVHH__	RS(0.199)ALS(0.429)S(0.283)S(0.088)LRDLSEAGVHH	NA	NA	NA	NA	NA	NA	NA	NA	NA	NA	NA	NA	0	0	0	0	0	0	0	0	0	0	0	0
Q9Y5P4;Q9Y5P4-3;Q9Y5P4-2	141;269;141	Q9Y5P4	Collagen type IV alpha-3-binding protein	COL4A3BP	0.897032	11.48	0.00269171	74.465	69.396	63.922	0.80139	9.60869	0.00269171	74.465	0.897032	11.48	0.00347307	65.08	3	S	SLRRHGSMVSLVSGASGYSATSTSSFKKGHS	RHGS(0.995)MVS(0.006)LVS(0.004)GAS(0.897)GY(0.04)S(0.349)AT(0.349)S(0.135)T(0.148)S(0.056)S(0.022)FKK	0.47899	0.48326	0.397456	0.333367	0.829807	0.673129	1.19043	0.992359	0.709874	0.711592	0.59632	0.79682	90555000	29847000	33430000	27278000	31824000	6134400	18662000	7028100	58730000	23713000	14768000	20250000
R4GNJ5;A0A0C4DGT6;Q96AP0-2;Q96AP0	25;25;111;111	R4GNJ5	Adrenocortical dysplasia protein homolog	ACD	0.493636	0	1.51934e-13	160.03	160.03	92.178	0.493636	0	0.0013422	92.178	0.472456	0	1.51934e-13	160.03		S	RPWIRELILGSETPSSPRAGQLLEDAEAAVA	ELILGSET(0.012)PS(0.494)S(0.494)PR	NA	NA	NA	NA	NA	NA	NA	NA	NA	NA	NA	NA	0	0	0	0	0	0	0	0	0	0	0	0
R4GNJ5;A0A0C4DGT6;Q96AP0-2;Q96AP0	335;338;421;424	R4GNJ5	Adrenocortical dysplasia protein homolog	ACD	0.644596	2.58575	3.39342e-05	132.6	109.97	132.6	NA	NA	NA	NA	0.644596	2.58575	3.39342e-05	132.6	1	S	PATLTPRSPHASRTPSSPLQSCTPSLSPRSH	TPS(0.645)S(0.355)PLQSCTPSLSPR	NA	NA	NA	NA	NA	NA	1.46959	1.18941	0.719942	0.745156	0.48988	0.64478	30328000	15971000	6516900	7839400	0	0	0	0	30328000	15971000	6516900	7839400
R4GNJ5;A0A0C4DGT6;Q96AP0-2;Q96AP0	336;339;422;425	R4GNJ5	Adrenocortical dysplasia protein homolog	ACD	0.652502	2.74031	0.00054855	92.098	76.373	92.098	0.652502	2.74031	0.00054855	92.098	NA	NA	NA	NA	1	S	ATLTPRSPHASRTPSSPLQSCTPSLSPRSHV	TPS(0.347)S(0.653)PLQSCTPSLSPR	NA	NA	NA	NA	NA	NA	NA	NA	NA	NA	NA	NA	0	0	0	0	0	0	0	0	0	0	0	0
Q9NWH9;Q9NWH9-3;H7C3F4;H0YKH2	1014;583;580;80	Q9NWH9	SAFB-like transcription modulator	SLTM	0.995383	23.3366	0.000172934	107.35	65.643	106.42	0.931697	11.3484	0.00136268	107.35	0.995383	23.3366	0.000172934	106.42	1	S	SNASPINRIVQISGNSMPRGSGSGFKPFKGG	IVQIS(0.005)GNS(0.995)MPR	1.1731	1.1886	0.424683	0.333411	0.351853	0.277446	0.99681	0.821018	0.902039	0.920387	0.88326	1.1388	91686000	27075000	31773000	32838000	34078000	6228000	13312000	14538000	57608000	20847000	18461000	18301000
A0A0C4DGW2;P57768-2;P57768;E5RGS8;E5RH07;E5RGQ6	108;108;108;108;79;108	A0A0C4DGW2	Sorting nexin-16	SNX16	0.610655	2.00232	1.41985e-28	211.48	202.44	211.48	0.49763	0	1.73374e-14	166.07	0.610655	2.00232	1.41985e-28	211.48	1	S	TEEQNPETVNWEDRPSTPTILGYEVMEERAK	DTEEQNPETVNWEDRPS(0.611)T(0.385)PT(0.004)ILGYEVMEER	NA	NA	NA	NA	NA	NA	1.53563	1.20878	1.13784	1.14247	0.74095	0.95648	82799000	23776000	42369000	16654000	0	0	0	0	82799000	23776000	42369000	16654000
A0A075B7F8;A8CG34;A0A087WY75;A8CG34-2;Q96HA1;Q96HA1-2;Q96HA1-3;C9JFL1;A6NF01	412;412;170;170;435;170;170;42;19	A0A075B7F8;Q96HA1	Nuclear envelope pore membrane protein POM 121C;Nuclear envelope pore membrane protein POM 121;Putative nuclear envelope pore membrane protein POM 121B	POM121C;POM121;POM121B	0.944481	12.6606	8.73104e-06	126.25	116.72	122.34	0.944481	12.6606	5.0958e-05	124.66	0.718789	4.92882	8.73104e-06	126.25	1;2	S	TRGISQLWKRNGPSSSPFSSPASSRSQTPER	RNGPS(0.003)S(0.051)S(0.944)PFS(0.244)S(0.757)PASSR	1.0514	1.0552	0.432432	0.334046	0.411269	0.317793	0.614364	0.506868	0.334515	0.339363	0.54448	0.71191	366490000	78079000	126600000	161800000	277330000	49567000	112040000	115720000	89158000	28512000	14560000	46087000
Q7L2J0	213	Q7L2J0	7SK snRNA methylphosphate capping enzyme	MEPCE	0.999967	43.1487	3.15135e-10	155.75	140.87	133.7	0.999895	38.0695	5.29569e-07	155.75	0.999967	43.1487	3.15135e-10	133.7	2	T	NSLLDEEVSRTLNAETPKSSPLPAKGRDPVE	TLNAET(1)PKS(0.684)S(0.316)PLPAK	0.66979	0.65922	0.409853	0.335864	0.61192	0.509321	1.00792	0.856531	0.512847	0.548938	0.46834	0.62302	866280000	225700000	290090000	350490000	484210000	90872000	209720000	183620000	382070000	134830000	80368000	166870000
A0A0C4DGZ0;P24928	1875;1875	A0A0C4DGZ0	DNA-directed RNA polymerase II subunit RPB1	POLR2A	0.637165	4.92926	4.2947e-08	147.71	137.36	147.71	NA	NA	NA	NA	0.637165	4.92926	4.2947e-08	147.71	2	S	YSPTSPKYSPTSPKYSPTSPTYSPTTPKYSP	YS(0.005)PT(0.097)S(0.898)PKYS(0.637)PT(0.206)S(0.156)PT(0.001)YSPTTPK	NA	NA	NA	NA	NA	NA	1.62224	1.32252	1.31586	1.40849	0.81113	1.0289	78346000	30623000	27457000	20266000	0	0	0	0	78346000	30623000	27457000	20266000
P18583-7;P18583;P18583-5;P18583-9;P18583-2;P18583-10;P18583-3;P18583-4;H7C1M2;P18583-6	986;1026;1026;1066;707;1026;1026;1026;21;1026	P18583-7	Protein SON	SON	0.999974	45.7939	0.00120336	85.672	63.143	85.672	0.999974	45.7939	0.00120336	85.672	0.999885	39.3955	0.00120778	85.554	1	S	SSYERSMMSYERSMMSPMAERSMMSAYERSM	SMMS(1)PMAER	0.49397	0.50991	0.438289	0.337018	0.870322	0.675995	0.864977	0.710379	0.508673	0.518242	0.64755	0.85068	137560000	44371000	39468000	53724000	30876000	6645400	15936000	8294700	106690000	37726000	23532000	45429000
J3KPJ3;Q8N5S9;Q8N5S9-2	127;100;100	J3KPJ3	Calcium/calmodulin-dependent protein kinase kinase 1	CAMKK1	0.979743	16.9824	1.82713e-07	121.35	113.19	80.842	0.979743	16.9824	0.000127068	80.842	0.948982	13.0694	1.82713e-07	121.35	1;2	S	EAQAGPYATGPASHISPRAWRRPTIESHHVA	LSLQERPAGSYLEAQAGPYAT(0.001)GPAS(0.02)HIS(0.98)PR	0.16139	0.1646	0.447808	0.337496	2.77462	2.13707	2.63546	2.12617	2.60004	2.57116	0.98657	1.2868	117110000	52123000	44787000	20202000	25215000	9430100	11836000	3949300	91896000	42693000	32951000	16252000
P49792	1144	P49792	E3 SUMO-protein ligase RanBP2	RANBP2	0.999893	39.7446	1.50465e-09	139.49	124.89	139.49	0.998932	29.7779	0.00165883	104.21	0.999893	39.7446	1.50465e-09	139.49	1	T	DDMFTFHGPGKSVFGTPTLETANKNHETDGG	SVFGT(1)PTLETANK	1.6425	1.6075	0.407199	0.338352	0.247917	0.206186	0.914244	0.804246	0.397219	0.413087	0.62634	0.77278	24159000	7535200	4998300	11625000	7382000	1523100	2003900	3855100	16776000	6012100	2994500	7769900
A0A0A0MRM9;Q14978;Q14978-3;Q14978-2	616;607;608;617	A0A0A0MRM9	Nucleolar and coiled-body phosphoprotein 1	NOLC1	1	119.615	4.92944e-13	214.54	187.28	119.62	1	118.517	1.5037e-09	192.65	1	119.615	4.92944e-13	214.54	1;2	T	AKEAETPQAKKIKLQTPNTFPKRKKGEKRAS	LQT(1)PNT(1)FPK	0.62096	0.62358	0.40334	0.338742	0.576103	0.48216	1.07297	0.939938	0.353819	0.370425	0.33103	0.41141	5883800000	2143800000	1571000000	2168900000	2647900000	787330000	865030000	995510000	3235900000	1356500000	705990000	1173400000
O00267-2;O00267	667;671	O00267-2	Transcription elongation factor SPT5	SUPT5H	0.995244	24.7549	0.000114444	86.772	76.042	64.665	0.987942	19.401	0.0039196	61.524	0.995244	24.7549	0.000114444	86.772	1	S	NFTVGGFAPMSPRISSPMHPSAGGQRGGFGS	IS(0.003)S(0.995)PMHPS(0.001)AGGQR	0.99571	0.97126	0.424646	0.339328	0.618927	0.502058	1.66096	1.40107	1.31149	1.31952	0.86087	1.0627	320180000	124740000	103910000	91531000	84930000	30009000	24288000	30633000	235250000	94728000	79626000	60898000
O60716-5;O60716-3;C9JZR2;O60716-2;O60716;O60716-21;O60716-19;O60716-13;O60716-11;O60716-18;O60716-17;O60716-10;O60716-9;O60716-29;O60716-27;O60716-26;O60716-25;H0YC95	900;906;906;900;906;799;805;846;852;799;805;846;852;577;583;577;583;83	O60716-5	Catenin delta-1	CTNND1	0.972439	15.4757	8.6269e-05	119.38	98.428	119.38	0.795836	5.91155	0.000436714	103.4	0.972439	15.4757	8.6269e-05	119.38	1	T	SNMGSNTKSLDNNYSTPNERGDHNRTLDRSG	SLDNNYS(0.028)T(0.972)PNERGDHNR	0.48579	0.49569	0.445157	0.34009	0.916338	0.692905	1.03811	0.841255	1.26823	1.26419	1.2217	1.5818	171840000	45441000	79119000	47277000	86953000	18154000	43426000	25373000	84884000	27287000	35693000	21904000
A0A087WYW3;P30414	170;470	A0A087WYW3	NK-tumor recognition protein;Putative peptidyl-prolyl cis-trans isomerase	NKTR	0.952375	16.202	2.27589e-05	114.76	76.662	114.76	0.952375	16.202	2.42882e-05	114.76	0.890527	10.6616	2.27589e-05	86.617	2;3	S	KKRRILIPSDIESSKSSTRRMKSSCDRERSS	ILIPSDIES(0.016)S(0.016)KS(0.952)S(0.78)T(0.235)RR	0.44213	0.45025	0.477395	0.34125	1.07979	0.78125	0.828912	0.626056	0.374434	0.351161	0.47792	0.64188	466740000	141750000	160930000	164070000	247680000	61073000	122540000	64075000	219060000	80675000	38390000	99994000
A0A087WYW3;P30414	171;471	A0A087WYW3	NK-tumor recognition protein;Putative peptidyl-prolyl cis-trans isomerase	NKTR	0.783577	5.78215	2.27589e-05	114.76	76.662	86.617	0.77954	5.44438	2.42882e-05	114.76	0.783577	5.78215	2.27589e-05	86.617	2;3	S	KRRILIPSDIESSKSSTRRMKSSCDRERSSR	ILIPS(0.999)DIES(0.042)S(0.034)KS(0.891)S(0.784)T(0.252)RR	0.44213	0.45025	0.477395	0.34125	1.07979	0.78125	0.837661	0.632631	0.394508	0.369987	0.52162	0.70058	466740000	141750000	160930000	164070000	247680000	61073000	122540000	64075000	219060000	80675000	38390000	99994000
Q5UIP0;Q5UIP0-2;H7C2B5	2196;2196;470	Q5UIP0	Telomere-associated protein RIF1	RIF1	0.989635	19.7993	5.75928e-10	132.62	98.183	132.62	0.986641	18.6837	6.9892e-10	128.94	0.989635	19.7993	5.75928e-10	132.62	1	S	ILKRGLKRSQEDEISSPVNKVRRVSFADPIY	RSQEDEIS(0.01)S(0.99)PVNK	0.39874	0.39286	0.441716	0.342021	1.09525	0.855359	0.659587	0.554631	0.448712	0.456767	0.66918	0.82244	630400000	160360000	234000000	236040000	329600000	75400000	169650000	84549000	300790000	84956000	64349000	151490000
C9J840;A0A0D9SG62;G5E948;A0A0D9SEY1;E7EX83;H7C0P6;E7ENQ1;G3XAA2;H7C360;O95819-4;O95819-2;O95819;O95819-5;O95819-3;E7ESS2;E7EN19	601;658;849;934;652;670;768;771;784;771;825;853;848;933;887;886	C9J840;E7ESS2	Mitogen-activated protein kinase kinase kinase kinase 4	MAP4K4	0.451919	0	0.000832	67.312	56.544	67.312	0.451919	0	0.000832	67.312	NA	NA	NA	NA		S	NETQSASSTLQKHKSSSSFTPFIDPRLLQIS;RQTQSASSTLQKHKSSSSFTPFIDPRLLQIS	HKS(0.452)S(0.452)S(0.519)S(0.335)FT(0.242)PFIDPR	NA	NA	NA	NA	NA	NA	NA	NA	NA	NA	NA	NA	0	0	0	0	0	0	0	0	0	0	0	0
C9J840;A0A0D9SG62;G5E948;A0A0D9SEY1;E7EX83;H7C0P6;E7ENQ1;G3XAA2;H7C360;O95819-4;O95819-2;O95819;O95819-5;O95819-3;E7ESS2;E7EN19	422;477;670;755;476;494;592;592;608;592;646;677;669;754;647;646	C9J840;E7ESS2	Mitogen-activated protein kinase kinase kinase kinase 4	MAP4K4	0.408838	3.33355	7.287e-11	100.72	100.72	100.72	0.408838	3.33355	7.287e-11	100.72	NA	NA	NA	NA		S	RLLWERVEKLVPRPGSGSSSGSSNSGSQPGS	LVPRPGS(0.409)GS(0.063)S(0.082)S(0.108)GS(0.143)S(0.19)NS(0.004)GS(0.001)QPGSHPGSQSGSGER	NA	NA	NA	NA	NA	NA	NA	NA	NA	NA	NA	NA	0	0	0	0	0	0	0	0	0	0	0	0
C9J840;A0A0D9SG62;G5E948;A0A0D9SEY1;E7EX83;H7C0P6;E7ENQ1;G3XAA2;H7C360;O95819-4;O95819-2;O95819;O95819-5;O95819-3;E7ESS2;E7EN19	437;492;685;770;491;509;607;607;623;607;661;692;684;769;662;661	C9J840;E7ESS2	Mitogen-activated protein kinase kinase kinase kinase 4	MAP4K4	0.373487	2.3687	2.47812e-16	123.06	123.06	123.06	0.373487	2.3687	2.47812e-16	123.06	NA	NA	NA	NA		S	SGSSSGSSNSGSQPGSHPGSQSGSGERFRVR	LVPRPGSGSSSGSSNSGS(0.002)QPGS(0.373)HPGS(0.191)QS(0.216)GS(0.216)GERFR	NA	NA	NA	NA	NA	NA	NA	NA	NA	NA	NA	NA	0	0	0	0	0	0	0	0	0	0	0	0
C9J840;A0A0D9SG62;G5E948;A0A0D9SEY1;E7EX83;H7C0P6;E7ENQ1;G3XAA2;H7C360;O95819-4;O95819-2;O95819;O95819-5;O95819-3;E7ESS2;E7EN19	443;498;691;776;497;515;613;613;629;613;667;698;690;775;668;667	C9J840;E7ESS2	Mitogen-activated protein kinase kinase kinase kinase 4	MAP4K4	0.612806	2.69439	4.89197e-23	143.11	143.11	43.333	NA	NA	NA	NA	0.612806	2.69439	4.89197e-23	143.11	1	S	SSNSGSQPGSHPGSQSGSGERFRVRSSSKSE	LVPRPGSGSSSGSSNSGSQPGS(0.001)HPGS(0.055)QS(0.613)GS(0.33)GER	NA	NA	NA	NA	NA	NA	1.68211	1.35816	1.39616	1.38569	0.83001	1.0676	122140000	37881000	59631000	24628000	0	0	0	0	122140000	37881000	59631000	24628000
E7EXA6;A0A0D9SF58;Q8WVB6;Q8WVB6-2;F8WCC1	73;270;73;73;74	E7EXA6	Chromosome transmission fidelity protein 18 homolog	CHTF18	0.729559	4.70802	9.26932e-05	102.56	89.763	102.56	0.729559	4.70802	9.26932e-05	102.56	NA	NA	NA	NA	2	S	RGDAASSPAPAASVGSSQGGARKRQVDADLQ	GDAAS(0.034)S(0.966)PAPAAS(0.025)VGS(0.73)S(0.246)QGGAR	NA	NA	NA	NA	NA	NA	NA	NA	NA	NA	NA	NA	0	0	0	0	0	0	0	0	0	0	0	0
J3KNG6;A0A0D9SFV5;Q08AE8-4;Q08AE8-3;Q08AE8-5;Q08AE8-2;Q08AE8	297;374;335;335;374;494;508	J3KNG6	Protein spire homolog 1	SPIRE1	0.614184	2.06905	0.000109996	93.424	93.424	93.424	NA	NA	NA	NA	0.614184	2.06905	0.000109996	93.424	1	S	AVSTRKKPPKFLPISSTPQPERRQPPQRRHS	FLPIS(0.004)S(0.614)T(0.381)PQPER	NA	NA	NA	NA	NA	NA	1.32897	1.11495	1.16282	1.193	0.90275	1.1496	111140000	40153000	35811000	35176000	0	0	0	0	111140000	40153000	35811000	35176000
Q8WYP5;Q8WYP5-3;Q8WYP5-2	2226;2235;2261	Q8WYP5	Protein ELYS	AHCTF1	1	135.433	5.50041e-14	167.93	138.8	135.43	1	167.926	5.50041e-14	167.93	1	135.433	4.99945e-05	135.43	1;2	S	WSPPPIEIRLISPLASPADGVKSKPRKTTEV	LIS(1)PLAS(1)PADGVK	0.35147	0.34323	0.419551	0.342243	1.19369	0.973615	0.621427	0.541682	0.426294	0.4521	0.64103	0.79387	376830000	130730000	100920000	145180000	122800000	35156000	49384000	38256000	254040000	95578000	51534000	106930000
H3BQZ7;Q1KMD3	188;188	H3BQZ7	Heterogeneous nuclear ribonucleoprotein U-like protein 2	HNRNPUL2-BSCL2;HNRNPUL2	0.999565	33.6124	0.000126242	98.009	88.447	98.009	0.995946	23.8999	0.000188051	92.089	0.999565	33.6124	0.000126242	98.009	2	S	DKAAEEQGDDQDSEKSKPAGSDGERRGVKRQ	AAEEQGDDQDS(1)EKS(1)KPAGSDGER	0.56067	0.56321	0.519805	0.343006	0.927128	0.635486	0.754432	0.534702	0.598193	0.585446	0.79292	1.0673	40989000	11070000	15116000	14802000	23554000	5822600	10615000	7115900	17435000	5247400	4501500	7686300
A0A0D9SGE8;Q5JRC6;Q8IWS0-2;Q8IWS0-5;Q8IWS0;Q8IWS0-3;Q8IWS0-4	204;204;204;169;203;202;202	A0A0D9SGE8;Q8IWS0-5	PHD finger protein 6	PHF6	0.528501	0.708329	3.89541e-05	98.573	98.573	57.525	0.494726	0	0.0144376	47.088	0.528501	0.708329	3.89541e-05	98.573	2	S	DEMESSSYRDRSPHRSSPSDTRPKCGFCHVG	S(1)PHRS(0.529)S(0.449)PS(0.022)DTRPK	NA	NA	NA	NA	NA	NA	1.53598	1.17405	1.02659	1.02371	0.65815	0.87052	22750000	10149000	6088500	6513300	0	0	0	0	22750000	10149000	6088500	6513300
A0A0D9SGE8;Q5JRC6;Q8IWS0-2;Q8IWS0-5;Q8IWS0;Q8IWS0-3;Q8IWS0-4	193;193;193;158;192;191;191	A0A0D9SGE8;Q8IWS0-5	PHD finger protein 6	PHF6	0.313203	0	5.15051e-05	92.463	82.368	66.372	0.271251	0	0.000378024	92.463	0.313203	0	5.15051e-05	87.155		S	EDTRSTSSHGTDEMESSSYRDRSPHRSSPSD	STSSHGT(0.01)DEMES(0.313)S(0.313)S(0.313)Y(0.006)RDRS(0.045)PHR	NA	NA	NA	NA	NA	NA	NA	NA	NA	NA	NA	NA	0	0	0	0	0	0	0	0	0	0	0	0
A0A0D9SGE8;Q5JRC6;Q8IWS0-2;Q8IWS0-5;Q8IWS0;Q8IWS0-3;Q8IWS0-4	194;194;194;159;193;192;192	A0A0D9SGE8;Q8IWS0-5	PHD finger protein 6	PHF6	0.313203	0	5.15051e-05	92.463	82.368	66.372	0.271251	0	0.000378024	92.463	0.313203	0	5.15051e-05	87.155		S	DTRSTSSHGTDEMESSSYRDRSPHRSSPSDT	STSSHGT(0.01)DEMES(0.313)S(0.313)S(0.313)Y(0.006)RDRS(0.045)PHR	NA	NA	NA	NA	NA	NA	NA	NA	NA	NA	NA	NA	0	0	0	0	0	0	0	0	0	0	0	0
A0A0D9SGJ6;J3KQV8;O43426	1344;1430;1391	A0A0D9SGJ6	Synaptojanin-1	SYNJ1	0.619938	2.12495	5.16227e-26	176.53	140.25	176.53	0.619938	2.12495	4.75331e-20	176.53	0.5	0	5.16227e-26	173.74	1	S	MPPIPARSQSQENMRSSPNPFITGLTRTNPF	SQSQENMRS(0.62)S(0.38)PNPFITGLTR	NA	NA	NA	NA	NA	NA	1.10019	0.887784	0.817595	0.798467	0.83659	1.0788	77136000	25441000	23994000	27701000	0	0	0	0	77136000	25441000	23994000	27701000
A0A0D9SGJ6;J3KQV8;O43426	1345;1431;1392	A0A0D9SGJ6	Synaptojanin-1	SYNJ1	0.5	0	5.16227e-26	173.74	166.05	161.49	0.499689	0	0.000198422	89.434	0.5	0	5.16227e-26	173.74	1	S	PPIPARSQSQENMRSSPNPFITGLTRTNPFS	SQSQENMRS(0.5)S(0.5)PNPFITGLTR	NA	NA	NA	NA	NA	NA	1.10019	0.887784	0.817595	0.798467	0.83659	1.0788	77136000	25441000	23994000	27701000	0	0	0	0	77136000	25441000	23994000	27701000
A0A075B7F8;A8CG34;A0A087WY75;A8CG34-2;Q96HA1;Q96HA1-2;Q96HA1-3;C9JFL1;A6NF01	416;416;174;174;439;174;174;46;23	A0A075B7F8;Q96HA1	Nuclear envelope pore membrane protein POM 121C;Nuclear envelope pore membrane protein POM 121;Putative nuclear envelope pore membrane protein POM 121B	POM121C;POM121;POM121B	0.778972	5.69884	8.73104e-06	125.11	104.86	125.11	0.778972	5.69884	4.31305e-05	125.11	0.666933	3.01918	8.73104e-06	113.42	2	S	SQLWKRNGPSSSPFSSPASSRSQTPERPAKK	RNGPS(0.145)S(0.506)S(0.349)PFS(0.221)S(0.779)PASSR	1.0067	1.0051	0.449964	0.344982	0.446967	0.333433	1.36141	1.09723	1.15837	1.11416	0.8443	1.0669	255830000	69330000	93699000	92798000	165070000	34135000	62745000	68194000	90752000	35194000	30954000	24604000
E3W994;J3KR49;O75122;A0A0U1RQI6;B3KR06;E7ENG2;O75122-2;E7ERI8;E7EW49;O75122-3	327;327;327;333;333;337;333;560;561;561	E3W994;E7ERI8	CLIP-associating protein 2	CLASP2	0.990738	21.3016	1.30459e-58	229.31	218.31	120.71	0.95444	14.2989	1.30459e-58	229.31	0.990738	21.3016	4.45234e-48	213.43	1;2	S	GSVASLPQSDRSSSSSQESLNRPFSSKWSTA	SSSS(0.007)S(0.991)QES(0.002)LNRPFSSK	0.24342	0.23781	0.446249	0.345137	1.83318	1.47096	1.20117	0.976086	1.59053	1.62607	1.362	1.7427	1173300000	441080000	417630000	314620000	440830000	176750000	143330000	120750000	732510000	264330000	274310000	193870000
P0DMV9;P0DMV8;A0A0G2JIW1;P0DMV8-2;V9GZ37	631;631;632;576;466	P0DMV9		HSPA1A	0.718975	4.08112	9.51136e-07	160.46	138.15	117.67	0.718975	4.08112	0.000185033	117.67	0.672665	3.12884	9.51136e-07	160.46	1	S	GPGPGGFGAQGPKGGSGSGPTIEEVD_____	GGS(0.719)GS(0.281)GPTIEEVD	NA	NA	NA	NA	NA	NA	NA	NA	NA	NA	NA	NA	0	0	0	0	0	0	0	0	0	0	0	0
P16402	18	P16402	Histone H1.3	HIST1H1D	0.999996	53.5079	3.52288e-26	207.13	188.19	141.23	0.99999	49.9164	3.52288e-26	181.96	0.999996	53.5079	4.63723e-26	207.13	1;2	T	ETAPLAPTIPAPAEKTPVKKKAKKAGATAGK	SETAPLAPTIPAPAEKT(1)PVKK	0.34844	0.34806	0.434537	0.345554	1.24304	1.01763	0.590214	0.497339	0.350693	0.344804	0.55892	0.70894	17804000000	4755400000	6762000000	6286500000	9307100000	2218900000	5205900000	1882200000	8496800000	2536500000	1556000000	4404200000
A0A0G2JNZ2;Q14160;A0A0G2JMS7;Q14160-2;H0YCG0	1559;1559;1478;1478;579	A0A0G2JNZ2	Protein scribble homolog	SCRIB	0.406805	0.684318	6.77093e-26	174.71	167.26	174.71	NA	NA	NA	NA	0.406805	0.684318	6.77093e-26	174.71		S	PTPSPTPVEDLGPQTSTSPGRLSPDFAEELR	LAEAPSPAPTPSPTPVEDLGPQT(0.091)S(0.407)T(0.348)S(0.162)PGRLS(0.993)PDFAEELR	NA	NA	NA	NA	NA	NA	NA	NA	NA	NA	NA	NA	0	0	0	0	0	0	0	0	0	0	0	0
A0A0G2JNZ2;Q14160;A0A0G2JPP5;Q14160-3;A0A0G2JMS7;Q14160-2;H0YCG0	1225;1225;1225;1225;1144;1144;221	A0A0G2JNZ2	Protein scribble homolog	SCRIB	0.354263	0	0.0245074	61.538	52.056	61.538	NA	NA	NA	NA	0.354263	0	0.0245074	61.538		S	PFAAGIGHRNSLESISSIDRELSPEGPGKEK	NS(0.004)LES(0.281)IS(0.354)S(0.354)IDRELS(0.006)PEGPGK	NA	NA	NA	NA	NA	NA	NA	NA	NA	NA	NA	NA	0	0	0	0	0	0	0	0	0	0	0	0
A0A0G2JNZ2;Q14160;A0A0G2JPP5;Q14160-3;A0A0G2JMS7;Q14160-2;H0YCG0	1226;1226;1226;1226;1145;1145;222	A0A0G2JNZ2	Protein scribble homolog	SCRIB	0.354263	0	0.0245074	61.538	52.056	61.538	NA	NA	NA	NA	0.354263	0	0.0245074	61.538		S	FAAGIGHRNSLESISSIDRELSPEGPGKEKE	NS(0.004)LES(0.281)IS(0.354)S(0.354)IDRELS(0.006)PEGPGK	NA	NA	NA	NA	NA	NA	NA	NA	NA	NA	NA	NA	0	0	0	0	0	0	0	0	0	0	0	0
O14974-5;O14974-4;O14974-3;O14974-2;O14974;H0YIM2;H0YIS3;A0A0U1RQZ1	823;851;854;910;910;93;161;11	O14974-5	Protein phosphatase 1 regulatory subunit 12A	PPP1R12A	0.999783	37.373	1.06869e-05	132.79	121.2	132.79	0.999133	31.137	7.312e-05	113.99	0.999783	37.373	1.06869e-05	132.79	1	S	TSAGDRYDSLLGRSGSYSYLEERKPYSSRLE	SGS(1)YSYLEER	0.63274	0.63218	0.452837	0.345877	0.761789	0.617742	1.28153	1.03622	0.96581	0.99691	0.72003	0.94754	77869000	22031000	33333000	22504000	50069000	10650000	24248000	15170000	27800000	11381000	9085100	7333600
A0A0G2JNZ2;Q14160;A0A0G2JPP5;Q14160-3;A0A0G2JMS7;Q14160-2;H0YCG0	1445;1445;1445;1445;1364;1364;465	A0A0G2JNZ2	Protein scribble homolog	SCRIB	0.5	0	0.0490859	45.436	24.84	45.436	NA	NA	NA	NA	0.5	0	0.0490859	45.436	1	S	DEQPPWASPSPTSRQSPASPPPLGGGAPVRT	QS(0.5)PAS(0.5)PPPLGGGAPVR	NA	NA	NA	NA	NA	NA	NA	NA	NA	NA	NA	NA	0	0	0	0	0	0	0	0	0	0	0	0
H0Y825;Q5TCQ3;Q5TCQ5;Q9UMS5-2;Q9UMS5	28;219;227;272;272	H0Y825	Putative homeodomain transcription factor 1	PHTF1	1	60.9413	0.014163	60.941	54.634	60.941	1	60.9413	0.014163	60.941	NA	NA	NA	NA	3	S	EKCRREAFRRLGNGVSDDLSSEEDGEARTQM	RLGNGVS(1)DDLS(1)S(1)EEDGEAR	1.1928	1.2558	0.471032	0.34926	0.394882	0.289352	NA	NA	NA	NA	NA	NA	33866000	6218500	13789000	13859000	33866000	6218500	13789000	13859000	0	0	0	0
A0A0G2JPJ8	32	A0A0G2JPJ8			0.447305	0	0.0385987	65.438	34.372	63.883	0.41513	1.36942	0.0385987	65.438	0.447305	0	0.0731875	63.883		S	PAATPTSYGVFCKGLSRTLLAFFELAWQLRM	ASSPAAT(0.003)PT(0.252)S(0.531)Y(0.767)GVFCKGLS(0.447)R	NA	NA	NA	NA	NA	NA	NA	NA	NA	NA	NA	NA	0	0	0	0	0	0	0	0	0	0	0	0
H0Y825;Q5TCQ3;Q5TCQ5;Q9UMS5-2;Q9UMS5	32;223;231;276;276	H0Y825	Putative homeodomain transcription factor 1	PHTF1	1	60.9413	0.014163	60.941	54.634	60.941	1	60.9413	0.014163	60.941	NA	NA	NA	NA	3	S	REAFRRLGNGVSDDLSSEEDGEARTQMILLR	RLGNGVS(1)DDLS(1)S(1)EEDGEAR	1.1928	1.2558	0.471032	0.34926	0.394882	0.289352	NA	NA	NA	NA	NA	NA	33866000	6218500	13789000	13859000	33866000	6218500	13789000	13859000	0	0	0	0
A0A0J9YVR0;Q8IZ21;Q8IZ21-2;Q8IZ21-3	124;116;126;100	A0A0J9YVR0;Q8IZ21;Q8IZ21-3	Phosphatase and actin regulator 4	PHACTR4	0.588131	4.45205	7.0407e-07	101.21	92.7	101.21	NA	NA	NA	NA	0.588131	4.45205	7.0407e-07	101.21	2	S	AMLKNGHTTPIGNARSSSPVQVEEEPVRLAS	S(0.588)S(0.211)S(0.201)PVQVEEEPVRLAS(1)LRK	NA	NA	NA	NA	NA	NA	2.61588	1.97562	0.967118	0.906947	0.35594	0.47805	71141000	35767000	18169000	17205000	0	0	0	0	71141000	35767000	18169000	17205000
H0Y825;Q5TCQ3;Q5TCQ5;Q9UMS5-2;Q9UMS5	33;224;232;277;277	H0Y825	Putative homeodomain transcription factor 1	PHTF1	1	60.9413	0.014163	60.941	54.634	60.941	1	60.9413	0.014163	60.941	NA	NA	NA	NA	3	S	EAFRRLGNGVSDDLSSEEDGEARTQMILLRR	RLGNGVS(1)DDLS(1)S(1)EEDGEAR	1.1928	1.2558	0.471032	0.34926	0.394882	0.289352	NA	NA	NA	NA	NA	NA	33866000	6218500	13789000	13859000	33866000	6218500	13789000	13859000	0	0	0	0
A0A0J9YW69;A0A0J9YY72;A0A0J9YY34	789;797;1072	A0A0J9YW69			0.671409	3.14643	0.000584358	75.536	50.329	75.536	NA	NA	NA	NA	0.671409	3.14643	0.000584358	75.536	1	S	QRVTSTPQADSEREASPLGSSVEPGTEEKSL	VTSTPQADS(0.325)EREAS(0.671)PLGS(0.001)S(0.001)VEPGTEEK	NA	NA	NA	NA	NA	NA	0.931185	0.747384	0.647543	0.653723	0.69538	0.87802	71161000	21631000	12776000	36753000	0	0	0	0	71161000	21631000	12776000	36753000
P08238	452	P08238	Heat shock protein HSP 90-beta	HSP90AB1	1	58.1721	0.00144585	108.7	21.799	58.172	1	43.8967	0.00144585	97.163	1	58.1721	0.0016819	108.7	1	S	LKLGIHEDSTNRRRLSELLRYHTSQSGDEMT	RRLS(1)ELLR	0.51983	0.52928	0.463113	0.349394	0.904404	0.653168	1.46163	1.13876	0.501454	0.485767	0.37176	0.48692	684310000	247600000	232350000	204360000	325940000	75505000	162700000	87737000	358370000	172100000	69650000	116620000
A0A087WZ40;Q14244-5;Q14244-3;Q14244-6;Q14244;Q14244-7	231;63;115;194;209;231	A0A087WZ40	Ensconsin	MAP7	0.999978	46.8294	3.96185e-07	111.99	101.49	111.99	0.999978	46.8294	3.96185e-07	111.99	0.999927	48.3522	2.75166e-05	93.583	1	S	VISKRLSSSSATLLNSPDRARRLQLSPWESS	RLSSSSATLLNS(1)PDR	0.73919	0.74675	0.497983	0.349736	0.631273	0.457854	1.04418	0.795988	0.570516	0.558347	0.57449	0.76347	772320000	235520000	249920000	286890000	336380000	70462000	153750000	112180000	435940000	165050000	96170000	174710000
A0A0J9YX88;E9PJ24;B7ZM65;Q9P1Y6-2;Q9P1Y6	446;442;442;446;446	A0A0J9YX88	PHD and RING finger domain-containing protein 1	PHRF1	0.511315	0.504267	1.06596e-08	104.47	95.504	104.47	NA	NA	NA	NA	0.511315	0.504267	1.06596e-08	104.47	2	S	LSLFGDPYELDPFDSSEELSANPLSPLSAKR	ADIGAASLSLFGDPYELDPFDS(0.459)S(0.511)EELS(0.04)ANPLS(0.911)PLS(0.078)AK	NA	NA	NA	NA	NA	NA	0.518027	0.453515	0.556266	0.57241	1.0738	1.3015	47340000	6593800	7738700	33007000	0	0	0	0	47340000	6593800	7738700	33007000
H7BZL0;C9J808;Q9BYG3	32;118;223	H7BZL0	MKI67 FHA domain-interacting nucleolar phosphoprotein	NIFK	1	71.4385	3.29712e-10	199.33	121.17	186.16	0.999997	54.929	6.40588e-07	171.71	1	71.4385	3.29712e-10	199.33	1	T	LVLRKKKKKVSGTLDTPEKTVDSQGPTPVCT	VSGTLDT(1)PEK	0.5338	0.53352	0.429978	0.351358	0.776759	0.640041	0.754831	0.649815	0.491763	0.49965	0.64097	0.78582	2117100000	637170000	759340000	720570000	1028100000	244020000	520670000	263410000	1089000000	393150000	238660000	457150000
Q99856;K7EJ04	353;200	Q99856	AT-rich interactive domain-containing protein 3A	ARID3A	0.999925	41.2308	5.83347e-17	141.62	141.62	140.54	0.994557	22.6182	5.83347e-17	141.62	0.999925	41.2308	1.16453e-16	140.54	1;2	S	LQAAIDSNRREGRRQSFGGSLFAYSPGGAHG	RQS(1)FGGSLFAYSPGGAHGMLSSPK	0.69539	0.71458	0.441287	0.353532	0.69604	0.547615	1.85515	1.50786	0.639672	0.651084	0.3523	0.45959	816680000	352480000	255380000	208810000	386820000	118180000	175610000	93031000	429860000	234300000	79777000	115780000
A0A075B7G8;J3KPL8;O00213-2;O00213	205;205;205;205	A0A075B7G8	Amyloid beta A4 precursor protein-binding family B member 1	TIGD4;APBB1	0.979274	16.7438	0.000214254	141.1	133.43	101.48	0.979274	16.7438	0.00054885	101.48	0.963385	14.2014	0.000214254	141.1	1	S	PRPQALTDGPREHSKSASLLFGMRNSAASDE	S(0.979)AS(0.021)LLFGMR	0.60074	0.61185	0.451121	0.353794	0.760225	0.601938	0.621891	0.519724	0.679209	0.706414	1.2594	1.5948	70958000	18651000	23001000	29306000	20935000	5850500	8078400	7006100	50023000	12800000	14923000	22300000
Q9NR30	71	Q9NR30	Nucleolar RNA helicase 2	DDX21	1	104.806	5.22929e-19	198.88	119.82	162.42	1	87.614	7.16582e-17	188.86	1	104.806	5.22929e-19	198.88	1;2	S	KQVKKKAEPSEVDMNSPKSKKAKKKEEPSQN	KKAEPSEVDMNS(1)PK	0.43807	0.43233	0.430626	0.354258	1.08044	0.854774	0.561293	0.447187	0.344234	0.337291	0.59226	0.76434	20954000000	5769800000	6618700000	8565700000	7887100000	1945800000	4150300000	1791000000	13067000000	3824000000	2468400000	6774700000
H0YEZ7	3	H0YEZ7		STK33	1	59.1551	0.0153681	59.155	35.066	59.155	1	51.4633	0.0355895	51.463	1	59.1551	0.0153681	59.155	2	S	_____________AESLISLERKKEKNINRD	AES(1)LIS(1)LERK	NA	NA	0.437082	0.354359	NA	NA	NA	NA	NA	NA	3.5067	4.5058	13388000	3022000	9873900	492250	5970200	1937700	3610400	422090	7417900	1084200	6263500	70159
D6REM6;A0A0R4J2E8;A8MXP9;P43243;B3KM87;P43243-2;H0Y8T4;D6RBK5	506;506;506;506;168;218;266;104	D6REM6	Matrin-3	MATR3	0.49158	2.82711	0.00397243	52.927	52.927	52.927	NA	NA	NA	NA	0.49158	2.82711	0.00397243	52.927		S	KQELGRVIHLSNLPHSGYSDSAVLKLAEPYG	VIHLS(0.018)NLPHS(0.492)GY(0.002)S(0.232)DS(0.256)AVLK	NA	NA	NA	NA	NA	NA	NA	NA	NA	NA	NA	NA	0	0	0	0	0	0	0	0	0	0	0	0
H0YEZ7	6	H0YEZ7		STK33	1	59.1551	0.0153681	59.155	35.066	59.155	1	51.4633	0.0355895	51.463	1	59.1551	0.0153681	59.155	2	S	__________AESLISLERKKEKNINRDITS	AES(1)LIS(1)LERK	NA	NA	0.437082	0.354359	NA	NA	NA	NA	NA	NA	3.5067	4.5058	13388000	3022000	9873900	492250	5970200	1937700	3610400	422090	7417900	1084200	6263500	70159
Q53RE8	153	Q53RE8	Ankyrin repeat domain-containing protein 39	ANKRD39	1	95.2179	1.21932e-12	147.67	147.67	147.67	1	95.2179	1.21932e-12	147.67	1	71.3608	3.35775e-08	110.91	1	S	AERGHGDICSLLLQHSPALKAIRDRKARLAC	GHGDICSLLLQHS(1)PALK	0.96499	0.96714	0.419956	0.355923	0.447367	0.376011	1.48814	1.29965	0.849762	0.863334	0.82372	0.95406	18179000	5063300	6431000	6684600	6999800	1258100	3050500	2691100	11179000	3805100	3380500	3993400
A0A0A0MRP0;Q8IWC1-2;Q8IWC1-4;Q8IWC1;Q8IWC1-3	408;408;431;449;414	A0A0A0MRP0	MAP7 domain-containing protein 3	MAP7D3	1	80.0235	1.17935e-15	203.58	183.33	203.58	1	80.0235	1.17935e-15	203.58	0.999998	56.5934	1.83046e-10	181.23	1	S	PKESMEASPEAMVKASPKTSLEASMEASPKA	ESMEASPEAMVKAS(1)PK	0.80257	0.81541	0.445335	0.357449	0.554877	0.449479	0.481719	0.397614	0.510334	0.514774	1.0594	1.3333	155240000	34788000	42176000	78277000	84766000	17273000	28920000	38573000	70475000	17514000	13256000	39704000
A0A0U1RQF0;P49327	725;725	A0A0U1RQF0	Fatty acid synthase;[Acyl-carrier-protein] S-acetyltransferase;[Acyl-carrier-protein] S-malonyltransferase;3-oxoacyl-[acyl-carrier-protein] synthase;3-oxoacyl-[acyl-carrier-protein] reductase;3-hydroxyacyl-[acyl-carrier-protein] dehydratase;Enoyl-[acyl-carrier-protein] reductase;Oleoyl-[acyl-carrier-protein] hydrolase	FASN	0.5	0	9.15719e-06	130.49	97.128	130.49	NA	NA	NA	NA	0.5	0	9.15719e-06	130.49	1	S	ARWLSTSIPEAQWHSSLARTSSAEYNVNNLV	WLSTSIPEAQWHS(0.5)S(0.5)LAR	NA	NA	NA	NA	NA	NA	1.17568	0.991572	0.933445	0.937734	0.79397	0.97879	50797000	20178000	13828000	16790000	0	0	0	0	50797000	20178000	13828000	16790000
Q9UPV0;Q9UPV0-2	1435;1430	Q9UPV0	Centrosomal protein of 164 kDa	CEP164	0.811489	6.48193	0.00335115	78.488	42.824	67.08	0.811489	6.48193	0.00335115	78.488	0.493011	0	0.0106585	69.672	1	T	LERVKNDPRLPLFSSTPKPKATLSLLQLGLD	LPLFS(0.006)S(0.182)T(0.811)PK	0.51311	0.50365	0.436967	0.357782	0.968523	0.793399	NA	NA	NA	NA	NA	NA	35844000	7758300	18146000	9939300	35844000	7758300	18146000	9939300	0	0	0	0
Q9BWT3-2;Q9BWT3;A0A0C4DH56	599;599;267	Q9BWT3-2	Poly(A) polymerase gamma	PAPOLG	0.999797	36.9542	7.17381e-07	153.04	121.16	153.04	0.999797	36.9542	7.17381e-07	153.04	0.999631	36.962	0.000440722	100.41	1	S	IPVIGAKVDSTVKTVSPPTVCTIPTVVGRNV	TVS(1)PPTVCTIPTVVGR	0.48208	0.46549	0.462193	0.357833	0.958773	0.75815	0.838223	0.679348	2.96016	3.19898	3.5314	4.7537	173400000	25904000	96983000	50514000	99594000	17598000	52661000	29334000	73807000	8305700	44322000	21180000
A0A0U1RR27;Q7Z401;Q7Z401-2	1142;1098;1141	A0A0U1RR27	C-myc promoter-binding protein	DENND4A	0.499136	0	0.0172075	63.979	55.508	63.979	0.499136	0	0.0172075	63.979	NA	NA	NA	NA		S	GKPPLRSKRDSLEKESSDDDTPFDGSNYLAD	ES(0.499)S(0.499)DDDT(0.002)PFDGSNYLADK	NA	NA	NA	NA	NA	NA	NA	NA	NA	NA	NA	NA	0	0	0	0	0	0	0	0	0	0	0	0
A0A0U1RR55;F8W6J7;Q6ZVN8	7;7;7	A0A0U1RR55	Hemojuvelin	HFE2	0.5	0	0.0312509	49.934	27.293	49.934	NA	NA	NA	NA	0.5	0	0.0312509	49.934	1	S	_________MGEPGQSPSPRSSHGSPPTLST	GEPGQS(0.5)PS(0.5)PR	NA	NA	NA	NA	NA	NA	1.41985	1.22983	1.01287	1.06998	0.71661	0.90563	3889700	1418600	1341500	1129600	0	0	0	0	3889700	1418600	1341500	1129600
A0A0U1RR55;F8W6J7;Q6ZVN8	9;9;9	A0A0U1RR55	Hemojuvelin	HFE2	0.5	0	0.0312509	49.934	27.293	49.934	NA	NA	NA	NA	0.5	0	0.0312509	49.934	1	S	_______MGEPGQSPSPRSSHGSPPTLSTLT	GEPGQS(0.5)PS(0.5)PR	NA	NA	NA	NA	NA	NA	1.41985	1.22983	1.01287	1.06998	0.71661	0.90563	3889700	1418600	1341500	1129600	0	0	0	0	3889700	1418600	1341500	1129600
E9PCV4;M0R344;Q9NRA0-4;Q9NRA0-2;Q9NRA0;Q9NRA0-5	181;351;328;351;387;449	E9PCV4	Sphingosine kinase 2	SPHK2	0.980484	17.2	2.57692e-14	181.24	159.67	96.505	0.980484	17.2	5.01423e-06	125.16	0.952752	13.0777	2.57692e-14	181.24	1	S	YRGRLSYLPATVEPASPTPAHSLPRAKSELT	GRLSYLPATVEPAS(0.98)PT(0.019)PAHS(0.001)LPR	0.42951	0.42304	0.467355	0.359247	1.08808	0.839983	1.68512	1.37003	0.750075	0.753352	0.52651	0.65456	562020000	183180000	265390000	113460000	262950000	51650000	163540000	47755000	299080000	131530000	101850000	65702000
A0A0U1RRL2;B1AM27;O14795;O14795-2	366;378;366;366	A0A0U1RRL2	Protein unc-13 homolog B	UNC13B	0.572296	1.34435	0.000454418	84.509	71.971	84.509	NA	NA	NA	NA	0.572296	1.34435	0.000454418	84.509	1	S	DHFLGPQESFPEENASSPFTQARAHWIRAVT	DHFLGPQESFPEENAS(0.572)S(0.42)PFT(0.008)QAR	NA	NA	NA	NA	NA	NA	0.889442	0.744158	0.747105	0.776156	0.83997	1.0467	40959000	12717000	12242000	16000000	0	0	0	0	40959000	12717000	12242000	16000000
A0A0U1RRM1;Q8WXI9;A0A0U1RRK3;A0A0U1RR34	138;138;138;138	A0A0U1RRM1	Transcriptional repressor p66-beta	GATAD2B	0.386592	1.58428	5.04339e-16	131.96	125.2	131.96	NA	NA	NA	NA	0.386592	1.58428	5.04339e-16	131.96		S	PDIIVLSDNEASSPRSSSRMEERLKAANLEM	LTPSPDIIVLS(0.999)DNEAS(0.078)S(0.269)PRS(0.387)S(0.11)S(0.158)R	NA	NA	NA	NA	NA	NA	NA	NA	NA	NA	NA	NA	0	0	0	0	0	0	0	0	0	0	0	0
A0A0U1RRM1;Q8WXI9;A0A0U1RRK3;A0A0U1RR34	139;139;139;139	A0A0U1RRM1	Transcriptional repressor p66-beta	GATAD2B	0.260502	0	0.0136753	60.558	52.475	60.558	0.260502	0	0.0136753	60.558	NA	NA	NA	NA		S	DIIVLSDNEASSPRSSSRMEERLKAANLEMF	LTPSPDIIVLS(0.948)DNEAS(0.202)S(0.202)PRS(0.127)S(0.261)S(0.261)R	NA	NA	NA	NA	NA	NA	NA	NA	NA	NA	NA	NA	0	0	0	0	0	0	0	0	0	0	0	0
A0A0U1RRM1;Q8WXI9;A0A0U1RRK3;A0A0U1RR34	140;140;140;140	A0A0U1RRM1	Transcriptional repressor p66-beta	GATAD2B	0.260502	0	0.0136753	60.558	52.475	60.558	0.260502	0	0.0136753	60.558	NA	NA	NA	NA		S	IIVLSDNEASSPRSSSRMEERLKAANLEMFK	LTPSPDIIVLS(0.948)DNEAS(0.202)S(0.202)PRS(0.127)S(0.261)S(0.261)R	NA	NA	NA	NA	NA	NA	NA	NA	NA	NA	NA	NA	0	0	0	0	0	0	0	0	0	0	0	0
E9PGM9;P78332;F8WCA5;P78332-3	230;362;230;362	E9PGM9	RNA-binding protein 6	RBM6	1	125.752	1.22264e-113	319.18	300.97	235.17	0.922579	10.7614	1.22264e-113	307.65	1	125.752	1.90496e-84	319.18	1;2	S	VAFEHESPADFQNSQSPVQDQDKSQLSGREE	EGETQGVAFEHESPADFQNS(1)QS(1)PVQDQDK	0.94557	0.96073	0.41632	0.359389	0.436548	0.365912	0.900576	0.798658	0.404563	0.406769	0.44925	0.53272	3929600000	1561700000	1167900000	1200100000	1256900000	217930000	498930000	540050000	2672700000	1343700000	668950000	660020000
Q5TBI2;Q8NDD1-3;Q8NDD1-2;Q8NDD1	242;278;279;280	Q5TBI2	Uncharacterized protein C1orf131	C1orf131	1	90.1774	2.98309e-19	205.65	185.97	139.03	1	110.673	2.98309e-19	205.65	1	90.1774	3.60962e-10	144.73	1	S	RIGQVGKFKNGTLILSPVDIKKINSSRVAK_	NGTLILS(1)PVDIKK	0.55053	0.54585	0.439947	0.36036	0.817327	0.666844	0.660153	0.587372	0.393902	0.397346	0.58025	0.72439	191500000	54935000	59251000	77312000	95841000	24131000	41141000	30569000	95657000	30804000	18110000	46743000
P38432	303	P38432	Coilin	COIL	0.999928	41.5736	5.69811e-06	190.36	171.23	190.36	0.999928	41.5736	5.69811e-06	190.36	0.999877	39.1275	3.97957e-05	174.23	1;2	T	NTTADKLAIKLGFSLTPSKGKTSGTTSSSSD	LGFSLT(1)PSK	0.41261	0.41847	0.425387	0.360438	1.0685	0.896298	0.564207	0.50221	0.387507	0.391957	0.68484	0.8121	1466300000	393270000	515350000	557660000	658730000	158860000	357790000	142070000	807550000	234400000	157560000	415590000
A0A140LJL2;Q8N350;Q8N350-4	361;341;341	A0A140LJL2	Protein Dos	DOS	0.524833	3.16661	0.0187816	56.832	50.755	56.832	NA	NA	NA	NA	0.524833	3.16661	0.0187816	56.832	1	S	RGSPKRHHFQRQRAASESTEQEEGDAPQEDF	AAS(0.525)ES(0.222)T(0.253)EQEEGDAPQEDFIQYIAR	NA	NA	NA	NA	NA	NA	0.833056	0.680272	1.24242	1.28781	1.4914	1.9454	29044000	9151700	12013000	7879100	0	0	0	0	29044000	9151700	12013000	7879100
Q8N655	273	Q8N655	Uncharacterized protein C10orf12	C10orf12	1	120.335	4.10568e-15	196.86	166.79	196.86	1	97.3254	1.81568e-06	153.36	1	120.335	4.10568e-15	196.86	1	S	PSKEITSHEEGGGDVSPRKEPQEPEVCPTKI	EITSHEEGGGDVS(1)PR	0.36891	0.35956	0.461063	0.364073	1.2498	1.00669	1.53374	1.29675	5.51663	5.83601	3.5968	4.5047	641090000	111000000	451500000	78590000	366150000	59532000	263560000	43063000	274940000	51468000	187940000	35527000
Q96B01-2;Q96B01;Q96B01-3;F5H1Y0;H0YGT5;H0YFK6;F5H4V6;F5H031;F5H710	66;66;66;66;61;60;66;66;66	Q96B01-2	RAD51-associated protein 1	RAD51AP1	1	64.0395	0.0193281	64.04	58.217	64.04	1	64.0395	0.0193281	64.04	NA	NA	NA	NA	1	T	NLNNLRKEEIPVQEKTPKKRMALDDKLYQRD	EEIPVQEKT(1)PK	0.36809	0.37473	0.457038	0.364087	1.28309	1.0404	NA	NA	NA	NA	NA	NA	20639000	5186700	11493000	3958700	20639000	5186700	11493000	3958700	0	0	0	0
A0A140T901;A0A140T8Y9;Q9H2S5-3;Q9H2S5-2;Q9H2S5	41;41;41;41;41	A0A140T901	RING finger protein 39	RNF39	0.499731	0	0.0219493	83.948	47.523	83.948	0.499687	0	0.0219493	76.064	0.499731	0	0.0507033	83.948		S	AKVNAGVGEKGIYTASSRGGPPSARSKAVTV	GIY(0.001)T(0.5)AS(0.5)SR	NA	NA	NA	NA	NA	NA	NA	NA	NA	NA	NA	NA	0	0	0	0	0	0	0	0	0	0	0	0
H0Y322;Q5TKA1;Q5TKA1-2;B1B047;C9J5J4;H7C4T7;Q5TKA1-3	167;96;112;44;77;72;61	H0Y322	Protein lin-9 homolog	LIN9	0.946755	12.5003	1.30838e-06	172.85	139.77	155.56	0.946755	12.5003	1.96739e-05	155.56	0.713784	3.96884	1.30838e-06	172.85	1	T	QRVAMVPQKFTATMSTPDKKASQKIGFRLRN	FTATMS(0.053)T(0.947)PDKK	0.58751	0.57896	0.447828	0.364087	0.762253	0.610128	0.466919	0.388214	0.421763	0.425116	0.9033	1.1274	109720000	28430000	35076000	46210000	54059000	12195000	24026000	17838000	55657000	16235000	11050000	28372000
A0A140T9B9;A0A140T9N6;A0A140T9V9;H0Y551;P14373	193;217;233;234;499	A0A140T9B9	Zinc finger protein RFP	TRIM27	0.676923	7.99378	0.000180247	74.874	68.13	74.874	0.292032	0.858557	0.00519259	58.432	0.676923	7.99378	0.000180247	74.874	1	S	AAPLIICPMSGIDGFSGHVGNHGHSMETSP_	SAAPLIICPMS(0.001)GIDGFS(0.677)GHVGNHGHS(0.107)MET(0.107)S(0.107)P	NA	NA	NA	NA	NA	NA	NA	NA	NA	NA	NA	NA	0	0	0	0	0	0	0	0	0	0	0	0
A0A140T9B9;A0A140T9N6;A0A140T9V9;H0Y551;P14373	202;226;242;243;508	A0A140T9B9	Zinc finger protein RFP	TRIM27	0.46141	2.42402	6.3565e-15	166.88	159.03	166.88	0.454905	2.58374	7.89831e-11	148.89	0.46141	2.42402	6.3565e-15	166.88		S	SGIDGFSGHVGNHGHSMETSP__________	SAAPLIICPMSGIDGFS(0.01)GHVGNHGHS(0.461)MET(0.264)S(0.264)P	NA	NA	NA	NA	NA	NA	NA	NA	NA	NA	NA	NA	0	0	0	0	0	0	0	0	0	0	0	0
A0A140T9B9;A0A140T9N6;A0A140T9V9;H0Y551;P14373	206;230;246;247;512	A0A140T9B9	Zinc finger protein RFP	TRIM27	0.482324	0	2.29062e-10	146.15	135.84	103.34	0.479938	0	2.29062e-10	146.15	0.482324	0	2.82182e-06	103.34		S	GFSGHVGNHGHSMETSP______________	SAAPLIICPMSGIDGFS(0.005)GHVGNHGHS(0.03)MET(0.482)S(0.482)P	NA	NA	NA	NA	NA	NA	NA	NA	NA	NA	NA	NA	0	0	0	0	0	0	0	0	0	0	0	0
A0A087X0X3;P52272-2;P52272;M0R019;M0R2T0	397;358;397;343;322	A0A087X0X3	Heterogeneous nuclear ribonucleoprotein M	HNRNPM	1	59.6184	0.0428806	59.618	46.218	59.618	1	59.6184	0.0428806	59.618	NA	NA	NA	NA	1	S	RGEIIAKQGGGGGGGSVPGIERMGPGIDRLG	QGGGGGGGS(1)VPGIER	0.66518	0.67702	0.473194	0.364193	0.711389	0.555093	NA	NA	NA	NA	NA	NA	23155000	5475300	11146000	6533600	23155000	5475300	11146000	6533600	0	0	0	0
Q96PE2	463	Q96PE2	Rho guanine nucleotide exchange factor 17	ARHGEF17	0.821017	6.61588	0.00905335	65.428	60.61	65.428	0.821017	6.61588	0.00905335	65.428	NA	NA	NA	NA	1	S	DGGFEPEKSRQRKSLSNPDIASETLTLLSFL	S(0.179)LS(0.821)NPDIASETLTLLSFLR	NA	NA	0.46262	0.366354	NA	NA	NA	NA	NA	NA	NA	NA	8642100	1586300	5743800	1312000	8642100	1586300	5743800	1312000	0	0	0	0
Q8IXT5;B9ZVT1	276;276	Q8IXT5	RNA-binding protein 12B	RBM12B	0.754259	1.86015	0.000532493	93.5	75.183	93.5	0.747276	1.69815	0.000532493	75.912	0.754259	1.86015	0.000548886	93.5	2	T	DRHFRKRSHSKSPRRTRSRSPLGFYVHLKNL	T(0.754)RS(0.623)RS(0.623)PLGFYVHLK	0.5837	0.59814	0.516209	0.369481	0.961354	0.670646	1.11937	0.841538	0.931099	0.95584	0.8318	1.1462	63968000	16960000	28179000	18828000	34602000	6965300	18851000	8786000	29366000	9995100	9328600	10042000
A0A075B7F8;A8CG34;A0A087WY75;A8CG34-2;Q96HA1;Q96HA1-2;Q96HA1-3;C9JER0;C9J370;A0A0J9YWR1;Q6PJE2-5;Q6PJE2	291;291;49;49;314;49;49;49;49;49;49;49	A0A075B7F8;Q96HA1	Nuclear envelope pore membrane protein POM 121C;Nuclear envelope pore membrane protein POM 121;POM121 and ZP3 fusion protein	POM121C;POM121;POMZP3	0.999992	51.2251	0.00223224	93.561	50.759	93.561	0.999876	39.0683	0.0309155	77.062	0.999992	51.2251	0.00223224	93.561	1	S	PSSNAPDPCAKETVLSALKEKEKKRTVEEED;PSSNAPDPCAKETVLSALKEKKKKRTVEEED	ETVLS(1)ALK	0.9194	0.9394	0.435464	0.369918	0.473642	0.391803	0.772141	0.695169	0.485909	0.521512	0.57621	0.75737	22674000	6438800	6695300	9540200	11701000	2316000	4879600	4505200	10974000	4122800	1815700	5035000
J3KR33;A0JLT2	234;234	J3KR33	Mediator of RNA polymerase II transcription subunit 19	MED19	0.676561	5.05286	0.00118636	77.062	70.788	77.062	0.676561	5.05286	0.00118636	77.062	NA	NA	NA	NA	2	S	KKKKNRHSPDHPGMGSSQASSSSSLR_____	NRHS(1)PDHPGMGS(0.677)S(0.211)QAS(0.068)S(0.022)S(0.008)S(0.007)S(0.008)LR	NA	NA	NA	NA	NA	NA	NA	NA	NA	NA	NA	NA	15990000	15990000	0	0	15990000	15990000	0	0	0	0	0	0
Q8IWY7;Q6IQ55-2;Q6IQ55	1191;717;786	Q8IWY7	Tau-tubulin kinase 2	TTBK2	1	98.5233	3.60553e-06	110.57	103.34	110.57	1	98.5233	3.60553e-06	110.57	1	70.2615	0.0102088	76.378	1	S	ENLPGETEEKSILLESDNEDEKLSRGQHCIE	SILLES(1)DNEDEK	0.65048	0.63885	0.443027	0.370041	0.79783	0.658328	0.952835	0.83689	0.968898	1.01056	1.0168	1.2403	118690000	36115000	49028000	33549000	53788000	13527000	24769000	15492000	64904000	22588000	24258000	18057000
Q6P6C2-3;Q6P6C2;K7ER58	373;384;43	Q6P6C2-3	RNA demethylase ALKBH5	ALKBH5	1	85.319	3.09473e-54	292.27	259.47	292.27	0.999999	59.4107	2.25212e-23	226.67	1	85.319	3.09473e-54	292.27	1;2	S	RKSYESSEDCSEAAGSPARKVKMRRH_____	SYESSEDCSEAAGS(1)PARK	1.6433	1.6214	0.482323	0.370508	0.293513	0.229563	0.512768	0.419745	0.381607	0.388289	0.74421	0.95689	218620000	47814000	68442000	102360000	157370000	27562000	57410000	72396000	61249000	20252000	11032000	29965000
A6NGP5;Q9H910;Q9H910-3;H3BMV3;H3BTV5;H3BU16;Q9H910-2;H3BMT0	64;76;104;76;41;60;60;60	A6NGP5;H3BU16	Hematological and neurological expressed 1-like protein	HN1L	0.903999	10.6153	1.68312e-08	128.1	115.61	116.51	0.903999	10.6153	0.000453427	126.07	0.712156	4.18377	1.68312e-08	128.1	1	T	TNPPGGKGSGIFDESTPVQTRQHLNPPGGKT	GSGIFDES(0.078)T(0.904)PVQT(0.018)R	0.77587	0.77058	0.465918	0.371526	0.600492	0.478057	1.42005	1.17632	0.72982	0.74118	0.48645	0.62804	219080000	64241000	83034000	71803000	138330000	27432000	64387000	46506000	80753000	36808000	18647000	25297000
A0MZ66-8;A0MZ66-4;A0MZ66-5;A0MZ66-6;A0MZ66;A0MZ66-3;A0MZ66-7	401;461;401;431;461;461;49	A0MZ66-8	Shootin-1	KIAA1598	0.70004	7.50421	0.00211424	72.389	63.315	72.389	NA	NA	NA	NA	0.70004	7.50421	0.00211424	72.389	3	S	VDELKGILGTLNKSTSSRSLKSLDPENSETE	S(0.125)T(0.138)S(0.7)S(0.396)RS(0.65)LKS(0.991)LDPENSETELER	NA	NA	NA	NA	NA	NA	0.433144	0.30641	1.16694	1.14392	2.6941	3.8023	42485000	6461800	21189000	14835000	0	0	0	0	42485000	6461800	21189000	14835000
A1L170;A1L170-2	257;300	A1L170	Uncharacterized protein C1orf226	C1orf226	0.41877	0	0.0344317	65.416	56.373	65.416	0.41877	0	0.0344317	65.416	NA	NA	NA	NA		S	AESWEDGSPPPQARTSSLDNEGPHPDLLSFE	T(0.419)S(0.419)S(0.162)LDNEGPHPDLLSFE	NA	NA	NA	NA	NA	NA	NA	NA	NA	NA	NA	NA	0	0	0	0	0	0	0	0	0	0	0	0
Q14684-2;Q14684	718;736	Q14684-2	Ribosomal RNA processing protein 1 homolog B	RRP1B	1	74.1701	5.58292e-30	223.93	207.04	114.55	1	70.0283	1.15845e-29	221.81	1	74.1701	5.58292e-30	223.93	1;2;3	S	PLHGVLKTPTSSPASSPLVAKKPLTTTPRRR	TPT(0.001)S(0.005)S(0.994)PAS(1)S(1)PLVAK	0.54866	0.54881	0.44016	0.371692	0.802246	0.678012	0.661813	0.579106	0.449701	0.463693	0.67702	0.81792	6715300000	1974400000	2031600000	2709300000	2396900000	598230000	1152300000	646380000	4318400000	1376100000	879310000	2063000000
S4R3H4;E7EQT4;Q9UKV3;Q9UKV3-3;Q9UKV3-2;G3V3B0;Q9UKV3-5	1273;1291;1331;573;604;572;1318	S4R3H4;Q9UKV3-5	Apoptotic chromatin condensation inducer in the nucleus	ACIN1	1	60.5093	0.0485847	62.759	23.765	60.509	1	62.7591	0.0485847	62.759	1	60.5093	0.0603946	60.509	3	S	RDRRDTKRHSRSRSRSTPVRDRGGRR_____	S(1)RS(1)T(1)PVRDR	1.0567	1.1028	0.517813	0.372218	0.490028	0.337986	0.338329	0.249147	0.20806	0.19978	0.61496	0.82902	338990000	64880000	71597000	202510000	170990000	30464000	50214000	90310000	168000000	34415000	21383000	112200000
A1L390-3;A1L390;G3V311;A1L390-2;A0A0U1RR71	583;639;144;172;583	A1L390-3	Pleckstrin homology domain-containing family G member 3	PLEKHG3	0.652417	3.14304	0.00248748	76.273	68.359	76.273	NA	NA	NA	NA	0.652417	3.14304	0.00248748	76.273	4	S	SKSSGFGSPRLVSRSSSVLSLEGSEKGLARH	LVS(0.114)RS(0.375)S(0.652)S(0.859)VLS(1)LEGS(1)EK	NA	NA	NA	NA	NA	NA	1.07847	0.878194	1.64074	1.71333	1.5214	1.8945	24985000	7242600	9088900	8653300	0	0	0	0	24985000	7242600	9088900	8653300
Q96DF8	292	Q96DF8	Protein DGCR14	DGCR14	1	111.257	0.00312486	111.26	81.489	111.26	1	99.5386	0.00328028	99.539	1	111.257	0.00312486	111.26	1	S	QGKVGPDGKELIPQESPRVGGFGFVATPSPA	ELIPQES(1)PR	0.75482	0.70413	0.466636	0.373106	1.39061	1.11119	0.903587	0.74162	1.47759	1.52915	2.0868	2.662	1106900000	182230000	685760000	238890000	545370000	90955000	343950000	110460000	561520000	91273000	341810000	128440000
A2A2F0;Q86X10-2;Q86X10-3;Q86X10;Q86X10-4	205;155;377;377;377	A2A2F0	Ral GTPase-activating protein subunit beta	RALGAPB	0.372029	0	7.27547e-05	79.172	79.172	79.172	0.306121	0	0.00365261	54.869	0.372029	0	7.27547e-05	79.172		S	PTPVNRLSMPQSAAVSTTPPHNRRHRAVTVN	LSMPQSAAVS(0.372)T(0.372)T(0.256)PPHNRR	NA	NA	NA	NA	NA	NA	NA	NA	NA	NA	NA	NA	0	0	0	0	0	0	0	0	0	0	0	0
A2A2F0;Q86X10-2;Q86X10-3;Q86X10;A0A0J9YW54	1144;1094;1312;1315;687	A2A2F0	Ral GTPase-activating protein subunit beta	RALGAPB	0.356582	0.885859	1.64104e-09	101.63	101.63	101.63	NA	NA	NA	NA	0.356582	0.885859	1.64104e-09	101.63		S	SLTLELFPNHTDNLNSSQRLSPSSRMRKLPQ	QPSLTLELFPNHT(0.015)DNLNS(0.357)S(0.234)QRLS(0.291)PS(0.081)S(0.022)R	NA	NA	NA	NA	NA	NA	NA	NA	NA	NA	NA	NA	0	0	0	0	0	0	0	0	0	0	0	0
Q9Y4H2	577	Q9Y4H2	Insulin receptor substrate 2	IRS2	0.999319	32.8952	0.0048274	94.767	69.294	78.548	0.999319	32.8952	0.0118921	78.548	0.983539	19.4867	0.0048274	94.767	1	S	DAAQDLDRGLRKRTYSLTTPARQRPVPQPSS	TYS(0.999)LT(0.001)TPAR	0.26722	0.26906	0.477715	0.373357	1.68228	1.31079	1.05019	0.829119	3.59997	3.65097	4.0466	5.2876	569580000	142840000	312390000	114350000	253450000	73122000	137710000	42619000	316120000	69717000	174670000	71733000
A2A2F0;Q86X10-2;Q86X10-3;Q86X10;Q86X10-4	249;199;421;421;421	A2A2F0	Ral GTPase-activating protein subunit beta	RALGAPB	0.519314	3.84565	9.01583e-07	115.93	107.32	115.93	NA	NA	NA	NA	0.519314	3.84565	9.01583e-07	115.93	2	S	ASKVQHQTSSTSPLSSPNQTSSEPRPLPAPR	VQHQTS(0.005)S(0.026)T(0.142)S(0.828)PLS(0.032)S(0.519)PNQT(0.185)S(0.215)S(0.049)EPRPLPAPR	NA	NA	NA	NA	NA	NA	1.43059	1.15475	0.763942	0.732815	0.534	0.67481	64518000	33234000	14729000	16554000	0	0	0	0	64518000	33234000	14729000	16554000
Q96QE3;A0A075B754;Q96QE3-2	44;44;44	Q96QE3	ATPase family AAA domain-containing protein 5	ATAD5	1	88.2767	0.00156152	123.21	55.714	123.21	1	71.3558	0.00461847	95.311	1	88.2767	0.00156152	123.21	1	S	KDDDTSTCKTITKYLSPLGKTRDRVFAPPKP	YLS(1)PLGK	0.37557	0.37046	0.446229	0.373804	1.17421	0.976467	0.524082	0.459369	0.389864	0.408881	0.68582	0.83444	175140000	50892000	68827000	55425000	106190000	27667000	56297000	22229000	68951000	23225000	12530000	33196000
O94782	327	O94782	Ubiquitin carboxyl-terminal hydrolase 1	USP1	0.969987	15.2445	4.33824e-05	91.616	84.105	65.423	0.742011	4.72522	0.00497724	57.936	0.969987	15.2445	4.33824e-05	91.616	1	S	ESPPKIIPKYISENESPRPSQKKSRVKINWL	YIS(0.029)ENES(0.97)PRPS(0.001)QKK	0.57083	0.57501	0.492078	0.373916	0.855432	0.635728	0.781555	0.618735	0.46477	0.468713	0.63239	0.82905	69890000	23891000	12912000	33087000	14201000	3905700	4885300	5410000	55689000	19985000	8027200	27677000
P38432	301	P38432	Coilin	COIL	1	79.9194	0.000593764	153.81	134.03	145.81	1	83.3708	0.000593764	153.81	1	79.9194	0.000718062	145.81	2	S	TKNTTADKLAIKLGFSLTPSKGKTSGTTSSS	LGFS(1)LT(1)PSK	0.54565	0.53908	0.455913	0.374028	0.825083	0.679948	0.392542	0.339801	0.33269	0.352423	0.74071	0.91471	31334000	6109900	10806000	14419000	14348000	2577000	7077200	4693400	16987000	3532900	3728500	9725200
A2RUB6-3;A2RUB6	762;796	A2RUB6-3	Coiled-coil domain-containing protein 66	CCDC66	0.487556	0	0.000422016	115.56	72.61	115.56	NA	NA	NA	NA	0.487556	0	0.000422016	115.56		S	EEPLNIHSFSKERSPSSPVPVVKNRTQQTQN	ERS(0.025)PS(0.488)S(0.488)PVPVVK	NA	NA	NA	NA	NA	NA	NA	NA	NA	NA	NA	NA	0	0	0	0	0	0	0	0	0	0	0	0
P49790;P49790-3;P49790-2	1463;1494;1421	P49790	Nuclear pore complex protein Nup153	NUP153	0.992568	22.3235	4.48283e-07	124.63	94.058	116.6	0.9899	20.7522	1.01018e-05	124.63	0.992568	22.3235	4.48283e-07	116.6	1	S	GSNGKNVFSSSGTSFSGRKIKTAVRRRK___	NVFSSSGT(0.001)S(0.006)FS(0.993)GRK	0.8569	0.86673	0.467268	0.374448	0.515863	0.405564	1.35037	1.08267	0.782473	0.805997	0.61178	0.82214	324800000	94077000	104880000	125830000	179050000	30897000	70105000	78050000	145740000	63180000	34779000	47784000
A3KN83-3;A3KN83-2;A3KN83;A3KN83-4	687;688;689;688	A3KN83-3	Protein strawberry notch homolog 1	SBNO1	0.386357	1.86368	1.18629e-08	134.4	113.66	134.4	NA	NA	NA	NA	0.386357	1.86368	1.18629e-08	134.4		S	RKKLYSLLGIDLTAPSNNSSPRDSPCKENKI	LYSLLGIDLT(0.001)APS(0.386)NNS(0.252)S(0.252)PRDS(0.109)PCK	NA	NA	NA	NA	NA	NA	NA	NA	NA	NA	NA	NA	0	0	0	0	0	0	0	0	0	0	0	0
A3KN83-3;A3KN83-2;A3KN83;A3KN83-4	691;692;693;692	A3KN83-3	Protein strawberry notch homolog 1	SBNO1	0.440998	0.0559316	6.32831e-13	156.08	140.1	156.08	0.440998	0.0559316	6.32831e-13	156.08	NA	NA	NA	NA		S	YSLLGIDLTAPSNNSSPRDSPCKENKIKKRK	LYSLLGIDLTAPS(0.012)NNS(0.112)S(0.441)PRDS(0.435)PCK	NA	NA	NA	NA	NA	NA	NA	NA	NA	NA	NA	NA	0	0	0	0	0	0	0	0	0	0	0	0
A3KN83-3;A3KN83-2;A3KN83;A3KN83-4	210;211;212;211	A3KN83-3	Protein strawberry notch homolog 1	SBNO1	0.491369	0	0.0126948	59.155	35.801	59.155	0.491369	0	0.0126948	59.155	NA	NA	NA	NA		S	NKEGARMWINDMKMRSFSPTMKVPVVKEDDE	MRS(0.491)FS(0.491)PT(0.017)MK	NA	NA	NA	NA	NA	NA	NA	NA	NA	NA	NA	NA	0	0	0	0	0	0	0	0	0	0	0	0
A4D1S0-2;A4D1S0	140;140	A4D1S0-2	Killer cell lectin-like receptor subfamily G member 2	KLRG2	0.368896	0.6494	0.00278056	70.761	61.806	70.761	0.368896	0.6494	0.00278056	70.761	0.368357	0.637955	0.00334171	67.01		S	QVDVRVKPVGAAGGSSTPSPRPSTRFLKVPV	VKPVGAAGGS(0.319)S(0.369)T(0.319)PS(0.964)PRPS(0.015)T(0.014)R	NA	NA	NA	NA	NA	NA	NA	NA	NA	NA	NA	NA	0	0	0	0	0	0	0	0	0	0	0	0
A4D1S0-2;A4D1S0	46;46	A4D1S0-2	Killer cell lectin-like receptor subfamily G member 2	KLRG2	0.476459	0	0.021897	62.325	50.57	62.325	NA	NA	NA	NA	0.476459	0	0.021897	62.325		S	QPQVPAKVRQPEGPESSPSPAGAVEKAAGAG	VRQPEGPES(0.476)S(0.476)PS(0.047)PAGAVEK	NA	NA	NA	NA	NA	NA	NA	NA	NA	NA	NA	NA	0	0	0	0	0	0	0	0	0	0	0	0
A4D1S0-2;A4D1S0	47;47	A4D1S0-2	Killer cell lectin-like receptor subfamily G member 2	KLRG2	0.476459	0	0.021897	62.325	50.57	62.325	NA	NA	NA	NA	0.476459	0	0.021897	62.325		S	PQVPAKVRQPEGPESSPSPAGAVEKAAGAGL	VRQPEGPES(0.476)S(0.476)PS(0.047)PAGAVEK	NA	NA	NA	NA	NA	NA	NA	NA	NA	NA	NA	NA	0	0	0	0	0	0	0	0	0	0	0	0
C9JAV3;A4D2B0	61;61	C9JAV3	Metallo-beta-lactamase domain-containing protein 1	MBLAC1	0.56924	5.81813	0.00135592	75.88	68.428	75.88	NA	NA	NA	NA	0.56924	5.81813	0.00135592	75.88	1	S	LVLPQTRGPASSHRESPRGSGGAEAALEEAA	GPAS(0.149)S(0.149)HRES(0.569)PRGS(0.133)GGAEAALEEAAR	NA	NA	NA	NA	NA	NA	1.51876	1.1227	1.23151	1.22133	0.81087	1.1008	54077000	21221000	18129000	14727000	0	0	0	0	54077000	21221000	18129000	14727000
A6NCB9;F8WB53;Q99502-3;Q99502;E5RIQ7;E7EQM5;Q99502-2	65;65;65;65;65;32;32	A6NCB9	Eyes absent homolog 1	EYA1	0.32092	3.09162	0.0105106	46.549	25.538	46.549	0.32092	3.09162	0.0105106	46.549	NA	NA	NA	NA		S	SETASTTADGSLNNFSGSAIGSSSFSPRPTH	TEPMSSSET(0.142)AS(0.164)T(0.062)T(0.066)ADGS(0.086)LNNFS(0.321)GS(0.167)AIGS(0.282)S(0.261)S(0.242)FS(0.207)PR	NA	NA	NA	NA	NA	NA	NA	NA	NA	NA	NA	NA	0	0	0	0	0	0	0	0	0	0	0	0
A6NCB9;F8WB53;Q99502-3;Q99502;E5RIQ7;E7EQM5;Q99502-2	71;71;71;71;71;38;38	A6NCB9	Eyes absent homolog 1	EYA1	0.281846	0.386877	0.0105106	46.549	25.538	46.549	0.281846	0.386877	0.0105106	46.549	NA	NA	NA	NA		S	TADGSLNNFSGSAIGSSSFSPRPTHQFSPPQ	TEPMSSSET(0.142)AS(0.164)T(0.062)T(0.066)ADGS(0.086)LNNFS(0.321)GS(0.167)AIGS(0.282)S(0.261)S(0.242)FS(0.207)PR	NA	NA	NA	NA	NA	NA	NA	NA	NA	NA	NA	NA	0	0	0	0	0	0	0	0	0	0	0	0
H0YLX2;Q2KHR2-2;Q2KHR2	358;358;358	H0YLX2	DNA-binding protein RFX7	RFX7	0.885946	8.94528	8.79796e-19	193.32	188.45	193.32	0.885946	8.94528	8.79796e-19	193.32	NA	NA	NA	NA	1	S	SALTIRSPTTVLFTSSPIKTAVVPASHMSSL	SPTTVLFT(0.001)S(0.113)S(0.886)PIK	0.39556	0.39936	0.445077	0.375912	1.17906	0.964785	NA	NA	NA	NA	NA	NA	53085000	14325000	27566000	11194000	53085000	14325000	27566000	11194000	0	0	0	0
A6NF31;O75665-3;O75665	648;748;788	A6NF31	Oral-facial-digital syndrome 1 protein	OFD1	0.492431	0	0.0182889	44.788	44.788	44.788	0.492431	0	0.0182889	44.788	NA	NA	NA	NA		S	PSPTESRHSLSIPPVSSPPEQKVGLYRRQTE	HSLS(0.015)IPPVS(0.492)S(0.492)PPEQK	NA	NA	NA	NA	NA	NA	NA	NA	NA	NA	NA	NA	0	0	0	0	0	0	0	0	0	0	0	0
A6NF31;O75665-3;O75665	545;645;685	A6NF31	Oral-facial-digital syndrome 1 protein	OFD1	0.491779	0	0.00138994	84.479	59.006	84.479	NA	NA	NA	NA	0.491779	0	0.00138994	84.479		S	PPSLHLLEAFKNITSSSPERHIFGEDRVVSE	NITS(0.016)S(0.492)S(0.492)PER	NA	NA	NA	NA	NA	NA	NA	NA	NA	NA	NA	NA	0	0	0	0	0	0	0	0	0	0	0	0
O76021-2;O76021;J3QSV6	195;415;414	O76021-2	Ribosomal L1 domain-containing protein 1	RSL1D1	0.98645	18.8765	6.13367e-11	113.55	113.55	113.55	0.932106	11.5956	9.62692e-06	82.403	0.98645	18.8765	6.13367e-11	113.55	2;3	T	STPRGKKRKALPASETPKAAESETPGKSPEK	ALPAS(0.013)ET(0.986)PKAAES(0.071)ET(0.93)PGKS(1)PEK	1.0522	1.1836	0.475715	0.376152	0.452407	0.290689	1.24327	0.972006	0.46049	0.45163	0.35345	0.43748	447460000	162050000	108750000	176660000	152030000	28622000	56337000	67069000	295430000	133430000	52411000	109590000
A0A075B784;Q9P275;Q9P275-2;K7EMM6;E9PEW0	464;464;464;254;464	A0A075B784	Ubiquitin carboxyl-terminal hydrolase 36	USP36	0.925426	12.5365	2.38089e-19	194.05	194.05	194.05	0.711702	4.24068	1.19638e-16	172.93	0.925426	12.5365	2.38089e-19	194.05	1	S	IPDHSKKNIGNGIISSPLTGKRQDSGTMKKP	NIGNGIIS(0.052)S(0.925)PLT(0.023)GK	0.51807	0.51847	0.460384	0.376364	0.894055	0.730834	0.74366	0.676727	0.456997	0.465766	0.61663	0.74058	165760000	46494000	56450000	62818000	85308000	20714000	40248000	24346000	80454000	25780000	16202000	38472000
Q96ST2;Q96ST2-3;Q96ST2-2	363;156;38	Q96ST2	Protein IWS1 homolog	IWS1	1	110.977	1.84777e-38	276.12	243.81	110.98	1	55.3373	1.17315e-30	251.2	1	110.977	1.84777e-38	276.12	1;2;3	S	SFHSDSHMDRKKFHSSDSEEEEHKKQKMDSD	KFHS(1)S(1)DS(1)EEEEHKK	0.4398	0.43008	0.45939	0.376506	0.691706	0.542535	1.09135	0.863931	1.0446	1.00562	1.0082	1.2983	14261000000	4969500000	4804100000	4487300000	6553400000	2357600000	2336900000	1858900000	7707400000	2611900000	2467200000	2628400000
A0A0U1RRH6;O94880	287;287	A0A0U1RRH6	PHD finger protein 14	PHF14	1	111.098	6.87749e-107	353.03	353.03	261.32	0.999975	46.7816	2.61389e-13	139.21	1	111.098	6.87749e-107	353.03	2;3	T	KSKVLSRNSADDEELTNDSLTLSQSKSNEDS	NSADDEELT(1)NDS(1)LT(0.006)LS(0.982)QS(0.012)K	0.6563	0.66277	0.45798	0.3781	0.632911	0.533789	0.873134	0.77101	0.477737	0.490028	0.56498	0.68499	745800000	226510000	221660000	297620000	263630000	45402000	129020000	89203000	482170000	181110000	92639000	208420000
B4DTS2;Q9BZL6-2;Q9BZL6;M0QZ82	200;43;200;43	B4DTS2	Serine/threonine-protein kinase D;Serine/threonine-protein kinase D2	PRKD2	0.871123	8.80054	3.03831e-05	90.545	90.545	70.994	0.693755	3.01753	0.0964878	49.613	0.871123	8.80054	3.03831e-05	90.545	2;3	S	PNNCSGARKRRLSSTSLASGHSVRLGTSESL	RRLS(0.212)S(0.384)T(0.533)S(0.871)LAS(0.995)GHS(0.005)VR	0.34031	0.34319	0.54095	0.378344	1.5896	1.09533	1.1058	0.817528	1.06834	1.03916	1.0716	1.4571	414290000	133080000	166770000	114440000	130560000	32632000	75626000	22305000	283730000	100450000	91147000	92136000
A6NHN7;A6NHB5;Q14202-2;Q14202	779;779;777;777	A6NHN7	Zinc finger MYM-type protein 3	ZMYM3	0.357862	0	9.15161e-06	82.765	76.988	82.765	NA	NA	NA	NA	0.357862	0	9.15161e-06	82.765		S	TQSGPESLLNSQSPESKPQTPSQTKVENSNT	FYSQQNQPNLDTQSGPESLLNS(0.008)QS(0.358)PES(0.358)KPQT(0.172)PS(0.052)QT(0.052)K	NA	NA	NA	NA	NA	NA	NA	NA	NA	NA	NA	NA	0	0	0	0	0	0	0	0	0	0	0	0
Q14684-2;Q14684	717;735	Q14684-2	Ribosomal RNA processing protein 1 homolog B	RRP1B	1	69.9131	8.05524e-30	239.7	210.49	114.55	1	63.1939	8.05524e-30	239.7	1	69.9131	4.60263e-14	159.75	1;2;3	S	KPLHGVLKTPTSSPASSPLVAKKPLTTTPRR	TPT(0.001)S(0.005)S(0.994)PAS(1)S(1)PLVAK	0.52048	0.51929	0.458779	0.378444	0.931532	0.768994	0.69541	0.618353	0.482556	0.497735	0.67319	0.81103	700930000	197800000	271890000	231240000	457660000	117720000	218130000	121810000	243260000	80079000	53752000	109430000
Q7RTN6-6	17	Q7RTN6-6	STE20-related kinase adapter protein alpha	STRADA	0.936005	12.2336	1.53222e-22	185.18	172.9	89.879	0.891346	9.21128	1.53222e-22	185.18	0.936005	12.2336	1.50354e-16	168.54	1;2;3	S	SFLVSKPERIRTNDASSESIASFSKQEVMSS	IRT(0.006)NDAS(0.936)S(0.056)ES(0.002)IAS(0.994)FS(0.006)K	0.73394	0.72303	0.492465	0.379449	0.677828	0.547435	0.991375	0.811688	0.980008	0.997805	0.98119	1.2494	896220000	263640000	353580000	279000000	334000000	102030000	126660000	105300000	562230000	161600000	226920000	173710000
Q9NYL2	691	Q9NYL2	Mitogen-activated protein kinase kinase kinase MLT	ZAK	0.887752	8.98115	4.58493e-05	146.79	111.34	132.9	0.887752	8.98115	4.58493e-05	146.79	0.844591	7.35192	0.00431182	97.508	1	S	RSRNKYGRGSISLNSSPRGRYSGKSQHSTPS	GSISLNS(0.112)S(0.888)PR	0.48241	0.48275	0.474518	0.381141	0.983671	0.790514	1.33117	1.11593	1.27703	1.30986	0.95932	1.2229	312800000	89923000	138550000	84326000	187430000	45989000	93391000	48052000	125370000	43934000	45162000	36275000
A4D1S0-2;A4D1S0	143;143	A4D1S0-2	Killer cell lectin-like receptor subfamily G member 2	KLRG2	0.968477	18.5024	1.43037e-09	108.09	100.51	108.09	0.968477	18.5024	1.43037e-09	108.09	0.962207	17.8687	1.19349e-06	92.172	2	S	VRVKPVGAAGGSSTPSPRPSTRFLKVPVPES	VKPVGAAGGS(0.098)S(0.255)T(0.659)PS(0.968)PRPS(0.014)T(0.006)R	0.93777	0.95663	0.516556	0.38301	1.19788	0.828775	1.87038	1.42391	1.32261	1.29838	0.91672	1.2192	1337700000	462470000	531760000	343480000	614870000	190280000	256850000	167730000	722850000	272190000	274910000	175750000
D6R9V6;A6NJ38;A6NHM7;Q7Z5H3-4;Q7Z5H3-3;Q7Z5H3;Q7Z5H3-5;Q7Z5H3-2	420;428;478;383;497;587;593;603	D6R9V6	Rho GTPase-activating protein 22	ARHGAP22	0.477296	0	7.02408e-16	114.79	111.17	114.79	NA	NA	NA	NA	0.477296	0	7.02408e-16	114.79		S	EAGAGASNSEPSEPDSPTREHARRSEALQGL	SLDLDHSMDEAGAGASNSEPS(0.045)EPDS(0.477)PT(0.477)REHAR	NA	NA	NA	NA	NA	NA	NA	NA	NA	NA	NA	NA	0	0	0	0	0	0	0	0	0	0	0	0
O15042-2;O15042;E7ET15;E7EW00;H0Y8D9;C9J5L1;U3KPT1;C9JDJ7	67;67;67;67;69;67;47;37	O15042-2	U2 snRNP-associated SURP motif-containing protein	U2SURP	0.999778	36.5273	7.40636e-12	173.45	136.55	173.45	0.999778	36.5273	7.40636e-12	173.45	0.999716	35.4594	1.26867e-05	124.66	1	S	KHNYRNESARESLCDSPHQNLSRPLLENKLK	ESLCDS(1)PHQNLSRPLLENK	0.76394	0.74711	0.492247	0.383156	0.64433	0.519508	1.17673	0.963298	0.806452	0.819739	0.68531	0.87863	151320000	43858000	62366000	45091000	83166000	20299000	36370000	26496000	68150000	23559000	25996000	18595000
H3BQ24;Q9Y2M0-2;Q9Y2M0	197;197;197	H3BQ24	Fanconi-associated nuclease 1	FAN1	0.98423	17.9528	4.02236e-19	195.39	177.79	195.39	0.98423	17.9528	4.02236e-19	195.39	NA	NA	NA	NA	1	S	QSSKSTVVKSLIDNSSEIEDEDQILENSSQK	SLIDNS(0.016)S(0.984)EIEDEDQILENSSQK	0.69398	0.69625	0.454938	0.3832	0.655566	0.537288	NA	NA	NA	NA	NA	NA	50319000	10749000	24064000	15506000	50319000	10749000	24064000	15506000	0	0	0	0
A6NHY2	448	A6NHY2	Ankyrin repeat and death domain-containing protein 1B	ANKDD1B	0.5	0	0.0396419	54.237	10.977	54.237	NA	NA	NA	NA	0.5	0	0.0396419	54.237	1	S	AYHQLKANEWQRLARSWNFTDDQIRAIEEQW	LARS(0.5)WNFT(0.5)DDQIR	NA	NA	NA	NA	NA	NA	NA	NA	NA	NA	NA	NA	49581000	0	0	49581000	0	0	0	0	49581000	0	0	49581000
A6NIT2;A6NMN0;P46020-3;P46020-2;P46020;P46019	5;5;5;5;5;5	A6NIT2;P46019	Phosphorylase b kinase regulatory subunit alpha, skeletal muscle isoform;Phosphorylase b kinase regulatory subunit alpha, liver isoform	PHKA1;PHKA2	0.555905	1.34163	0.00875114	52.866	44.073	52.866	NA	NA	NA	NA	0.555905	1.34163	0.00875114	52.866	1	S	___________MRSRSNSGVRLDGYARLVQQ	S(0.036)RS(0.556)NS(0.408)GVRLDGYAR	NA	NA	NA	NA	NA	NA	1.29544	0.948497	0.925497	0.907112	0.70563	0.96093	93848000	34080000	27426000	32342000	0	0	0	0	93848000	34080000	27426000	32342000
H3BSB3;H3BNT4;Q99547	118;129;147	H3BSB3	M-phase phosphoprotein 6	MPHOSPH6	1	104.418	2.46612e-81	315.37	309.52	111.84	1	121.625	2.46612e-81	315.37	1	104.418	3.64149e-70	299.94	1	T	KRDHANYEEDENGDITPIKAKKMFLKPQD__	KRDHANYEEDENGDIT(1)PIK	0.6622	0.68479	0.547196	0.383686	0.788333	0.564525	0.718907	0.570288	0.478721	0.476622	0.65186	0.89621	2830400000	788850000	798220000	1243300000	1034400000	258960000	457500000	317980000	1795900000	529890000	340720000	925330000
Q5JSJ4-4;Q5JSJ4	73;626	Q5JSJ4-4	Protein DDX26B	DDX26B	0.995054	23.0361	0.00208229	119.07	27.285	103.82	0.974058	15.7458	0.00208229	119.07	0.995054	23.0361	0.0034362	108.3	1	S	RPGEPNSPMSSKRRRSMSLLLRKPQTPPTVT	S(0.995)MS(0.005)LLLR	0.38262	0.3885	0.489788	0.384098	1.2835	1.01358	2.06539	1.7231	0.506022	0.579576	0.27213	0.3435	97658000	45235000	24664000	27760000	30864000	8401800	14571000	7891300	66794000	36833000	10092000	19868000
A6NJA2;P54578-2;P54578-3;P54578	186;197;221;232	A6NJA2	Ubiquitin carboxyl-terminal hydrolase;Ubiquitin carboxyl-terminal hydrolase 14	USP14	0.307038	1.52184	0.000337879	86.493	56.133	86.493	0.307038	1.52184	0.000337879	86.493	NA	NA	NA	NA		S	AIEDDSVKETDSSSASAATPSKKKSLIDQFF	LEAIEDDS(0.003)VKET(0.031)DS(0.216)S(0.216)S(0.216)AS(0.307)AAT(0.009)PSK	NA	NA	NA	NA	NA	NA	NA	NA	NA	NA	NA	NA	0	0	0	0	0	0	0	0	0	0	0	0
A6NJA2;P54578-2;P54578-3;P54578	347;358;382;393	A6NJA2	Ubiquitin carboxyl-terminal hydrolase;Ubiquitin carboxyl-terminal hydrolase 14	USP14	0.720133	4.98293	7.63608e-11	130.02	119.81	130.02	0.463116	1.59428	0.000242656	74.732	0.720133	4.98293	7.63608e-11	130.02	1	S	EDKKVNQQPNTSDKKSSPQKEVKYEPFSFAD	VNQQPNT(0.026)S(0.026)DKKS(0.72)S(0.229)PQK	NA	NA	NA	NA	NA	NA	1.20447	0.948047	0.902446	0.87858	0.84963	1.0935	22067000	8171700	6827500	7067900	0	0	0	0	22067000	8171700	6827500	7067900
A6NKB8;Q9H4A4	3;3	A6NKB8	Aminopeptidase B	RNPEP	0.258976	0	9.70127e-10	87.739	84.912	87.739	NA	NA	NA	NA	0.258976	0	9.70127e-10	87.739		S	_____________MASGEHSPGSGAARRPLH	AS(0.259)GEHS(0.223)PGS(0.259)GAARRPLHS(0.259)AQAVDVASASNFR	NA	NA	NA	NA	NA	NA	NA	NA	NA	NA	NA	NA	0	0	0	0	0	0	0	0	0	0	0	0
A6NKB8;Q9H4A4	10;10	A6NKB8	Aminopeptidase B	RNPEP	0.334242	0.441996	9.70127e-10	87.739	84.912	49.967	0.334242	0.441996	0.00169165	49.967	0.258976	0	9.70127e-10	87.739		S	______MASGEHSPGSGAARRPLHSAQAVDV	AS(0.091)GEHS(0.302)PGS(0.334)GAARRPLHS(0.273)AQAVDVASASNFR	NA	NA	NA	NA	NA	NA	NA	NA	NA	NA	NA	NA	0	0	0	0	0	0	0	0	0	0	0	0
A6NKB8;Q9H4A4	19;19	A6NKB8	Aminopeptidase B	RNPEP	0.258976	0	9.70127e-10	87.739	84.912	87.739	NA	NA	NA	NA	0.258976	0	9.70127e-10	87.739		S	GEHSPGSGAARRPLHSAQAVDVASASNFRAF	AS(0.259)GEHS(0.223)PGS(0.259)GAARRPLHS(0.259)AQAVDVASASNFR	NA	NA	NA	NA	NA	NA	NA	NA	NA	NA	NA	NA	0	0	0	0	0	0	0	0	0	0	0	0
A6NLN1;P26599;P26599-2;P26599-3;K7ES59;A0A087WU68	110;140;140;140;110;12	A6NLN1	Polypyrimidine tract-binding protein 1	PTBP1	0.499475	0	4.87192e-08	142.45	96.46	142.45	0.499475	0	4.87192e-08	142.45	NA	NA	NA	NA		S	PIYIQFSNHKELKTDSSPNQARAQAALQAVN	ELKT(0.001)DS(0.499)S(0.499)PNQAR	NA	NA	NA	NA	NA	NA	NA	NA	NA	NA	NA	NA	0	0	0	0	0	0	0	0	0	0	0	0
Q8IXZ2;Q8IXZ2-2	810;197	Q8IXZ2	Zinc finger CCCH domain-containing protein 3	ZC3H3	0.776463	5.40797	0.0164383	61.096	41.427	61.096	0.770298	5.25616	0.0664377	54.964	0.776463	5.40797	0.0164383	61.096	1	S	LLHRTQKRHSRRAATSPAPGPSDATARSRVS	AAT(0.224)S(0.776)PAPGPSDATAR	0.54304	0.52352	0.504083	0.384349	0.928247	0.748335	0.806322	0.659109	0.582615	0.601866	0.72255	0.93821	82329000	22915000	26439000	32975000	31271000	8103000	14364000	8803200	51058000	14812000	12075000	24172000
A6NMQ3;Q5T5H1;O43768-2;O43768;O43768-9;O43768-3;O43768-4;O43768-6;O43768-5;O43768-7	136;129;113;113;129;129;136;109;109;125	A6NMQ3	Alpha-endosulfine	ENSA	0.29761	0	4.88389e-05	107.04	94.392	107.04	0.29761	0	4.88389e-05	107.04	NA	NA	NA	NA		S	PTPQDLPQRKSSLVTSKLAG___________	NLVTGDHIPTPQDLPQRKS(0.202)S(0.202)LVT(0.298)S(0.298)K	NA	NA	NA	NA	NA	NA	NA	NA	NA	NA	NA	NA	0	0	0	0	0	0	0	0	0	0	0	0
Q99081;Q99081-3;B4DGI9;F5GY10;Q99081-2;B4DZP2;Q99081-4	559;583;579;413;389;193;323	Q99081	Transcription factor 12	TCF12	0.906008	11.7882	8.83048e-17	214.67	174.28	49.188	0.724383	5.97732	8.83048e-17	214.67	0.906008	11.7882	0.000678815	61.751	1	S	SSQKDIKVSSRGRTSSTNEDEDLNPEQKIER	T(0.017)S(0.017)S(0.906)T(0.06)NEDEDLNPEQK	1.0829	1.0811	0.485625	0.385104	0.44843	0.344246	1.16659	1.0197	0.978378	1.00047	0.81688	0.98399	1182800000	397120000	366850000	418870000	276230000	53596000	100180000	122450000	906610000	343520000	266670000	296420000
H7BZ52;S4R3H3;S4R393;S4R410;A7E2V4-5;A7E2V4;A7E2V4-3;A7E2V4-4;A7E2V4-2;H0YCW2;S4R3B3;H7C453;S4R3U7	1151;1153;1120;1158;1153;1153;1165;1158;1153;772;426;428;493	H7BZ52	Zinc finger SWIM domain-containing protein 8	ZSWIM8	0.325661	1.42942	1.74635e-14	123.52	118.38	123.52	0.325661	1.42942	1.74635e-14	123.52	NA	NA	NA	NA		S	HTGMASIDSSAPETTSDSSPTLSRRPLRGGW	HTGMASIDSSAPET(0.005)T(0.082)S(0.326)DS(0.234)S(0.234)PT(0.059)LS(0.059)RRPLR	NA	NA	NA	NA	NA	NA	NA	NA	NA	NA	NA	NA	0	0	0	0	0	0	0	0	0	0	0	0
H7BZ52;S4R3H3;S4R393;S4R410;A7E2V4-5;A7E2V4;A7E2V4-3;A7E2V4-4;A7E2V4-2;H0YCW2;S4R3B3;H7C453;S4R3U7	1153;1155;1122;1160;1155;1155;1167;1160;1155;774;428;430;495	H7BZ52	Zinc finger SWIM domain-containing protein 8	ZSWIM8	0.495543	1.98098	7.77232e-37	182.56	176.21	99.324	0.495543	1.98098	7.77232e-37	182.56	NA	NA	NA	NA		S	GMASIDSSAPETTSDSSPTLSRRPLRGGWAP	HTGMASIDSSAPETT(0.015)S(0.019)DS(0.496)S(0.314)PT(0.139)LS(0.018)R	NA	NA	NA	NA	NA	NA	NA	NA	NA	NA	NA	NA	0	0	0	0	0	0	0	0	0	0	0	0
H7BZ52;S4R3H3;S4R393;S4R410;A7E2V4-5;A7E2V4;A7E2V4-3;A7E2V4-4;A7E2V4-2;H0YCW2;S4R3B3;H7C453;S4R3U7	1158;1160;1127;1165;1160;1160;1172;1165;1160;779;433;435;500	H7BZ52	Zinc finger SWIM domain-containing protein 8	ZSWIM8	0.278327	0	9.34683e-10	96.77	91.624	96.77	NA	NA	NA	NA	0.278327	0	9.34683e-10	96.77		S	DSSAPETTSDSSPTLSRRPLRGGWAPTSWGR	HTGMASIDSSAPET(0.002)T(0.005)S(0.016)DS(0.21)S(0.21)PT(0.278)LS(0.278)RRPLR	NA	NA	NA	NA	NA	NA	NA	NA	NA	NA	NA	NA	0	0	0	0	0	0	0	0	0	0	0	0
H7BXI1;A0A087WXU3;A0FGR8-5;A0FGR8-2;A0FGR8;A0FGR8-6	721;758;165;730;758;779	H7BXI1	Extended synaptotagmin-2	ESYT2	1	85.9982	9.20427e-191	406.49	402.29	276.51	1	69.9143	4.41067e-190	396.49	1	85.9982	9.20427e-191	406.49	1;2;3	S	SPGHISVKEPTPSIASDISLPIATQELRQRL	SSSSLLASPGHISVKEPT(0.001)PS(0.999)IAS(1)DIS(1)LPIATQELR	0.56802	0.56229	0.49985	0.385238	0.820345	0.666667	1.26757	1.0476	0.594566	0.623364	0.46634	0.62311	10772000000	4191200000	3438000000	3142400000	5465300000	2272900000	1593600000	1598800000	5306300000	1918300000	1844400000	1543600000
Q12888;Q12888-3;Q12888-2;A6NNK5;C9JXV0	523;528;528;528;528	Q12888	Tumor suppressor p53-binding protein 1	TP53BP1	0.999843	41.7698	3.98169e-36	213.71	208.83	213.71	0.99969	35.1969	7.77612e-20	182.76	0.999843	41.7698	3.98169e-36	213.71	1;2	S	LTGDSCKLMLSTSEYSQSPKMESLSSHRIDE	LMLSTSEYS(1)QS(0.994)PKMES(0.005)LS(0.001)SHR	0.85157	0.85114	0.473979	0.385386	0.556576	0.467902	1.04424	0.92115	0.485649	0.509009	0.46506	0.57386	1183000000	452960000	428110000	301920000	638800000	282480000	223760000	132560000	544180000	170480000	204340000	169360000
A8MQ02;J3KN01;P55196;P55196-5;P55196-3;P55196-1;Q5TIG5;P55196-2;P55196-6	1469;1517;1510;1509;1493;1493;1510;1494;1510	A8MQ02	Afadin	MLLT4	0.695989	3.61939	8.73745e-05	114.53	79.356	103.9	NA	NA	NA	NA	0.695989	3.61939	8.73745e-05	114.53	1	S	LQYITVSKEELSSGDSLSPDPWKRDAKEKLE	EELSS(0.001)GDS(0.696)LS(0.302)PDPWKR	NA	NA	NA	NA	NA	NA	1.42424	1.17653	1.07029	1.08867	0.75149	0.96952	99067000	38954000	33889000	26224000	0	0	0	0	99067000	38954000	33889000	26224000
A8MQ02;J3KN01;P55196;P55196-5;P55196-3;P55196-1;Q5TIG5;P55196-2;P55196-6	1197;1245;1238;1237;1221;1221;1238;1222;1238	A8MQ02	Afadin	MLLT4	0.598091	1.73589	7.50892e-07	112.74	102.94	112.74	NA	NA	NA	NA	0.598091	1.73589	7.50892e-07	112.74	1	S	TQTYTREYFTFPASKSQDRMAPPQNQWPNYE	EYFT(0.001)FPAS(0.401)KS(0.598)QDR	NA	NA	NA	NA	NA	NA	1.28912	1.05027	1.06664	1.10872	0.81546	1.0447	41441000	15384000	11339000	14719000	0	0	0	0	41441000	15384000	11339000	14719000
A8MQ02;J3KN01;P55196;P55196-5;P55196-3;P55196-1;Q5TIG5;P55196-2;P55196-6	1277;1325;1318;1317;1301;1301;1318;1302;1318	A8MQ02	Afadin	MLLT4	0.330431	1.84339	9.49696e-10	88.109	82.137	88.109	NA	NA	NA	NA	0.330431	1.84339	9.49696e-10	88.109		S	DMWINQSSSLDSSTSSQEHLNHSSKSVTPAS	KSDSDMWINQSSSLDS(0.216)S(0.162)T(0.162)S(0.122)S(0.33)QEHLNHS(0.003)S(0.004)K	NA	NA	NA	NA	NA	NA	NA	NA	NA	NA	NA	NA	0	0	0	0	0	0	0	0	0	0	0	0
Q8NCN4;H0YEQ1	693;64	Q8NCN4	E3 ubiquitin-protein ligase RNF169	RNF169	1	83.4827	7.17309e-05	99.069	79.302	99.069	1	83.4827	7.17309e-05	99.069	1	71.1025	0.000155469	88.768	1	S	RMFDNERRTVSRRKGSVDQYLLRSSNMAGAK	RKGS(1)VDQYLLR	0.58324	0.58928	0.522193	0.386638	0.905879	0.649815	1.82086	1.3776	0.537172	0.547885	0.2826	0.38324	137950000	60620000	38574000	38754000	52481000	14397000	23483000	14602000	85466000	46222000	15091000	24152000
A8MQ02;J3KN01;P55196;P55196-5;P55196-3;P55196-1;Q5TIG5;P55196-2;P55196-6;H0Y7R8	521;562;562;561;546;546;562;546;562;261	A8MQ02	Afadin	MLLT4	0.633684	0.467531	0.00209056	58.357	41.49	44.625	0.482103	0	0.00209056	58.357	0.633684	0.467531	0.0863628	44.625	3	S	PTSKSTTRLDSDRVSSASSTAERGMVKPMIR	LDS(0.002)DRVS(0.594)S(0.634)AS(0.809)S(0.864)T(0.098)AER	NA	NA	NA	NA	NA	NA	0.615233	0.501832	0.757576	0.762835	1.2314	1.6115	12281000	3559100	4006900	4715200	0	0	0	0	12281000	3559100	4006900	4715200
Q8NC51;Q8NC51-3	199;199	Q8NC51;Q8NC51-3	Plasminogen activator inhibitor 1 RNA-binding protein	SERBP1	0.822311	10.3759	4.34679e-05	78.583	73.68	78.583	0.822311	10.3759	4.34679e-05	78.583	NA	NA	NA	NA	2	S	GFDSRGKREFDRHSGSDRSSFSHYSGLKHED	EFDRHS(0.991)GS(0.822)DRS(0.08)S(0.08)FS(0.026)HYSGLK	0.71997	0.73703	0.546179	0.390031	1.0094	0.703037	NA	NA	NA	NA	NA	NA	49151000	13051000	20824000	15276000	49151000	13051000	20824000	15276000	0	0	0	0
D6RAF8;Q14103-3;Q14103;D6RD83	87;87;87;41	D6RAF8	Heterogeneous nuclear ribonucleoprotein D0	HNRNPD	0.999317	31.9181	5.16201e-43	197.08	189.84	177.44	0.99021	21.3502	5.16201e-43	197.08	0.999317	31.9181	1.5199e-33	177.44	2	S	KNEEDEGHSNSSPRHSEAATAQREEWKMFIG	IDASKNEEDEGHS(0.022)NS(0.489)S(0.489)PRHS(0.999)EAAT(0.001)AQR	0.46128	0.46902	0.546269	0.39268	1.12056	0.797894	0.646789	0.491763	0.424178	0.413257	0.6712	0.90791	347030000	88100000	116010000	142920000	151250000	36093000	75494000	39666000	195780000	52007000	40517000	103250000
A8MVS5	215	A8MVS5	Protein HIDE1	HIDE1	0.420531	0	0.0396821	54.363	45.164	54.363	0.420531	0	0.0396821	54.363	NA	NA	NA	NA		S	ATPSNSRTRKRPTSTSSSPETPEFSTFRACQ	KRPT(0.226)S(0.176)T(0.176)S(0.421)S(0.421)S(0.58)PET(0.001)PEFSTFR	NA	NA	NA	NA	NA	NA	NA	NA	NA	NA	NA	NA	0	0	0	0	0	0	0	0	0	0	0	0
A8MVW0	780	A8MVW0	Protein FAM171A2	FAM171A2	0.34124	0	0.000582643	67.658	61.992	67.658	0.239551	0	0.0437529	41.935	0.34124	0	0.000582643	67.658		S	TVPRGRGRSRGDSSRSSASELRRDSLTSPED	S(0.341)S(0.341)AS(0.126)ELRRDS(0.126)LT(0.047)S(0.019)PEDELGAEVGDEAGDK	NA	NA	NA	NA	NA	NA	NA	NA	NA	NA	NA	NA	0	0	0	0	0	0	0	0	0	0	0	0
A8MVW0	781	A8MVW0	Protein FAM171A2	FAM171A2	0.34124	0	0.000582643	67.658	61.992	67.658	0.239551	0	0.0437529	41.935	0.34124	0	0.000582643	67.658		S	VPRGRGRSRGDSSRSSASELRRDSLTSPEDE	S(0.341)S(0.341)AS(0.126)ELRRDS(0.126)LT(0.047)S(0.019)PEDELGAEVGDEAGDK	NA	NA	NA	NA	NA	NA	NA	NA	NA	NA	NA	NA	0	0	0	0	0	0	0	0	0	0	0	0
A8MVW0	783	A8MVW0	Protein FAM171A2	FAM171A2	0.239551	0	0.0437529	41.935	33.731	41.935	0.239551	0	0.0437529	41.935	NA	NA	NA	NA		S	RGRGRSRGDSSRSSASELRRDSLTSPEDELG	S(0.24)S(0.24)AS(0.24)ELRRDS(0.159)LT(0.085)S(0.038)PEDELGAEVGDEAGDK	NA	NA	NA	NA	NA	NA	NA	NA	NA	NA	NA	NA	0	0	0	0	0	0	0	0	0	0	0	0
A0A0C4DFM2;Q6ZN55;Q6ZN55-2	254;164;253	A0A0C4DFM2	Zinc finger protein 574	ZNF574	1	80.0022	1.0641e-19	152.5	152.5	80.002	1	64.589	1.26836e-05	116.2	1	80.0022	1.0641e-19	152.5	1;2	S	LRATPTKAPAPVVLGSPVVLGPPVGQARVAV	APAPVVLGS(1)PVVLGPPVGQAR	0.724	0.71654	0.513426	0.393577	0.694686	0.558815	0.753864	0.615082	0.388939	0.396668	0.48188	0.61631	339520000	113190000	103060000	123270000	143520000	29358000	67512000	46646000	196000000	83833000	35548000	76623000
Q9Y2W1	487	Q9Y2W1	Thyroid hormone receptor-associated protein 3	THRAP3	1	101.928	2.66729e-11	194.77	170.39	136.96	1	154.158	2.66729e-11	194.77	1	101.928	0.000340108	136.96	1	T	EGLVYAPPGKEKQRKTEELEEESFPERSKKE	QRKT(1)EELEEESFPER	0.40505	0.40974	0.552761	0.394244	1.3647	0.953925	0.152135	0.113729	0.246743	0.235988	1.6218	2.1896	390030000	61449000	94958000	233620000	135750000	41391000	61377000	32985000	254280000	20058000	33581000	200640000
A9Z1X7;Q8IYB3-2;E9PCT1;M0R088;Q8IYB3	666;655;656;630;657	A9Z1X7;M0R088;Q8IYB3	Serine/arginine repetitive matrix protein 1	SRRM1	0.587346	1.60239	0.000454456	103.13	81.463	103.13	NA	NA	NA	NA	0.587346	1.60239	0.000454456	103.13	2	S	KQRSSPVTKRRSPSLSSKHRKGSSPSRSTRE	RRS(0.973)PS(0.415)LS(0.587)S(0.024)K	NA	NA	NA	NA	NA	NA	1.28013	0.956663	0.868508	0.848536	0.73742	0.99121	747550000	293620000	210040000	243890000	0	0	0	0	747550000	293620000	210040000	243890000
A9Z1X7;Q8IYB3-2;E9PCT1;Q8IYB3	759;748;749;750	A9Z1X7;Q8IYB3	Serine/arginine repetitive matrix protein 1	SRRM1	0.482327	0	8.51263e-09	123.38	123.38	75.529	0.442627	1.17269	8.51263e-09	123.38	0.482327	0	1.30664e-05	94.019		S	KAASPSPQSVRRVSSSRSVSGSPEPAAKKPP	RVS(0.736)S(0.472)S(0.482)RS(0.31)VS(0.861)GS(0.138)PEPAAK	NA	NA	NA	NA	NA	NA	NA	NA	NA	NA	NA	NA	0	0	0	0	0	0	0	0	0	0	0	0
A9Z1X7;Q8IYB3-2;E9PCT1;Q8IYB3	431;434;435;436	A9Z1X7;Q8IYB3	Serine/arginine repetitive matrix protein 1	SRRM1	0.692447	3.14544	0.00517314	59.163	55.065	59.163	NA	NA	NA	NA	0.692447	3.14544	0.00517314	59.163	3	S	NRTRKSRVSVSPGRTSGKVTKHKGTEKRESP	S(0.016)RVS(0.982)VS(0.944)PGRT(0.366)S(0.692)GK	NA	NA	NA	NA	NA	NA	1.05061	0.811162	0.542388	0.531547	0.53469	0.72851	83978000	32413000	16953000	34611000	0	0	0	0	83978000	32413000	16953000	34611000
B0QY16;Q6ICG6-3;Q6ICG6;Q6ICG6-2	191;272;306;311	B0QY16	Uncharacterized protein KIAA0930	KIAA0930	0.457764	0	0.00327839	45.253	45.253	45.253	NA	NA	NA	NA	0.457764	0	0.00327839	45.253		S	PPTPERNNRPAFFSPSLKRKVPRNRIAEMKK	VTSFS(0.001)T(0.003)PPT(0.08)PERNNRPAFFS(0.458)PS(0.458)LK	NA	NA	NA	NA	NA	NA	NA	NA	NA	NA	NA	NA	0	0	0	0	0	0	0	0	0	0	0	0
O76021-2;O76021;J3QSV6	207;427;426	O76021-2	Ribosomal L1 domain-containing protein 1	RSL1D1	1	166.689	4.11039e-37	265.63	265.63	265.63	1	102.602	1.10874e-29	248.7	1	166.689	4.11039e-37	265.63	1;2;3	S	ASETPKAAESETPGKSPEKKPKIKEEAVKEK	AAESET(1)PGKS(1)PEK	0.51097	0.51293	0.505153	0.396071	1.05722	0.838434	0.669478	0.557569	0.4153	0.418043	0.63963	0.802	7044100000	2031300000	2482600000	2530300000	3444900000	868970000	1666900000	909070000	3599200000	1162300000	815640000	1621300000
P49768-7;P49768-2;P49768;E7ES96	324;353;357;265	P49768-7	Presenilin-1;Presenilin-1 NTF subunit;Presenilin-1 CTF subunit;Presenilin-1 CTF12;Presenilin	PSEN1	0.92263	7.75433	0.0257347	58.712	46.08	58.712	0.865301	5.0677	0.0281993	57.798	0.92263	7.75433	0.0257347	58.712	2	S	AQRDSHLGPHRSTPESRAAVQELSSSILAGE	DSHLGPHRS(0.539)T(0.539)PES(0.923)R	0.3919	0.39147	0.519588	0.397251	1.32582	0.978282	0.977995	0.782473	1.72536	1.74792	1.7642	2.2732	38122000	9613300	19130000	9378200	14023000	4015700	7066800	2940100	24099000	5597600	12063000	6438100
B0QY16;Q6ICG6-3;Q6ICG6;Q6ICG6-2	172;253;287;292	B0QY16	Uncharacterized protein KIAA0930	KIAA0930	0.446223	0.454387	0.0140468	61.099	53.752	61.099	0.446223	0.454387	0.0140468	61.099	NA	NA	NA	NA		S	EEDSSPASPMHERVTSFSTPPTPERNNRPAF	VT(0.016)S(0.446)FS(0.403)T(0.163)PPT(0.945)PERNNRPAFFS(0.02)PS(0.007)LK	NA	NA	NA	NA	NA	NA	NA	NA	NA	NA	NA	NA	0	0	0	0	0	0	0	0	0	0	0	0
B0QY34	298	B0QY34		CSNK1E	0.346248	0	8.11443e-06	109.74	101.85	109.74	0.346248	0	8.11443e-06	109.74	NA	NA	NA	NA		S	SYDYVFDWNMLKFARSTSPPTAAGLTAFLEV	S(0.346)T(0.346)S(0.284)PPT(0.024)AAGLTAFLEVPLEAGPGVR	NA	NA	NA	NA	NA	NA	NA	NA	NA	NA	NA	NA	0	0	0	0	0	0	0	0	0	0	0	0
P49768-7;P49768-2;P49768;E7ES96	321;350;354;262	P49768-7	Presenilin-1;Presenilin-1 NTF subunit;Presenilin-1 CTF subunit;Presenilin-1 CTF12;Presenilin	PSEN1	0.869051	8.22114	1.1323e-07	125.51	116.25	125.51	0.567275	0	0.0281993	57.798	0.869051	8.22114	1.1323e-07	125.51	1;2	T	EWEAQRDSHLGPHRSTPESRAAVQELSSSIL	DSHLGPHRS(0.131)T(0.869)PESR	0.3919	0.39147	0.519588	0.397251	1.32582	0.978282	1.6956	1.30881	1.05017	1.05284	0.67089	0.8681	69618000	22287000	27880000	19451000	14023000	4015700	7066800	2940100	55595000	18272000	20813000	16511000
B0QY67;B0QY64;Q9UH99-3;Q9UH99;Q9UH99-2	116;116;116;116;116	B0QY67	SUN domain-containing protein 2	SUN2	0.718995	6.67397	0.00758299	49.09	45.944	49.09	NA	NA	NA	NA	0.718995	6.67397	0.00758299	49.09	3	S	VRRRRGTGGSESSRASGLVGRKATEDFLGSS	RGT(0.999)GGS(0.961)ES(0.168)S(0.152)RAS(0.719)GLVGR	NA	NA	NA	NA	NA	NA	1.40853	1.03792	4.04171	3.90168	2.8967	3.9053	102520000	21843000	63097000	17585000	0	0	0	0	102520000	21843000	63097000	17585000
B0QYH4;B0QYH5;B7ZLJ8;Q9BYH1-2;Q9BYH1-3;Q9BYH1-5;Q9BYH1-7;Q9BYH1-6;Q9BYH1	633;633;860;633;633;860;860;860;860	B0QYH4	Seizure 6-like protein	SEZ6L	0.718821	4.72598	0.0406841	60.301	54.988	44.89	0.47712	0	0.0415223	60.301	0.718821	4.72598	0.0406841	44.89	1	S	LLTCYSRETGTPIWTSRLPHCVSEAAAETSL	ETGT(0.039)PIWT(0.242)S(0.719)R	NA	NA	NA	NA	NA	NA	1.19534	1.00353	0.399138	0.40391	0.32959	0.41518	33643000	14985000	6129800	12528000	0	0	0	0	33643000	14985000	6129800	12528000
B0QYS6;B0QYS7;P19484;B1AKB5;P19484-2	480;552;466;324;381	B0QYS6	Transcription factor EB	TFEB	0.446045	0	0.0231285	59.728	46.72	59.728	0.446045	0	0.0231285	59.728	NA	NA	NA	NA		S	LSTMSPEASKASSRRSSFSMEEGDVL_____	RS(0.446)S(0.446)FS(0.108)MEEGDVL	NA	NA	NA	NA	NA	NA	NA	NA	NA	NA	NA	NA	0	0	0	0	0	0	0	0	0	0	0	0
B0QYS6;B0QYS7;P19484;B1AKB5;P19484-2	483;555;469;327;384	B0QYS6	Transcription factor EB	TFEB	0.455315	0.0575281	0.00381242	74.783	55.125	74.783	0.452794	0.159678	0.0576649	57.475	0.455315	0.0575281	0.00381242	74.783		S	MSPEASKASSRRSSFSMEEGDVL________	RS(0.095)S(0.449)FS(0.455)MEEGDVL	NA	NA	NA	NA	NA	NA	NA	NA	NA	NA	NA	NA	0	0	0	0	0	0	0	0	0	0	0	0
Q9ULI0-2;Q9ULI0;H7BYF1	1309;1314;590	Q9ULI0-2	ATPase family AAA domain-containing protein 2B	ATAD2B	1	110.74	0.00302325	127.51	75.752	110.74	1	127.514	0.00302325	127.51	1	110.74	0.0108019	110.74	1	S	GDKCSSEQKILLEDQSKEKPETSTENHGDDL	ILLEDQS(1)K	0.92882	0.91866	0.485107	0.397772	0.522275	0.429295	NA	NA	NA	NA	NA	NA	12633000	2814600	5504900	4313900	12633000	2814600	5504900	4313900	0	0	0	0
B1AK63;Q9HAF1-2;Q9HAF1;Q9HAF1-4;Q9HAF1-3	96;118;118;118;118	B1AK63	Chromatin modification-related protein MEAF6	MEAF6	0.51182	2.92136	3.52025e-11	94.102	93.396	94.102	NA	NA	NA	NA	0.51182	2.92136	3.52025e-11	94.102	1	S	LAGVQDQLIEKREPGSGTESDTSPDFHNQEN	REPGS(0.512)GT(0.261)ES(0.182)DT(0.022)S(0.022)PDFHNQENEPSQEDPEDLDGSVQGVKPQK	NA	NA	NA	NA	NA	NA	1.43478	1.10258	1.17572	1.15612	0.85589	1.1328	101230000	35953000	33426000	31848000	0	0	0	0	101230000	35953000	33426000	31848000
B1AK63;Q9HAF1-2;Q9HAF1;Q9HAF1-4;Q9HAF1-3	100;122;122;122;122	B1AK63	Chromatin modification-related protein MEAF6	MEAF6	0.392689	3.23189	0.00231921	54.937	51.313	54.937	0.392689	3.23189	0.00231921	54.937	NA	NA	NA	NA		S	QDQLIEKREPGSGTESDTSPDFHNQENEPSQ	REPGS(0.187)GT(0.14)ES(0.393)DT(0.14)S(0.14)PDFHNQENEPSQEDPEDLDGSVQGVKPQK	NA	NA	NA	NA	NA	NA	NA	NA	NA	NA	NA	NA	0	0	0	0	0	0	0	0	0	0	0	0
B1AKL4;Q9NRA8;Q9NRA8-3;Q9NRA8-2	722;746;747;572	B1AKL4	Eukaryotic translation initiation factor 4E transporter	EIF4ENIF1	0.435576	2.80596	6.3098e-10	150.82	124.69	111.89	0.435576	2.80596	6.3098e-10	150.82	NA	NA	NA	NA		S	QKASEENLLSSSSVPSADRDSSPTTNSKLSA	ASEENLLSS(0.005)S(0.021)S(0.021)VPS(0.436)ADRDS(0.228)S(0.167)PT(0.043)T(0.059)NS(0.021)K	NA	NA	NA	NA	NA	NA	NA	NA	NA	NA	NA	NA	0	0	0	0	0	0	0	0	0	0	0	0
B1AKL4;Q9NRA8;Q9NRA8-3;Q9NRA8-2	727;751;752;577	B1AKL4	Eukaryotic translation initiation factor 4E transporter	EIF4ENIF1	0.517096	2.32639	1.95566e-53	222.92	222.92	217.08	0.363203	0	3.28729e-20	190.84	0.517096	2.32639	1.95566e-53	222.92	1	S	ENLLSSSSVPSADRDSSPTTNSKLSALQRSS	ASEENLLSSSSVPS(0.071)ADRDS(0.517)S(0.303)PT(0.084)T(0.024)NS(0.001)K	NA	NA	NA	NA	NA	NA	1.20871	0.959417	0.956297	0.946342	0.79115	0.98463	415220000	147930000	114640000	152640000	0	0	0	0	415220000	147930000	114640000	152640000
O96028-5;O96028-3;O96028;H0Y9L4	544;544;544;138	O96028-5	Histone-lysine N-methyltransferase NSD2	WHSC1	1	94.0681	1.21597e-16	193.02	178.14	110.94	1	167.406	1.02413e-11	193.02	1	94.0681	1.21597e-16	156.7	1	T	TKRIQDPTEDAEAEDTPRKRLRTDKHSLRKR	RIQDPTEDAEAEDT(1)PRK	1.9382	1.9726	0.559691	0.398311	0.373399	0.265887	0.752049	0.559597	0.453268	0.438347	0.54822	0.75421	913060000	233080000	230690000	449280000	512270000	89862000	148250000	274150000	400790000	143220000	82433000	175130000
B1AKN5;B1AKN8;Q12857-2;Q12857-3;Q12857;Q12857-4;S4R3W2;B1AKN6;B1AKN7	351;396;373;365;373;418;158;244;330	B1AKN5	Nuclear factor 1;Nuclear factor 1 A-type	NFIA	0.497481	0	9.786e-15	117.15	117.15	117.15	0.497481	0	9.786e-15	117.15	0.376184	0	5.39728e-10	88.087		S	RASPHATPSTLHFPTSPIIQQPGPYFSHPAI	ASPHATPS(0.002)T(0.002)LHFPT(0.497)S(0.497)PIIQQPGPYFSHPAIR	NA	NA	NA	NA	NA	NA	NA	NA	NA	NA	NA	NA	0	0	0	0	0	0	0	0	0	0	0	0
B1AKN5;B1AKN8;Q12857-2;Q12857-3;Q12857;Q12857-4;B1AKN7	236;281;258;250;258;303;258	B1AKN5	Nuclear factor 1;Nuclear factor 1 A-type	NFIA	0.475707	5.64495	1.35076e-13	151.96	129.76	120.36	0.429901	2.31953	1.35076e-13	151.96	0.475707	5.64495	1.12605e-09	120.36		S	NFSLSDLESSSYYSMSPGAMRRSLPSTSSTS	VSQTPIAAGTGPNFS(0.003)LS(0.003)DLES(0.13)S(0.13)S(0.13)YYS(0.13)MS(0.476)PGAMRR	NA	NA	NA	NA	NA	NA	NA	NA	NA	NA	NA	NA	0	0	0	0	0	0	0	0	0	0	0	0
P12270	2048	P12270	Nucleoprotein TPR	TPR	0.757048	7.69637	9.06629e-54	233.6	229.29	233.6	0.605	5.09598	0.0347091	45.732	0.757048	7.69637	9.06629e-54	233.6	1	S	DSQNSGEGNTGAAESSFSQEVSREQQPSSAS	AADSQNSGEGNTGAAES(0.114)S(0.757)FS(0.129)QEVSR	0.66679	0.65189	0.510282	0.398406	0.765287	0.597657	0.866927	0.703581	0.591681	0.631074	0.70492	0.94537	88175000	22698000	33002000	32475000	34435000	8389000	16189000	9857400	53740000	14309000	16814000	22617000
E7EXA6;A0A0D9SF58;Q8WVB6;Q8WVB6-2;F8WCC1	64;261;64;64;65	E7EXA6	Chromosome transmission fidelity protein 18 homolog	CHTF18	0.987654	19.0308	7.79864e-20	157.55	140.01	146.2	0.987654	19.0308	7.79864e-20	157.55	0.95598	13.368	1.09735e-19	151.91	1;2	S	PRTFEEALARGDAASSPAPAASVGSSQGGAR	GDAAS(0.012)S(0.988)PAPAASVGSSQGGAR	0.54032	0.50282	0.523478	0.398835	0.98824	0.792205	0.778574	0.635163	0.486547	0.533447	0.68424	0.90777	596730000	161710000	251500000	183520000	397110000	88293000	209460000	99352000	199620000	73416000	42038000	84165000
Q5UIP0;Q5UIP0-2	1046;1046	Q5UIP0	Telomere-associated protein RIF1	RIF1	0.879686	8.64011	2.73285e-22	152.82	150.53	144.36	0.67643	3.20255	6.09863e-08	131.86	0.879686	8.64011	2.73285e-22	152.82	1	S	SSLKVKGEILLEEEKSTDFVFIPPEGKDAKE	VKGEILLEEEKS(0.88)T(0.12)DFVFIPPEGK	0.46117	0.45377	0.494047	0.399058	1.01533	0.841255	0.775434	0.610389	0.3151	0.306767	0.41393	0.53272	324310000	99606000	93290000	131420000	112990000	27387000	58233000	27366000	211330000	72219000	35057000	104050000
F6VRR5;Q9BY77;Q9BY77-2	385;368;339	F6VRR5	Polymerase delta-interacting protein 3	POLDIP3	0.995634	23.5805	0.000656108	132.56	79.327	132.56	0.995634	23.5805	0.000656108	132.56	0.978776	16.6393	0.00202217	115.92	1	S	NVITSDQPILLRLSDSPSMKKESELPRRVNS	LSDS(0.996)PS(0.004)MKK	0.58793	0.59039	0.4884	0.399952	0.729288	0.583465	0.694348	0.576868	0.350116	0.352933	0.50424	0.62929	220450000	67221000	66462000	86771000	99693000	23040000	48884000	27768000	120760000	44181000	17579000	59002000
C9IZC6;F5H3B6;Q13796	172;172;1337	C9IZC6	Protein Shroom2	SHROOM2	0.999993	51.2877	0.00254376	62.055	51.706	62.055	0.999975	46.1023	0.00254376	62.055	0.999993	51.2877	0.00254376	62.055	1	S	EIVGKDKSLADILDPSVKIKTTMDLMEGIFP	SLADILDPS(1)VKIK	0.491	0.49988	0.501354	0.400368	1.07724	0.875733	0.779545	0.658241	0.254323	0.263678	0.36298	0.46659	23931000	8169700	7533600	8227800	10609000	2899900	5292100	2416800	13322000	5269800	2241500	5811000
Q9H410-4;Q9H410;Q5JW53;Q5JW54;Q9H410-2;Q5JW57	93;109;109;37;42;9	Q9H410-4	Kinetochore-associated protein DSN1 homolog	DSN1	1	101.862	4.34591e-11	147.49	135	129.2	1	100.822	9.15575e-05	121.07	1	101.862	4.34591e-11	147.49	1	S	QSWRRASMKETNRRKSLHPIHQGITELSRSI	S(1)LHPIHQGITELSR	0.55751	0.54218	0.499351	0.400577	0.895736	0.728385	2.12993	1.76336	0.490846	0.493243	0.23886	0.29472	197830000	97177000	42021000	58634000	41444000	10254000	20602000	10588000	156390000	86924000	21419000	48046000
H0YCM0;E9PM17;B3KNX7;Q13153;Q13153-2	47;58;156;156;156	H0YCM0	Serine/threonine-protein kinase PAK 1	PAK1	0.594419	1.66346	0.00227533	85.087	69.925	85.087	0.594419	1.66346	0.00227533	85.087	NA	NA	NA	NA	1	S	KYMSFTDKSAEDYNSSNALNVKAVSETPAVP	SAEDYNS(0.405)S(0.594)NALNVK	NA	NA	NA	NA	NA	NA	NA	NA	NA	NA	NA	NA	0	0	0	0	0	0	0	0	0	0	0	0
Q9NVT9-2;Q9NVT9	158;260	Q9NVT9-2	Armadillo repeat-containing protein 1	ARMC1	1	87.5272	1.74036e-14	136.16	127.82	136.16	0.993945	22.1526	1.74036e-14	129.08	1	87.5272	6.16062e-11	136.16	1	S	ESPTKEQDKAVSRVGSHPEGGASWLSTAANF	VGS(1)HPEGGASWLSTAANFLSR	NA	NA	0.507666	0.401332	1.59742	1.2711	1.08264	0.913409	0.943574	0.945984	0.87363	1.0751	128080000	50309000	33014000	44759000	50782000	21313000	10214000	19255000	77300000	28996000	22800000	25504000
D6REM6;A0A0R4J2E8;A8MXP9;P43243;D6R991	206;206;206;206;206	D6REM6	Matrin-3	MATR3	1	97.5395	3.56132e-60	235.94	235.94	205.32	1	83.5589	1.27421e-58	225.27	1	97.5395	3.56132e-60	235.94	1	S	DRGPSLNPVLDYDHGSRSQESGYYDRMDYED	DSFDDRGPSLNPVLDYDHGS(1)R	0.7438	0.75164	0.542623	0.401849	0.791452	0.589971	0.845594	0.654365	0.538213	0.543981	0.62721	0.82612	344940000	110910000	97059000	136970000	86864000	19247000	37649000	29968000	258070000	91661000	59410000	107000000
Q8NFD5;Q8NFD5-2;Q8NFD5-3;H0Y7H8;Q8NFD5-4	1555;1568;1608;1077;805	Q8NFD5	AT-rich interactive domain-containing protein 1B	ARID1B	0.993995	22.7755	5.29764e-05	128.95	93.356	60.937	0.993995	22.7755	5.29764e-05	114.88	0.972113	15.4232	0.000263514	128.95	1	S	APSPASFQRSLENRMSPSKSPFLPSMKMQKV	S(0.001)LENRMS(0.994)PS(0.005)K	0.55842	0.55875	0.511535	0.402479	0.731689	0.598408	0.799105	0.648466	0.523834	0.536164	0.65553	0.83801	424320000	142160000	116240000	165930000	170270000	56662000	58941000	54667000	254050000	85494000	57303000	111260000
P17096;P17096-3	53;53	P17096	High mobility group protein HMG-I/HMG-Y	HMGA1	0.999149	30.6961	1.78396e-18	137.46	137.46	76.357	0.999149	30.6961	2.30202e-18	133.88	0.99723	25.5634	1.78396e-18	137.46	1;2	T	GTALVGSQKEPSEVPTPKRPRGRPKGSKNKG	EPS(0.001)EVPT(0.999)PK	0.67865	0.68468	0.533333	0.402933	0.858443	0.661419	0.941886	0.730567	0.491932	0.482952	0.5137	0.67434	1109200000	394420000	315960000	398770000	529110000	156490000	207610000	165000000	580050000	237930000	108350000	233760000
B4DDD6;Q9UJU6-4;Q9UJU6-6;Q9UJU6-2;Q9UJU6-3;H0Y5J4;Q9UJU6-5;Q9UJU6	248;178;224;273;281;201;169;272	B4DDD6;H0Y5J4	Drebrin-like protein	DBNL	0.301346	1.85801	0.020414	64.327	40.51	64.327	0.301346	1.85801	0.020414	64.327	NA	NA	NA	NA		S	PREIFKQKERAMSTTSISSPQPGKLRSPFLQ	AMS(0.015)T(0.196)T(0.126)S(0.301)IS(0.195)S(0.166)PQPGK	NA	NA	NA	NA	NA	NA	NA	NA	NA	NA	NA	NA	0	0	0	0	0	0	0	0	0	0	0	0
B4DDD6;Q9UJU6-4;Q9UJU6-6;Q9UJU6-2;Q9UJU6-3;H0Y5J4;Q9UJU6-5;Q9UJU6	250;180;226;275;283;203;171;274	B4DDD6;H0Y5J4	Drebrin-like protein	DBNL	0.585558	1.50864	0.00039147	66.826	56.096	66.826	NA	NA	NA	NA	0.585558	1.50864	0.00039147	66.826	1	S	EIFKQKERAMSTTSISSPQPGKLRSPFLQKQ	ERAMSTTS(0.001)IS(0.586)S(0.414)PQPGK	NA	NA	NA	NA	NA	NA	1.64185	1.33211	0.899281	0.920471	0.5602	0.71659	173920000	79234000	43477000	51207000	0	0	0	0	173920000	79234000	43477000	51207000
Q9NXF1-2;Q9NXF1	32;29	Q9NXF1-2	Testis-expressed sequence 10 protein	TEX10	0.996692	24.7904	2.23944e-06	167.3	97.513	167.3	0.993579	21.8959	0.000511314	104.81	0.996692	24.7904	2.23944e-06	167.3	1	T	VKLKVGKKKPKLQNATPTNFKTKTIHLPEQL	LQNAT(0.997)PT(0.003)NFK	1.1193	1.1028	0.480492	0.403633	0.49034	0.408948	1.04105	0.918358	0.58418	0.608088	0.57739	0.70865	396590000	121630000	126520000	148430000	130230000	23254000	57851000	49130000	266360000	98378000	68674000	99303000
B4DE60;Q9BRK0;Q9BRK0-2	137;175;177	B4DE60	Receptor expression-enhancing protein 2	REEP2	0.68122	3.29898	1.42479e-16	137.86	126.91	137.86	NA	NA	NA	NA	0.68122	3.29898	1.42479e-16	137.86	1	S	EDALPLQRPDGRLRPSPGSLLDTIEDLGDDP	LRPS(0.681)PGS(0.319)LLDTIEDLGDDPALSLR	NA	NA	NA	NA	NA	NA	1.44632	1.11152	0.877886	0.868659	0.60696	0.80424	39422000	19964000	8726000	10732000	0	0	0	0	39422000	19964000	8726000	10732000
B4DE60;Q9BRK0;Q9BRK0-2	165;203;205	B4DE60	Receptor expression-enhancing protein 2	REEP2	0.437474	1.04958	0.00253145	57.738	56.002	57.738	0.437474	1.04958	0.00253145	57.738	NA	NA	NA	NA		S	DDPALSLRSSTNPADSRTEASEDDMGDKAPK	S(0.001)S(0.001)T(0.001)NPADS(0.437)RT(0.344)EAS(0.215)EDDMGDK	NA	NA	NA	NA	NA	NA	NA	NA	NA	NA	NA	NA	0	0	0	0	0	0	0	0	0	0	0	0
Q9H2Y7;A0A0C4DGM5;Q9H2Y7-2;H3BS99	1026;211;254;80	Q9H2Y7	Zinc finger protein 106	ZNF106	1	99.0282	2.27869e-36	238.6	238.6	210.02	1	89.0735	2.27869e-36	238.6	1	99.0282	8.75083e-27	210.02	1;2	S	GQSIRKKRRATGDGSSPELPSLERKNKRRKI	ATGDGS(1)S(1)PELPSLERK	0.86523	0.8609	0.5134	0.403747	0.593366	0.457666	0.781861	0.596801	0.973615	0.951022	1.2453	1.6167	1673900000	484150000	541870000	647880000	804420000	253040000	281720000	269670000	869480000	231110000	260150000	378210000
P38398-8;P38398-4;P38398;P38398-7;Q5YLB2	1140;1170;1187;1187;1187	P38398-8	Breast cancer type 1 susceptibility protein	BRCA1	1	82.9513	1.23561e-26	179.66	174.31	179.66	1	82.9513	1.23561e-26	179.66	1	72.2738	7.28003e-20	155.92	1;2;3	S	ESSAVFSKSVQKGELSRSPSPFTHTHLAQGY	GELS(1)RS(1)PS(0.996)PFT(0.004)HTHLAQGYRR	0.43188	0.43289	0.537028	0.40563	1.24347	0.928764	1.43781	1.0625	1.10237	1.07164	0.78568	1.0683	3469000000	1524700000	1078400000	865870000	1793200000	879940000	460170000	453130000	1675700000	644760000	618220000	412740000
A0A087WTW5;Q9UKL3	1537;1537	A0A087WTW5	CASP8-associated protein 2	CASP8AP2	1	101.643	0.00146266	112.64	82.252	101.64	1	88.8298	0.00437775	112.64	1	101.643	0.00146266	110.44	1	S	QYHPNLPMHAVIMEKSNDHFIVKIRRATPST	S(1)NDHFIVK	0.37356	0.37042	0.476667	0.405762	1.27598	1.08233	1.14724	1.00758	0.284139	0.280623	0.27477	0.3175	199540000	83872000	47321000	68348000	58625000	14981000	29693000	13951000	140920000	68891000	17628000	54397000
Q96T58	2421	Q96T58	Msx2-interacting protein	SPEN	0.999663	34.8506	2.30963e-60	271.53	240.35	190.21	0.999663	34.8506	1.79656e-25	229.57	0.998124	27.0764	2.30963e-60	271.53	1;2	T	PSTENSSQEISVEERTPTKASVPPDLPPPPQ	IPSTENS(0.011)S(0.988)QEISVEERT(1)PTK	0.71774	0.7026	0.524219	0.406141	0.730407	0.567859	0.855359	0.690989	0.361677	0.366784	0.42282	0.53257	1503700000	627230000	396190000	480280000	628460000	316390000	140010000	172070000	875240000	310850000	256180000	308210000
Q9NRL2-2;Q9NRL2	1370;1402	Q9NRL2-2	Bromodomain adjacent to zinc finger domain protein 1A	BAZ1A	0.988754	19.4408	4.94699e-14	187.58	122.34	154.94	0.988754	19.4408	0.000166845	154.94	0.987328	18.916	4.94699e-14	187.58	1	S	QSRSVNIASKLSLQESESKRRCRKRQSPEPS	LSLQES(0.989)ES(0.011)K	0.75014	0.7538	0.48714	0.406967	0.672133	0.559942	0.812612	0.713623	0.811096	0.83375	0.99811	1.1847	392270000	112200000	128600000	151470000	142580000	33863000	55802000	52920000	249690000	78335000	72801000	98550000
G3V4K3;Q9H9C1-2;Q9H9C1	147;72;121	G3V4K3	Spermatogenesis-defective protein 39 homolog	VIPAS39	0.999901	40.3129	5.41897e-25	219.26	197.02	219.26	0.999558	35.9865	1.73127e-13	178.91	0.999901	40.3129	5.41897e-25	219.26	1	S	TYSLSSFFRGRTRPGSFQSLSDALSDTPAKS	TRPGS(1)FQSLSDALSDTPAK	0.90114	0.89532	0.536394	0.40778	0.590319	0.459643	0.927988	0.744823	1.14822	1.16955	1.3128	1.6632	638100000	173790000	236230000	228070000	230590000	45954000	93134000	91504000	407500000	127840000	143100000	136570000
A0A0A0MR88;A0A096LPC5;Q9Y4E1-6;Q9Y4E1-4;J3KP36;Q9Y4E1-3;Q9Y4E1-2;Q9Y4E1;E7ESD2;Q641Q2-2;Q641Q2;F8W7U3	331;331;331;331;275;276;323;331;331;331;331;243	A0A0A0MR88;E7ESD2	WASH complex subunit FAM21C;WASH complex subunit FAM21A	FAM21C;FAM21A	1	210.232	1.38288e-22	210.23	186.34	210.23	1	210.232	6.92287e-17	210.23	0.5	0	1.38288e-22	134.74	1;2	T	EAKPRKTLKEKKERRTPSDDEEDNLFAPPKL	ERRT(1)PS(1)DDEEDNLFAPPK	0.36683	0.37074	0.551937	0.40833	1.50462	1.09529	1.33751	1.10909	1.55533	1.56946	1.0871	1.3718	336870000	116720000	134870000	85280000	151640000	36337000	80223000	35080000	185230000	80383000	54652000	50200000
O60447;O60447-2	689;700	O60447	Ecotropic viral integration site 5 protein homolog	EVI5	0.999597	33.9506	0.000175735	92.528	77.558	92.528	0.999597	33.9506	0.000175735	92.528	NA	NA	NA	NA	1	S	QKEEGKLQGQLNKSDSNQYIGELKDQIAELN	SDS(1)NQYIGELK	0.58752	0.5715	0.497983	0.40848	1.03153	0.842957	NA	NA	NA	NA	NA	NA	24706000	8630800	9474100	6600900	24706000	8630800	9474100	6600900	0	0	0	0
P62753;A2A3R5	247;216	P62753	40S ribosomal protein S6	RPS6	0.999148	30.7181	1.57037e-36	242.15	242.15	210.91	0.999148	30.7181	1.57037e-36	242.15	0.997549	26.0895	2.14271e-26	202.88	2;3;4	S	RRLSSLRASTSKSESSQK_____________	LSSLRAS(0.979)T(0.024)S(0.014)KS(0.983)ES(0.001)S(0.999)QK	0.33177	0.34039	0.538793	0.408881	1.67898	1.21203	0.51709	0.415697	0.862813	0.871004	1.7489	2.3036	30952000000	7435900000	13099000000	10417000000	13649000000	3583200000	7544000000	2521900000	17302000000	3852700000	5554900000	7894800000
Q16584-2;Q16584	267;524	Q16584-2	Mitogen-activated protein kinase kinase kinase 11	MAP3K11	0.822912	6.67165	2.79733e-05	146.78	115.07	109.65	0.822912	6.67165	0.000209321	109.65	0.81482	6.43466	2.79733e-05	146.78	1	S	GLDRRRNVFEVGPGDSPTFPRFRAIQLEPAE	NVFEVGPGDS(0.823)PT(0.177)FPR	0.46101	0.45782	0.515225	0.409015	1.11762	0.898473	1.53214	1.288	0.947149	0.964227	0.6182	0.77778	181840000	60966000	77522000	43350000	97936000	23116000	55098000	19722000	83902000	37849000	22424000	23628000
Q5JSS2;H0Y306;Q9H5I1-3;Q9H5I1-2;Q9H5I1	148;154;208;328;388	Q5JSS2	Histone-lysine N-methyltransferase SUV39H2	SUV39H2	1	76.6939	3.3428e-51	261.65	252.72	120.38	1	138.685	3.3428e-51	261.65	1	76.6939	2.21583e-31	253.62	1;3	S	QMKGSGDISSDSIDHSPAKK___________	GSGDIS(0.292)S(0.708)DS(1)IDHS(1)PAKK	0.50414	0.50616	0.481904	0.409065	1.0285	0.866176	0.721241	0.647124	0.551907	0.568085	0.80951	0.95353	1953300000	587660000	718700000	646900000	1415000000	407500000	577980000	429490000	538300000	180170000	140720000	217410000
Q6ZU80;H0YJH2	1061;127	Q6ZU80	Centrosomal protein of 128 kDa	CEP128	0.778661	5.46292	0.00226482	118.88	80.323	118.88	0.778661	5.46292	0.00226482	118.88	0.755538	4.90076	0.0295539	66.989	1	S	DHSRFLSSPRFSYVNSFTKRTVAPDSASNKE	FSYVNS(0.779)FT(0.221)K	0.34184	0.33558	0.517464	0.410492	1.51375	1.25826	1.13649	0.977422	0.533618	0.536942	0.46952	0.56763	23562000	8026200	10455000	5080400	16277000	4614200	8784200	2879200	7284300	3412000	1671000	2201200
Q69YL0	61	Q69YL0	Uncharacterized protein NCBP2-AS2	NCBP2-AS2	1	43.0301	0.0226135	43.03	32.958	43.03	1	43.0301	0.0226135	43.03	NA	NA	NA	NA	1	S	DAARRLQDLAAGPVGSLCRRAERFRDAFTQE	LQDLAAGPVGS(1)LCR	0.70174	0.69641	0.518054	0.410492	0.713929	0.567279	NA	NA	NA	NA	NA	NA	55980000	12460000	26442000	17079000	55980000	12460000	26442000	17079000	0	0	0	0
B4DFP7;Q7Z6M4	141;329	B4DFP7	Transcription termination factor 4, mitochondrial;mTERF domain-containing protein 2 processed	MTERF4	0.424895	0	0.00611851	71.354	44.348	71.354	0.424895	0	0.00611851	71.354	NA	NA	NA	NA		S	QVFKKLLAREEEESESSTSDDKRASLDEDED	EEEES(0.314)ES(0.425)S(0.45)T(0.434)S(0.376)DDKR	NA	NA	NA	NA	NA	NA	NA	NA	NA	NA	NA	NA	0	0	0	0	0	0	0	0	0	0	0	0
B4DFP7;Q7Z6M4	142;330	B4DFP7	Transcription termination factor 4, mitochondrial;mTERF domain-containing protein 2 processed	MTERF4	0.450343	0	0.00611851	71.354	44.348	71.354	0.450343	0	0.00611851	71.354	NA	NA	NA	NA		S	VFKKLLAREEEESESSTSDDKRASLDEDEDD	EEEES(0.314)ES(0.425)S(0.45)T(0.434)S(0.376)DDKR	NA	NA	NA	NA	NA	NA	NA	NA	NA	NA	NA	NA	0	0	0	0	0	0	0	0	0	0	0	0
B4DFP7;Q7Z6M4	144;332	B4DFP7	Transcription termination factor 4, mitochondrial;mTERF domain-containing protein 2 processed	MTERF4	0.375999	0	0.00611851	71.354	44.348	71.354	0.375999	0	0.00611851	71.354	NA	NA	NA	NA		S	KKLLAREEEESESSTSDDKRASLDEDEDDDD	EEEES(0.314)ES(0.425)S(0.45)T(0.434)S(0.376)DDKR	NA	NA	NA	NA	NA	NA	NA	NA	NA	NA	NA	NA	0	0	0	0	0	0	0	0	0	0	0	0
P10412	18	P10412	Histone H1.4	HIST1H1E	1	80.698	4.04975e-55	257.11	257.11	95.652	1	85.81	8.34967e-54	242.5	1	80.698	4.04975e-55	257.11	1;2	T	ETAPAAPAAPAPAEKTPVKKKARKSAGAAKR	SETAPAAPAAPAPAEKT(1)PVKK	0.47577	0.48297	0.513663	0.410576	1.12169	0.909256	0.611583	0.506637	0.312295	0.311507	0.50438	0.63631	109510000000	29804000000	40378000000	39331000000	53379000000	12999000000	29036000000	11344000000	56134000000	16805000000	11342000000	27987000000
C9JM82;B4DJ62;G3XAH0;Q99719	280;280;336;327	C9JM82	Septin-5	SEPT5	0.69226	4.38062	1.79636e-08	87.948	87.948	87.948	NA	NA	NA	NA	0.69226	4.38062	1.79636e-08	87.948	1	S	IQQMTSKLTQDSRMESPIPILPLPTPDAETE	LT(0.055)QDS(0.252)RMES(0.692)PIPILPLPTPDAETEK	NA	NA	NA	NA	NA	NA	1.3653	1.09989	0.833959	0.849979	0.6363	0.81036	93896000	35828000	27457000	30610000	0	0	0	0	93896000	35828000	27457000	30610000
Q9HDC5	465	Q9HDC5	Junctophilin-1	JPH1	1	70.8465	2.43516e-13	156.78	144.36	156.78	1	70.8465	2.43516e-13	156.78	1	65.8253	8.40073e-10	133.65	2;3	S	KESPHFYRKGTTPPRSPEASPKHSHSPASSP	GT(0.002)T(0.998)PPRS(1)PEASPK	0.56751	0.59526	0.519615	0.411794	1.93953	1.53998	1.35459	1.08294	1.13851	1.16756	0.73253	0.93305	487300000	193000000	176190000	118110000	304320000	114660000	128800000	60858000	182980000	78337000	47389000	57255000
P38919;I3L3H2	12;12	P38919	Eukaryotic initiation factor 4A-III;Eukaryotic initiation factor 4A-III, N-terminally processed	EIF4A3	0.99572	23.704	4.39715e-20	209.54	199.56	208.85	0.979827	17.4162	4.22705e-17	183.53	0.99572	23.704	4.39715e-20	209.54	1	S	____MATTATMATSGSARKRLLKEEDMTKVE	ATTATMATS(0.004)GS(0.996)AR	0.6905	0.64946	0.531915	0.412746	0.782289	0.619502	0.838364	0.681849	0.577734	0.606465	0.53856	0.67065	8718100000	3342300000	1911700000	3464100000	1046800000	244290000	459720000	342800000	7671300000	3098000000	1452000000	3121300000
B4DKD1;Q9BSA4-2;Q9BSA4	489;189;510	B4DKD1	Protein tweety homolog;Protein tweety homolog 2	TTYH2	0.601062	4.91297	0.000781324	81.735	66.927	81.735	NA	NA	NA	NA	0.601062	4.91297	0.000781324	81.735	2	S	ENVPLIGRASPPPTYSPSMRATYLSVADEHL	YENVPLIGRAS(0.996)PPPT(0.195)Y(0.013)S(0.601)PS(0.194)MR	NA	NA	NA	NA	NA	NA	1.89952	1.47859	1.0724	1.10065	0.56456	0.73316	50788000	20204000	16885000	13700000	0	0	0	0	50788000	20204000	16885000	13700000
J3QQW9;Q15022	518;541	J3QQW9	Polycomb protein SUZ12	SUZ12	0.997849	26.6638	5.28942e-23	219.65	210.73	219.65	0.997849	26.6638	5.28942e-23	219.65	0.992716	21.3447	3.31131e-16	198.83	2	S	THILVCRPKRTKASMSEFLESEDGEVEQQRT	AS(0.002)MS(0.998)EFLES(1)EDGEVEQQR	1.0574	1.0017	0.527788	0.413001	0.499176	0.386115	0.834376	0.684182	1.0532	1.11011	1.2623	1.6396	280340000	67335000	115040000	97965000	175230000	37696000	71990000	65547000	105110000	29639000	43051000	32418000
Q9NZM5	91	Q9NZM5	Glioma tumor suppressor candidate region gene 2 protein	GLTSCR2	0.918497	10.5191	0.00221146	100.93	66.239	100.93	0.731437	4.35132	0.0035644	90.614	0.918497	10.5191	0.00221146	100.93	1	T	GLLSEAPNEKLFFVDTGSKEKGLTKKRTKVQ	LFFVDT(0.918)GS(0.082)K	1.0816	1.0662	0.533789	0.415179	0.437464	0.369113	0.861549	0.751767	0.496623	0.509944	0.54283	0.64851	33501000	9925900	10278000	13297000	13766000	2917500	5373300	5475500	19734000	7008400	4904300	7821500
B4DKY1;P49589-2;P49589;P49589-3	318;305;305;388	B4DKY1	Cysteine--tRNA ligase, cytoplasmic	CARS	0.533864	2.53718	0.0030674	67.655	17.429	67.655	NA	NA	NA	NA	0.533864	2.53718	0.0030674	67.655	1	S	AVGDQKALQEGEGDLSISADRLSEKRSPNDF	ALQEGEGDLS(0.534)IS(0.298)ADRLS(0.168)EK	NA	NA	NA	NA	NA	NA	1.23841	0.993838	1.22006	1.23905	0.98518	1.2547	97916000	34513000	31600000	31803000	0	0	0	0	97916000	34513000	31600000	31803000
Q12906;Q12906-5;Q12906-2;Q12906-3	476;476;476;476	Q12906	Interleukin enhancer-binding factor 3	ILF3	0.979952	16.767	0.000155675	101.45	88.002	101.45	0.979952	16.767	0.000155675	101.45	NA	NA	NA	NA	2	S	VLQDMGLPTGAEGRDSSKGEDSAEETEAKPA	VLQDMGLPT(0.048)GAEGRDS(0.98)S(0.972)K	0.25383	0.25937	0.51717	0.415317	2.03753	1.5825	NA	NA	NA	NA	NA	NA	22031000	6427900	12113000	3489700	22031000	6427900	12113000	3489700	0	0	0	0
Q5W0G0;Q5W0F9;B4DN67;Q96J84-3;Q96J84;Q96J84-2	452;474;538;535;638;654	Q5W0G0	Kin of IRRE-like protein 1	KIRREL	0.680859	0.711445	0.00568638	41.575	39.415	41.575	NA	NA	NA	NA	0.680859	0.711445	0.00568638	41.575	2	S	ADYRAPGPARFDGRPSSRLSHSSGYAQLNTY	FDGRPS(0.681)S(0.681)RLS(0.626)HS(0.006)S(0.003)GY(0.001)AQLNT(0.001)Y(0.001)S(0.001)R	NA	NA	NA	NA	NA	NA	1.63865	1.20469	1.17886	1.13662	0.85035	1.1522	44318000	16363000	16820000	11134000	0	0	0	0	44318000	16363000	16820000	11134000
Q5W0G0;Q5W0F9;B4DN67;Q96J84-3;Q96J84;Q96J84-2	453;475;539;536;639;655	Q5W0G0	Kin of IRRE-like protein 1	KIRREL	0.680859	0.711445	0.00568638	41.575	39.415	41.575	NA	NA	NA	NA	0.680859	0.711445	0.00568638	41.575	2	S	DYRAPGPARFDGRPSSRLSHSSGYAQLNTYS	FDGRPS(0.681)S(0.681)RLS(0.626)HS(0.006)S(0.003)GY(0.001)AQLNT(0.001)Y(0.001)S(0.001)R	NA	NA	NA	NA	NA	NA	1.63865	1.20469	1.17886	1.13662	0.85035	1.1522	44318000	16363000	16820000	11134000	0	0	0	0	44318000	16363000	16820000	11134000
B4DP81;Q8TAP6-2;Q8TAP6	82;82;82	B4DP81	Centrosomal protein of 76 kDa	CEP76	0.492564	0	0.0303155	49.709	41.682	49.709	0.492564	0	0.0303155	49.709	NA	NA	NA	NA		S	KELNFVTDSVEQELPSSPKQPICFDRQSTLK	ELNFVT(0.002)DS(0.013)VEQELPS(0.493)S(0.493)PKQPICFDR	NA	NA	NA	NA	NA	NA	NA	NA	NA	NA	NA	NA	0	0	0	0	0	0	0	0	0	0	0	0
B4DP81;Q8TAP6-2;Q8TAP6	83;83;83	B4DP81	Centrosomal protein of 76 kDa	CEP76	0.492564	0	0.0303155	49.709	41.682	49.709	0.492564	0	0.0303155	49.709	NA	NA	NA	NA		S	ELNFVTDSVEQELPSSPKQPICFDRQSTLKK	ELNFVT(0.002)DS(0.013)VEQELPS(0.493)S(0.493)PKQPICFDR	NA	NA	NA	NA	NA	NA	NA	NA	NA	NA	NA	NA	0	0	0	0	0	0	0	0	0	0	0	0
Q12906;Q12906-5;Q12906-2;Q12906-3	477;477;477;477	Q12906	Interleukin enhancer-binding factor 3	ILF3	0.972331	15.3678	0.000155675	101.45	88.002	101.45	0.972331	15.3678	0.000155675	101.45	0.8038	6.52898	0.0115877	45.916	1;2	S	LQDMGLPTGAEGRDSSKGEDSAEETEAKPAV	VLQDMGLPT(0.048)GAEGRDS(0.98)S(0.972)K	0.25383	0.25937	0.51717	0.415317	2.03753	1.5825	1.26207	1.09075	0.821625	0.876732	0.55865	0.70725	29529000	9511900	14019000	5998000	22031000	6427900	12113000	3489700	7498400	3084000	1906200	2508300
B4DTS2;Q9BZL6-2;Q9BZL6	706;549;706	B4DTS2	Serine/threonine-protein kinase D;Serine/threonine-protein kinase D2	PRKD2	0.420712	0	9.06822e-06	113.65	85.722	113.65	0.420712	0	9.06822e-06	113.65	NA	NA	NA	NA		S	VKLCDFGFARIIGEKSFRRSVVGTPAYLAPE	S(0.421)FRRS(0.421)VVGT(0.159)PAYLAPEVLLNQGYNR	NA	NA	NA	NA	NA	NA	NA	NA	NA	NA	NA	NA	0	0	0	0	0	0	0	0	0	0	0	0
Q12906-7;Q12906-4;Q12906-6	476;476;476	Q12906-7	Interleukin enhancer-binding factor 3	ILF3	0.979952	16.767	4.22894e-17	117.24	117.24	101.45	0.979952	16.767	0.000155675	101.45	0.392311	0	4.22894e-17	117.24	2	S	VLQDMGLPTGAEGRDSSKGEDSAEETEAKPA	VLQDMGLPT(0.048)GAEGRDS(0.98)S(0.972)K	0.25383	0.25937	0.51717	0.415317	2.03753	1.5825	NA	NA	NA	NA	NA	NA	22031000	6427900	12113000	3489700	22031000	6427900	12113000	3489700	0	0	0	0
Q12906-7;Q12906-4;Q12906-6	477;477;477	Q12906-7	Interleukin enhancer-binding factor 3	ILF3	0.972331	15.3678	4.22894e-17	117.24	117.24	101.45	0.972331	15.3678	0.000155675	101.45	0.8038	6.52898	4.22894e-17	117.24	1;2	S	LQDMGLPTGAEGRDSSKGEDSAEETEAKPAV	VLQDMGLPT(0.048)GAEGRDS(0.98)S(0.972)K	0.25383	0.25937	0.51717	0.415317	2.03753	1.5825	1.26207	1.09075	0.821625	0.876732	0.55865	0.70725	29529000	9511900	14019000	5998000	22031000	6427900	12113000	3489700	7498400	3084000	1906200	2508300
B4DY08;G3V5V7;P07910-4;P07910-2;P07910;B2R5W2;P07910-3;G3V2D6;G3V4W0	226;123;183;226;239;226;159;147;226	B4DY08;G3V5V7;P07910-4	Heterogeneous nuclear ribonucleoproteins C1/C2	HNRNPC	0.482546	0	3.49366e-06	93.729	86.779	55.158	0.482546	0	0.0793768	55.158	0.41655	0	3.49366e-06	93.729		S	QAVEMKNDKSEEEQSSSSVKKDETNVKMESE	S(0.001)EEEQS(0.552)S(0.483)S(0.483)S(0.483)VKKDETNVK	NA	NA	NA	NA	NA	NA	NA	NA	NA	NA	NA	NA	0	0	0	0	0	0	0	0	0	0	0	0
E9PMQ6;Q00613-2;Q00613	303;303;303	E9PMQ6	Heat shock factor protein 1	HSF1	0.999732	35.7124	0.000139602	108.96	93.772	108.96	0.973533	15.6564	0.0435474	52.814	0.999732	35.7124	0.000139602	108.96	1	S	PLSSSPLVRVKEEPPSPPQSPRVEEASPGRP	VKEEPPS(1)PPQSPR	0.81146	0.79922	0.545256	0.415973	0.671953	0.527426	2.03103	1.65328	1.53245	1.59091	0.75451	0.96628	143140000	34067000	70427000	38641000	99778000	16886000	52435000	30457000	43358000	17181000	17992000	8184400
B4E2Q0;P98194-4;P98194	944;894;910	B4E2Q0	Calcium-transporting ATPase;Calcium-transporting ATPase type 2C member 1	ATP2C1	0.5307	1.75549	2.11389e-06	158.01	128.46	113.07	0.5307	1.75549	0.000508829	113.07	0.36405	0	2.11389e-06	158.01	1	S	IKKVERSREKIQKHVSSTSSSFLEV______	HVS(0.531)S(0.354)T(0.096)S(0.018)S(0.001)SFLEV	NA	NA	NA	NA	NA	NA	NA	NA	NA	NA	NA	NA	0	0	0	0	0	0	0	0	0	0	0	0
O14974-5;O14974-4;O14974-3;O14974-2;O14974	908;936;939;960;995	O14974-5	Protein phosphatase 1 regulatory subunit 12A	PPP1R12A	1	56.3974	0.00242725	102.55	80.639	56.397	1	99.344	0.00301725	99.344	1	56.3974	0.00242725	102.55	1	S	LEMEKRERRALERRISEMEEELKMLPDLKAD	RIS(1)EMEEELK	0.40571	0.39787	0.545822	0.416233	1.3453	1.0393	1.77406	1.43195	2.24281	2.29353	1.2642	1.6098	576740000	119540000	362370000	94835000	438290000	84077000	283500000	70712000	138460000	35460000	78873000	24123000
F2Z329;A0A087WWU1;Q96Q45-2;Q96Q45;Q96Q45-5;Q96Q45-3	49;41;41;49;49;73	F2Z329	Transmembrane protein 237	TMEM237	0.998003	26.987	8.46345e-19	171.32	171.32	171.32	0.916976	12.7153	2.81364e-06	102.46	0.998003	26.987	8.46345e-19	171.32	1	S	PKKKKPRTKNTPASASLEGLAQTAGRRPSEG	NTPAS(0.002)AS(0.998)LEGLAQTAGR	0.37964	0.38647	0.572115	0.417676	1.50698	1.05676	1.49577	1.22687	1.1114	1.17165	0.78062	1.0141	239860000	86445000	82574000	70841000	138130000	46080000	51081000	40970000	101730000	40364000	31493000	29870000
H0Y6J6;Q5W012;Q96I25;Q5W011;Q5W010	76;137;169;169;168	H0Y6J6	Splicing factor 45	RBM17	1	77.3455	4.28365e-05	84.371	75.574	84.371	1	77.3455	4.28365e-05	84.371	1	72.4206	0.000265552	77.221	1	S	DSDEDEDYERERRKRSMGGAAIAPPTSLVEK	S(1)MGGAAIAPPTSLVEK	0.69697	0.68315	0.511509	0.418375	0.670646	0.548576	0.971157	0.851136	0.613121	0.655609	0.64219	0.76823	158980000	60147000	38084000	60754000	34957000	10837000	11145000	12975000	124030000	49310000	26938000	47779000
B5MBZ0;Q9HC35;Q9HC35-2	991;980;922	B5MBZ0	Echinoderm microtubule-associated protein-like 4	EML4	0.478691	1.28006	0.000958187	73.735	65.117	73.735	0.478691	1.28006	0.000958187	73.735	NA	NA	NA	NA		S	QAKATLLEDQQDPSPSS______________	ATLLEDQQDPS(0.165)PS(0.479)S(0.356)	NA	NA	NA	NA	NA	NA	NA	NA	NA	NA	NA	NA	0	0	0	0	0	0	0	0	0	0	0	0
F5GXS6;F5H6R3;F5H0C6;F5H1B0;F5GYW0;Q86XR8-3;Q86XR8-2;Q86XR8-4;Q86XR8-5;Q86XR8	53;53;44;26;26;53;53;44;44;53	F5GXS6	Centrosomal protein of 57 kDa	CEP57	0.996228	24.2179	2.26782e-10	130.89	118.97	111.57	0.996228	24.2179	2.26782e-10	130.89	0.994229	22.3622	3.19249e-07	114.46	1	S	VYPSDKPFLNSDLRRSPSKPTLAYPESNSRE	S(0.996)PS(0.004)KPTLAYPESNSR	0.4614	0.45588	0.549662	0.41855	1.12011	0.87804	0.813603	0.65716	0.439348	0.450106	0.52483	0.66996	268280000	79652000	88944000	99687000	123230000	31100000	62370000	29763000	145050000	48552000	26574000	69924000
Q00537-2;Q00537;F8VQZ9;F5H6Z0;F8VZY6	137;137;137;84;137	Q00537-2	Cyclin-dependent kinase 17	CDK17	1	74.1329	0.000814312	90.759	71.117	74.133	1	59.294	0.000814312	90.759	1	74.1329	0.00312084	76.868	1	S	SPTGVCLRNRIHRRISMEDLNKRLSLPADIR	RIS(1)MEDLNK	0.62137	0.61782	0.547675	0.419692	0.881446	0.688184	0.855725	0.70502	0.966651	0.985804	1.0058	1.2931	319370000	95167000	113080000	111130000	168420000	48258000	71119000	49042000	150960000	46908000	41962000	62085000
B5MCU0;A0A0U1RRA6;B5MCG9;Q9Y2K5;H0YIX9;Q15032-2;Q15032-4;Q15032;Q15032-3;H7C2F9	142;150;142;142;30;97;85;141;141;124	B5MCU0;Q15032-2	R3H domain-containing protein 2;R3H domain-containing protein 1	R3HDM2;R3HDM1	0.566613	1.17271	1.59203e-13	153.2	145.03	112.32	NA	NA	NA	NA	0.566613	1.17271	1.59203e-13	153.2	1;2	S	DKNKEKIPRKMLSRDSSQEYTDSTGIDLHEF;EKASDKLPRKMLSRDSSQEYTDSTGIDLHEF	MLS(0.996)RDS(0.567)S(0.433)QEY(0.004)TDSTGIDLHEFLVNTLK	NA	NA	NA	NA	NA	NA	3.94898	3.23614	3.07617	3.12461	0.77898	0.99871	91556000	54513000	25239000	11804000	0	0	0	0	91556000	54513000	25239000	11804000
A0A087WV66;P46013;P46013-2	647;648;288	A0A087WV66;P46013-2	Antigen KI-67	MKI67	0.999695	35.1577	1.75545e-14	165.17	147.81	165.17	0.999695	35.1577	1.75545e-14	165.17	0.996742	24.8568	3.80836e-10	130.36	1	S	RSQHDILQMICSKRRSGASEANLIVAKSWAD	RRS(1)GASEANLIVAK	0.6779	0.69213	0.577467	0.419903	0.861698	0.601612	1.07392	0.817795	0.605914	0.607238	0.55816	0.74726	283740000	77891000	106570000	99283000	182130000	42869000	77835000	61421000	101610000	35023000	28731000	37861000
A0A087WY61;Q14980-2;Q14980;Q14980-5;H0YFY6	1784;1786;1800;664;649	A0A087WY61	Nuclear mitotic apparatus protein 1	NUMA1	1	80.6983	4.0039e-38	201.63	198.59	201.63	1	80.6983	4.0039e-38	201.63	NA	NA	NA	NA	2	S	PLESSLDSLGDVFLDSGRKTRSARRRTTQII	SQAPLES(0.044)S(0.956)LDSLGDVFLDS(1)GRK	1.275	1.3	0.526676	0.420999	0.371595	0.288542	NA	NA	NA	NA	NA	NA	33445000	4888300	11370000	17186000	33445000	4888300	11370000	17186000	0	0	0	0
Q12874	475	Q12874	Splicing factor 3A subunit 3	SF3A3	1	93.7666	1.95346e-10	170.51	133.77	170.51	1	93.7666	1.95346e-10	170.51	0.999995	55.0348	0.000116336	119.29	1	T	AKLKLQKASERWQPDTEEEYEDSSGNVVNKK	WQPDT(1)EEEYEDSSGNVVNKK	1.1705	1.1522	0.536308	0.421106	1.48825	1.18992	0.742721	0.618391	1.15063	1.1528	1.5492	1.9791	450360000	122790000	156800000	170770000	306080000	91453000	101210000	113410000	144280000	31338000	55586000	57356000
Q99613-2;Q99613;B5ME19	519;529;530	Q99613-2	Eukaryotic translation initiation factor 3 subunit C;Eukaryotic translation initiation factor 3 subunit C-like protein	EIF3C;EIF3CL	0.34318	0	0.000174116	80.683	65.333	80.683	0.34318	0	0.000174116	80.683	NA	NA	NA	NA		S	FDYKAHQRQLTPPEGSSKSEQDQAENEGEDS	QLT(0.187)PPEGS(0.343)S(0.343)KS(0.127)EQDQAENEGEDSAVLMER	NA	NA	NA	NA	NA	NA	NA	NA	NA	NA	NA	NA	0	0	0	0	0	0	0	0	0	0	0	0
Q99613-2;Q99613;B5ME19	520;530;531	Q99613-2	Eukaryotic translation initiation factor 3 subunit C;Eukaryotic translation initiation factor 3 subunit C-like protein	EIF3C;EIF3CL	0.34318	0	0.000174116	80.683	65.333	80.683	0.34318	0	0.000174116	80.683	NA	NA	NA	NA		S	DYKAHQRQLTPPEGSSKSEQDQAENEGEDSA	QLT(0.187)PPEGS(0.343)S(0.343)KS(0.127)EQDQAENEGEDSAVLMER	NA	NA	NA	NA	NA	NA	NA	NA	NA	NA	NA	NA	0	0	0	0	0	0	0	0	0	0	0	0
B7WPG3;D6W592;Q8WVV9-2;Q8WVV9-5;Q8WVV9	2;2;2;2;2	B7WPG3	Heterogeneous nuclear ribonucleoprotein L-like	HNRPLL;HNRNPLL	0.50988	4.77902	3.05506e-05	70.109	70.109	70.109	NA	NA	NA	NA	0.50988	4.77902	3.05506e-05	70.109	1	S	______________MSSSSSSPRETYEEDRE	S(0.51)S(0.17)S(0.115)S(0.09)S(0.025)S(0.09)PRETYEEDREYESQAK	NA	NA	NA	NA	NA	NA	1.14082	0.844951	1.10211	1.07776	0.89171	1.2501	107250000	37230000	35977000	34045000	0	0	0	0	107250000	37230000	35977000	34045000
Q7Z6E9-2;Q7Z6E9;H3BSK8	839;873;740	Q7Z6E9-2	E3 ubiquitin-protein ligase RBBP6	RBBP6	0.999821	37.4734	3.74459e-10	138.05	115.95	138.05	0.998593	28.5122	4.71083e-07	117.18	0.999821	37.4734	3.74459e-10	138.05	1	S	ENFSPERFLPLNIRNSPFTRGRREDYVGGQS	FLPLNIRNS(1)PFTR	1.3011	1.3079	0.561419	0.421141	0.447728	0.335988	1.21081	0.95648	0.718907	0.721293	0.58836	0.76025	1436500000	418250000	434000000	584210000	781260000	151810000	271710000	357740000	655200000	266440000	162290000	226470000
B7WPG3;D6W592;Q8WVV9-2;Q8WVV9-5;Q8WVV9	5;5;5;5;5	B7WPG3	Heterogeneous nuclear ribonucleoprotein L-like	HNRPLL;HNRNPLL	0.358824	1.44841	0.0416506	55.484	51.061	55.484	0.358824	1.44841	0.0416506	55.484	NA	NA	NA	NA		S	___________MSSSSSSPRETYEEDREYES	S(0.08)S(0.26)S(0.261)S(0.359)S(0.142)S(0.848)PRET(0.048)Y(0.001)EEDREYESQAK	NA	NA	NA	NA	NA	NA	NA	NA	NA	NA	NA	NA	0	0	0	0	0	0	0	0	0	0	0	0
Q86UU1-3;Q86UU1-2;Q86UU1	334;334;334	Q86UU1-3	Pleckstrin homology-like domain family B member 1	PHLDB1	0.999835	38.0042	1.69145e-07	149.72	112.55	146.15	0.999831	39.4494	1.69145e-07	149.72	0.999835	38.0042	7.56709e-06	148.38	1	S	HERPPSPGLRGLLTDSPAATVLAEARRATES	GLLTDS(1)PAATVLAEAR	0.82262	0.81519	0.527037	0.42219	0.705169	0.548998	0.663218	0.556917	0.645453	0.653808	1.0804	1.3598	171240000	53985000	53043000	64210000	71198000	17916000	27903000	25379000	100040000	36069000	25140000	38831000
C9J0I9;Q86WB0;Q86WB0-3;F8WAU5;F8WBD7;F8WDK5;F8WF13	28;28;28;28;28;28;28	C9J0I9	Nuclear-interacting partner of ALK	ZC3HC1	1	120.249	2.35524e-15	162.13	148.28	120.25	1	64.1845	2.35524e-15	162.13	1	120.249	2.02545e-07	120.25	2	T	GVEKNWGAVVRSPEGTPQKIRQLIDEGIAPE	NWGAVVRS(1)PEGT(1)PQK	0.55687	0.55074	0.551572	0.423585	0.96581	0.752049	0.656642	0.535217	0.692857	0.720669	1.1432	1.4647	177090000	48509000	78879000	49703000	136650000	36794000	67208000	32644000	40444000	11715000	11671000	17059000
Q99459	417	Q99459	Cell division cycle 5-like protein	CDC5L	0.800996	7.36397	7.45402e-09	88.544	83.079	88.544	0.800996	7.36397	7.45402e-09	88.544	0.640933	2.46457	0.00124814	75.343	2	S	VQTPNTVLSTPFRTPSNGAEGLTPRSGTTPK	QVVQTPNTVLS(0.085)T(0.079)PFRT(0.873)PS(0.801)NGAEGLT(0.162)PR	0.4832	0.50873	0.571265	0.423603	1.23648	0.906043	0.702889	0.573329	0.503981	0.505791	0.71704	0.9323	136340000	37422000	44886000	54031000	78768000	24210000	33958000	20600000	57571000	13212000	10928000	33431000
Q99459	415	Q99459	Cell division cycle 5-like protein	CDC5L	0.883702	11.5817	7.45402e-09	88.544	83.079	75.343	0.872582	12.6633	7.45402e-09	88.544	0.883702	11.5817	0.00117585	77.079	2	T	QVVQTPNTVLSTPFRTPSNGAEGLTPRSGTT	QVVQTPNT(0.001)VLS(0.026)T(0.063)PFRT(0.884)PS(0.641)NGAEGLT(0.386)PR	0.4832	0.50873	0.571265	0.423603	1.23648	0.906043	0.736269	0.600601	0.480677	0.482462	0.65285	0.84905	188100000	61804000	54575000	71719000	78768000	24210000	33958000	20600000	109330000	37594000	20617000	51119000
B7Z3B9;Q13480;Q13480-2	311;414;414	B7Z3B9	GRB2-associated-binding protein 1	GAB1	0.317152	1.44065	0.000145781	73.294	60.846	73.294	0.316091	1.41935	0.00112631	61.276	0.317152	1.44065	0.000145781	73.294		S	DASSQDCYDIPRAFPSDRSSSLEGFHNHFKV	AFPS(0.317)DRS(0.228)S(0.228)S(0.228)LEGFHNHFK	NA	NA	NA	NA	NA	NA	NA	NA	NA	NA	NA	NA	0	0	0	0	0	0	0	0	0	0	0	0
B7Z3B9;Q13480;Q13480-2	141;244;244	B7Z3B9	GRB2-associated-binding protein 1	GAB1	0.746884	8.46169	0.000190388	59.122	57.486	59.122	NA	NA	NA	NA	0.746884	8.46169	0.000190388	59.122	1	S	KHGMNGFFQQQMIYDSPPSRAPSASVDSSLY	HGMNGFFQQQMIY(0.106)DS(0.747)PPS(0.044)RAPS(0.044)AS(0.044)VDS(0.007)S(0.006)LYNLPR	NA	NA	NA	NA	NA	NA	0.951203	0.734053	0.864304	0.866326	0.87726	1.1349	19832000	6195100	4816300	8820200	0	0	0	0	19832000	6195100	4816300	8820200
B7Z3B9;Q13480;Q13480-2	534;637;667	B7Z3B9	GRB2-associated-binding protein 1	GAB1	0.472911	0	5.30681e-34	193.88	193.77	193.88	NA	NA	NA	NA	0.472911	0	5.30681e-34	193.88		S	DKQVEYLDLDLDSGKSTPPRKQKSSGSGSSV	QVEYLDLDLDS(0.054)GKS(0.473)T(0.473)PPRK	NA	NA	NA	NA	NA	NA	NA	NA	NA	NA	NA	NA	0	0	0	0	0	0	0	0	0	0	0	0
E9PKU9;B7Z503;Q9BSF8;Q9BSF8-2	107;59;107;115	E9PKU9	BTB/POZ domain-containing protein 10	BTBD10	0.498997	2.17422	9.70322e-06	116.73	92.699	116.73	0.498997	2.17422	9.70322e-06	116.73	NA	NA	NA	NA		S	SPTRQHHVEREKDHSSSRPSSPRPQKASPNG	DHS(0.198)S(0.499)S(0.303)RPS(0.2)S(0.8)PRPQK	NA	NA	NA	NA	NA	NA	NA	NA	NA	NA	NA	NA	0	0	0	0	0	0	0	0	0	0	0	0
E9PKU9;B7Z503;Q9BSF8;Q9BSF8-2	108;60;108;116	E9PKU9	BTB/POZ domain-containing protein 10	BTBD10	0.449806	0	0.00309721	79.88	69.112	79.88	0.449806	0	0.00309721	79.88	NA	NA	NA	NA		S	PTRQHHVEREKDHSSSRPSSPRPQKASPNGS	DHS(0.019)S(0.45)S(0.45)RPS(0.541)S(0.541)PRPQK	NA	NA	NA	NA	NA	NA	NA	NA	NA	NA	NA	NA	0	0	0	0	0	0	0	0	0	0	0	0
B7Z5R6;Q14596-2;Q14596	94;115;115	B7Z5R6	Next to BRCA1 gene 1 protein	NBR1	0.627009	2.25576	0.00044022	115.91	99.728	115.91	0.627009	2.25576	0.00044022	115.91	NA	NA	NA	NA	1	S	KRLAARAGKKPLAHYSSLVRVLGSDMKTPED	KPLAHYS(0.627)S(0.373)LVR	NA	NA	NA	NA	NA	NA	NA	NA	NA	NA	NA	NA	22265000	0	0	22265000	22265000	0	0	22265000	0	0	0	0
Q8NEN9	521	Q8NEN9	PDZ domain-containing protein 8	PDZD8	0.999005	30.0271	6.62443e-16	197.54	180.67	197.54	0.999005	30.0271	6.62443e-16	197.54	0.997209	25.5646	1.62697e-06	144.05	1	S	RAQNEFKDEAQSLSHSPKRVPTTLSIKPLGA	AQNEFKDEAQSLS(0.001)HS(0.999)PK	0.40453	0.39669	0.52203	0.426694	1.18121	0.915332	1.27616	1.07339	1.69742	1.65832	1.3301	1.6929	2221000000	530950000	1264700000	425430000	1213400000	223530000	814550000	175310000	1007700000	307420000	450110000	250110000
Q5RGS4;Q9HB21-2	308;308	Q5RGS4	Pleckstrin homology domain-containing family A member 1	PLEKHA1	1	73.877	0.00580125	86.756	47.577	73.877	1	86.756	0.00580125	86.756	1	73.877	0.0119812	73.877	1	S	GPGRSASSMRQARRLSNPCIQRSIPPVLQNP	RLS(1)NPCIQR	0.53399	0.54237	0.571233	0.427497	1.06972	0.80289	0.931966	0.736269	1.38991	1.39423	1.4914	1.9357	349430000	82660000	177530000	89239000	155470000	40836000	79185000	35445000	193960000	41823000	98345000	53795000
Q8IVW6-3;Q8IVW6-4;Q8IVW6;H3BQ92	330;330;330;89	Q8IVW6-3	AT-rich interactive domain-containing protein 3B	ARID3B	0.93866	16.6229	3.95482e-30	202.6	189.2	202.6	0.747784	9.47611	7.14276e-08	105.57	0.93866	16.6229	3.95482e-30	202.6	1	S	LQAAIDGNRREGRRPSYSSSLFGYSPAAATA	EGRRPS(0.939)YS(0.02)S(0.02)S(0.02)LFGYSPAAATAAAAAGAPALLSPPK	0.53444	0.539	0.577667	0.427533	1.08089	0.780396	3.00643	2.28796	0.982994	0.997108	0.32698	0.4354	143330000	68482000	45036000	29810000	42515000	7373900	28646000	6494700	100810000	61108000	16389000	23315000
B7Z7F3;Q9H6Z4-3;Q9H6Z4-2;Q9H6Z4;K7ESQ0	285;290;353;358;77	B7Z7F3	Ran-binding protein 3	ZNF8;RANBP3	0.682166	3.79113	1.35576e-98	335.55	293.88	333.27	NA	NA	NA	NA	0.682166	3.79113	1.35576e-98	335.55	1;3	S	DANRENAAAESGSESSSQEATPEKESLAESA	ENAAAESGSES(0.032)S(0.682)S(0.285)QEAT(0.001)PEK	NA	NA	NA	NA	NA	NA	5.51724	4.64145	6.68405	6.82175	1.2115	1.479	429090000	126130000	280370000	22592000	0	0	0	0	429090000	126130000	280370000	22592000
O95239;O95239-2	810;810	O95239	Chromosome-associated kinesin KIF4A	KIF4A	0.997677	26.8015	0.0111447	75.018	54.24	75.018	0.997677	26.8015	0.0111447	75.018	NA	NA	NA	NA	1	S	LRRRTFSLTEVRGQVSESEDSITKQIESLET	GQVS(0.998)ES(0.002)EDSITK	1.0326	1.0047	0.520779	0.427551	0.504312	0.412201	NA	NA	NA	NA	NA	NA	24397000	4265300	10839000	9292400	24397000	4265300	10839000	9292400	0	0	0	0
H0Y6B5;B7Z836;Q9NYB9-3;Q9NYB9-2;H7C3Q7	132;229;240;285;156	H0Y6B5	Abl interactor 2	ABI2	0.706515	7.92701	0.00423133	48.018	38.867	48.018	NA	NA	NA	NA	0.706515	7.92701	0.00423133	48.018	1	S	PSPPSVFPGHPVQFYSMNRPASRHTPPTIGG	ENSGSGSVGVPIAVPT(0.009)PS(0.018)PPS(0.114)VFPGHPVQFY(0.038)S(0.707)MNRPAS(0.114)R	NA	NA	NA	NA	NA	NA	1.73358	1.39927	1.27265	1.25908	0.73412	0.95764	36208000	20637000	7697500	7874300	0	0	0	0	36208000	20637000	7697500	7874300
H0Y6B5;B7Z836;Q9NYB9-3;Q9NYB9-2;E7EW77;E7EP65;A0A0C4DG21;F8WAL6;Q9NYB9-4;Q9NYB9;H7C3Q7	65;162;173;218;224;224;218;224;218;224;90	H0Y6B5	Abl interactor 2	ABI2	0.5	0	0.0268352	57.106	39.033	57.106	NA	NA	NA	NA	0.5	0	0.0268352	57.106	1	S	VPNDYVPSPTRNMAPSQQSPVRTASVNQRNR	NMAPS(0.5)QQS(0.5)PVR	NA	NA	NA	NA	NA	NA	1.21516	1.01123	0.845666	0.86881	0.82675	1.0377	4759800	1598900	1523000	1637900	0	0	0	0	4759800	1598900	1523000	1637900
F8WF16;B7Z8L1;F8W6A0;F8W0Q9;Q8NEY8-6;Q8NEY8-9;Q8NEY8-8;Q8NEY8-2;Q8NEY8-3;Q8NEY8;Q8NEY8-5;Q8NEY8-7	140;152;87;225;159;188;207;214;152;207;159;23	F8WF16	Periphilin-1	PPHLN1	0.313706	0	2.14547e-06	102.47	91.362	102.47	0.313706	0	2.14547e-06	102.47	NA	NA	NA	NA		S	ERPVQSLKTSRDTSPSSGSAVSSSKVLDKPS	TSRDT(0.005)S(0.178)PS(0.314)S(0.314)GS(0.189)AVSSSK	NA	NA	NA	NA	NA	NA	NA	NA	NA	NA	NA	NA	0	0	0	0	0	0	0	0	0	0	0	0
F8WF16;B7Z8L1;F8W6A0;F8W0Q9;Q8NEY8-6;Q8NEY8-9;Q8NEY8-8;Q8NEY8-2;Q8NEY8-3;Q8NEY8;Q8NEY8-5;Q8NEY8-7	141;153;88;226;160;189;208;215;153;208;160;24	F8WF16	Periphilin-1	PPHLN1	0.313706	0	2.14547e-06	102.47	91.362	102.47	0.313706	0	2.14547e-06	102.47	NA	NA	NA	NA		S	RPVQSLKTSRDTSPSSGSAVSSSKVLDKPSR	TSRDT(0.005)S(0.178)PS(0.314)S(0.314)GS(0.189)AVSSSK	NA	NA	NA	NA	NA	NA	NA	NA	NA	NA	NA	NA	0	0	0	0	0	0	0	0	0	0	0	0
O14737;K7ESJ4;O14737-2	42;42;42	O14737	Programmed cell death protein 5	PDCD5	1	67.1882	0.00337483	67.827	55.634	67.827	1	67.1882	0.00337483	67.827	NA	NA	NA	NA	1	S	AAQQEAKHREAEMRNSILAQVLDQSARARLS	HREAEMRNS(1)ILAQVLDQSAR	0.1687	0.17103	0.609905	0.427972	3.61533	2.48614	NA	NA	NA	NA	NA	NA	11321000	4848800	5438900	1032900	11321000	4848800	5438900	1032900	0	0	0	0
Q5UIP0;Q5UIP0-2;H7C2B5	2205;2205;479	Q5UIP0	Telomere-associated protein RIF1	RIF1	1	107.205	1.13356e-19	163.49	152.1	163.49	1	64.0743	1.2701e-06	87.61	1	107.205	1.13356e-19	163.49	1	S	QEDEISSPVNKVRRVSFADPIYQAGLADDID	RVS(1)FADPIYQAGLADDIDRR	0.51618	0.51979	0.600962	0.428467	1.2037	0.850919	2.47788	1.81666	0.561829	0.548908	0.22973	0.31421	197520000	91103000	55184000	51230000	71262000	19412000	35239000	16611000	126260000	71691000	19945000	34619000
F8WF16;B7Z8L1;F8W6A0;F8W0Q9;Q8NEY8-6;Q8NEY8-9;Q8NEY8-8;Q8NEY8-2;Q8NEY8-3;Q8NEY8;Q8NEY8-5;F8VWU8	103;96;50;169;103;151;151;158;96;151;103;151	F8WF16	Periphilin-1	PPHLN1	0.40435	0	0.000274526	73.461	70.589	73.461	0.40435	0	0.000274526	73.461	NA	NA	NA	NA		S	GRKDSPHSRSGSSVSSRSYSPERSKSYSFHQ	SGSS(0.001)VS(0.217)S(0.404)RS(0.404)Y(0.009)S(0.806)PERS(0.158)K	NA	NA	NA	NA	NA	NA	NA	NA	NA	NA	NA	NA	0	0	0	0	0	0	0	0	0	0	0	0
F8WF16;B7Z8L1;F8W6A0;F8W0Q9;Q8NEY8-6;Q8NEY8-9;Q8NEY8-8;Q8NEY8-2;Q8NEY8-3;Q8NEY8;Q8NEY8-5;F8VWU8	105;98;52;171;105;153;153;160;98;153;105;153	F8WF16	Periphilin-1	PPHLN1	0.420791	3.20079	0.000274526	73.461	70.589	49.266	0.40435	0	0.000274526	73.461	0.420791	3.20079	0.00981378	49.266		S	KDSPHSRSGSSVSSRSYSPERSKSYSFHQSQ	S(0.063)GS(0.063)S(0.063)VS(0.213)S(0.213)RS(0.421)Y(0.016)S(0.945)PERS(0.004)K	NA	NA	NA	NA	NA	NA	NA	NA	NA	NA	NA	NA	0	0	0	0	0	0	0	0	0	0	0	0
A0A087WUU7;Q96GX5-2;Q96GX5-3;Q96GX5	125;453;453;453	A0A087WUU7	Serine/threonine-protein kinase greatwall	MASTL	0.949977	12.7854	7.86701e-06	105.02	81.49	105.02	0.949977	12.7854	0.000252829	105.02	0.752949	4.8398	7.86701e-06	104.88	1	S	LGKRSLKRNFELVDSSPCKKIIQNKKTCVEY	RNFELVDS(0.05)S(0.95)PCKK	0.40864	0.4208	0.576369	0.428688	1.48522	1.07948	0.536625	0.435578	0.453227	0.46013	0.82509	1.138	451670000	120850000	174660000	156160000	278690000	76012000	140060000	62614000	172980000	44836000	34597000	93547000
B7ZBC9;B7ZBC8;O75449-2;O75449	80;80;80;80	B7ZBC9	Katanin p60 ATPase-containing subunit A1	KATNA1	0.5	0	5.19566e-07	116.04	97.967	116.04	NA	NA	NA	NA	0.5	0	5.19566e-07	116.04	1	S	HVKDIMKTLESFKLDSTPLKAAQHDLPASEG	TLESFKLDS(0.5)T(0.5)PLK	NA	NA	NA	NA	NA	NA	1.04521	0.863558	0.729874	0.737137	0.75226	0.94489	27916000	10564000	6325500	11027000	0	0	0	0	27916000	10564000	6325500	11027000
B7ZBM3;Q8IVH2-3;Q8IVH2-2;Q8IVH2;A2A312	85;85;85;85;56	B7ZBM3	Forkhead box protein P4	FOXP4	0.489167	0	0.00752134	65.747	54.32	65.747	NA	NA	NA	NA	0.489167	0	0.00752134	65.747		S	LQVARQFLLQQASGLSSPGNNDSKQSASAVQ	QFLLQQAS(0.007)GLS(0.489)S(0.489)PGNNDS(0.015)K	NA	NA	NA	NA	NA	NA	NA	NA	NA	NA	NA	NA	0	0	0	0	0	0	0	0	0	0	0	0
B8ZZ87;Q6NZ67;H7BZ50;H7C173	191;131;94;95	B8ZZ87	Mitotic-spindle organizing protein 2B	MZT2B	0.421247	1.35486	1.40636e-08	137.7	109.26	137.7	0.421247	1.35486	1.40636e-08	137.7	NA	NA	NA	NA		S	GGALALAERSSREGSSQRMPRQPSATRLPKG	GSAALGGALALAERS(0.084)S(0.308)REGS(0.186)S(0.421)QR	NA	NA	NA	NA	NA	NA	NA	NA	NA	NA	NA	NA	0	0	0	0	0	0	0	0	0	0	0	0
Q6W2J9-4;Q6W2J9-2;Q6W2J9;H7BYY2;Q6W2J9-3	367;367;367;367;367	Q6W2J9-4	BCL-6 corepressor	BCOR	0.803629	6.12461	3.75163e-23	162.02	162.02	128.76	0.801357	6.05913	3.75163e-23	162.02	0.803629	6.12461	8.88048e-06	128.76	1	S	DTYSEFHKHYARISTSPSVALSKPYMTVSSE	IST(0.196)S(0.804)PSVALSK	0.47778	0.47469	0.542711	0.429498	1.16153	0.940734	0.78672	0.690989	0.456934	0.469704	0.58082	0.68938	434340000	142260000	162710000	129370000	276760000	81088000	130780000	64892000	157590000	61167000	31937000	64482000
Q86TV6;Q86TV6-2;H0YK02;A0A0C4DGK5;H0YJS2	678;695;87;165;106	Q86TV6	Tetratricopeptide repeat protein 7B	TTC7B	1	85.495	3.36246e-39	251	210.81	222.38	1	66.3416	3.36246e-39	251	1	85.495	1.34173e-38	222.38	1;2;3;4	S	VAASRVEQALSEVASSLQSSAPKQGPLHPWM	VEQALS(1)EVAS(1)S(1)LQS(0.802)S(0.198)APK	0.70331	0.69636	0.506868	0.430533	0.720721	0.600132	1.20632	1.0627	0.807494	0.830703	0.66937	0.79736	2234200000	927070000	635290000	671830000	1228200000	490600000	366240000	371340000	1006000000	436480000	269050000	300490000
Q5UIP0;H7C2B5	2263;537	Q5UIP0	Telomere-associated protein RIF1	RIF1	0.916795	10.421	2.36205e-05	105.19	96.626	102.89	0.916795	10.421	0.000416419	102.89	0.866694	8.12767	2.36205e-05	105.19	1;2	S	SKHNTTSAKGFLSPGSRSPKFKSSKKCLISE	GFLS(1)PGS(0.917)RS(0.083)PKFK	0.72542	0.74282	0.6141	0.430589	0.846525	0.600348	0.586441	0.472478	0.482579	0.497983	0.82509	1.1036	328470000	94585000	107310000	126570000	155220000	46365000	61681000	47173000	173250000	48220000	45630000	79398000
C9J2I0;B8ZZY2;P52594-2;P52594-3;P52594;P52594-4	215;293;253;293;293;317	C9J2I0	Arf-GAP domain and FG repeat-containing protein 1	AGFG1	0.368864	0.69629	0.0350181	58.434	50.682	58.434	0.368864	0.69629	0.0350181	58.434	NA	NA	NA	NA		S	VNANFAHFDNFPKSSSADFGTFNTSQSHQTA	S(0.314)S(0.314)S(0.369)ADFGT(0.002)FNTSQSHQTASAVSK	NA	NA	NA	NA	NA	NA	NA	NA	NA	NA	NA	NA	0	0	0	0	0	0	0	0	0	0	0	0
B9A018;Q53GS9-3;Q53GS9;F8WC91	42;42;42;42	B9A018	U4/U6.U5 tri-snRNP-associated protein 2	USP39	0.425579	0	0.0110452	47.726	32.847	47.726	0.425579	0	0.0110452	47.726	NA	NA	NA	NA		S	RVKRERDREREPEAASSRGSPVRVKREFEPA	EREPEAAS(0.426)S(0.426)RGS(0.149)PVR	NA	NA	NA	NA	NA	NA	NA	NA	NA	NA	NA	NA	0	0	0	0	0	0	0	0	0	0	0	0
B9A018;Q53GS9-3;Q53GS9;F8WC91	43;43;43;43	B9A018	U4/U6.U5 tri-snRNP-associated protein 2	USP39	0.689563	3.76924	1.42127e-05	99.092	55.047	84.508	0.445013	0.776836	0.00993667	71.114	0.689563	3.76924	1.42127e-05	99.092	1	S	VKRERDREREPEAASSRGSPVRVKREFEPAS	EPEAAS(0.021)S(0.69)RGS(0.29)PVR	NA	NA	NA	NA	NA	NA	1.34905	0.993443	0.970874	0.959509	0.77925	1.0505	214340000	84673000	60884000	68783000	0	0	0	0	214340000	84673000	60884000	68783000
B9EGE7;Q8TCN5-2;Q8TCN5	489;489;489	B9EGE7	Zinc finger protein 507	ZNF507	0.325377	0	1.11498e-06	128.91	112.67	128.91	0.325377	0	1.11498e-06	128.91	NA	NA	NA	NA		S	TDENAPPGRRRTNSESLRLHSLAAEALVTMP	RT(0.325)NS(0.325)ES(0.325)LRLHS(0.024)LAAEALVTMPIR	NA	NA	NA	NA	NA	NA	NA	NA	NA	NA	NA	NA	0	0	0	0	0	0	0	0	0	0	0	0
B9ZVR7;Q15772-1;Q15772	436;540;540	B9ZVR7	Striated muscle preferentially expressed protein kinase	SPEG	0.434187	0	0.000112429	67.396	64.25	67.396	0.399046	0	0.00398976	52.143	0.434187	0	0.000112429	67.396		S	PSPREPGEPPLFSRPSTPKTSRAVSPAAAQP	APS(1)PREPGEPPLFS(0.132)RPS(0.434)T(0.434)PK	NA	NA	NA	NA	NA	NA	NA	NA	NA	NA	NA	NA	0	0	0	0	0	0	0	0	0	0	0	0
Q6P6C2-3;Q6P6C2;K7ER58	363;374;33	Q6P6C2-3	RNA demethylase ALKBH5	ALKBH5	0.991331	20.5825	1.41574e-41	232.58	219.43	232.58	0.962076	14.0451	3.97293e-08	158.04	0.991331	20.5825	1.41574e-41	232.58	2	S	RGSFSSENYWRKSYESSEDCSEAAGSPARKV	S(1)YES(0.991)S(0.009)EDCSEAAGSPARK	0.36109	0.36775	0.540278	0.43083	1.49622	1.16164	NA	NA	NA	NA	NA	NA	40472000	10545000	21809000	8117300	40472000	10545000	21809000	8117300	0	0	0	0
E9PAR2;E9PB41;C9IYM9;C9K092;J3KR46;G5E998;J3KQC0;Q03060-23;Q03060-9;Q03060-11;Q03060-24;Q03060-27;Q03060-8;Q03060-10;Q03060-29;Q03060-28;Q03060-19;Q03060-14;Q03060-13;Q03060-30;Q03060-17;Q03060-32;Q03060-2;Q03060-7;Q03060-26;Q03060-12;Q03060-22;Q03060-21;Q03060-20;Q03060-31;Q03060-16;Q03060-15;Q03060-6;Q03060-1;Q03060	25;25;150;122;148;199;274;32;38;38;42;42;50;50;54;67;99;123;148;150;150;166;166;174;178;199;211;215;215;229;229;241;278;278;290	E9PAR2	cAMP-responsive element modulator	CREM	0.683866	4.41446	2.10489e-10	98.105	98.105	98.105	0.463456	0	0.000202284	69.462	0.683866	4.41446	2.10489e-10	98.105	1	S	TAALPQGVVMAASPGSLHSPQQLAEEATRKR	APTAALPQGVVMAAS(0.247)PGS(0.684)LHS(0.068)PQQLAEEATR	NA	NA	NA	NA	NA	NA	0.685542	0.57924	0.462214	0.488424	0.72432	0.90627	214270000	69384000	51955000	92935000	0	0	0	0	214270000	69384000	51955000	92935000
C9IZG1;Q9H3R2	90;221	C9IZG1	Mucin-13	MUC13	0.465247	0	0.019296	71.08	24.043	41.088	0.442961	0	0.019296	71.08	0.465247	0	0.101728	41.088		S	NSSTCKKGKVFPGKISVTVSETFDPEEKHSM	IS(0.465)VT(0.535)VS(0.535)ET(0.465)FDPEEK	NA	NA	NA	NA	NA	NA	NA	NA	NA	NA	NA	NA	0	0	0	0	0	0	0	0	0	0	0	0
C9IZG1;Q9H3R2	94;225	C9IZG1	Mucin-13	MUC13	0.557039	0	0.019296	71.08	24.043	71.08	0.557039	0	0.019296	71.08	0.534753	0	0.101728	41.088	2	S	CKKGKVFPGKISVTVSETFDPEEKHSMAYQD	IS(0.443)VT(0.557)VS(0.557)ET(0.443)FDPEEK	NA	NA	NA	NA	NA	NA	NA	NA	NA	NA	NA	NA	29661000	29661000	0	0	29661000	29661000	0	0	0	0	0	0
Q16629-4;Q16629;H7BZZ6;C9JAB2;H7C1N1	165;165;49;165;24	Q16629-4	Serine/arginine-rich splicing factor 7	SRSF7	1	45.8732	0.00123844	102.97	54.402	45.873	1	50.0878	0.005736	71.888	1	45.8732	0.00123844	102.97	2;3	S	SRGRRSRSASPRRSRSISLRRSRSASLRRSR	S(1)IS(1)LRRS(1)R	0.52334	0.53052	0.618353	0.430979	1.33012	0.914829	1.1717	0.865951	0.600384	0.583771	0.50972	0.69308	5246000000	2010400000	1500500000	1735200000	4379200000	1672200000	1237200000	1469800000	866800000	338170000	263260000	265370000
C9JR84;C9J038;Q9GZV5	90;90;90	C9JR84	WW domain-containing transcription regulator protein 1	WWTR1	0.524668	1.48496	6.29845e-14	120.64	102.31	120.64	NA	NA	NA	NA	0.524668	1.48496	6.29845e-14	120.64	2	S	GPRLAGGAQHVRSHSSPASLQLGTGAGAAGS	S(0.078)HS(0.373)S(0.525)PAS(0.025)LQLGTGAGAAGS(1)PAQQHAHLR	NA	NA	NA	NA	NA	NA	1.04357	0.867077	0.869641	0.855359	0.83333	0.99182	36431000	15238000	11111000	10082000	0	0	0	0	36431000	15238000	11111000	10082000
Q16629-4;Q16629;H7BZZ6;C9JAB2;H7C1N1	163;163;47;163;22	Q16629-4	Serine/arginine-rich splicing factor 7	SRSF7	1	78.8989	0.00123844	102.97	54.402	102.97	0.999995	53.078	0.005736	71.888	1	78.8989	0.00123844	102.97	2	S	SRSRGRRSRSASPRRSRSISLRRSRSASLRR	S(1)RS(1)ISLRR	0.52334	0.53052	0.618353	0.430979	1.33012	0.914829	1.1717	0.865951	0.600384	0.583771	0.50972	0.69308	255340000	101860000	69747000	83735000	40242000	12043000	19211000	8987200	215100000	89820000	50536000	74748000
P49321-4;P49321;P49321-3	344;408;410	P49321-4	Nuclear autoantigenic sperm protein	NASP	0.999965	44.613	6.13838e-05	136.85	104.6	136.85	0.999965	44.613	6.13838e-05	136.85	NA	NA	NA	NA	1	S	EPQTSIERLTETKDGSGLEEKVRAKLVPSQE	LTETKDGS(1)GLEEK	0.46099	0.46162	0.521105	0.431332	1.1304	0.925412	NA	NA	NA	NA	NA	NA	30009000	7042500	14883000	8083000	30009000	7042500	14883000	8083000	0	0	0	0
E9PN67;C9J066;Q8N4C6-4;Q8N4C6-9;Q8N4C6-2;Q8N4C6;Q8N4C6-5;Q8N4C6-10;Q8N4C6-7;H0YDJ4;H9KV85	1157;1157;1140;1119;1140;1157;1163;1140;1157;648;648	E9PN67	Ninein	NIN	0.656913	4.15439	0.0369172	49.43	45.626	49.43	NA	NA	NA	NA	0.656913	4.15439	0.0369172	49.43	2	S	HVLSDLEDDEVRDLGSTGTSSVQRQEVKIEE	RHVLS(1)DLEDDEVRDLGS(0.657)T(0.252)GT(0.029)S(0.032)S(0.029)VQR	NA	NA	NA	NA	NA	NA	1.32317	0.977708	1.07069	1.04517	0.80918	1.0915	25999000	12004000	7440000	6555600	0	0	0	0	25999000	12004000	7440000	6555600
H0Y5D5;Q9BTG3;Q5SYW2;F5H2X7;Q9ULV3-5;Q9ULV3-3;Q9ULV3-4;Q9ULV3-2;Q9ULV3	798;815;848;932;775;796;820;847;876	H0Y5D5	Cip1-interacting zinc finger protein	CIZ1	0.888351	11.8096	1.36048e-53	229.65	223.56	229.65	0.690998	6.61317	4.32798e-33	177.1	0.888351	11.8096	1.36048e-53	229.65	1	T	TSSGRPPSQPNTQDKTPSKVTARPSQPPLPR	NALTALFTSSGRPPS(0.001)QPNT(0.059)QDKT(0.888)PS(0.052)K	0.47108	0.48413	0.587475	0.431667	1.20276	0.865651	0.831532	0.660153	0.419604	0.422905	0.48107	0.6614	990140000	291340000	334360000	364440000	429260000	108240000	220910000	100110000	560890000	183100000	113450000	264340000
B9EGQ5;M0QXA7;O95785-4;O95785-3;O95785;O95785-2	315;451;318;448;1134;277	B9EGQ5	Protein Wiz	WIZ	1	111.775	8.85652e-25	240.5	240.5	240.5	1	76.1474	3.14289e-14	199.33	1	111.775	8.85652e-25	240.5	1;2	S	PGSSLEARSPSDLHISPLAKKLPPPPGSPLG	SPSDLHIS(1)PLAK	0.4899	0.48628	0.50958	0.433727	1.08546	0.929195	0.555679	0.49215	0.366367	0.374714	0.70505	0.80985	574220000	154500000	194580000	225140000	239760000	56175000	111920000	71664000	334470000	98330000	82661000	153470000
Q9NQS7-2;Q9NQS7	312;312	Q9NQS7-2	Inner centromere protein	INCENP	0.981419	19.2211	9.52507e-17	160.52	141.97	127.92	0.972627	17.3838	9.52507e-17	160.52	0.981419	19.2211	1.37222e-12	155.83	1;2;3	S	RTDSQSVRHSPIAPSSPSPQVLAQKYSLVAK	HSPIAPS(0.007)S(0.981)PS(0.012)PQVLAQK	0.71875	0.71657	0.50025	0.434122	0.695797	0.596659	0.751597	0.662515	0.55322	0.558878	0.72844	0.84525	1163400000	335980000	365880000	461500000	252570000	57475000	126400000	68692000	910790000	278500000	239480000	392810000
C9J0I9;Q86WB0;Q86WB0-2	367;410;389	C9J0I9	Nuclear-interacting partner of ALK	ZC3HC1	0.55938	5.75103	0.00996767	64.565	24.09	64.565	0.360355	0	0.0361476	50.806	0.55938	5.75103	0.00996767	64.565	1	S	SPLRKAKRARLCSSSSSDTSSRSFFDPTSQH	LCS(0.002)S(0.025)S(0.088)S(0.559)S(0.149)DT(0.059)S(0.059)S(0.059)R	NA	NA	NA	NA	NA	NA	1.06368	0.840972	1.09112	1.11014	1.0258	1.2901	1939900	799240	580280	560430	0	0	0	0	1939900	799240	580280	560430
C9J0I9;Q86WB0;Q86WB0-2	368;411;390	C9J0I9	Nuclear-interacting partner of ALK	ZC3HC1	0.360355	0	0.00746823	59.709	53.994	50.806	0.360355	0	0.00746823	59.709	NA	NA	NA	NA		S	PLRKAKRARLCSSSSSDTSSRSFFDPTSQHR	LCSS(0.006)S(0.099)S(0.36)S(0.36)DT(0.099)S(0.037)S(0.037)R	NA	NA	NA	NA	NA	NA	NA	NA	NA	NA	NA	NA	0	0	0	0	0	0	0	0	0	0	0	0
C9J0I9;Q86WB0;Q86WB0-2	314;357;336	C9J0I9	Nuclear-interacting partner of ALK	ZC3HC1	0.358794	0	4.80887e-16	131.95	126.28	131.95	0.358794	0	4.80887e-16	131.95	NA	NA	NA	NA		S	EKSPGPIVSRTRSWDSSSPVDRPEPEAASPT	TRSWDS(0.359)S(0.359)S(0.282)PVDRPEPEAAS(0.965)PT(0.015)T(0.02)R	NA	NA	NA	NA	NA	NA	NA	NA	NA	NA	NA	NA	0	0	0	0	0	0	0	0	0	0	0	0
C9J0I9;Q86WB0;Q86WB0-2	315;358;337	C9J0I9	Nuclear-interacting partner of ALK	ZC3HC1	0.432431	0	1.60553e-22	160.66	151.55	160.66	0.358794	0	4.80887e-16	131.95	0.432431	0	1.60553e-22	160.66		S	KSPGPIVSRTRSWDSSSPVDRPEPEAASPTT	TRSWDS(0.135)S(0.432)S(0.432)PVDRPEPEAAS(0.995)PT(0.005)TR	NA	NA	NA	NA	NA	NA	NA	NA	NA	NA	NA	NA	0	0	0	0	0	0	0	0	0	0	0	0
Q9Y5Q9-2;Q9Y5Q9	282;282	Q9Y5Q9-2	General transcription factor 3C polypeptide 3	GTF3C3	0.936416	11.6812	0.00179622	71.354	53.929	71.354	0.936416	11.6812	0.00179622	71.354	0.749377	4.7568	0.017346	66.022	1	S	HKMAMDGYRRILNLLSPSDGERFMQLARDMA	ILNLLS(0.936)PS(0.064)DGER	0.59792	0.59654	0.547915	0.434329	1.6093	1.30239	1.49707	1.2147	1.93498	1.95057	1.2925	1.6422	23488000	6638800	11775000	5074200	12900000	3780700	6232700	2886200	10588000	2858100	5541900	2188000
B4E1E4;B9A023;B8ZZL3;B9A044;B8ZZ50;O60573-2;O60573	13;13;13;13;13;13;13	B4E1E4	Eukaryotic translation initiation factor 4E type 2	EIF4E2	1	66.2198	3.12855e-25	155.61	155.61	155.61	0.999996	56.5803	0.00139999	85.631	1	66.2198	3.12855e-25	155.61	1	S	___MNNKFDALKDDDSGDHDQNEENSTQKDG	MNNKFDALKDDDS(1)GDHDQNEENSTQK	0.60165	0.62364	0.574812	0.43518	0.955384	0.729767	1.10682	0.883392	0.869112	0.866401	0.74613	0.92553	259300000	99497000	88948000	70852000	81376000	18135000	44980000	18261000	177920000	81361000	43968000	52591000
F8W6I7;P09651-2;P09651;P09651-3;H0YH80;Q32P51	273;286;338;233;157;286	F8W6I7	Heterogeneous nuclear ribonucleoprotein A1;Heterogeneous nuclear ribonucleoprotein A1, N-terminally processed;Heterogeneous nuclear ribonucleoprotein A1-like 2	HNRNPA1;HNRNPA1L2	0.985564	18.3423	1.07653e-61	259.42	259.42	259.42	0.978971	16.6795	5.73825e-28	192.35	0.985564	18.3423	1.07653e-61	259.42	1	S	SNFGPMKGGNFGGRSSGPYGGGGQYFAKPRN	GGNFGGRS(0.014)S(0.986)GPYGGGGQYFAK	0.89397	0.90543	0.541976	0.43554	0.589553	0.463006	0.888731	0.723589	0.788333	0.812744	0.88762	1.19	929550000	271090000	302530000	355930000	402880000	89076000	158020000	155790000	526670000	182010000	144510000	200150000
C9JE98;C9J0Q5;C9JFD3;Q9Y618-5;Q9Y618-4;Q9Y618-3;Q9Y618;C9J7T7;C9JQE8	925;925;943;926;926;943;943;483;943	C9JE98	Nuclear receptor corepressor 2	NCOR2	0.639817	3.39582	0.00656285	65.428	51.09	65.428	NA	NA	NA	NA	0.639817	3.39582	0.00656285	65.428	2	S	EAEGGDKNRLLSPRPSLLTPTGDPRANASPQ	NRLLS(0.999)PRPS(0.64)LLT(0.293)PT(0.068)GDPR	NA	NA	NA	NA	NA	NA	1.46537	1.07584	0.793777	0.763359	0.54171	0.73318	35634000	15534000	9076400	11024000	0	0	0	0	35634000	15534000	9076400	11024000
C9JE98;C9J0Q5;C9JFD3;Q9Y618-5;Q9Y618-4;Q9Y618-3;Q9Y618;C9J7T7;Q9Y618-2;H7C184	2246;2246;2256;2250;2250;2259;2267;1804;557;47	C9JE98	Nuclear receptor corepressor 2	NCOR2	0.556809	1.20611	0.0282846	56.453	46.698	56.453	NA	NA	NA	NA	0.556809	1.20611	0.0282846	56.453	1	S	LLYRDGEQTEPSRMGSKSPGNTSQPPAFFSK	MGS(0.557)KS(0.422)PGNT(0.021)S(0.001)QPPAFFSK	NA	NA	NA	NA	NA	NA	2.1347	1.83709	1.16611	1.2079	0.54626	0.66723	25082000	11963000	6763800	6354600	0	0	0	0	25082000	11963000	6763800	6354600
Q9BVJ6-3;Q9BVJ6	77;77	Q9BVJ6-3	U3 small nucleolar RNA-associated protein 14 homolog A	UTP14A	0.785034	5.83428	5.84287e-14	156.59	144.17	85.51	0.785034	5.83428	0.0005104	85.51	0.68733	4.02518	5.84287e-14	156.59	1	S	AERSEASLKVSEFNVSSEGSGEKLVLADLLE	VSEFNVS(0.785)S(0.205)EGS(0.01)GEK	0.99065	0.9768	0.536251	0.435882	0.541331	0.448471	0.897022	0.784991	0.465614	0.486145	0.5633	0.67709	87899000	28806000	24642000	34452000	43633000	10244000	15541000	17848000	44267000	18561000	9101200	16604000
C9JE98;C9J0Q5;C9JFD3;Q9Y618-5;Q9Y618-4;Q9Y618-3;Q9Y618;C9J7T7;Q9Y618-2	1960;1960;1970;1964;1964;1973;1981;1518;271	C9JE98	Nuclear receptor corepressor 2	NCOR2	0.653862	3.63703	0.00214958	73.834	65.968	73.834	NA	NA	NA	NA	0.653862	3.63703	0.00214958	73.834	1	S	AFLAKPPARSGLEPASSPSKGSEPRPLVPPV	SGLEPAS(0.654)S(0.283)PS(0.063)K	NA	NA	NA	NA	NA	NA	1.027	0.910498	0.883626	0.916842	0.82428	1.0091	242820000	86087000	72885000	83848000	0	0	0	0	242820000	86087000	72885000	83848000
Q92900-2;Q92900	1096;1107	Q92900-2	Regulator of nonsense transcripts 1	UPF1	0.999998	56.4834	4.36695e-61	294.21	284.45	294.21	0.999998	56.4834	4.36695e-61	294.21	0.999992	50.1422	1.95133e-31	203.79	1;2	S	SYLGDEFKSQIDVALSQDSTYQGERAYQHGG	SQIDVALS(1)QDSTYQGER	0.62915	0.60142	0.571396	0.436034	0.914328	0.733891	0.762893	0.620424	0.61222	0.635405	0.7641	0.9999	858370000	277670000	279370000	301330000	319120000	105470000	124710000	88945000	539250000	172210000	154660000	212390000
C9J2P0;P51965-3;P51965	6;6;6	C9J2P0	Ubiquitin-conjugating enzyme E2 E1	UBE2E1	0.488503	1.2085	0.00187312	64.357	61.459	64.357	0.296791	0.785093	0.00514332	60.54	0.488503	1.2085	0.00187312	64.357		S	__________MSDDDSRASTSSSSSSSSNQQ	S(0.37)DDDS(0.489)RAS(0.061)T(0.022)S(0.008)S(0.01)S(0.011)S(0.011)S(0.013)S(0.002)S(0.001)S(0.001)NQQT(0.002)EKET(0.045)NT(0.953)PK	NA	NA	NA	NA	NA	NA	NA	NA	NA	NA	NA	NA	0	0	0	0	0	0	0	0	0	0	0	0
C9J355;C9JBU3	10;10	C9J355		WDR82	0.33333	0	0.0525783	48.288	34.012	48.288	0.33333	0	0.0525783	48.288	0.333308	0	0.0691839	43.208		S	______MSPVDDTFISGSLDKTIRLWDLRSP	MSPVDDT(0.333)FIS(0.333)GS(0.333)LDK	NA	NA	NA	NA	NA	NA	NA	NA	NA	NA	NA	NA	0	0	0	0	0	0	0	0	0	0	0	0
C9J355;C9JBU3	12;12	C9J355		WDR82	0.33333	0	0.0525783	48.288	34.012	48.288	0.33333	0	0.0525783	48.288	0.333308	0	0.0691839	43.208		S	____MSPVDDTFISGSLDKTIRLWDLRSPNC	MSPVDDT(0.333)FIS(0.333)GS(0.333)LDK	NA	NA	NA	NA	NA	NA	NA	NA	NA	NA	NA	NA	0	0	0	0	0	0	0	0	0	0	0	0
Q96T58	838	Q96T58	Msx2-interacting protein	SPEN	0.985911	18.7901	5.69854e-53	218.01	213.49	218.01	0.985911	18.7901	5.69854e-53	218.01	0.657557	3.90279	7.95087e-25	149.99	2	T	KRKGKVHSPSSQSSETDQENEREQSPEKPRS	VHSPSSQS(0.001)S(0.013)ET(0.986)DQENEREQS(1)PEKPR	0.70634	0.71729	0.60361	0.436357	0.768935	0.538793	0.903751	0.674673	0.711946	0.682035	0.67021	0.90362	296540000	88072000	103550000	104920000	146960000	44569000	61189000	41203000	149580000	43503000	42357000	63717000
P28749	1041	P28749	Retinoblastoma-like protein 1	RBL1	1	78.3588	1.54861e-25	193.21	94.915	78.359	1	59.339	7.82628e-22	181.02	1	78.3588	1.54861e-25	193.21	1;2	S	QRTKKRVIAIDSDAESPAKRVCQENDDVLLK	VIAIDS(1)DAES(1)PAK	0.46078	0.47374	0.558129	0.436529	1.32011	0.933968	0.501731	0.410576	0.435104	0.441735	0.78386	1.0812	3440900000	919070000	1194400000	1327400000	1469600000	374910000	742990000	351690000	1971300000	544160000	451440000	975680000
C9JP56;C9J5F9;O60907	44;44;44	C9JP56	F-box-like/WD repeat-containing protein TBL1X	TBL1X	0.361491	0	0.0269447	57.188	37.768	57.188	0.361491	0	0.0269447	57.188	NA	NA	NA	NA		S	QRLRGREGGSHFINTSSPRGEAKMSITSDEV	EGGS(0.003)HFINT(0.274)S(0.361)S(0.361)PRGEAK	NA	NA	NA	NA	NA	NA	NA	NA	NA	NA	NA	NA	0	0	0	0	0	0	0	0	0	0	0	0
C9JP56;C9J5F9;O60907	45;45;45	C9JP56	F-box-like/WD repeat-containing protein TBL1X	TBL1X	0.361491	0	0.0269447	57.188	37.768	57.188	0.361491	0	0.0269447	57.188	NA	NA	NA	NA		S	RLRGREGGSHFINTSSPRGEAKMSITSDEV_	EGGS(0.003)HFINT(0.274)S(0.361)S(0.361)PRGEAK	NA	NA	NA	NA	NA	NA	NA	NA	NA	NA	NA	NA	0	0	0	0	0	0	0	0	0	0	0	0
H0Y4T7;E7ESY4;Q13330-3;Q13330;F8W9Y9	368;576;559;576;112	H0Y4T7	Metastasis-associated protein MTA1	MTA1	0.992376	21.1452	2.69569e-15	158.15	158.15	149.53	0.990368	20.121	2.69569e-15	158.15	0.992376	21.1452	9.86419e-13	149.53	1	S	SSLTPAKVAPVINNGSPTILGKRSYEQHNGV	VAPVINNGS(0.992)PT(0.008)ILGKR	0.4778	0.48166	0.524879	0.436758	1.18652	0.981643	0.571429	0.478652	0.392603	0.400898	0.73272	0.92997	4625200000	1279800000	1566800000	1778600000	2071600000	530700000	1055900000	485020000	2553600000	749120000	510890000	1293600000
Q92794;A5PLL3	420;420	Q92794	Histone acetyltransferase KAT6A	KAT6A;MYST3	0.999932	41.6939	6.9276e-05	110.92	98.131	110.92	0.992083	20.9797	0.00209299	77.185	0.999932	41.6939	6.9276e-05	110.92	1	S	KTKGLIDGLTKFFTPSPDGRKARGEVVDYSE	FFTPS(1)PDGRK	0.52961	0.51739	0.565259	0.437197	0.744879	0.597693	0.858885	0.698032	0.591751	0.604851	0.65928	0.84426	248780000	72459000	84963000	91356000	116430000	26963000	54473000	34998000	132350000	45497000	30490000	56359000
Q96B01-2;Q96B01;Q96B01-3	310;327;277	Q96B01-2	RAD51-associated protein 1	RAD51AP1	0.958778	13.7008	7.03109e-10	121.58	117.1	121.58	0.942281	12.7443	0.0029238	77.451	0.958778	13.7008	7.03109e-10	121.58	1	S	GSRSSSSPLVVVSVKSPNQSLRLGLSRLARV	SSSSPLVVVSVKS(0.959)PNQS(0.041)LR	0.5665	0.55961	0.556762	0.437867	0.982801	0.801154	0.745156	0.608162	0.523341	0.496475	0.63427	0.80509	145120000	42521000	45539000	57061000	37567000	9944600	19309000	8313600	107550000	32576000	26231000	48748000
P53999	55	P53999	Activated RNA polymerase II transcriptional coactivator p15	SUB1	0.926752	12.1909	1.54421e-26	173.4	173.4	173.4	0.550609	3.41982	0.00307979	67.238	0.926752	12.1909	1.54421e-26	173.4	1	S	QKTGETSRALSSSKQSSSSRDDNMFQIGKMR	ALSSS(0.001)KQS(0.927)S(0.056)S(0.014)S(0.002)RDDNMFQIGK	0.74718	0.76975	0.573427	0.438539	0.76746	0.579173	0.957396	0.752389	0.916674	0.918695	0.87507	1.145	612090000	150510000	250560000	211020000	477440000	96552000	213350000	167530000	134650000	53960000	37201000	43491000
P01106;H0YBT0;A0A087WUS5;P01106-2;A0A0B4J1R1;H0YBG3	6;20;21;21;6;20	P01106	Myc proto-oncogene protein	MYC	0.996761	24.8816	0.000221473	127.34	73.037	127.34	0.995085	23.0635	0.000406492	108.01	0.996761	24.8816	0.000221473	127.34	1	S	__________MPLNVSFTNRNYDLDYDSVQP	PLNVS(0.997)FT(0.003)NR	0.54804	0.54197	0.555401	0.438654	1.05356	0.845523	0.535992	0.448672	0.39029	0.401091	0.7519	0.93306	141160000	37337000	48913000	54915000	70740000	18677000	34142000	17921000	70424000	18659000	14770000	36995000
A0A075B7F4;Q92804-2;Q92804	98;430;433	A0A075B7F4	TATA-binding protein-associated factor 2N	TAF15	0.790427	5.76928	1.6196e-06	93.176	79.944	87.739	0.631399	2.34012	1.6196e-06	93.176	0.790427	5.76928	2.27563e-06	87.739	1	S	YGGDRSGGGYGGDRSSGGGYSGDRSGGGYGG	SGGGYGGDRS(0.209)S(0.79)GGGYSGDR	0.78655	0.8025	0.575639	0.43877	0.773395	0.58682	0.869338	0.699007	0.692425	0.685401	0.72019	0.93527	134350000	40969000	42209000	51171000	49870000	12353000	18877000	18640000	84480000	28616000	23332000	32531000
C9J7C3;Q92523-2;Q92523-4;Q92523-3;Q92523	34;34;34;34;34	C9J7C3	Carnitine O-palmitoyltransferase 1, muscle isoform	CPT1B	0.496506	0	0.00457384	53.359	44.366	44.848	0.496506	0	0.00457384	53.359	NA	NA	NA	NA		S	VDFRLSREALKHVYLSGINSWKKRLIRIKNG	LS(0.002)REALKHVY(0.005)LS(0.497)GINS(0.497)WK	NA	NA	NA	NA	NA	NA	NA	NA	NA	NA	NA	NA	0	0	0	0	0	0	0	0	0	0	0	0
C9J7C3;Q92523-2;Q92523-4;Q92523-3;Q92523	38;38;38;38;38	C9J7C3	Carnitine O-palmitoyltransferase 1, muscle isoform	CPT1B	0.496506	0	0.00457384	53.359	44.366	44.848	0.496506	0	0.00457384	53.359	NA	NA	NA	NA		S	LSREALKHVYLSGINSWKKRLIRIKNGILRG	LS(0.002)REALKHVY(0.005)LS(0.497)GINS(0.497)WK	NA	NA	NA	NA	NA	NA	NA	NA	NA	NA	NA	NA	0	0	0	0	0	0	0	0	0	0	0	0
C9J8U3;C9JZ40;Q7Z2E3-4;Q7Z2E3-5;Q7Z2E3-9;Q7Z2E3-10;Q7Z2E3-11;Q7Z2E3-8;Q7Z2E3-7;Q7Z2E3;A0A0A0MRW7;Q7Z2E3-13	67;81;33;67;121;81;135;135;121;135;135;121	C9J8U3	Aprataxin	APTX	0.403188	0	0.000770266	42.613	39.635	42.613	NA	NA	NA	NA	0.403188	0	0.000770266	42.613		S	NPGLETHRKRKRSGNSDSIERDAAQEAEAGT	S(0.403)GNS(0.403)DS(0.193)IERDAAQEAEAGT(0.001)GLEPGSNSGQCSVPLKK	NA	NA	NA	NA	NA	NA	NA	NA	NA	NA	NA	NA	0	0	0	0	0	0	0	0	0	0	0	0
C9J919;C9JNL1;O94842-3;O94842-2;O94842	151;203;148;151;174	C9J919	TOX high mobility group box family member 4	TOX4	0.522118	2.98235	2.81845e-46	235.68	224.58	235.68	NA	NA	NA	NA	0.522118	2.98235	2.81845e-46	235.68	2	S	GGTILPPAQSPEDRLSTTPSPTSSLHEDGVE	LS(0.522)T(0.277)T(0.035)PS(0.164)PT(0.014)S(0.073)S(0.914)LHEDGVEDFRR	NA	NA	NA	NA	NA	NA	1.24648	0.977326	1.11592	1.14751	0.87945	1.163	245470000	89682000	77699000	78093000	0	0	0	0	245470000	89682000	77699000	78093000
C9J9G2;Q96QT6-2;Q96QT6-5;Q96QT6-3;Q96QT6;K7EPF7;Q96QT6-4	657;657;657;657;657;165;243	C9J9G2	PHD finger protein 12	PHF12	0.484264	1.43106	1.12444e-06	83.939	83.939	83.939	0.425842	0	0.000599302	60.029	0.484264	1.43106	1.12444e-06	83.939		S	QRKTVQSQIGPPLTDSRPLGSPPNATRVLTP	TVQSQIGPPLT(0.046)DS(0.484)RPLGS(0.348)PPNAT(0.121)R	NA	NA	NA	NA	NA	NA	NA	NA	NA	NA	NA	NA	0	0	0	0	0	0	0	0	0	0	0	0
C9JA69;Q8WY36-2;Q8WY36;H7C1Q0	835;855;885;75	C9JA69;H7C1Q0	HMG box transcription factor BBX	BBX	0.360781	0	1.19194e-09	95.205	87.031	90.867	NA	NA	NA	NA	0.360781	0	1.19194e-09	95.205		S	CNDKCSHNTEVGETRSSTPEMPAVSAFFSLA	S(0.361)S(0.361)T(0.278)PEMPAVSAFFSLAALAEVAAMENVHR	NA	NA	NA	NA	NA	NA	NA	NA	NA	NA	NA	NA	0	0	0	0	0	0	0	0	0	0	0	0
C9JA69;Q8WY36-2;Q8WY36;H7C1Q0	836;856;886;76	C9JA69;H7C1Q0	HMG box transcription factor BBX	BBX	0.360781	0	1.19194e-09	95.205	87.031	90.867	NA	NA	NA	NA	0.360781	0	1.19194e-09	95.205		S	NDKCSHNTEVGETRSSTPEMPAVSAFFSLAA	S(0.361)S(0.361)T(0.278)PEMPAVSAFFSLAALAEVAAMENVHR	NA	NA	NA	NA	NA	NA	NA	NA	NA	NA	NA	NA	0	0	0	0	0	0	0	0	0	0	0	0
C9J352;C9JWD9;F2Z3G4;C9J4U1;C9JYI4;P52294	3;3;3;3;3;3	C9J352	Importin subunit alpha-5;Importin subunit alpha-5, N-terminally processed	KPNA1	0.96844	14.8693	0.0257203	51.286	45.251	51.286	0.96778	14.7765	0.0377412	43.68	0.96844	14.8693	0.0257203	51.286	1	T	_____________MTTPGKENFRLKSYKNKS	T(0.032)T(0.968)PGKENFR	0.90583	0.91335	0.548727	0.439599	0.595415	0.450572	0.823113	0.660895	0.638774	0.645494	0.61731	0.78065	85168000	27486000	25970000	31711000	34388000	8061400	13552000	12774000	50779000	19424000	12418000	18937000
Q9H9J4-2;Q9H9J4;C9JPC9;E7EWZ4	427;427;273;360	Q9H9J4-2	Ubiquitin carboxyl-terminal hydrolase 42	USP42	0.772828	5.4454	0.0334323	49.623	42.679	49.623	0.772828	5.4454	0.0334323	49.623	NA	NA	NA	NA	2	S	SHDVKNGGELTHPTHSPGQSSPRPVISQRVV	NGGELT(0.002)HPT(0.223)HS(0.773)PGQS(0.519)S(0.473)PRPVIS(0.01)QR	0.53616	0.54513	0.577567	0.440121	1.07723	0.831532	NA	NA	NA	NA	NA	NA	41592000	12767000	18991000	9834200	41592000	12767000	18991000	9834200	0	0	0	0
C9JEW2;E7EX04	9;9	C9JEW2		SEPT10	0.188491	0	0.0441509	45.737	15.514	45.737	0.188491	0	0.0441509	45.737	NA	NA	NA	NA		S	_______MATKTTCMSSQGSDDEQIKRENIR	MAT(0.102)KT(0.188)T(0.188)CMS(0.188)S(0.188)QGS(0.144)DDEQIK	NA	NA	NA	NA	NA	NA	NA	NA	NA	NA	NA	NA	0	0	0	0	0	0	0	0	0	0	0	0
C9JEW2;E7EX04	10;10	C9JEW2		SEPT10	0.188491	0	0.0441509	45.737	15.514	45.737	0.188491	0	0.0441509	45.737	NA	NA	NA	NA		S	______MATKTTCMSSQGSDDEQIKRENIRS	MAT(0.102)KT(0.188)T(0.188)CMS(0.188)S(0.188)QGS(0.144)DDEQIK	NA	NA	NA	NA	NA	NA	NA	NA	NA	NA	NA	NA	0	0	0	0	0	0	0	0	0	0	0	0
C9JEZ4;Q9UKI2	89;89	C9JEZ4	Cdc42 effector protein 3	CDC42EP3	0.432368	0	6.14418e-07	96.68	82.266	96.68	NA	NA	NA	NA	0.432368	0	6.14418e-07	96.68		S	HLGQFPGHNEFFRANSTSDSVFTETPSPVLK	AHLGQFPGHNEFFRANS(0.432)T(0.432)S(0.124)DS(0.011)VFTETPSPVLK	NA	NA	NA	NA	NA	NA	NA	NA	NA	NA	NA	NA	0	0	0	0	0	0	0	0	0	0	0	0
C9JEZ4;Q9UKI2	91;91	C9JEZ4	Cdc42 effector protein 3	CDC42EP3	0.353176	0	8.64695e-05	82.835	78.621	82.835	NA	NA	NA	NA	0.353176	0	8.64695e-05	82.835		S	GQFPGHNEFFRANSTSDSVFTETPSPVLKNA	AHLGQFPGHNEFFRANS(0.28)T(0.353)S(0.353)DS(0.013)VFTETPSPVLK	NA	NA	NA	NA	NA	NA	NA	NA	NA	NA	NA	NA	0	0	0	0	0	0	0	0	0	0	0	0
C9JB16;A0A0A0MRX1;Q12926-2;Q12926	86;250;221;221	C9JB16	ELAV-like protein 2	ELAVL2	1	120.583	2.21523e-64	314.55	301.4	314.55	0.999988	49.2469	1.57513e-25	196.61	1	120.583	2.21523e-64	314.55	1	S	PSQKTNQAILSQLYQSPNRR___________	TNQAILSQLYQS(1)PNR	0.97604	0.97299	0.549753	0.440121	0.579542	0.463478	1.03074	0.864528	0.516876	0.530251	0.48523	0.61814	185690000	60463000	49400000	75830000	70091000	16858000	25787000	27445000	115600000	43605000	23612000	48385000
A0A087WV66;P46013;P46013-2	507;507;147	A0A087WV66;P46013-2	Antigen KI-67	MKI67	1	80.1284	8.09307e-06	116.49	99.732	82.126	1	73.5143	0.000998322	81.197	1	80.1284	8.09307e-06	116.49	1	S	DPDESEGIPLKRRRVSFGGHLRPELFDENLP;SINESEGIPLKRRRVSFGGHLRPELFDENLP	VS(1)FGGHLRPELFDENLPPNTPLK	0.58747	0.58831	0.576336	0.440335	0.981065	0.754945	0.976181	0.797512	0.76476	0.775314	0.82517	1.0471	206620000	71933000	66657000	68026000	56139000	18532000	24260000	13347000	150480000	53401000	42397000	54679000
F2Z2Y6;C9JIZ0;C9JNV3;O95777	47;26;58;47	F2Z2Y6	U6 snRNA-associated Sm-like protein LSm8	LSM8	0.370149	0.70169	0.0314563	60.764	54.328	60.764	NA	NA	NA	NA	0.370149	0.70169	0.0314563	60.764		S	QTINLILDESHERVFSSSQGVEQVVLGLYIV	VFS(0.37)S(0.315)S(0.315)QGVEQVVLGLYIVR	NA	NA	NA	NA	NA	NA	NA	NA	NA	NA	NA	NA	0	0	0	0	0	0	0	0	0	0	0	0
Q86YS7-3;Q86YS7;Q86YS7-2;Q86YS7-4;Q86YS7-5	662;662;653;664;675	Q86YS7-3	C2 domain-containing protein 5	C2CD5	0.999413	32.3403	1.11461e-93	326.7	321.05	321.47	0.999413	32.3403	3.19186e-82	321.47	0.999102	30.4563	1.11461e-93	326.7	1;2;3	S	EPRQRSRLLRSQSESSDEVTELDLSHGKKDA	S(0.049)QS(0.951)ES(0.001)S(0.999)DEVTELDLSHGKK	0.54721	0.54264	0.555525	0.44154	1.13781	0.910996	1.70329	1.38872	1.53846	1.54871	0.83586	1.0913	3951000000	1606600000	1288800000	1055500000	1980200000	818280000	565050000	596920000	1970800000	788350000	723800000	458610000
C9JJX6;E9PDC3;O00192-2;O00192	802;865;808;871	C9JJX6	Armadillo repeat protein deleted in velo-cardio-facial syndrome	ARVCF	0.585658	1.50286	4.66445e-06	94.389	79.951	94.389	NA	NA	NA	NA	0.585658	1.50286	4.66445e-06	94.389	1	S	AKGPKGALSPGGFDDSTLPLVDKSLEGEKTG	GALSPGGFDDS(0.586)T(0.414)LPLVDK	NA	NA	NA	NA	NA	NA	1.06047	0.940557	1.64002	1.76336	1.2304	1.5572	27527000	8559300	10764000	8203500	0	0	0	0	27527000	8559300	10764000	8203500
P78347-2;P78347-4;P78347-3;P78347	517;537;538;558	P78347-2	General transcription factor II-I	GTF2I	1	64.9281	1.6631e-11	178.22	163.05	152.07	1	64.9281	5.20052e-10	153.2	1	62.9785	1.6631e-11	178.22	1	T	LLTHSTTEVTQPRTNTPVKEDWNVRITKLRK	TNT(1)PVKEDWNVR	0.68067	0.67817	0.575937	0.442087	1.06131	0.831393	0.526205	0.419798	0.484332	0.50945	0.93155	1.1956	708220000	206130000	249680000	252410000	417280000	128860000	180270000	108160000	290940000	77268000	69418000	144260000
Q96ST2;Q96ST2-3;Q96ST2-2	398;191;73	Q96ST2	Protein IWS1 homolog	IWS1	1	123.057	8.8669e-32	225.09	199.11	123.06	1	133.646	8.8669e-32	207.31	1	123.057	1.25192e-31	225.09	1;2;3	S	EGEEEKVAKRKAAVLSDSEDEEKASAKKSRV	KAAVLS(1)DS(1)EDEEK	0.47095	0.47506	0.53118	0.442165	1.12789	0.935454	0.874661	0.769645	1.2695	1.31411	1.4201	1.7285	13051000000	4521700000	4501000000	4028200000	6506700000	2319200000	2311400000	1876100000	6544200000	2202500000	2189700000	2152100000
J3QQW3;C9JL75;Q12767;Q12767-2;J3QSG7;J3QLC5	105;464;454;454;78;19	J3QQW3	Uncharacterized protein KIAA0195	KIAA0195	0.727162	5.24521	0.00711089	49.967	46.431	49.967	NA	NA	NA	NA	0.727162	5.24521	0.00711089	49.967	3	S	VEPPHSSHEDLTDGLSTRSFCHPEPHERDAL	VEPPHS(0.968)S(0.975)HEDLT(0.109)DGLS(0.727)T(0.22)R	NA	NA	NA	NA	NA	NA	1.71665	1.44325	1.42582	1.45222	0.83352	1.0489	42754000	15354000	17670000	9729600	0	0	0	0	42754000	15354000	17670000	9729600
I3L3A7;I3L2L5;I3L317;I3L4Q0;C9JLW8	26;21;26;47;26	I3L3A7	Protein FAM195B	FAM195B	0.682654	6.48167	1.25885e-07	130.64	119.55	127.47	NA	NA	NA	NA	0.682654	6.48167	1.25885e-07	130.64	3	S	YNGKRTSSPRSPPSSSEIFTPAHEENVRFIY	RT(0.011)S(0.99)S(0.996)PRS(0.034)PPS(0.132)S(0.154)S(0.683)EIFTPAHEENVR	NA	NA	NA	NA	NA	NA	1.32237	0.974849	0.668673	0.648971	0.50567	0.68184	72253000	25626000	12444000	34183000	0	0	0	0	72253000	25626000	12444000	34183000
C9JME2;Q9Y4F1;Q9Y4F1-2;M0QYB0;Q9Y4F1-3	23;23;23;23;23	C9JME2	FERM, RhoGEF and pleckstrin domain-containing protein 1	FARP1	0.600455	1.76915	4.61211e-21	214.24	198.69	214.24	NA	NA	NA	NA	0.600455	1.76915	4.61211e-21	214.24	1	S	PTPGSRLGAPENSGISTLERGQKPPPTPSGK	LGAPENSGIS(0.6)T(0.4)LER	NA	NA	NA	NA	NA	NA	1.43398	1.19622	1.27299	1.29071	0.9319	1.1929	925770000	348390000	326060000	251320000	0	0	0	0	925770000	348390000	326060000	251320000
Q9Y450-2	249	Q9Y450-2	HBS1-like protein	HBS1L	0.969407	15.4738	2.40602e-16	181.72	159.14	168.42	0.969407	15.4738	3.67236e-14	168.69	0.882791	8.80372	2.40602e-16	181.72	1	S	DSCESQPSVRLSSTDSLESLLSKNLDADLLR	LSS(0.003)T(0.027)DS(0.969)LESLLSK	0.52336	0.51748	0.53416	0.442419	1.02063	0.844809	0.605364	0.529829	0.740905	0.770238	0.93626	1.1167	130600000	40706000	47752000	42146000	78003000	24352000	35592000	18059000	52601000	16355000	12160000	24087000
C9JNA8;Q92551	151;151	C9JNA8	Inositol hexakisphosphate kinase 1	IP6K1	0.584843	3.84671	1.03859e-05	67.486	63.336	67.486	NA	NA	NA	NA	0.584843	3.84671	1.03859e-05	67.486	1	S	ASLSLETSESSQEAKSPKVELHSHSEVPFQM	ASLSLET(0.007)S(0.015)ES(0.035)S(0.241)QEAKS(0.585)PKVELHS(0.082)HS(0.035)EVPFQMLDGNSGLSSEK	NA	NA	NA	NA	NA	NA	NA	NA	NA	NA	NA	NA	38704000	38704000	0	0	0	0	0	0	38704000	38704000	0	0
Q5SWA1	508	Q5SWA1	Protein phosphatase 1 regulatory subunit 15B	PPP1R15B	0.958056	13.5872	0.000827849	81.632	45.975	81.632	0.910244	10.0609	0.00329184	67.095	0.958056	13.5872	0.000827849	81.632	1	S	TATIQTAARIVPEEPSDSEKDLSGKSDLENS	IVPEEPS(0.958)DS(0.042)EK	0.2583	0.26064	0.516316	0.442811	2.29922	1.89901	0.400978	0.353482	0.360464	0.37358	0.96695	1.1753	266250000	66344000	84648000	115260000	72380000	25347000	34003000	13030000	193870000	40998000	50645000	102230000
Q92766;Q92766-2;Q92766-5;C9JPJ6;C9JU34;Q92766-6;C9JE09;Q92766-3	42;42;42;42;42;42;42;42	Q92766;Q92766-3	Ras-responsive element-binding protein 1	RREB1	0.963506	14.2374	2.18165e-12	161.04	132.74	161.04	0.708469	3.85484	1.76757e-11	121.1	0.963506	14.2374	2.18165e-12	161.04	1;2	S	VGKVTENGGSPQGIKSPSKPPGPNRIGRRNQ	VTENGGSPQGIKS(0.964)PS(0.036)KPPGPNR	0.62491	0.62914	0.580013	0.443203	1.17434	0.865127	1.46856	1.14986	0.631154	0.63008	0.42978	0.562	871190000	377920000	216340000	276930000	187920000	55709000	72564000	59645000	683270000	322210000	143780000	217290000
H3BV92;H3BR90;Q13421-4;Q13421-3;Q13421;Q13421-2	97;97;96;97;97;97	H3BV92	Mesothelin;Megakaryocyte-potentiating factor;Mesothelin, cleaved form	MSLN	1	71.1757	0.0396373	77.597	17.435	71.176	1	77.5969	0.0396373	77.597	1	71.1757	0.0540468	71.176	2	S	VRELAVALAQKNVKLSTEQLRCLAHRLSEPP	NVKLS(1)T(1)EQLR	0.36219	0.36391	0.566733	0.443361	1.56477	1.19703	1.10053	0.875503	4.41326	4.42791	4.0101	5.0239	1800500000	940970000	676780000	182780000	1066100000	598610000	364880000	102590000	734450000	342360000	311900000	80191000
H3BV92;H3BR90;Q13421-4;Q13421-3;Q13421;Q13421-2	98;98;97;98;98;98	H3BV92	Mesothelin;Megakaryocyte-potentiating factor;Mesothelin, cleaved form	MSLN	1	71.1757	0.0396373	77.597	17.435	71.176	1	77.5969	0.0396373	77.597	1	71.1757	0.0540468	71.176	2	T	RELAVALAQKNVKLSTEQLRCLAHRLSEPPE	NVKLS(1)T(1)EQLR	0.36219	0.36391	0.566733	0.443361	1.56477	1.19703	1.10053	0.875503	4.41326	4.42791	4.0101	5.0239	1800500000	940970000	676780000	182780000	1066100000	598610000	364880000	102590000	734450000	342360000	311900000	80191000
V9GYM8;Q92974-3;Q92974-2;Q92974;V9GYF5;V9GYG5;V9GZ14	208;136;163;163;155;136;136	V9GYM8	Rho guanine nucleotide exchange factor 2	ARHGEF2	1	79.7711	1.53205e-21	171	171	154.88	1	82.6718	1.53205e-21	171	1	79.7711	6.15212e-20	154.88	1	S	KSVSTTNIAGHFNDESPLGLRRILSQSTDSL	SVSTTNIAGHFNDES(1)PLGLRR	0.59811	0.60342	0.58751	0.443991	0.975134	0.7303	1.31577	1.03962	0.537172	0.538764	0.52022	0.67506	600460000	207380000	221860000	171220000	399770000	111160000	179980000	108630000	200690000	96217000	41886000	62584000
C9JR56;Q9UPW6-2;Q9UPW6	397;338;456	C9JR56	DNA-binding protein SATB;DNA-binding protein SATB2	SATB2	0.471051	3.1955	2.86034e-25	222.23	198.6	222.23	NA	NA	NA	NA	0.471051	3.1955	2.86034e-25	222.23		S	MNPNVSMVSSASSSPSSSRTPQAKTSTPTTD	SMNPNVSMVSSAS(0.002)S(0.037)S(0.226)PS(0.471)S(0.189)S(0.076)R	NA	NA	NA	NA	NA	NA	NA	NA	NA	NA	NA	NA	0	0	0	0	0	0	0	0	0	0	0	0
H3BR51;Q6P4F7-2;Q6P4F7-3;Q6P4F7;H3BQ41	318;318;129;318;31	H3BR51	Rho GTPase-activating protein 11A	ARHGAP11A	0.999483	33.0511	0.000115207	113.89	89.48	113.89	0.999483	33.0511	0.000115207	113.89	NA	NA	NA	NA	1	S	PSITPQEERIAQLSESPVILTPNAKRTLPVD	IAQLSES(0.999)PVILTPNAK	0.79672	0.77552	0.541008	0.444959	0.679071	0.555278	NA	NA	NA	NA	NA	NA	23727000	6161400	9481000	8084800	23727000	6161400	9481000	8084800	0	0	0	0
C9JSU1;Q9Y608-4;Q9Y608;Q9Y608-2;Q9Y608-5	88;88;320;88;160	C9JSU1;Q9Y608-2	Leucine-rich repeat flightless-interacting protein 2	LRRFIP2	0.593567	5.0343	1.06322e-10	143.02	143.02	143.02	0.336176	1.7794	0.00141078	86.439	0.593567	5.0343	1.06322e-10	143.02	1	S	TRPSSRNSASATTPLSGNSSRRGSGDTSSLI	NSASAT(0.003)T(0.186)PLS(0.594)GNS(0.111)S(0.106)R	NA	NA	NA	NA	NA	NA	1.00989	0.850051	0.862143	0.883783	0.82052	1.036	57121000	21206000	16404000	19512000	0	0	0	0	57121000	21206000	16404000	19512000
C9JSU1;Q9Y608-4;Q9Y608;Q9Y608-2;Q9Y608-5	91;91;323;91;163	C9JSU1;Q9Y608-2	Leucine-rich repeat flightless-interacting protein 2	LRRFIP2	0.464464	0	0.000349618	104.78	87.118	104.78	0.464464	0	0.000349618	104.78	NA	NA	NA	NA		S	SSRNSASATTPLSGNSSRRGSGDTSSLIDPD	NSASATT(0.006)PLS(0.065)GNS(0.464)S(0.464)R	NA	NA	NA	NA	NA	NA	NA	NA	NA	NA	NA	NA	0	0	0	0	0	0	0	0	0	0	0	0
C9JSU1;Q9Y608-4;Q9Y608;Q9Y608-2;Q9Y608-5	92;92;324;92;164	C9JSU1;Q9Y608-2	Leucine-rich repeat flightless-interacting protein 2	LRRFIP2	0.464464	0	0.000349618	104.78	87.118	104.78	0.464464	0	0.000349618	104.78	NA	NA	NA	NA		S	SRNSASATTPLSGNSSRRGSGDTSSLIDPDT	NSASATT(0.006)PLS(0.065)GNS(0.464)S(0.464)R	NA	NA	NA	NA	NA	NA	NA	NA	NA	NA	NA	NA	0	0	0	0	0	0	0	0	0	0	0	0
F8WAY9;C9JTZ9;Q14188	42;42;42	F8WAY9	Transcription factor Dp-2	TFDP2	0.471844	0	1.21823e-23	189.57	181.92	189.57	NA	NA	NA	NA	0.471844	0	1.21823e-23	189.57		S	KGNISFVAFPVSNTNSPTKILPKTLGPINVN	GNISFVAFPVS(0.028)NT(0.472)NS(0.472)PT(0.028)K	NA	NA	NA	NA	NA	NA	NA	NA	NA	NA	NA	NA	0	0	0	0	0	0	0	0	0	0	0	0
Q5UIP0;Q5UIP0-2	1422;1422	Q5UIP0	Telomere-associated protein RIF1	RIF1	1	76.7264	8.92083e-26	200.27	177.04	200.27	1	72.4121	9.14126e-22	176.7	1	76.7264	8.92083e-26	200.27	1	S	ITPNQKTLRRSSRRRSEVVESTTESQDKENS	RRS(1)EVVESTTESQDK	0.8556	0.86788	0.62282	0.445117	0.697593	0.496426	1.46145	1.09144	0.555772	0.533447	0.37535	0.50325	484860000	180610000	133160000	171090000	179380000	45434000	73842000	60104000	305480000	135180000	59319000	110990000
Q15746-4;Q15746-5;Q15746-2;Q15746-3;Q15746-6;Q15746	365;365;365;365;365;365	Q15746-4	Myosin light chain kinase, smooth muscle;Myosin light chain kinase, smooth muscle, deglutamylated form	MYLK	0.903811	9.7295	0.000656933	75.017	67.652	75.017	0.890782	9.11476	0.000810002	72.341	0.903811	9.7295	0.000656933	75.017	1	S	ARVQPEPRAPGLGVLSPSGEERKRPAPPRPA	APGLGVLS(0.904)PS(0.096)GEER	0.57515	0.5958	0.579912	0.446488	1.15867	0.899685	0.941886	0.764409	1.45565	1.50286	1.2368	1.6188	36154000	10724000	14849000	10581000	13842000	3973500	6617200	3251200	22312000	6750600	8231500	7330100
A0A0J9YX88;E9PJ24;B7ZM65;Q9P1Y6-2;Q9P1Y6;F8WEF5;A0A0J9YYB5;A0A0J9YWD5;Q9P1Y6-3	5;5;5;5;5;5;5;5;5	A0A0J9YX88	PHD and RING finger domain-containing protein 1	PHRF1	1	160.63	2.62096e-14	196.97	193.11	160.63	1	196.974	2.62096e-14	196.97	1	160.63	2.22664e-10	188.19	1	S	___________MDDDSLDELVARSPGPDGHP	MDDDS(1)LDELVAR	0.49933	0.48479	0.577567	0.447648	1.18645	0.951656	0.499451	0.410948	0.638244	0.672043	1.113	1.4482	586900000	159150000	210930000	216810000	200090000	55596000	92880000	51619000	386800000	103560000	118050000	165190000
Q99733;Q99733-2;E9PS34;E9PNJ7;C9J6D1;C9JZI7;E9PKT8;E9PKI2;E9PNW0;E9PJJ2;E9PP22;C9J1B1	12;12;12;12;12;12;12;12;12;12;12;12	Q99733	Nucleosome assembly protein 1-like 4	NAP1L4	0.999994	52.7687	2.71003e-85	334.43	334.43	334.43	0.999994	52.7687	2.71003e-85	334.43	0.999911	40.5336	4.06352e-85	329.5	1;2;3	S	____MADHSFSDGVPSDSVEAAKNASNTEKL	ADHSFSDGVPS(1)DSVEAAK	0.39479	0.39848	0.542947	0.448029	1.33819	1.11386	0.503778	0.442478	0.651211	0.676087	1.2686	1.5557	12446000000	3208300000	4932800000	4305200000	5972600000	1615500000	3122600000	1234600000	6473700000	1592800000	1810300000	3070600000
F8W6I7;P09651-2;P09651;P09651-3;H0YH80	300;313;365;260;184	F8W6I7	Heterogeneous nuclear ribonucleoprotein A1;Heterogeneous nuclear ribonucleoprotein A1, N-terminally processed	HNRNPA1	0.969478	15.0818	3.03784e-62	299.94	299.94	278.95	0.847792	7.52853	3.03784e-62	299.94	0.969478	15.0818	2.98271e-53	278.95	1	S	KPRNQGGYGGSSSSSSYGSGRRF________	NQGGYGGSSSSS(0.03)S(0.969)YGSGR	0.58103	0.57887	0.560727	0.448732	1.02313	0.818532	0.935716	0.778877	0.659457	0.672224	0.72554	0.93594	413150000	131990000	142230000	138940000	170960000	44670000	78951000	47340000	242190000	87316000	63279000	91596000
C9JVY5;Q9Y2D5-5;Q9Y2D5-7;Q9Y2D5-6;Q9Y2D5-4	42;82;82;224;224	C9JVY5;Q9Y2D5-5	A-kinase anchor protein 2	AKAP2	0.421615	0.434129	2.44635e-16	140.17	140.17	140.17	NA	NA	NA	NA	0.421615	0.434129	2.44635e-16	140.17		S	EGDNYSATLLEPAASSLSPDHKNMEIEVSVA	SEGDNYSATLLEPAAS(0.197)S(0.422)LS(0.382)PDHK	NA	NA	NA	NA	NA	NA	NA	NA	NA	NA	NA	NA	0	0	0	0	0	0	0	0	0	0	0	0
H7C2B1;Q9UMY1-2;Q9UMY1	71;133;133	H7C2B1	Nucleolar protein 7	NOL7	1	93.514	1.68409e-30	231.5	226.04	231.5	0.999969	45.1744	1.78556e-15	159.06	1	93.514	1.68409e-30	231.5	1	S	ILEKLTTASQTNIKKSPGKVKEGMTILI___	LTTASQTNIKKS(1)PGK	0.61076	0.60781	0.584932	0.449035	1.10792	0.853024	0.649604	0.527371	0.403291	0.419569	0.56088	0.75907	360180000	112770000	96832000	150590000	142510000	45013000	54804000	42695000	217670000	67754000	42029000	107890000
C9JWC4;Q8NCD3-3;Q8NCD3-2;Q8NCD3	388;388;419;473	C9JWC4	Holliday junction recognition protein	HJURP	1	104.309	2.69569e-15	158.15	145.95	137.68	1	88.6891	2.69569e-15	158.15	1	104.309	1.90132e-10	137.68	1	S	LPDSWAMNMYRGGPASPGGLQGLETRRLSLP	GGPAS(1)PGGLQGLETR	0.57423	0.55265	0.56443	0.449378	0.972952	0.77238	0.766812	0.630875	0.545792	0.556917	0.66304	0.86482	1346900000	398510000	469000000	479360000	598280000	153130000	279630000	165530000	748590000	245380000	189380000	313830000
E9PK91;Q9NYF8-3;Q9NYF8-2;Q9NYF8;E9PQN2;E9PKI6;E9PK09	494;492;492;494;492;494;494	E9PK91	Bcl-2-associated transcription factor 1	BCLAF1	1	87.9477	4.15387e-15	200.19	172.85	158.91	1	91.1972	4.15387e-15	200.19	1	87.9477	5.31571e-14	158.91	2	T	KEEDKNSERITVKKETQSPEQVKSEKLKDLF	ITVKKET(1)QS(1)PEQVK	0.33268	0.33564	0.581294	0.44958	1.74727	1.31897	1.53565	1.17381	2.93444	2.90503	1.7839	2.3886	182660000	66869000	80939000	34852000	86485000	32722000	38097000	15666000	96174000	34146000	42842000	19186000
Q9UQ35;Q9UQ35-2;I3L4D8;I3L182	783;783;783;687	Q9UQ35	Serine/arginine repetitive matrix protein 2	SRRM2	0.991559	20.6988	9.09951e-05	112.96	109.65	112.96	0.991559	20.6988	9.09951e-05	112.96	0.959036	13.6939	0.000191376	104.08	1;2;3	S	KAKSRLSLRRSLSGSSPCPKQKSQTPPRRSR	SLS(1)GS(0.009)S(0.992)PCPK	0.45627	0.45133	0.537259	0.451386	1.10864	0.913659	0.622898	0.555401	0.637674	0.675128	1.0185	1.2821	273640000	94548000	89989000	89107000	78754000	27489000	32250000	19016000	194890000	67059000	57739000	70091000
Q9H582-2;Q9H582	165;165	Q9H582-2	Zinc finger protein 644	ZNF644	0.976309	16.1501	1.6451e-07	136.02	105.8	136.02	0.976309	16.1501	1.6451e-07	136.02	NA	NA	NA	NA	1	T	ESCSTLKVAADLQLSTPQKASQHQVLFLLSD	VAADLQLS(0.024)T(0.976)PQK	0.65846	0.63908	0.555216	0.451508	0.79164	0.645953	NA	NA	NA	NA	NA	NA	28229000	6391400	10667000	11171000	28229000	6391400	10667000	11171000	0	0	0	0
I3L1Q2;Q8WUZ0;Q8WUZ0-2	97;97;97	I3L1Q2	B-cell CLL/lymphoma 7 protein family member C	BCL7C	0.996742	24.9356	1.38894e-43	242.11	218.64	242.11	0.802754	6.27531	1.8948e-21	149.74	0.996742	24.9356	1.38894e-43	242.11	1	S	RGGGPLILLDLNDENSNQSFHSEGSLQKGTE	GGGPLILLDLNDENS(0.997)NQS(0.003)FHSEGSLQK	0.68805	0.68361	0.523259	0.452264	0.746491	0.637714	0.939055	0.835143	0.472925	0.473776	0.54281	0.62655	251810000	90560000	77980000	83274000	111690000	21007000	55284000	35403000	140120000	69554000	22695000	47871000
A0A087X032;A0A087WTH3;A0A087X251;A0A087X0T6;Q2M2Z5-2;Q2M2Z5-4;Q2M2Z5;A0A087WX12;Q2M2Z5-5	489;488;574;574;520;623;623;400;490	A0A087X032	Centrosomal protein kizuna	KIZ	0.809662	6.30689	2.33685e-27	189.88	189.88	189.88	0.67367	5.42129	8.95721e-15	139	0.809662	6.30689	2.33685e-27	189.88	1	S	ANKIASEASFSSSEGSPLSRHENKKKPVINL	IASEASFSSS(0.001)EGS(0.81)PLS(0.19)RHENK	0.71302	0.6965	0.58572	0.452776	1.03449	0.829738	1.13709	0.925497	0.771129	0.787154	0.71092	0.91132	222950000	66646000	78693000	77609000	120010000	33417000	48125000	38466000	102940000	33229000	30568000	39144000
I3L0U5;Q6PK04	242;233	I3L0U5	Coiled-coil domain-containing protein 137	CCDC137	1	74.9148	3.20187e-17	162.72	156.34	162.72	1	67.0857	2.76841e-09	126.04	1	74.9148	3.20187e-17	162.72	1	S	KDQPGRRSQMLRMLLSPGGVSQPLTASLARQ	MLLS(1)PGGVSQPLTASLAR	0.62419	0.63509	0.576568	0.453104	1.04256	0.838997	0.851136	0.805672	0.50158	0.506252	0.50336	0.63868	359950000	120430000	109010000	130520000	166510000	47347000	75226000	43936000	193440000	73078000	33782000	86579000
A0A0C4DGH6;A0JNW5	603;953	A0A0C4DGH6	UHRF1-binding protein 1-like	UHRF1BP1L	0.99576	23.9122	0.0144341	74.698	53.129	74.698	0.967836	14.8222	0.0144341	60.255	0.99576	23.9122	0.0271413	74.698	1	S	LSHIPLKDPLLFKSASDTNLQKGISFMDYLS	SAS(0.996)DT(0.004)NLQK	0.92868	0.93625	0.549813	0.453145	0.604887	0.499326	0.893336	0.773754	0.637674	0.659631	0.71382	0.93489	6899800	1853300	2329500	2717000	5157400	1171100	1891700	2094600	1742400	682180	437850	622400
C9JWX7	60	C9JWX7		TRIM16L	0.333333	0	0.0522742	56.017	10.142	56.017	0.333333	0	0.0522742	56.017	NA	NA	NA	NA		S	EMEKSKQELETMAAISNTVQFLERSMTSELK	QELET(0.333)MAAIS(0.333)NT(0.333)VQFLER	NA	NA	NA	NA	NA	NA	NA	NA	NA	NA	NA	NA	0	0	0	0	0	0	0	0	0	0	0	0
E9PIQ6;Q14181	90;130	E9PIQ6	DNA polymerase alpha subunit B	POLA2	0.999942	42.6603	2.28268e-06	113.28	113.28	113.28	0.999942	42.6603	2.28268e-06	113.28	0.99897	29.9121	4.2598e-05	100.01	2	T	TPSKGSQKRAISTPETPLTKRSVSTRSPHQL	RAIS(0.083)T(0.917)PET(1)PLTK	0.816	0.80735	0.581429	0.453206	0.711187	0.558815	0.892618	0.719735	0.619655	0.621234	0.702	0.8666	1197300000	384720000	387220000	425310000	522240000	159850000	211700000	150690000	675010000	224860000	175520000	274630000
Q9UIG0-2;Q9UIG0	330;330	Q9UIG0-2	Tyrosine-protein kinase BAZ1B	BAZ1B	0.905103	12.2199	4.15547e-22	186.13	161.65	107.42	0.503817	0.0707787	4.15547e-22	186.13	0.905103	12.2199	4.82937e-07	107.42	1	S	RKPSKKSKTDNSSLSSPLNPKLWCHVHLKKS	SKTDNS(0.001)S(0.039)LS(0.054)S(0.905)PLNPK	0.60027	0.5915	0.562461	0.453474	0.793273	0.633874	0.937647	0.781128	0.538561	0.54227	0.51797	0.6634	124070000	33504000	41525000	49043000	70276000	14547000	30440000	25289000	53796000	18958000	11085000	23754000
C9K0J5;Q70E73	1066;1014	C9K0J5	Ras-associated and pleckstrin homology domains-containing protein 1	RAPH1	0.421469	1.63488	0.015638	53.395	43.74	53.395	NA	NA	NA	NA	0.421469	1.63488	0.015638	53.395		S	SLVSKFTPPAESGSPSKETLPPPAAPPKPGK	FTPPAES(0.289)GS(0.289)PS(0.421)K	NA	NA	NA	NA	NA	NA	NA	NA	NA	NA	NA	NA	0	0	0	0	0	0	0	0	0	0	0	0
Q9Y4F3-3;Q9Y4F3-4;Q9Y4F3-5;Q9Y4F3;G8JLP4;F8VVB8	716;713;715;716;573;716	Q9Y4F3-3	Meiosis arrest female protein 1	KIAA0430	0.95154	13.2288	0.00805417	64.121	38.648	56.205	0.95154	13.2288	0.0804428	56.205	0.796065	5.94906	0.00805417	64.121	1	S	TSQKKENLSARSVTSSPVEKKDKEETVFQVS	SVT(0.003)S(0.045)S(0.952)PVEK	0.31901	0.32947	0.544158	0.454071	1.70573	1.42154	0.766049	0.677048	0.693866	0.731422	0.75186	0.98766	10128000	3587700	3115800	3424100	4103900	1358200	1834500	911210	6023600	2229400	1281300	2512900
G3V1T4;P57740	58;58	G3V1T4	Nuclear pore complex protein Nup107	NUP107	0.784852	5.60623	5.49708e-07	128.4	121.3	128.4	0.776066	5.36021	5.49708e-07	99.954	0.784852	5.60623	3.77625e-06	128.4	2;3	S	GNTTPRNQVIPRTPSSFRQPFTPTSRSLLRQ	NQVIPRT(0.997)PS(0.218)S(0.785)FRQPFTPTSR	1.0646	1.0785	0.651975	0.454071	0.631872	0.434688	0.940115	0.693481	0.601142	0.582751	0.63941	0.86841	146910000	43639000	44793000	58482000	83155000	18435000	30652000	34068000	63759000	25204000	14141000	24414000
Q9UJX6-2;Q9UJX6	314;314	Q9UJX6-2	Anaphase-promoting complex subunit 2	ANAPC2	0.957712	13.5502	3.7333e-07	90.907	90.907	70.112	0.957712	13.5502	5.27256e-05	70.112	0.907678	9.92624	3.7333e-07	90.907	1	S	WLGKVFLQDGPARPASPEAGNTLRRWRCHVQ	VFLQDGPARPAS(0.958)PEAGNT(0.042)LRR	0.70295	0.71352	0.644205	0.454794	0.792016	0.5527	1.17635	0.866776	0.502917	0.496771	0.51436	0.69603	206380000	68526000	63995000	73860000	72921000	18624000	31148000	23149000	133460000	49902000	32847000	50712000
Q9H4L5-5;Q9H4L5;Q9H4L5-6;Q9H4L5-2	410;410;379;379	Q9H4L5-5;Q9H4L5-6	Oxysterol-binding protein-related protein 3	OSBPL3	1	91.8942	1.54077e-25	197	197	162.43	1	75.279	3.16121e-15	155.86	1	91.8942	1.54077e-25	197	1	S	KERLRRIHAESLLLDSPAVAKSGDNLAEENS	RIHAESLLLDS(1)PAVAK	1.376	1.3419	0.530588	0.454814	1.05333	0.893017	1.09458	0.945269	1.02185	1.04359	0.95895	1.1835	666170000	227970000	214160000	224030000	317880000	114570000	97392000	105920000	348290000	113400000	116770000	118110000
H0Y3P2;D3DQV9;P78344-2;P78344	462;500;462;500	H0Y3P2	Eukaryotic translation initiation factor 4 gamma 2	EIF4G2	0.323182	0	4.04868e-07	81.205	81.205	81.205	NA	NA	NA	NA	0.323182	0	4.04868e-07	81.205		S	NQVPKLQPQITMIPPSAQPPRTQTPPLGQTP	LQPQITMIPPS(0.323)AQPPRT(0.323)QT(0.323)PPLGQT(0.03)PQLGLK	NA	NA	NA	NA	NA	NA	NA	NA	NA	NA	NA	NA	0	0	0	0	0	0	0	0	0	0	0	0
D4PHA4;Q86WP2-3;Q86WP2;Q86WP2-2	50;57;50;57	D4PHA4	Vasculin	GPBP1	0.499986	0	0.0022644	54.675	52.939	54.675	NA	NA	NA	NA	0.499986	0	0.0022644	54.675	1	S	WTENRYDVNRRRHNSSDGFDSAIGRPNGGNF	HNS(0.5)S(0.5)DGFDSAIGRPNGGNFGRK	NA	NA	NA	NA	NA	NA	1.4555	1.10769	1.80548	1.82986	1.271	1.6931	52648000	16615000	19736000	16297000	0	0	0	0	52648000	16615000	19736000	16297000
P30291	190	P30291	Wee1-like protein kinase	WEE1	0.999868	38.7814	0.019474	76.645	52.969	76.645	0.999868	38.7814	0.019474	76.645	NA	NA	NA	NA	1	T	PHKTFRKLRLFDTPHTPKSLLSKARGIDSSS	LRLFDTPHT(1)PK	0.21493	0.21486	0.564079	0.455166	2.62447	2.05541	NA	NA	NA	NA	NA	NA	120420000	27889000	78181000	14353000	120420000	27889000	78181000	14353000	0	0	0	0
D6R9A6;P26583	34;34	D6R9A6	High mobility group protein B2	HMGB2	0.499849	0	0.0109856	47.822	11.465	47.822	NA	NA	NA	NA	0.499849	0	0.0109856	47.822		S	FVQTCREEHKKKHPDSSVNFAEFSKKCSERW	KKHPDS(0.5)S(0.5)VNFAEFSK	NA	NA	NA	NA	NA	NA	NA	NA	NA	NA	NA	NA	0	0	0	0	0	0	0	0	0	0	0	0
D6R9A6;P26583	35;35	D6R9A6	High mobility group protein B2	HMGB2	0.499849	0	0.0109856	47.822	11.465	47.822	NA	NA	NA	NA	0.499849	0	0.0109856	47.822		S	VQTCREEHKKKHPDSSVNFAEFSKKCSERWK	KKHPDS(0.5)S(0.5)VNFAEFSK	NA	NA	NA	NA	NA	NA	NA	NA	NA	NA	NA	NA	0	0	0	0	0	0	0	0	0	0	0	0
F5GZ90;Q9NZJ0	446;488	F5GZ90	Denticleless protein homolog	DTL	0.845914	7.43353	8.21961e-06	107.33	97.204	107.33	0.738368	4.61641	8.21961e-06	102.67	0.845914	7.43353	0.000247288	107.33	1;2	S	PAKARSPINRRGSVSSVSPKPPSSFKMSIRN	GSVS(0.001)S(0.846)VS(0.153)PKPPSSFK	0.59256	0.59728	0.570093	0.456267	0.962094	0.765873	0.75358	0.619579	0.664187	0.670601	0.8814	1.099	129610000	39251000	41519000	48838000	34094000	8510800	12891000	12692000	95515000	30741000	28628000	36146000
Q99728-3;Q99728-2;Q99728	294;372;391	Q99728-3	BRCA1-associated RING domain protein 1	BARD1	0.999534	33.4612	3.81185e-19	167.57	160.21	167.57	0.996501	25.2846	3.81185e-19	141.07	0.999534	33.4612	5.8157e-14	167.57	1;2	S	SGRKNSNMSDEFISLSPGTPPSTLSSSSYRR	NSNMSDEFISLS(1)PGT(0.996)PPS(0.003)TLSSSSYRR	0.82284	0.83949	0.599808	0.456517	0.997407	0.75838	2.06164	1.60447	1.42588	1.46263	0.72696	0.94358	323220000	139300000	109360000	74560000	121210000	52079000	34359000	34772000	202010000	87223000	75002000	39788000
J3QSA1;J3KSL8;J3QQJ5;Q9Y2L5-2;Q9Y2L5	273;273;219;273;273	J3QSA1	Trafficking protein particle complex subunit 8	TRAPPC8	0.997742	28.0454	4.9664e-80	248.72	241.65	248.72	0.992246	21.7396	1.53967e-54	212.66	0.997742	28.0454	4.9664e-80	248.72	1	S	ESYEDGPCTITSNKNSDNNLLSLDGLDNEVK	NSIQNQESYEDGPCTITS(0.002)NKNS(0.998)DNNLLS(0.001)LDGLDNEVK	1.4875	1.5117	0.568311	0.456746	0.444899	0.358539	1.41739	1.19607	0.792205	0.801732	0.50598	0.63049	335940000	126820000	82804000	126320000	156050000	33067000	47363000	75623000	179890000	93755000	35441000	50694000
E7ERS3;Q86VM9;Q86VM9-2;H3BPD0	67;67;67;67	E7ERS3	Zinc finger CCCH domain-containing protein 18	ZC3H18	1	84.8425	7.78317e-139	391.82	381.92	391.82	1	97.3741	8.93437e-139	389.26	1	84.8425	7.78317e-139	391.82	1;2	S	ESAARGPSQEEEDNHSDEEDRASEPKSQDQD	GPSQEEEDNHS(1)DEEDRASEPK	0.71499	0.71096	0.561798	0.457373	0.791578	0.611658	0.898796	0.720669	0.479363	0.484943	0.56299	0.70685	8956600000	2823800000	2812200000	3320600000	4358500000	1135600000	1859200000	1363700000	4598200000	1688200000	953060000	1956900000
P54198;P54198-2	584;584	P54198	Protein HIRA	HIRA	0.861111	8.90114	0.0102412	89.882	70.484	89.882	0.861111	8.90114	0.0102412	89.882	0.783623	5.87745	0.107486	69.489	2	S	FTERSKATPGAPALTSMTPTAVERLKEQNLV	ATPGAPALT(0.125)S(0.861)MT(0.733)PT(0.281)AVER	0.48613	0.47984	0.586201	0.457624	1.20588	0.93791	0.651296	0.531971	0.333344	0.340194	0.51182	0.65889	54410000	17426000	17492000	19492000	27947000	8275100	13298000	6374300	26463000	9150900	4193900	13118000
D6RB01;Q9Y6X4	338;398	D6RB01	Soluble lamin-associated protein of 75 kDa	FAM169A	0.638371	2.46811	4.59095e-65	249	249	249	NA	NA	NA	NA	0.638371	2.46811	4.59095e-65	249	1	S	LEEEPEQRGIEFEDESSDRDARPALETQPQQ	GIEFEDES(0.638)S(0.362)DRDARPALETQPQQEK	NA	NA	NA	NA	NA	NA	1.30654	0.96768	0.983091	0.961354	0.74614	1.046	229850000	85458000	73420000	70973000	0	0	0	0	229850000	85458000	73420000	70973000
Q12834	55	Q12834	Cell division cycle protein 20 homolog	CDC20	0.999936	41.8399	0.000929252	89.859	78.54	73.122	0.999936	41.8399	0.000929252	89.859	0.999745	35.9157	0.00108913	65.915	2;3	T	PSPMRAANRSHSAGRTPGRTPGKSSSKVQTT	S(0.014)HS(0.986)AGRT(1)PGRT(1)PGK	0.57806	0.579	0.609942	0.459158	1.07023	0.789453	1.28645	0.985513	0.969368	0.993147	0.71538	0.94691	92811000	33107000	35381000	24323000	47303000	14713000	21132000	11458000	45508000	18394000	14248000	12866000
Q12834	59	Q12834	Cell division cycle protein 20 homolog	CDC20	0.999998	56.9603	4.15482e-05	95.052	83.733	65.915	0.999996	53.7998	4.15482e-05	95.052	0.999998	56.9603	0.00142976	65.915	2;3	T	RAANRSHSAGRTPGRTPGKSSSKVQTTPSKP	S(0.006)HS(0.995)AGRT(1)PGRT(1)PGK	0.57806	0.579	0.609942	0.459158	1.07023	0.789453	1.55308	1.20578	0.970968	0.976658	0.69774	0.94795	142380000	53049000	54587000	34743000	111790000	40080000	45217000	26492000	30590000	12969000	9369800	8250900
D6RCP5;Q8N264-3;Q8N264-2;Q8N264	328;318;320;413	D6RCP5	Rho GTPase-activating protein 24	ARHGAP24	0.499997	0	5.00419e-06	95.926	90.631	95.926	NA	NA	NA	NA	0.499997	0	5.00419e-06	95.926	1	S	SKTNSPKNSVHKLDVSRSPPLMVKKNPAFNK	NSVHKLDVS(0.5)RS(0.5)PPLMVK	NA	NA	NA	NA	NA	NA	1.28243	1.00589	0.830772	0.845881	0.65427	0.89663	11906000	4617700	2895100	4393100	0	0	0	0	11906000	4617700	2895100	4393100
D6RCP5;Q8N264-3;Q8N264-2;Q8N264	330;320;322;415	D6RCP5	Rho GTPase-activating protein 24	ARHGAP24	0.499997	0	5.00419e-06	95.926	90.631	95.926	NA	NA	NA	NA	0.499997	0	5.00419e-06	95.926	1	S	TNSPKNSVHKLDVSRSPPLMVKKNPAFNKGS	NSVHKLDVS(0.5)RS(0.5)PPLMVK	NA	NA	NA	NA	NA	NA	1.28243	1.00589	0.830772	0.845881	0.65427	0.89663	11906000	4617700	2895100	4393100	0	0	0	0	11906000	4617700	2895100	4393100
A0A0A0MSA8;J3KTH2;Q92750-2;Q92750	598;600;595;595	A0A0A0MSA8	Transcription initiation factor TFIID subunit 4B	TAF4B	0.98955	19.7632	7.04317e-15	199.03	115.81	199.03	0.907997	9.94284	2.82723e-08	169.83	0.98955	19.7632	7.04317e-15	199.03	1	S	KQITLPGNKILSLQASPTQKNRIKENVTSCF	ILSLQAS(0.99)PT(0.01)QK	0.64961	0.6308	0.546179	0.460024	0.840831	0.698324	0.80795	0.720046	0.583431	0.604924	0.84604	1.0244	270570000	87740000	82948000	99882000	106520000	35470000	41358000	29689000	164050000	52270000	41589000	70194000
D6RFY3;D6RDW0;Q9HAZ2-2;Q9HAZ2-3;Q9HAZ2;H0YA13;Q9HAZ2-4	1053;1054;1053;1053;1053;861;869	D6RFY3	PR domain zinc finger protein 16	PRDM16	0.436434	1.05786	3.24824e-16	120.17	120.17	120.17	0.436434	1.05786	3.24824e-16	120.17	NA	NA	NA	NA		S	SQHPGVLTNHLGTSASSPTSESDNHALLDEK	KHEHENAPVSQHPGVLTNHLGT(0.073)S(0.343)AS(0.436)S(0.148)PT(0.25)S(0.737)ES(0.013)DNHALLDEK	NA	NA	NA	NA	NA	NA	NA	NA	NA	NA	NA	NA	0	0	0	0	0	0	0	0	0	0	0	0
D6RFY3;D6RDW0;Q9HAZ2-2;Q9HAZ2-3;Q9HAZ2;H0YA13;Q9HAZ2-4	1054;1055;1054;1054;1054;862;870	D6RFY3	PR domain zinc finger protein 16	PRDM16	0.440215	0.417814	4.86206e-07	77.438	77.438	77.438	NA	NA	NA	NA	0.440215	0.417814	4.86206e-07	77.438		S	QHPGVLTNHLGTSASSPTSESDNHALLDEKE	KHEHENAPVSQHPGVLTNHLGT(0.016)S(0.139)AS(0.4)S(0.44)PT(0.112)S(0.81)ES(0.082)DNHALLDEK	NA	NA	NA	NA	NA	NA	NA	NA	NA	NA	NA	NA	0	0	0	0	0	0	0	0	0	0	0	0
O00567	563	O00567	Nucleolar protein 56	NOP56	1	110.616	9.53654e-06	110.62	97.464	110.62	1	110.616	0.000119047	110.62	0.999866	38.9388	9.53654e-06	84.674	1;3	S	EEAGHRSGSKKKRKFSKEEPVSSGPEEAVGK	KFS(1)KEEPVS(1)S(1)GPEEAVGK	0.9297	0.96147	0.581937	0.461042	0.625939	0.479846	1.91924	1.51067	1.26072	1.22739	0.71938	0.92582	118820000	36834000	36257000	45726000	60840000	15097000	21896000	23847000	57977000	21737000	14361000	21879000
Q6PL18	61	Q6PL18	ATPase family AAA domain-containing protein 2	ATAD2	0.986429	18.6217	2.73388e-15	151.41	151.41	151.41	0.829013	6.85633	2.58126e-07	115.57	0.986429	18.6217	2.73388e-15	151.41	1	S	QKKPAATTAKAGDGSSVKEVETYHRTRALRS	AGDGS(0.014)S(0.986)VKEVETYHR	0.64984	0.63988	0.587579	0.461212	1.05159	0.854993	1.11525	0.908348	0.83612	0.853024	0.79356	1.0175	140400000	44360000	52507000	43537000	45451000	10609000	22181000	12661000	94952000	33751000	30326000	30876000
A0A087WV66;P46013	125;125	A0A087WV66	Antigen KI-67	MKI67	0.992897	21.4392	3.26676e-17	186.42	186.42	186.42	0.992897	21.4392	3.26676e-17	186.42	0.983412	17.6904	5.8301e-11	147.25	2	S	EFPRKIREQEPARRVSRSSFSSDPDEKAQDS	RVS(0.993)RS(0.011)S(0.994)FS(0.002)SDPDEK	0.74851	0.76228	0.646037	0.461787	0.860215	0.622355	1.05167	0.81011	0.544484	0.529829	0.52774	0.71932	180220000	59483000	52149000	68590000	77943000	19454000	29367000	29122000	102280000	40030000	22782000	39468000
A0A087WV66;P46013	128;128	A0A087WV66	Antigen KI-67	MKI67	0.994346	23.8405	3.26676e-17	186.42	186.42	186.42	0.994346	23.8405	3.26676e-17	186.42	0.7729	6.05952	5.8301e-11	147.25	2	S	RKIREQEPARRVSRSSFSSDPDEKAQDSKAY	RVS(0.993)RS(0.011)S(0.994)FS(0.002)SDPDEK	0.74851	0.76228	0.646037	0.461787	0.860215	0.622355	1.05167	0.81011	0.544484	0.529829	0.52774	0.71932	180220000	59483000	52149000	68590000	77943000	19454000	29367000	29122000	102280000	40030000	22782000	39468000
E3W994;J3KR49;O75122;A0A0U1RQI6;B3KR06;E7ENG2;O75122-2;E7ERI8;E7EW49;O75122-3	324;324;324;330;330;334;330;557;558;558	E3W994;E7ERI8	CLIP-associating protein 2	CLASP2	0.743773	5.25407	2.96258e-20	141.33	137.33	141.33	NA	NA	NA	NA	0.743773	5.25407	2.96258e-20	141.33	2	S	KSSGSVASLPQSDRSSSSSQESLNRPFSSKW	SSGSVASLPQS(0.009)DRS(0.223)S(0.744)S(0.077)S(0.2)S(0.657)QES(0.082)LNRPFS(0.003)S(0.003)K	NA	NA	NA	NA	NA	NA	1.36983	1.05629	1.08627	1.06045	0.89227	1.216	93606000	35259000	33491000	24857000	0	0	0	0	93606000	35259000	33491000	24857000
O95721	77	O95721	Synaptosomal-associated protein 29	SNAP29	0.958394	13.6239	6.09422e-05	148.52	107.28	119.62	0.804212	6.13584	6.09422e-05	148.52	0.958394	13.6239	0.000743785	119.62	1	S	RSLALMYESEKVGVASSEELARQRGVLERTE	VGVAS(0.958)S(0.042)EELAR	0.38334	0.37807	0.592207	0.462299	1.54488	1.20205	1.05685	0.86798	1.68768	1.75058	1.5969	2.0812	64347000	18279000	29293000	16775000	28391000	8114700	14182000	6094600	35956000	10164000	15111000	10681000
F8W6I7;P09651-2;P09651;P09651-3;H0YH80;Q32P51	272;285;337;232;156;285	F8W6I7	Heterogeneous nuclear ribonucleoprotein A1;Heterogeneous nuclear ribonucleoprotein A1, N-terminally processed;Heterogeneous nuclear ribonucleoprotein A1-like 2	HNRNPA1;HNRNPA1L2	0.810417	6.3092	7.37761e-20	151.91	151.91	76.329	0.60883	1.9213	7.37761e-20	151.91	0.810417	6.3092	5.37265e-15	143.32	1	S	SSNFGPMKGGNFGGRSSGPYGGGGQYFAKPR	S(0.81)S(0.19)GPYGGGGQYFAKPR	0.9097	0.92236	0.575738	0.462963	0.606943	0.476304	1.60984	1.32661	1.30325	1.31998	0.89102	1.1409	702700000	231010000	212300000	259400000	238870000	56698000	98322000	83849000	463830000	174310000	113980000	175550000
P57086	13	P57086	SCAN domain-containing protein 1	SCAND1	0.996779	24.9056	1.9502e-07	134.69	120.1	114.71	0.996779	24.9056	1.06075e-06	130.27	0.992148	21.0157	1.9502e-07	134.69	1	S	___MAATEPILAATGSPAAVPPEKLEGAGSS	AATEPILAAT(0.003)GS(0.997)PAAVPPEK	0.56859	0.56962	0.568376	0.463006	0.9996	0.839349	1.01308	0.890472	1.19143	1.23203	1.176	1.4183	376180000	112180000	170830000	93169000	228580000	61599000	114430000	52550000	147600000	50580000	56400000	40619000
Q92834-3;Q92834-2;Q92834-6;Q92834-4	580;580;580;518	Q92834-3	X-linked retinitis pigmentosa GTPase regulator	RPGR	0.953167	16.4024	0.000966453	62.713	57.523	55.884	0.953167	16.4024	0.000966453	62.713	NA	NA	NA	NA	1	S	QGIFMTQPATTIEAFSDEEVEIPEEKEGAED	QHVSQGIFMT(0.006)QPAT(0.019)T(0.022)IEAFS(0.953)DEEVEIPEEK	0.64112	0.63437	0.542388	0.463134	0.846024	0.712504	NA	NA	NA	NA	NA	NA	33330000	6775400	18903000	7651300	33330000	6775400	18903000	7651300	0	0	0	0
E5RGR1;Q96BK5	173;163	E5RGR1	PIN2/TERF1-interacting telomerase inhibitor 1	PINX1	0.580852	1.33058	1.63707e-20	131.54	129.75	131.54	NA	NA	NA	NA	0.580852	1.33058	1.63707e-20	131.54	2	S	GKRQSKKTPEGDASPSTPEENETTTTSAFTI	KT(0.019)PEGDAS(0.969)PS(0.581)T(0.431)PEENETTTTSAFTIQEYFAK	NA	NA	NA	NA	NA	NA	1.75463	1.50848	1.25777	1.2621	0.6291	0.7709	155870000	61376000	50350000	44141000	0	0	0	0	155870000	61376000	50350000	44141000
Q9NV58-2;Q9NV58-3;Q9NV58;A0A0C4DGD6;A3KCU8;E7EQ63;E7EQV8;E7ETB2	66;35;66;35;66;66;66;66	Q9NV58-2	E3 ubiquitin-protein ligase RNF19A	RNF19A;RNF19	0.976283	16.1452	0.00510879	69.314	28.889	55.105	0.589131	1.56508	0.00510879	69.314	0.976283	16.1452	0.0197862	55.105	1	S	VSLPSVKKAPKKRRISIGSLFRRKKDNKRKS	RIS(0.976)IGS(0.024)LFR	0.52478	0.52	0.617436	0.463371	1.51302	1.11376	1.096	0.843811	0.597407	0.597621	0.54257	0.69998	27410000	8690500	9578800	9141000	13346000	3536600	6113400	3696000	14064000	5153900	3465500	5445000
Q9BRD0;Q9BRD0-2	123;123	Q9BRD0	BUD13 homolog	BUD13	0.999955	41.6978	3.02368e-06	116.45	108.36	110.56	0.999142	27.6486	9.86005e-06	116.45	0.999955	41.6978	3.02368e-06	110.56	2	T	GHNEDLPSNRHFRHDTPDSSPRRVRHGTPDP	HFRHDT(1)PDS(0.659)S(0.341)PR	1.0496	1.0483	0.607128	0.463499	0.578436	0.428743	1.26683	1.01526	0.867604	0.875887	0.6468	0.83317	196380000	67242000	59280000	69855000	88530000	20873000	33078000	34578000	107850000	46369000	26202000	35277000
E5RHH1;J3KSS0;J3KTJ8;J3QRI7;J3QQQ9;J3QQV1;E5RIT6;J3QRC4;Q9UNX3;P61254	12;12;12;12;12;12;12;12;12;12	E5RHH1	60S ribosomal protein L26-like 1;60S ribosomal protein L26	RPL26L1;RPL26;KRBA2	0.479693	0	0.0018934	101.2	84.426	101.2	NA	NA	NA	NA	0.479693	0	0.0018934	101.2		S	____MKFNPFVTSDRSKNRKRHFNAPSHVRR	FNPFVT(0.041)S(0.48)DRS(0.48)K	NA	NA	NA	NA	NA	NA	NA	NA	NA	NA	NA	NA	0	0	0	0	0	0	0	0	0	0	0	0
Q96SK2-3;Q96SK2-2;Q96SK2	248;247;248	Q96SK2-3	Transmembrane protein 209	TMEM209	0.999845	38.0943	4.0593e-05	147.17	109.4	147.17	0.999845	38.0943	4.0593e-05	147.17	0.997848	26.6634	0.00177762	93.576	1	S	EDYMTDLRTLDTFLRSEEEKQHRVKLGSPDS	TLDTFLRS(1)EEEK	0.80367	0.79287	0.60957	0.463757	0.758495	0.60687	1.01978	0.834376	0.639713	0.669031	0.62729	0.80481	71352000	22775000	22420000	26156000	38195000	10463000	14269000	13464000	33156000	12312000	8151600	12693000
E5RJU9;Q86UE4;H0YB56	191;214;119	E5RJU9	Protein LYRIC	MTDH	0.436189	0	4.19732e-08	93.415	88.747	93.415	0.436189	0	4.19732e-08	93.415	0.303501	0	0.000724415	44.892		S	REKRQQRKRDKVLTDSGSLDSTIPGIENTIT	VLT(0.436)DS(0.436)GS(0.107)LDS(0.016)T(0.004)IPGIENTITVTTEQLTTASFPVGSKK	NA	NA	NA	NA	NA	NA	NA	NA	NA	NA	NA	NA	0	0	0	0	0	0	0	0	0	0	0	0
E5RJU9;Q86UE4;H0YB56	193;216;121	E5RJU9	Protein LYRIC	MTDH	0.303501	0	0.000724415	44.892	44.686	44.892	NA	NA	NA	NA	0.303501	0	0.000724415	44.892		S	KRQQRKRDKVLTDSGSLDSTIPGIENTITVT	VLT(0.304)DS(0.304)GS(0.304)LDS(0.025)T(0.064)IPGIENTITVTTEQLTTASFPVGSKK	NA	NA	NA	NA	NA	NA	NA	NA	NA	NA	NA	NA	0	0	0	0	0	0	0	0	0	0	0	0
A0A0U1RR27;Q7Z401;Q7Z401-2	1633;1589;1632	A0A0U1RR27	C-myc promoter-binding protein	DENND4A	0.991008	20.4962	7.41006e-05	113.76	72.515	97.716	0.991008	20.4962	0.000311527	97.716	0.980211	17.0231	7.41006e-05	113.76	1	S	TAMSKCPIFPMARSISTSGPLDKEDTGRQKL	SIS(0.991)T(0.009)SGPLDK	0.51233	0.5141	0.565803	0.464641	1.08549	0.906454	1.32496	1.1679	1.17722	1.2222	0.85969	1.0431	557630000	184810000	219650000	153170000	216530000	69282000	80691000	66556000	341100000	115530000	138960000	86610000
E7EMW7;O95071-2;O95071	2020;2026;2026	E7EMW7	E3 ubiquitin-protein ligase UBR5	UBR5	0.391501	1.09504	1.14401e-10	91.819	91.819	91.819	0.391501	1.09504	1.14401e-10	91.819	NA	NA	NA	NA		S	SLPAETGQNHPFFRRSDSMTFLGCIPPNPFE	RS(0.392)DS(0.304)MT(0.304)FLGCIPPNPFEVPLAEAIPLADQPHLLQPNAR	NA	NA	NA	NA	NA	NA	NA	NA	NA	NA	NA	NA	0	0	0	0	0	0	0	0	0	0	0	0
J3KN34;P26045-2;P26045;P26045-3	425;294;425;249	J3KN34	Tyrosine-protein phosphatase non-receptor type 3	PTPN3	0.984695	18.1724	1.34129e-05	101.53	84.806	101.53	0.948784	12.6821	1.34129e-05	96.848	0.984695	18.1724	0.000402113	101.53	1	S	EDVFYTYKGSLAPQDSDSEVSQNRSPHQESL	GSLAPQDS(0.985)DS(0.015)EVSQNR	0.3588	0.3421	0.611359	0.465008	1.70393	1.37823	1.51442	1.23066	2.50288	2.64215	1.6527	2.2025	172380000	58326000	72005000	42050000	128120000	44890000	52259000	30971000	44261000	13436000	19746000	11079000
E7ENF1;F5H7W8;Q96C57;F5H3K2;F5H8B7	86;159;128;82;80	E7ENF1	Uncharacterized protein C12orf43	C12orf43	0.625513	2.82212	0.00337535	70.699	45.798	70.699	NA	NA	NA	NA	0.625513	2.82212	0.00337535	70.699	1	S	QKVALEDDGFRLFFTSVPGGREKEESPQPRR	LFFT(0.048)S(0.626)VPGGREKEES(0.327)PQPR	NA	NA	NA	NA	NA	NA	1.15931	0.878349	0.88739	0.879894	0.76543	1.0233	281680000	118020000	76091000	87562000	0	0	0	0	281680000	118020000	76091000	87562000
Q9UBU7	636	Q9UBU7	Protein DBF4 homolog A	DBF4	0.824016	9.71498	0.00157543	97.823	83.651	97.823	0.824016	9.71498	0.00157543	97.823	NA	NA	NA	NA	1	S	LFQTSEEKSEFLGFTSYTEKSGICNVLDIWE	SEFLGFT(0.088)S(0.824)YT(0.088)EK	0.67385	0.666	0.564334	0.465571	0.837451	0.692042	NA	NA	NA	NA	NA	NA	17116000	5183600	7585700	4347000	17116000	5183600	7585700	4347000	0	0	0	0
Q15911;Q15911-2	1204;290	Q15911	Zinc finger homeobox protein 3	ZFHX3	0.935285	14.6898	0.000320533	74.578	68.854	71.735	0.770361	6.35848	0.000320533	74.578	0.935285	14.6898	0.0061681	71.735	1	S	SPATSKRISFPGSSESPLSSKRPKTAEEIKP	RISFPGS(0.032)S(0.032)ES(0.935)PLS(0.001)SK	0.57379	0.58474	0.590214	0.465636	1.0318	0.816927	0.800705	0.65937	1.02338	1.03219	1.2781	1.6688	90246000	20906000	33034000	36305000	15549000	4233200	6524500	4791100	74697000	16673000	26510000	31514000
E7EPJ7;O75962-5;O75962-4;O75962	2161;2428;2369;2428	E7EPJ7	Triple functional domain protein	TRIO	0.722929	4.1655	4.35212e-07	113.88	108.16	113.88	NA	NA	NA	NA	0.722929	4.1655	4.35212e-07	113.88	1	S	KVLESPRKGAANASGSSPDAPAKDARASLGT	GAANASGS(0.723)S(0.277)PDAPAK	NA	NA	NA	NA	NA	NA	1.22749	1.10787	0.815594	0.878194	0.68578	0.90058	11929000	4762700	3418700	3747700	0	0	0	0	11929000	4762700	3418700	3747700
E7EPJ7;O75962-5;O75962-4;O75962;E7EWP2;O75962-2	1634;1901;1842;1901;1842;1901	E7EPJ7	Triple functional domain protein	TRIO	0.368234	0	4.90542e-25	158.15	157.11	158.15	0.368234	0	4.90542e-25	158.15	0.307276	0	0.000420737	94.594		S	QDDKASSRLLVRPTSSETPSAAELVSAIEEL	LLVRPT(0.368)S(0.238)S(0.368)ET(0.025)PSAAELVSAIEELVK	NA	NA	NA	NA	NA	NA	NA	NA	NA	NA	NA	NA	0	0	0	0	0	0	0	0	0	0	0	0
E7EPJ7;O75962-5;O75962-4;O75962;E7EWP2;O75962-2	1456;1723;1664;1723;1664;1723	E7EPJ7	Triple functional domain protein	TRIO	0.5	0	0.00151471	73.722	73.722	73.722	NA	NA	NA	NA	0.5	0	0.00151471	73.722	1	S	EGLVPCGSLCIAHSRSSMEMEGIFNHKDSLS	S(0.5)S(0.5)MEMEGIFNHK	NA	NA	NA	NA	NA	NA	0.876347	0.75466	0.555957	0.558597	0.68598	0.82012	14874000	4906400	4393300	5574800	0	0	0	0	14874000	4906400	4393300	5574800
O75494-2;O75494;O75494-6;O75494-3;Q5JRI1;O75494-4	143;143;143;143;143;143	O75494-2;O75494-6;Q5JRI1	Serine/arginine-rich splicing factor 10	SRSF10	0.999997	54.9244	1.94152e-14	169.43	169.43	159.75	0.999994	52.1512	1.94152e-14	169.43	0.999997	54.9244	1.1239e-13	159.75	2;3	S	RSRSRSFDYNYRRSYSPRNRPTGRPRRSRSH	SFDYNYRRS(1)YS(1)PR	0.64313	0.66142	0.661551	0.466092	1.02288	0.710581	1.31384	0.969462	0.778756	0.753864	0.56287	0.76177	5958900000	2171000000	1920000000	1868000000	2503800000	762560000	1017300000	723870000	3455200000	1408400000	902610000	1144100000
A0A0U1RRH6;O94880	280;280	A0A0U1RRH6	PHD finger protein 14	PHF14	0.837934	7.13521	3.08215e-16	154.8	143.21	98.727	0.676571	3.20582	3.08215e-16	137.51	0.837934	7.13521	1.54084e-12	154.8	1;2;3	S	EGGCKKKKSKVLSRNSADDEELTNDSLTLSQ	VLS(0.162)RNS(0.838)ADDEELTNDSLTLSQSK	0.90916	0.8945	0.613497	0.466179	0.731368	0.575275	0.755287	0.609905	0.916842	0.933707	1.2139	1.5514	269890000	87181000	91435000	91271000	90987000	24199000	38031000	28757000	178900000	62982000	53404000	62514000
P56182	383	P56182	Ribosomal RNA processing protein 1 homolog A	RRP1	1	41.3672	3.30913e-05	95.227	90.747	41.367	1	72.0903	0.000648323	72.09	1	41.3672	3.30913e-05	95.227	1	S	LRLQQERGKGEKEPPSPGMERKRSRRRGVGA	GKGEKEPPS(1)PGMER	0.73676	0.76113	0.610986	0.466483	0.805672	0.611621	0.644081	0.517759	0.503043	0.506509	0.84737	1.0963	131530000	34956000	36732000	59841000	58457000	12323000	21160000	24974000	73072000	22633000	15572000	34867000
A0A024R4M0;P46781	153;153	A0A024R4M0	40S ribosomal protein S9	RPS9	1	81.2449	3.19262e-05	103.13	62.854	103.13	0.94417	12.2818	0.000237288	70.994	1	81.2449	3.19262e-05	103.13	1	S	RKQVVNIPSFIVRLDSQKHIDFSLRSPYGGG	LDS(1)QKHIDFSLR	1.1174	1.1442	0.666001	0.466984	0.513927	0.364485	1.24113	1.01687	1.10169	1.11392	0.78904	1.0032	53835000	17237000	19308000	17290000	6749200	1227900	2252500	3268800	47086000	16009000	17056000	14021000
Q9BQG0;Q9BQG0-2;I3L1L3;I3L2H8	1308;1308;1228;181	Q9BQG0	Myb-binding protein 1A	MYBBP1A	0.999953	43.2711	1.43472e-30	221.81	189.3	221.81	0.999953	43.2711	1.43472e-30	221.81	0.921042	10.5996	3.2047e-06	103.24	1;2	S	SALARKKARLSLVIRSPSLLQSGAKKKAQVR	LSLVIRS(1)PSLLQSGAK	1.2461	1.2609	0.579945	0.467421	0.401413	0.311604	1.12362	0.916758	0.790077	0.822842	0.56687	0.74926	215870000	67442000	61056000	87371000	102040000	20068000	33476000	48496000	113830000	47374000	27580000	38875000
Q9NTI5;Q9NTI5-2	1370;1370	Q9NTI5	Sister chromatid cohesion protein PDS5 homolog B	PDS5B	0.996491	24.5401	8.26355e-99	362.4	350.83	204.81	0.986504	18.7041	5.70741e-86	343.85	0.996491	24.5401	8.26355e-99	362.4	1;2;3	T	RAESPESSAIESTQSTPQKGRGRPSKTPSPS	AQQRAES(0.999)PES(0.001)SAIESTQS(0.004)T(0.996)PQK	0.57642	0.5624	0.560099	0.470013	0.971723	0.808081	0.945984	0.821558	0.76063	0.784314	0.80217	0.97895	4899600000	1665300000	1679800000	1554600000	2443700000	824320000	959980000	659410000	2455900000	840950000	719780000	895160000
P49454	1747	P49454	Centromere protein F	CENPF	0.911071	10.1051	4.53558e-79	278.22	278.22	207.08	0.876658	6.21989	5.21524e-25	212.03	0.911071	10.1051	4.53558e-79	278.22	1;2	S	LELEVARLQLQGLDLSSRSLLGIDTEDAIQG	LQLQGLDLS(0.911)S(0.089)R	0.82454	0.83902	0.611284	0.470544	0.770416	0.601251	0.935716	0.771188	0.447668	0.461191	0.52773	0.68289	634920000	217580000	180650000	236700000	273670000	84432000	89333000	99905000	361250000	133150000	91315000	136790000
I3L2Z5;A0A087WWR2;P56270-3;P56270;P56270-2	52;78;279;302;302	I3L2Z5	Myc-associated zinc finger protein	MAZ	0.962964	14.187	0.000790812	85.813	75.667	85.813	0.962964	14.187	0.000790812	85.813	NA	NA	NA	NA	1	S	AFRDVYHLNRHKLSHSDEKPYQCPVCQQRFK	LS(0.037)HS(0.963)DEKPYQCPVCQQR	1.0841	1.0677	0.599413	0.470544	0.552883	0.4496	NA	NA	NA	NA	NA	NA	91190000	21989000	32835000	36365000	91190000	21989000	32835000	36365000	0	0	0	0
E7EQ57;Q03112-3;E7EUL6;A0A0C3SFZ7;Q03112-5;Q03112-6;Q03112;Q03112-4	1037;1046;849;859;849;850;858;923	E7EQ57	MDS1 and EVI1 complex locus protein EVI1	MECOM	0.491694	0	2.12051e-06	86.617	82.137	86.617	NA	NA	NA	NA	0.491694	0	2.12051e-06	86.617		S	YFTEIRNFIGNSNHGSQSPRNVEERMNGSHF	NFIGNS(0.017)NHGS(0.492)QS(0.492)PRNVEER	NA	NA	NA	NA	NA	NA	NA	NA	NA	NA	NA	NA	0	0	0	0	0	0	0	0	0	0	0	0
Q9NPI6;Q9NPI6-2;A0A087WT55;A0A087WVE6;A0A087WXD0	62;62;49;60;62	Q9NPI6	mRNA-decapping enzyme 1A	DCP1A	0.999947	46.0076	0.000463521	98.508	56.191	98.508	0.999947	46.0076	0.000463521	98.508	0.994299	22.4505	0.00330164	84.653	1	S	KTDIEGTLFVYRRSASPYHGFTIVNRLNMHN	SAS(1)PYHGFTIVNR	0.45356	0.44179	0.588789	0.470588	1.29816	1.05391	1.05437	0.872981	2.46828	2.48268	2.341	2.89	289700000	77173000	146470000	66062000	96753000	29925000	42914000	23913000	192950000	47247000	103550000	42149000
S4R3H4;E7EQT4;Q9UKV3;Q9UKV3-5	423;441;481;481	S4R3H4;Q9UKV3-5	Apoptotic chromatin condensation inducer in the nucleus	ACIN1	0.692281	3.53603	1.22085e-14	173.69	165.5	173.69	NA	NA	NA	NA	0.692281	3.53603	1.22085e-14	173.69	2	S	VSQHTVQLVGGLSPLSSPSDTKAESPAEKVP	ELLVSQHTVQLVGGLS(1)PLS(0.692)S(0.307)PS(0.001)DTK	NA	NA	NA	NA	NA	NA	1.51853	1.34604	1.37961	1.4348	0.90851	1.0754	35527000	9201800	17308000	9017500	0	0	0	0	35527000	9201800	17308000	9017500
O75494-2;O75494;O75494-6;O75494-3;Q5JRI1;O75494-4	141;141;141;141;141;141	O75494-2;O75494-6;Q5JRI1	Serine/arginine-rich splicing factor 10	SRSF10	0.999999	62.9893	1.94152e-14	169.43	169.43	169.43	0.999999	62.9893	1.94152e-14	169.43	0.999988	49.8759	1.1239e-13	159.75	2;3	S	RRRSRSRSFDYNYRRSYSPRNRPTGRPRRSR	SFDYNYRRS(1)YS(1)PR	0.65661	0.66261	0.668315	0.470854	1.02394	0.711339	1.31384	0.969462	0.778756	0.753864	0.56287	0.76177	5458600000	2040000000	1698400000	1720200000	2003400000	631550000	795800000	576100000	3455200000	1408400000	902610000	1144100000
O75494-5	143	O75494-5	Serine/arginine-rich splicing factor 10	SRSF10	0.999999	61.0717	7.04039e-30	180.05	174.49	180.05	0.999994	52.1512	9.05419e-30	176.34	0.999999	61.0717	7.04039e-30	180.05	2;3	S	RSRSRSFDYNYRRSYSPRKPNCSWNTQYSSA	S(1)YS(1)PRKPNCSWNTQYSSAYYTSR	0.65661	0.66261	0.668315	0.470854	1.02394	0.711339	1.3223	0.972479	0.779302	0.755002	0.56739	0.76467	6175800000	2254700000	1989500000	1931600000	2609000000	809900000	1043500000	755640000	3566800000	1444800000	946010000	1176000000
P07199	156	P07199	Major centromere autoantigen B	CENPB	1	97.0404	1.44512e-38	195.23	190.31	195.23	0.99983	38.8772	2.89991e-05	76.573	1	97.0404	1.44512e-38	195.23	1	S	ARARNAAPRTPAAPASPAAVPSEGSGGSTTG	TPAAPAS(1)PAAVPSEGSGGSTTGWR	1.7538	1.7702	0.600998	0.47112	0.342489	0.270278	1.03347	0.853388	0.6832	0.69483	0.66281	0.864	686620000	227100000	199230000	260290000	300090000	83752000	99649000	116690000	386530000	143350000	99583000	143600000
A0A087WZZ5;E9PPJ0;Q13435;H0YCG1	338;345;362;356	A0A087WZZ5	Splicing factor 3B subunit 2	SF3B2	0.791443	7.93743	1.41593e-85	273.46	257.16	46.68	0.791443	7.93743	3.89218e-85	262.95	0.705096	6.79598	1.41593e-85	273.46	1	S	SGDREKDSTRSRGSDSPAADVEIEYVTEEPE	S(0.063)RGS(0.127)DS(0.791)PAADVEIEY(0.017)VT(0.001)EEPEIYEPNFIFFK	1.2914	1.2848	0.618697	0.47132	0.479088	0.384423	1.37979	1.14085	1.195	1.20012	0.85595	1.1147	7096800000	2835800000	2235200000	2025700000	3156800000	1290300000	777790000	1088800000	3940000000	1545500000	1457400000	936980000
C9J840;A0A0D9SG62;G5E948;A0A0D9SEY1;E7EX83;H7C0P6;E7ENQ1;G3XAA2;H7C360;O95819-4;O95819-2;O95819;O95819-5;O95819-3;E7ESS2;E7EN19	460;515;708;793;514;532;630;630;646;630;684;715;707;792;685;684	C9J840;E7ESS2	Mitogen-activated protein kinase kinase kinase kinase 4	MAP4K4	0.912347	10.2048	0.000757327	90.851	63.117	40.798	0.912347	10.2048	0.000757327	69.181	0.908488	10.3101	0.000884272	90.851	1	S	SGERFRVRSSSKSEGSPSQRLENAVKKPEDK	S(0.001)EGS(0.912)PS(0.087)QRLENAVK	0.6236	0.61548	0.618697	0.471965	0.949307	0.747272	0.945269	0.756716	0.55417	0.56164	0.59752	0.75587	340350000	115440000	87594000	137310000	119760000	31675000	38327000	49761000	220580000	83767000	49267000	87548000
E7ERS3;Q86VM9;Q86VM9-2	117;117;117	E7ERS3	Zinc finger CCCH domain-containing protein 18	ZC3H18	0.495782	0	4.77054e-18	171.38	162.26	171.38	0.43294	0	3.09716e-17	156.57	0.495782	0	4.77054e-18	171.38		S	DEGEEDRTSDLRDEASSVTRELDEHELDYDE	DEAS(0.496)S(0.496)VT(0.008)RELDEHELDYDEEVPEEPAPAVQEDEAEK	NA	NA	NA	NA	NA	NA	NA	NA	NA	NA	NA	NA	0	0	0	0	0	0	0	0	0	0	0	0
E7ERS3;Q86VM9;Q86VM9-2	118;118;118	E7ERS3	Zinc finger CCCH domain-containing protein 18	ZC3H18	0.495782	0	4.77054e-18	171.38	162.26	171.38	0.43294	0	3.09716e-17	156.57	0.495782	0	4.77054e-18	171.38		S	EGEEDRTSDLRDEASSVTRELDEHELDYDEE	DEAS(0.496)S(0.496)VT(0.008)RELDEHELDYDEEVPEEPAPAVQEDEAEK	NA	NA	NA	NA	NA	NA	NA	NA	NA	NA	NA	NA	0	0	0	0	0	0	0	0	0	0	0	0
O43719	713	O43719	HIV Tat-specific factor 1	HTATSF1	1	112.148	1.56975e-99	329.14	311.03	321.9	1	105.847	7.58004e-70	283.4	1	112.148	1.56975e-99	329.14	1;2;3	S	EDDDSNEKLFDEEEDSSEKLFDDSDERGTLG	LFDEEEDS(1)S(1)EKLFDDSDER	0.98906	0.99303	0.578235	0.471988	0.593859	0.479547	1.17919	1.01693	0.519724	0.524136	0.43283	0.52427	8415900000	3132900000	2524600000	2758400000	4545000000	1570600000	1521200000	1453100000	3870900000	1562300000	1003400000	1305300000
Q96JM3	462	Q96JM3	Chromosome alignment-maintaining phosphoprotein 1	CHAMP1	1	92.5203	1.37203e-06	155.17	132.97	155.17	1	92.5203	1.37203e-06	155.17	1	67.1337	1.68968e-05	148.57	2	S	DLWKLSPDQRKTSPASLDFPESQKSSRGGSP	KTS(1)PAS(1)LDFPESQK	0.37702	0.38396	0.591401	0.472344	1.56865	1.2606	1.16818	1.00623	1.29678	1.32712	1.1183	1.3885	417620000	109640000	205950000	102030000	175810000	31884000	122590000	21341000	241800000	77759000	83357000	80686000
Q6P4R8-3;Q6P4R8;Q6P4R8-2;E9PQ59	298;298;323;310	Q6P4R8-3	Nuclear factor related to kappa-B-binding protein	NFRKB	1	122.108	1.88973e-17	189.11	165.47	186.63	1	128.134	1.88973e-17	189.11	1	122.108	3.07467e-17	186.63	1	S	TLNDIMTRVNAGRKGSLAALYDLAVLKKKVK	KGS(1)LAALYDLAVLK	0.73318	0.7397	0.577734	0.472478	0.690084	0.559785	2.18761	1.67216	0.703482	0.696427	0.32157	0.43057	170780000	71140000	48534000	51104000	77153000	19118000	32403000	25632000	93625000	52022000	16131000	25472000
Q9UBU9-2;Q9UBU9;E9PQA4	9;9;9	Q9UBU9-2	Nuclear RNA export factor 1	NXF1	0.999003	30.3478	0.000334829	70.191	67.432	70.191	0.999003	30.3478	0.000334829	70.191	NA	NA	NA	NA	1	S	_______MADEGKSYSEHDDERVNFPQRKKK	S(0.001)YS(0.999)EHDDERVNFPQRK	0.83684	0.84838	0.658025	0.472701	1.11235	0.778513	NA	NA	NA	NA	NA	NA	102660000	19510000	56024000	27130000	102660000	19510000	56024000	27130000	0	0	0	0
E7ES68;G5E9D5;Q9BQ52;V9GYS7;Q9BQ52-2	38;194;213;119;119	E7ES68	Zinc phosphodiesterase ELAC protein 2	ELAC2	0.463316	0	2.60679e-09	103.92	103.92	103.92	0.463316	0	2.60679e-09	103.92	0.36629	0	1.42087e-08	92.089		S	QSPERPLSRLSPERSSDSESNENEPHLPHGV	LS(0.001)PERS(0.463)S(0.463)DS(0.073)ESNENEPHLPHGVSQR	NA	NA	NA	NA	NA	NA	NA	NA	NA	NA	NA	NA	0	0	0	0	0	0	0	0	0	0	0	0
F8VX32;E7ESB2;H0Y304;P11532-9;P11532-5;P11532-6;E7EQR9;F5GZY3;E7EQS5;A0A087WV90;E9PDN5;A0A087WTU7;A0A075B6G3;P11532-10;P11532-8;P11532-7;P11532-3;P11532-2;P11532-4;P11532	1139;1152;1295;434;531;544;883;1042;1152;3607;3608;3611;3612;434;531;544;2268;2271;3604;3612	F8VX32	Dystrophin	DMD	0.471027	0.520913	4.61423e-05	88.969	83.066	88.969	NA	NA	NA	NA	0.471027	0.520913	4.61423e-05	88.969		S	LEQPQAEAKVNGTTVSSPSTSLQRSDSSQPM	VNGTT(0.001)VS(0.471)S(0.418)PS(0.07)T(0.029)S(0.012)LQR	NA	NA	NA	NA	NA	NA	NA	NA	NA	NA	NA	NA	0	0	0	0	0	0	0	0	0	0	0	0
Q14676;Q14676-2	1403;1139	Q14676	Mediator of DNA damage checkpoint protein 1	MDC1	0.997735	25.0753	5.46541e-05	112.75	96.706	102.06	0.99426	21.55	5.46541e-05	112.75	0.997735	25.0753	0.00021194	102.06	2	T	TSRATRGRKNRSSGKTPETLVPTAPKLEPST	NRS(0.728)S(0.274)GKT(0.998)PETLVPTAPK	1.2406	1.2491	0.619809	0.473082	0.4996	0.368541	0.48852	0.390992	2.08938	2.11358	4.277	5.6641	661110000	75045000	412020000	174050000	283590000	40033000	137500000	106060000	377520000	35012000	274510000	67992000
P62753;A2A3R5	236;205	P62753	40S ribosomal protein S6	RPS6	1	71.054	1.57037e-36	242.15	242.15	152.13	1	65.0011	1.57037e-36	242.15	1	71.054	2.16523e-36	240.87	1;2;3;4	S	KEKRQEQIAKRRRLSSLRASTSKSESSQK__	RLS(1)S(1)LRAS(0.975)T(0.024)S(0.001)K	0.80948	0.7991	0.621465	0.473216	0.770594	0.61778	1.18188	0.974659	0.809323	0.813935	0.716	0.90673	49378000000	12608000000	20320000000	16450000000	21815000000	5768100000	11595000000	4451700000	27563000000	6839700000	8725400000	11998000000
H7BXG9;E7ESK9;Q9Y2G0-2;Q9Y2G0-3;Q9Y2G0	93;179;66;214;214	H7BXG9	Protein EFR3 homolog B	EFR3B	0.355543	0	0.00929256	58.434	51.148	58.434	NA	NA	NA	NA	0.355543	0	0.00929256	58.434	2	S	SLLFNLQHVEEAESRSPSPLQAPEKEKESPA	IVPSLLFNLQHVEEAES(0.356)RS(0.356)PS(0.289)PLQAPEK	NA	NA	NA	NA	NA	NA	1.64455	1.3565	1.92556	1.95267	1.1709	1.4871	69898000	18074000	40980000	10844000	0	0	0	0	69898000	18074000	40980000	10844000
H0Y4T7;E7ESY4;Q13330-3;Q13330	249;457;440;457	H0Y4T7	Metastasis-associated protein MTA1	MTA1	0.613067	0	4.2664e-06	98.237	94.617	49.485	NA	NA	NA	NA	0.613067	0	4.2664e-06	98.237	2	S	GPNRSNMSPHGLPARSSGSPKFAMKTRQAFY	SNMS(0.003)PHGLPARS(0.613)S(0.613)GS(0.771)PK	NA	NA	NA	NA	NA	NA	1.51254	1.23873	0.959509	0.979336	0.75796	0.97558	80573000	36034000	20635000	23903000	0	0	0	0	80573000	36034000	20635000	23903000
Q8IXT5;B9ZVT1	254;254	Q8IXT5	RNA-binding protein 12B	RBM12B	1	52.8138	1.2499e-10	138.77	138.77	52.814	1	48.8717	1.2499e-10	138.77	1	52.8138	3.78075e-07	110.98	1;2	S	NAVKEGDVLRRSEEHSPPRGINDRHFRKRSH	S(1)EEHS(1)PPRGINDR	0.62687	0.63932	0.628496	0.473485	0.952744	0.734053	0.895496	0.659587	0.702198	0.674218	0.79485	1.0715	4454100000	1073200000	930070000	2450900000	1631200000	423800000	417170000	790260000	2822900000	649380000	512890000	1660600000
Q9Y6M7-13;Q9Y6M7-6;Q9Y6M7-7;Q9Y6M7-2;Q9Y6M7-9;Q9Y6M7-14;Q9Y6M7;C9JRP1;Q9Y6M7-11;Q9Y6M7-4;Q9Y6M7-3	251;247;251;242;247;251;242;242;247;152;152	Q9Y6M7-13	Sodium bicarbonate cotransporter 3	SLC4A7	1	94.7298	7.22925e-17	160.41	160.41	94.73	1	50.0291	1.22067e-11	130.43	1	94.7298	7.22925e-17	160.41	1;2	S	RIPLVRSFADIGKKHSDPHLLERNGILASPQ	S(1)FADIGKKHS(1)DPHLLER	0.76128	0.77089	0.609607	0.473485	1.26635	0.982511	1.06366	0.859033	0.713521	0.73692	0.50093	0.66847	637380000	200000000	214290000	223100000	308330000	96855000	108890000	102580000	329060000	103140000	105400000	120520000
Q5VUA4	1896	Q5VUA4	Zinc finger protein 318	ZNF318	1	101.919	2.96174e-16	172.56	156.37	163.18	1	125.295	2.54357e-14	168.64	1	101.919	2.96174e-16	172.56	1	S	QDTPVKISAPELLLHSPARSAMCLTGSPQEQ	ISAPELLLHS(1)PAR	0.46574	0.45038	0.594177	0.473889	1.28235	1.04373	0.684932	0.567312	0.496204	0.499201	0.73617	0.91009	1104200000	314460000	421660000	368110000	680730000	187610000	323330000	169790000	423490000	126850000	98320000	198330000
E7ET49;Q8NCG7-2;Q8NCG7-4;Q8NCG7	535;295;447;576	E7ET49	Sn1-specific diacylglycerol lipase beta	DAGLB	0.716248	4.37989	2.49807e-05	125.77	107.54	125.77	NA	NA	NA	NA	0.716248	4.37989	2.49807e-05	125.77	1	S	GEQSLLTRWSPAYSFSSDSPLDSSPKYPPLY	WSPAYSFS(0.716)S(0.261)DS(0.022)PLDS(0.001)SPK	NA	NA	NA	NA	NA	NA	2.01914	1.76616	1.29431	1.3322	0.64102	0.76455	21339000	11645000	5111200	4582500	0	0	0	0	21339000	11645000	5111200	4582500
E7ET52;Q8WW38-2;Q8WW38	268;268;400	E7ET52	Zinc finger protein ZFPM2	ZFPM2	0.658387	5.37358	7.87928e-06	111.97	98.608	88.976	0.481155	0	7.87928e-06	111.97	0.658387	5.37358	0.000165698	93.416	1	S	HVPSGKLPRESDMEHSPSATEDSLQPATDLL	ES(0.191)DMEHS(0.658)PS(0.138)AT(0.013)EDSLQPATDLLTR	NA	NA	NA	NA	NA	NA	1.29359	1.08667	0.999001	1.01378	0.77227	0.97079	37207000	16533000	10703000	9971400	0	0	0	0	37207000	16533000	10703000	9971400
E7ET52;Q8WW38-2;Q8WW38	768;768;900	E7ET52	Zinc finger protein ZFPM2	ZFPM2	0.619339	2.11541	0.00513387	52.898	52.898	52.898	NA	NA	NA	NA	0.619339	2.11541	0.00513387	52.898	1	S	NDLGQLDGKVFPNPESERNSPDVSYERSIIK	VFPNPES(0.619)ERNS(0.381)PDVSYER	NA	NA	NA	NA	NA	NA	0.921574	0.717206	0.593225	0.608569	0.65872	0.85474	49250000	15955000	12603000	20692000	0	0	0	0	49250000	15955000	12603000	20692000
Q9Y2W1	874	Q9Y2W1	Thyroid hormone receptor-associated protein 3	THRAP3	0.998012	27.008	8.24058e-05	85.087	85.087	85.087	0.998012	27.008	8.24058e-05	85.087	0.997608	26.2011	0.00823108	56.304	1	T	DFQKRNREEEWDPEYTPKSKKYYLHDDREGE	RNREEEWDPEY(0.002)T(0.998)PK	0.78136	0.78912	0.666178	0.473979	0.990982	0.693049	1.01763	0.773096	0.630517	0.611696	0.60498	0.82023	420670000	128390000	135320000	156960000	167140000	39698000	69285000	58155000	253530000	88695000	66032000	98808000
Q9H2G2-2;Q9H2G2	348;348	Q9H2G2-2	STE20-like serine/threonine-protein kinase	SLK	0.999977	46.404	9.97077e-05	121.94	90.806	121.94	0.999977	46.404	9.97077e-05	121.94	0.999883	39.3326	0.000122509	115.38	2	S	IPASKRASSDLSIASSEEDKLSQNACILESV	RASSDLSIAS(1)S(1)EEDK	0.50741	0.4967	0.610538	0.474046	1.20324	0.936593	1.25777	1.01649	1.22252	1.23697	0.97199	1.22	406450000	146540000	160600000	99306000	163960000	51991000	75152000	36817000	242490000	94554000	85445000	62488000
P54198;P54198-2	586;586	P54198	Protein HIRA	HIRA	0.829886	7.65658	3.27551e-08	116.94	111.12	69.489	0.732786	4.47495	3.27551e-08	116.94	0.829886	7.65658	5.79017e-06	99.943	1;2	T	ERSKATPGAPALTSMTPTAVERLKEQNLVKE	ATPGAPALT(0.226)S(0.784)MT(0.83)PT(0.161)AVER	0.73898	0.69996	0.620347	0.474046	0.81367	0.655394	0.589345	0.479386	0.411167	0.439213	0.64902	0.86107	370700000	106440000	112300000	151960000	181660000	49126000	73148000	59382000	189050000	57312000	39156000	92579000
C9JUH3;A0A0A0MT72;Q9BSQ5-3;Q9BSQ5-4;Q9BSQ5;Q9BSQ5-2	287;378;293;326;384;405	C9JUH3	Malcavernin	CCM2	0.999921	41.0239	0.000340906	114.86	85.119	113.22	0.999431	32.4457	0.000340906	114.86	0.999921	41.0239	0.000356579	113.22	1	S	LETIGVKDGRGIITDSFGRHRRALSTTSSST	GIITDS(1)FGR	0.89727	0.88885	0.603064	0.475783	0.62692	0.505127	0.978186	0.834655	0.75392	0.786596	0.70825	0.84615	238660000	70091000	79705000	88861000	96887000	21170000	40728000	34989000	141770000	48921000	38977000	53871000
Q15003;E9PHA2;C9J470;C9JZP1	81;70;70;81	Q15003	Condensin complex subunit 2	NCAPH	0.98101	17.3148	9.24299e-10	176.49	139.24	176.49	0.940275	12.1066	1.33868e-06	163.91	0.98101	17.3148	9.24299e-10	176.49	1;2	S	QRRRSRVFDLQFSTDSPRLLASPSSRSIDIS	VFDLQFS(0.001)T(0.018)DS(0.981)PR	0.99173	0.98494	0.591856	0.476917	0.596766	0.475964	0.915583	0.745323	0.856678	0.884173	0.93567	1.2332	103100000	33286000	32596000	37221000	61074000	16027000	21808000	23239000	42030000	17260000	10788000	13982000
E7ETA6;Q15154-2;A6NNN6;Q15154	1186;1186;1187;1186	E7ETA6;Q15154-2	Pericentriolar material 1 protein	PCM1	0.72115	0.718579	1.93554e-08	134.4	118.64	86.434	0.333436	0	2.33234e-05	107.29	0.72115	0.718579	1.93554e-08	134.4	2;3	S	SGKTEYMAFPKPFESSSSIGAEKPRNKKLPE	TEYMAFPKPFES(0.887)S(0.721)S(0.721)S(0.671)IGAEKPR	NA	NA	NA	NA	NA	NA	1.01879	0.799552	0.562208	0.566412	0.55184	0.71915	68253000	25555000	16532000	26167000	0	0	0	0	68253000	25555000	16532000	26167000
E7ETA6;Q15154-2;A6NNN6;Q15154	1187;1187;1188;1187	E7ETA6;Q15154-2	Pericentriolar material 1 protein	PCM1	0.72115	0.718579	4.1977e-38	201.66	194.77	86.434	NA	NA	NA	NA	0.72115	0.718579	4.1977e-38	201.66	3	S	GKTEYMAFPKPFESSSSIGAEKPRNKKLPEE	TEYMAFPKPFES(0.887)S(0.721)S(0.721)S(0.671)IGAEKPR	NA	NA	NA	NA	NA	NA	1.40934	1.10552	1.00455	1.01337	0.71278	0.92974	26975000	10548000	8417900	8009200	0	0	0	0	26975000	10548000	8417900	8009200
F5GXF5;E7ETD6;Q12830-4;Q12830-2;Q12830	1234;1158;1297;1171;1297	F5GXF5	Nucleosome-remodeling factor subunit BPTF	BPTF	0.67399	3.21604	1.98527e-05	96.016	87.391	96.016	NA	NA	NA	NA	0.67399	3.21604	1.98527e-05	96.016	1	S	TTNKLYPKDRVLDDVSIRSPETKCPKQNSIE	DRVLDDVS(0.674)IRS(0.321)PET(0.005)K	NA	NA	NA	NA	NA	NA	1.26185	0.934579	0.841538	0.82291	0.66554	0.933	134520000	58400000	35229000	40894000	0	0	0	0	134520000	58400000	35229000	40894000
F5GXF5;E7ETD6;Q12830-4;Q12830-2;Q12830	1618;1542;1681;1555;1681	F5GXF5	Nucleosome-remodeling factor subunit BPTF	BPTF	0.4355	0.829477	0.0136691	52.488	45.028	52.488	NA	NA	NA	NA	0.4355	0.829477	0.0136691	52.488		S	EVKKVTSSPITSEEESNLSNDFIDENGLPIN	KVT(0.114)S(0.228)S(0.492)PIT(0.299)S(0.422)EEES(0.436)NLS(0.01)NDFIDENGLPINK	NA	NA	NA	NA	NA	NA	NA	NA	NA	NA	NA	NA	0	0	0	0	0	0	0	0	0	0	0	0
Q9UQ35	2067	Q9UQ35	Serine/arginine repetitive matrix protein 2	SRRM2	1	63.4622	0.000162121	138.28	76.205	63.462	1	91.9321	0.000162121	138.28	1	63.4622	0.000394453	124.5	2;3	S	RRSRSRTPRTARGKRSLTRSPPAIRRRSASG	S(1)LT(1)RS(1)PPAIR	0.56987	0.58049	0.639386	0.477418	1.1542	0.862069	1.27036	0.996115	0.734754	0.753409	0.56786	0.73409	7902600000	2996100000	2409400000	2497100000	3409800000	1189400000	1189200000	1031100000	4492800000	1806700000	1220100000	1466000000
Q8WTT2	787	Q8WTT2	Nucleolar complex protein 3 homolog	NOC3L	0.999237	31.2232	4.99163e-17	170.5	155.47	170.5	0.997435	25.9394	3.88921e-05	128.01	0.999237	31.2232	4.99163e-17	170.5	1	S	LNQLIKRYSSEVATESPLDFTKYLKTSLH__	RYSSEVAT(0.001)ES(0.999)PLDFTK	1.0496	1.0356	0.614515	0.47808	0.550237	0.444346	1.01789	0.833542	0.889047	0.904895	1.043	1.3308	410980000	102280000	138970000	169730000	235940000	48328000	85075000	102540000	175030000	53949000	53893000	67192000
J3KQ96;E7ETY2;Q13428-6;Q13428-7;Q13428;Q13428-3;Q13428-4;Q13428-2;Q13428-8	1189;1227;1189;1190;1227;1228;1263;1150;1151	J3KQ96;Q13428	Treacle protein	TCOF1	0.613894	2.05644	2.52542e-06	96.777	92.018	96.777	NA	NA	NA	NA	0.613894	2.05644	2.52542e-06	96.777	1	S	TPANSQASKATPKLDSSPSVSSTLAAKDDPD	ATPKLDS(0.614)S(0.382)PS(0.003)VSSTLAAK	NA	NA	NA	NA	NA	NA	1.28874	1.06815	0.719321	0.725321	0.55485	0.69231	67472000	26391000	15853000	25228000	0	0	0	0	67472000	26391000	15853000	25228000
Q9H0B6;A8MZ87;C9JHT2;E9PM83;A8MX29	151;12;151;151;151	Q9H0B6	Kinesin light chain 2	KLC2	1	163.448	5.71947e-22	223.65	169.25	163.45	1	170.888	2.61036e-08	170.89	1	163.448	5.71947e-22	223.65	1	S	HLLFMSQIRKLDEDASPNEEKGDVPKDTLDD	KLDEDAS(1)PNEEK	0.67119	0.66744	0.589727	0.478698	0.858148	0.690608	1.09671	0.909504	1.76994	1.78075	1.6139	2.0389	279330000	69979000	134850000	74504000	132840000	28136000	69864000	34837000	146500000	41843000	64987000	39667000
M0QXD6;P35269	305;389	M0QXD6	General transcription factor IIF subunit 1	GTF2F1	0.995264	23.2255	1.19192e-19	164.35	164.35	164.35	0.995264	23.2255	1.19192e-19	164.35	0.994472	22.5502	1.57134e-19	162.1	1;2	T	RKPSGGSSRGNSRPGTPSAEGGSTSSTLRAA	GNS(1)RPGT(0.995)PS(0.005)AEGGSTSSTLR	0.86076	0.86963	0.623092	0.478858	1.01396	0.778998	1.00511	0.806192	0.681617	0.678058	0.72986	0.94181	2109000000	732290000	695910000	680850000	1315900000	439210000	478500000	398160000	793180000	293080000	217400000	282690000
E7EX82;Q8NDX5-2;Q8NDX5;Q8NDX5-7;C9JAU4	274;296;315;327;153	E7EX82	Polyhomeotic-like protein 3	PHC3	0.928148	11.1118	0.00669061	71.601	52.666	71.601	0.928148	11.1118	0.00669061	71.601	NA	NA	NA	NA	1	S	IQPHSLIKHQQIPLHSPPSKVSHHQLILQQQ	HQQIPLHS(0.928)PPS(0.072)K	0.36659	0.35561	0.567569	0.479501	1.54825	1.35093	NA	NA	NA	NA	NA	NA	10860000	2984700	5334900	2540600	10860000	2984700	5334900	2540600	0	0	0	0
Q96QE3;A0A075B754;Q96QE3-2	653;653;653	Q96QE3	ATPase family AAA domain-containing protein 5	ATAD5	0.922531	10.7586	3.04084e-24	171.29	171.29	141.24	0.922531	10.7586	3.04084e-24	171.29	0.904348	9.75904	1.95912e-12	159.13	1	S	SLYTAELITVPFDSESPIRMKFTRISTPKKS	HSLYTAELITVPFDS(0.077)ES(0.923)PIRMK	0.60498	0.59731	0.616675	0.479639	1.07229	0.868508	0.641972	0.524879	0.540716	0.550116	0.84229	1.0799	278740000	81276000	98233000	99228000	128230000	32895000	62126000	33212000	150500000	48380000	36106000	66016000
E7ETZ7;Q8IZD2-6;Q8IZD2-5;Q8IZD2-2;Q8IZD2-7;Q8IZD2	1279;1359;1359;1279;1317;1359	E7ETZ7	Histone-lysine N-methyltransferase 2E	KMT2E	0.616051	4.21907	0.045371	49.73	38.932	49.73	NA	NA	NA	NA	0.616051	4.21907	0.045371	49.73	1	S	SQNTCKSPPKMSKPGSPGSVIPAQAHGKIFT	MS(0.151)KPGS(0.616)PGS(0.233)VIPAQAHGK	NA	NA	NA	NA	NA	NA	0.207361	0.174587	0.153165	0.163153	0.73865	0.9324	90851000	14674000	12918000	63259000	0	0	0	0	90851000	14674000	12918000	63259000
Q9UHJ3-2;Q9UHJ3	775;775	Q9UHJ3-2	Scm-like with four MBT domains protein 1	SFMBT1	1	165.459	1.38539e-25	197.28	178.35	190.19	1	152.641	9.52582e-22	197.28	1	165.459	1.38539e-25	194.12	2;3	S	ELRTFSFSDDENKPPSPKEIDGQALLLLTLP	T(0.035)FS(0.965)FS(1)DDENKPPS(1)PK	0.81913	0.82784	0.585343	0.479639	1.20191	0.955201	0.983574	0.854628	0.704722	0.733783	0.65732	0.8311	718650000	235380000	257050000	226220000	242290000	68643000	107140000	66512000	476360000	166740000	149910000	159710000
E7EUC4;Q9NRH2	177;383	E7EUC4	SNF-related serine/threonine-protein kinase	SNRK	0.42016	0.379903	2.42655e-09	99.357	96.68	99.357	NA	NA	NA	NA	0.42016	0.379903	2.42655e-09	99.357		S	DVPQDLEDDLTATPLSHATVPQSPARAADSV	IDVPQDLEDDLT(0.001)AT(0.009)PLS(0.42)HAT(0.185)VPQS(0.385)PAR	NA	NA	NA	NA	NA	NA	NA	NA	NA	NA	NA	NA	0	0	0	0	0	0	0	0	0	0	0	0
E7EUF7;Q9H902-2;Q9H902;Q9H902-3	157;123;150;157	E7EUF7	Receptor expression-enhancing protein 1	REEP1	0.46627	0.695253	0.00607584	60.649	54.017	44.6	0.364874	0	0.00607584	60.649	0.46627	0.695253	0.0228037	44.6		S	MAASKGQGALSERLRSFSMQDLTTIRGDGAP	LRS(0.466)FS(0.397)MQDLT(0.068)T(0.068)IRGDGAPAPSGPPPPGSGR	NA	NA	NA	NA	NA	NA	NA	NA	NA	NA	NA	NA	0	0	0	0	0	0	0	0	0	0	0	0
P13994	286	P13994	Coiled-coil domain-containing protein 130	CCDC130	0.997026	25.4354	1.49248e-11	146.15	116.51	146.15	0.997026	25.4354	2.34275e-06	146.15	0.996774	25.1515	1.49248e-11	132.01	1	S	VLKKLAQSRRTALATSPITVGDLGIVRRRSR	TALAT(0.003)S(0.997)PITVGDLGIVR	0.75494	0.78723	0.621813	0.480769	0.823655	0.639223	1.00441	0.842673	0.600745	0.625626	0.65309	0.83775	21355000	8168600	6332900	6853600	8792400	2853700	3620100	2318600	12563000	5314900	2712800	4535000
B4DY08;G3V5V7;P07910-4;P07910-2;P07910;B2R5W2;P07910-3;G3V2D6;G3V4W0	225;122;182;225;238;225;158;146;225	B4DY08;G3V5V7;P07910-4	Heterogeneous nuclear ribonucleoproteins C1/C2	HNRNPC	0.999238	31.1849	2.14671e-72	310.9	310.9	300.25	0.981994	17.449	2.14671e-72	310.9	0.999238	31.1849	1.82289e-62	300.25	2	S	KQAVEMKNDKSEEEQSSSSVKKDETNVKMES	SEEEQS(0.999)S(0.001)S(0.002)S(0.998)VKKDETNVK	0.55931	0.57954	0.624376	0.48107	1.12633	0.87727	0.678012	0.546568	0.396432	0.384113	0.67039	0.83559	1462600000	443340000	428900000	590370000	597840000	179030000	265420000	153390000	864760000	264310000	163480000	436970000
E7EX73;E9PGM1;E7EUU4;Q04637-6;Q04637-7;Q04637-5;Q04637-4;Q04637-3;Q04637;Q04637-8;Q04637-9;A0A0A0MR52;C9J6B6;C9JF13;C9J2Z7;C9K073;C9J556;C9JSU8;C9JWW9;C9JWH7	40;117;164;8;8;40;117;164;204;204;211;8;40;145;204;211;8;8;8;8	E7EX73	Eukaryotic translation initiation factor 4 gamma 1	EIF4G1	0.381055	0	5.95903e-30	155.43	153.04	155.43	0.377386	0	4.70961e-11	135.89	0.381055	0	5.95903e-30	155.43		S	GKDITEEIMSGARTASTPTPPQTGGGLEPQA	T(0.26)AS(0.381)T(0.38)PT(0.979)PPQTGGGLEPQANGETPQVAVIVRPDDR	NA	NA	NA	NA	NA	NA	NA	NA	NA	NA	NA	NA	0	0	0	0	0	0	0	0	0	0	0	0
G3V4C1;G3V2Q1	224;237	G3V4C1		HNRNPC	0.999238	31.1849	2.14671e-72	310.9	310.9	300.25	0.981994	17.449	2.14671e-72	310.9	0.999238	31.1849	1.82289e-62	300.25	2	S	SKQAEMKNDKSEEEQSSSSVKKDETNVKMES	SEEEQS(0.999)S(0.001)S(0.002)S(0.998)VKKDETNVK	0.55931	0.57954	0.624376	0.48107	1.12633	0.87727	0.678012	0.546568	0.396432	0.384113	0.67039	0.83559	1462600000	443340000	428900000	590370000	597840000	179030000	265420000	153390000	864760000	264310000	163480000	436970000
O15234;J3KSY7	154;41	O15234	Protein CASC3	CASC3	0.914393	10.2871	4.48375e-05	107.58	96.575	107.58	0.914393	10.2871	4.48375e-05	107.58	NA	NA	NA	NA	2	S	KSTVTGERQSGDGQESTEPVENKVGKKGPKH	STVTGERQS(0.999)GDGQES(0.914)T(0.086)EPVENK	0.59108	0.60423	0.598767	0.481209	1.01301	0.786782	NA	NA	NA	NA	NA	NA	20470000	5250900	10055000	5163800	20470000	5250900	10055000	5163800	0	0	0	0
E7EV41;P32418-2;P32418-3;P32418-4;P32418-5;P32418	281;284;284;284;284;284	E7EV41	Sodium/calcium exchanger 1	SLC8A1	0.37825	0	0.0499749	50.234	23.788	50.234	0.37825	0	0.0499749	50.234	NA	NA	NA	NA		S	GKQRGMIIEHEGDRPSSKTEIEMDGKVVNSH	GMIIEHEGDRPS(0.378)S(0.378)KT(0.243)EIEMDGK	NA	NA	NA	NA	NA	NA	NA	NA	NA	NA	NA	NA	0	0	0	0	0	0	0	0	0	0	0	0
E7EV41;P32418-2;P32418-3;P32418-4;P32418-5;P32418	282;285;285;285;285;285	E7EV41	Sodium/calcium exchanger 1	SLC8A1	0.37825	0	0.0499749	50.234	23.788	50.234	0.37825	0	0.0499749	50.234	NA	NA	NA	NA		S	KQRGMIIEHEGDRPSSKTEIEMDGKVVNSHV	GMIIEHEGDRPS(0.378)S(0.378)KT(0.243)EIEMDGK	NA	NA	NA	NA	NA	NA	NA	NA	NA	NA	NA	NA	0	0	0	0	0	0	0	0	0	0	0	0
K7EQQ7;K7EKK2;K7EN35;E7EV84;Q14457	30;30;30;30;30	K7EQQ7	Beclin-1	BECN1	0.689143	3.4575	0.0110919	73.576	62.769	73.576	NA	NA	NA	NA	0.689143	3.4575	0.0110919	73.576	1	S	SFVCQRCSQPLKLDTSFKILDRVTIQELTAP	CSQPLKLDT(0.311)S(0.689)FK	NA	NA	NA	NA	NA	NA	3.49308	2.88917	1.2967	1.31002	0.37122	0.46364	19574000	9838700	5436200	4299400	0	0	0	0	19574000	9838700	5436200	4299400
E7EVA0;P27816;P27816-6	597;580;580	E7EVA0	Microtubule-associated protein;Microtubule-associated protein 4	MAP4	0.465541	2.33236	7.05111e-15	124.79	122.89	124.79	NA	NA	NA	NA	0.465541	2.33236	7.05111e-15	124.79		S	TLANNVTPAKDVPPLSETEATPVPIKDMEIA	DGVLTLANNVT(1)PAKDVPPLS(0.466)ET(0.262)EAT(0.272)PVPIK	NA	NA	NA	NA	NA	NA	NA	NA	NA	NA	NA	NA	0	0	0	0	0	0	0	0	0	0	0	0
Q12789-3;Q12789	1632;1632	Q12789-3	General transcription factor 3C polypeptide 1	GTF3C1	1	115.991	2.37919e-24	189.51	189.51	158.37	0.999925	41.7057	0.000279447	65.197	1	115.991	2.37919e-24	189.51	1	S	DEEDDLDEGVGGKRRSMEVKPAQASHTNYLL	S(1)MEVKPAQASHTNYLLMR	0.80168	0.78431	0.618506	0.482509	1.03282	0.834098	1.05192	0.862813	0.659718	0.668315	0.6059	0.76886	546180000	181210000	169100000	195880000	74105000	21666000	26521000	25918000	472080000	159540000	142580000	169960000
E7EVA0;P27816;P27816-6;P27816-2;P27816-5;P27816-4;H0Y2V1;H7C4C5;B5MEG9;F8W9U4	1967;822;822;649;549;557;188;233;606;573	E7EVA0	Microtubule-associated protein;Microtubule-associated protein 4	MAP4	0.365623	2.10102	2.24989e-17	159.56	150.5	148.9	0.365623	2.10102	2.24989e-17	148.9	0.356161	0.953514	1.19137e-12	159.56		S	VAKTTTAAAVASTGPSSRSPSTLLPKKPTAI	TTTAAAVAS(0.001)T(0.004)GPS(0.366)S(0.225)RS(0.225)PS(0.072)T(0.105)LLPK	NA	NA	NA	NA	NA	NA	NA	NA	NA	NA	NA	NA	0	0	0	0	0	0	0	0	0	0	0	0
E7EVA0;P27816;P27816-6;P27816-2;P27816-5;P27816-4;H0Y2V1;H7C4C5;B5MEG9;F8W9U4	1968;823;823;650;550;558;189;234;607;574	E7EVA0	Microtubule-associated protein;Microtubule-associated protein 4	MAP4	0.31662	0	9.33113e-30	174.55	174.55	103.31	0.31662	0	5.91479e-05	103.31	0.312799	0	9.33113e-30	174.55		S	AKTTTAAAVASTGPSSRSPSTLLPKKPTAIK	TTTAAAVAS(0.016)T(0.016)GPS(0.317)S(0.317)RS(0.214)PS(0.049)T(0.071)LLPK	NA	NA	NA	NA	NA	NA	NA	NA	NA	NA	NA	NA	0	0	0	0	0	0	0	0	0	0	0	0
Q96A49	86	Q96A49	Synapse-associated protein 1	SYAP1	1	89.0114	0.00141285	89.011	67.198	89.011	1	89.0114	0.00141285	89.011	NA	NA	NA	NA	1	S	KITESVAETAQTIKKSVEEGKIDGIIDKTII	S(1)VEEGKIDGIIDK	0.39128	0.39236	0.585857	0.482556	1.49727	1.21831	NA	NA	NA	NA	NA	NA	42796000	7466700	26170000	9159300	42796000	7466700	26170000	9159300	0	0	0	0
Q9NWH9;Q9NWH9-3;H7C3F4	590;159;156	Q9NWH9	SAFB-like transcription modulator	SLTM	1	48.5679	0.0550816	56.087	29.38	48.568	1	56.0867	0.0550816	56.087	1	48.5679	0.0810829	48.568	1	S	RYEKIHGRSKEKERASLDKKRDKDYRRKEIL	EKERAS(1)LDK	1.0478	1.0892	0.632791	0.483302	0.603938	0.460957	1.10708	0.872905	0.685965	0.700084	0.61962	0.83729	9547600	2724500	3362300	3460800	4175600	1049500	1776600	1349400	5372000	1675000	1585600	2111400
E7EVX2;Q13439-5;C9JHJ5	37;37;37	E7EVX2	Golgin subfamily A member 4	GOLGA4	0.420689	1.85921	2.8495e-25	156.26	149.74	156.26	0.389779	1.6113	7.80643e-05	100.67	0.420689	1.85921	2.8495e-25	156.26		S	PAQASSNSSTPTRMRSRTSSFTEQLDEGTPN	S(0.421)RT(0.274)S(0.18)S(0.119)FT(0.006)EQLDEGTPNRENASTHASK	NA	NA	NA	NA	NA	NA	NA	NA	NA	NA	NA	NA	0	0	0	0	0	0	0	0	0	0	0	0
E7EVX2;Q13439-5;Q13439-3;Q13439-4;Q13439;Q86W71	110;110;88;88;88;88	E7EVX2;Q13439-3	Golgin subfamily A member 4	GOLGA4	0.377739	0.0256712	0.0273941	49.62	38.674	49.62	NA	NA	NA	NA	0.377739	0.0256712	0.0273941	49.62		S	ESLFRSPIKESLFRSSSKESLVRTSSRESLN	S(0.247)S(0.378)S(0.376)KES(1)LVR	NA	NA	NA	NA	NA	NA	NA	NA	NA	NA	NA	NA	0	0	0	0	0	0	0	0	0	0	0	0
Q96ST3	435	Q96ST3	Paired amphipathic helix protein Sin3a	SIN3A	0.789131	5.77052	0.0438214	57.414	44.406	57.414	0.789131	5.77052	0.0438214	57.414	NA	NA	NA	NA	1	T	PSQNGCQIRRHPTGTTPPVKKKPKLLNLKDS	RHPT(0.002)GT(0.209)T(0.789)PPVK	0.56147	0.57109	0.598408	0.483489	1.06579	0.824266	NA	NA	NA	NA	NA	NA	12180000	3740600	5137700	3302100	12180000	3740600	5137700	3302100	0	0	0	0
E7EWD6;Q76L83	111;139	E7EWD6	Putative Polycomb group protein ASXL2	ASXL2	0.558282	4.42219	0.000620054	62.717	57.662	62.717	NA	NA	NA	NA	0.558282	4.42219	0.000620054	62.717	1	S	KEGKKSRWKRKVSSSSPQSGCPSPTIPAGKV	VS(0.115)S(0.115)S(0.202)S(0.558)PQS(0.01)GCPSPTIPAGK	NA	NA	NA	NA	NA	NA	2.04332	1.79318	1.50089	1.59071	0.66001	0.81712	34092000	13207000	9153300	11732000	0	0	0	0	34092000	13207000	9153300	11732000
Q9UQ35	2071	Q9UQ35	Serine/arginine repetitive matrix protein 2	SRRM2	1	63.4622	0.000162121	138.28	76.205	63.462	1	91.9321	0.000162121	138.28	1	63.4622	0.000394453	124.5	2;3	S	SRTPRTARGKRSLTRSPPAIRRRSASGSSSD	S(1)LT(1)RS(1)PPAIR	0.60786	0.61093	0.654965	0.484097	1.1542	0.862069	1.24358	0.996115	0.767342	0.761209	0.57838	0.76263	8035000000	3049600000	2449600000	2535800000	3473500000	1215100000	1209100000	1049300000	4561600000	1834500000	1240500000	1486500000
E7EWN3;Q9C0A6;H0Y3R4;Q9C0A6-2;Q9C0A6-3	496;477;145;366;379	E7EWN3	SET domain-containing protein 5	SETD5	0.747804	4.73214	7.24412e-12	105.98	105.98	105.98	NA	NA	NA	NA	0.747804	4.73214	7.24412e-12	105.98	1	S	NDQQSQEVPEKVTVSSDHEEVDNPEEKPEEE	VT(0.001)VS(0.252)S(0.748)DHEEVDNPEEKPEEEKEEVIDDQENLAHSR	NA	NA	NA	NA	NA	NA	1.38043	1.06083	1.22982	1.20931	0.79869	1.0571	176280000	55095000	61255000	59931000	0	0	0	0	176280000	55095000	61255000	59931000
P07355;P07355-2;H0YMD0;H0YMU9;H0YN42;H0YMM1;H0YKS4;A6NMY6;H0YKZ7;H0YLV6;H0YMT9;H0YKX9;H0YMD9;H0YKV8;H0YKL9;H0YMW4;H0YNB8;H0YKN4	12;30;12;12;12;12;12;12;12;12;12;12;12;12;12;40;12;12	P07355	Annexin A2;Annexin;Putative annexin A2-like protein	ANXA2;ANXA2P2	0.917407	10.9198	0.0515032	44.289	36.205	44.289	0.834967	7.80663	0.0639957	42.852	0.917407	10.9198	0.0515032	44.289	1	S	____MSTVHEILCKLSLEGDHSTPPSAYGSV	S(0.001)T(0.001)VHEILCKLS(0.917)LEGDHS(0.074)T(0.006)PPSAYGSVK	0.78476	0.7692	0.592487	0.484308	0.755002	0.590249	1.68197	1.3915	1.99045	1.91274	1.1834	1.4741	57768000	14962000	19185000	23621000	27197000	5564700	8982600	12650000	30570000	9397500	10202000	10971000
E7EX17;P23588;P23588-2	424;424;385	E7EX17	Eukaryotic translation initiation factor 4B	EIF4B	0.414915	0	0.0219463	41.088	35.125	41.088	NA	NA	NA	NA	0.414915	0	0.0219463	41.088		S	SEETQERERSRTGSESSQTGTSTTSSRSKSD	T(0.02)GS(0.02)ES(0.415)S(0.415)QT(0.114)GT(0.01)S(0.003)T(0.001)T(0.001)SSR	NA	NA	NA	NA	NA	NA	NA	NA	NA	NA	NA	NA	0	0	0	0	0	0	0	0	0	0	0	0
P14866	52	P14866	Heterogeneous nuclear ribonucleoprotein L	HNRNPL	1	90.55	3.29901e-07	121.41	117.64	121.41	0.999996	57.3568	1.60563e-05	102.64	1	90.55	3.29901e-07	121.41	1	S	AAGGGGGGGRYYGGGSEGGRAPKRLKTDNAG	YYGGGS(1)EGGRAPK	0.5347	0.52856	0.615726	0.484449	1.16876	0.953289	0.719632	0.589379	0.621041	0.632311	0.66095	0.84558	509670000	168300000	134750000	206610000	36054000	10795000	16375000	8883500	473610000	157510000	118370000	197730000
Q8WYP5;Q8WYP5-3;Q8WYP5-2	1283;1292;1318	Q8WYP5	Protein ELYS	AHCTF1	1	109.615	1.49848e-65	247.61	241.74	198.85	1	84.1613	2.6106e-35	218.97	1	109.615	1.49848e-65	247.61	1	S	EWLKSKDRTTSFFLNSPEKEHQEMDEGSQSL	TTSFFLNS(1)PEK	0.52578	0.52898	0.585172	0.484919	1.1598	0.96965	0.647207	0.541448	0.527065	0.542005	0.79582	0.95077	2589600000	931640000	810030000	847980000	1255500000	439940000	539270000	276290000	1334100000	491690000	270760000	571690000
Q96L91-3;Q96L91-5;Q96L91-2;Q96L91;Q96L91-4;A0A0A0MR70	2740;2776;2777;2813;2696;35	Q96L91-3	E1A-binding protein p400	EP400	1	65.4698	0.00218652	72.315	53.184	65.47	1	72.3155	0.00587532	72.315	1	65.4698	0.00218652	65.47	1	T	GQAQSPAQIKAVGKLTPEHLIKMQKQKLQMP	AVGKLT(1)PEHLIK	0.64549	0.63126	0.591786	0.485013	0.916842	0.719062	1.73611	1.43493	0.701557	0.672721	0.52637	0.65385	19996000	7964300	6171200	5860800	8996100	3191500	3664500	2140100	11000000	4772800	2506700	3720700
E7EX82;Q8NDX5-2;Q8NDX5;Q8NDX5-7	721;743;762;774	E7EX82	Polyhomeotic-like protein 3	PHC3	0.451775	0.498438	2.31501e-37	189.83	189.83	189.83	NA	NA	NA	NA	0.451775	0.498438	2.31501e-37	189.83		S	VQPELQNNTKHADNSSDTEMEDMIAEETLEE	HADNS(0.145)S(0.452)DT(0.403)EMEDMIAEETLEEMDSELLK	NA	NA	NA	NA	NA	NA	NA	NA	NA	NA	NA	NA	0	0	0	0	0	0	0	0	0	0	0	0
O14686;O14686-3	1803;1806	O14686	Histone-lysine N-methyltransferase 2D	KMT2D	0.999982	47.3512	3.08302e-11	132.72	112.63	125.31	0.99943	32.4404	3.08302e-11	132.72	0.999982	47.3512	1.87767e-08	125.31	1	T	ALFAVGVGRPSFGLGTPKAKGDGGSERKELP	ALFAVGVGRPSFGLGT(1)PK	0.64028	0.65289	0.602519	0.485319	1.01352	0.788644	0.81248	0.662208	0.509139	0.521839	0.61872	0.81717	181350000	57311000	58317000	65721000	71884000	19328000	31379000	21177000	109470000	37983000	26939000	44545000
E7EX90;Q14203-3;C9JJD0;Q6AWB1;Q14203-4;Q14203-6;Q14203;C9JKG6;E9PCY0	88;88;88;88;105;105;105;109;112	E7EX90	Dynactin subunit 1	DCTN1;DKFZp686E0752	0.738155	5.5089	6.13457e-33	179.44	173	179.44	0.454911	3.5543	0.000804776	84.737	0.738155	5.5089	6.13457e-33	179.44	1	S	RQSQIQVFEDGADTTSPETPDSSASKVLKRE	QSQIQVFEDGADT(0.054)T(0.208)S(0.738)PETPDSSASK	NA	NA	NA	NA	NA	NA	1.27593	1.11811	0.975991	1.00473	0.78104	0.94949	42071000	15433000	12993000	13646000	0	0	0	0	42071000	15433000	12993000	13646000
C9J0Q2;A0A088AWM3;Q8IV33;Q8IV33-3	804;804;804;804	C9J0Q2	Uncharacterized protein KIAA0825	KIAA0825	1	70.8162	0.0489499	70.816	34.231	70.816	1	70.8162	0.0489499	70.816	NA	NA	NA	NA	1	S	SAGGLKAEGQLKLLLSQPRCNWNLLLETLLH	LLLS(1)QPR	0.51793	0.51221	0.605987	0.485343	1.16999	0.934492	NA	NA	NA	NA	NA	NA	7995100	2437200	3379800	2178100	7995100	2437200	3379800	2178100	0	0	0	0
E7EX90;Q14203-3;Q14203-4;Q14203-6;Q14203;E7EWF7;Q14203-5;Q14203-2	1153;1133;1150;1168;1175;88;1036;1041	E7EX90	Dynactin subunit 1	DCTN1	0.449051	0	1.76132e-36	174.46	162.06	174.46	NA	NA	NA	NA	0.449051	0	1.76132e-36	174.46		S	NQLSTHTHVVDITRTSPAAKSPSAQLMEQVA	TSQLLETLNQLSTHTHVVDIT(0.102)RT(0.449)S(0.449)PAAK	NA	NA	NA	NA	NA	NA	NA	NA	NA	NA	NA	NA	0	0	0	0	0	0	0	0	0	0	0	0
Q9BVS4-2;Q9BVS4	350;350	Q9BVS4-2	Serine/threonine-protein kinase RIO2	RIOK2	0.995496	25.4747	0.00106662	103.67	80.212	66.022	0.995496	25.4747	0.00106662	103.67	0.92612	10.9917	0.00204402	92.439	1	S	SFSDGEVAEKAEVYGSENESERNCLEESEGC	AEVY(0.002)GS(0.995)ENES(0.003)ER	0.97739	0.90875	0.633874	0.486169	0.64855	0.522958	1.1078	0.903751	0.765404	0.81248	0.69091	0.91411	329240000	89929000	123310000	116010000	204320000	44014000	90177000	70124000	124930000	45915000	33128000	45883000
A0A087WVR3;A0A087WTW0;Q96T88;Q96T88-2;A0A087WWG9	652;703;639;652;342	A0A087WVR3	E3 ubiquitin-protein ligase UHRF1	UHRF1	1	143.538	8.71586e-54	247.6	247.6	193.09	1	103.526	8.71586e-54	247.6	1	143.538	5.01965e-28	228.36	1	S	NSKREEEEQQEGGFASPRTGKGKWKRKSAGG	ENSKREEEEQQEGGFAS(1)PR	0.65669	0.65836	0.690751	0.48631	1.222	0.883236	1.06733	0.808277	0.668762	0.526094	0.68262	0.90022	1712000000	576560000	527550000	607890000	785650000	234530000	324320000	226790000	926360000	342030000	203230000	381100000
I3L2J8;Q9UPN4-3;Q9UPN4-2;Q9UPN4	150;150;150;150	I3L2J8	Centrosomal protein of 131 kDa	CEP131	1	72.344	6.93249e-08	129.38	111.66	129.38	0.999993	51.3347	0.000470043	112.24	1	72.344	6.93249e-08	129.38	1	S	GFTLPSNARSSSALDSPAGPRRKECTVALAP	SSSALDS(1)PAGPR	0.62052	0.60801	0.637024	0.486784	1.02657	0.825287	1.16364	0.955384	0.669972	0.682827	0.62174	0.81701	85435000	31028000	23419000	30987000	20411000	5880900	7778500	6751500	65024000	25147000	15641000	24236000
A6NMQ3;Q5T5H1;O43768-2;O43768;O43768-9;O43768-3;O43768-4;O43768-8	14;14;14;14;14;14;14;14	A6NMQ3	Alpha-endosulfine	ENSA	0.999999	59.6339	7.98703e-38	247.61	220.84	247.61	0.999999	59.6339	7.98703e-38	247.61	NA	NA	NA	NA	1	T	__MSQKQEEENPAEETGEEKQDTQEKEGILP	SQKQEEENPAEET(1)GEEKQDTQEK	0.65076	0.65392	0.629882	0.486926	0.967961	0.766636	NA	NA	NA	NA	NA	NA	24793000	5166000	10987000	8640100	24793000	5166000	10987000	8640100	0	0	0	0
Q9NPG3-2;Q9NPG3	1025;1025	Q9NPG3-2	Ubinuclein-1	UBN1	0.784015	6.97906	1.56252e-06	96.7	57.424	96.7	0.784015	6.97906	1.56252e-06	96.7	0.594594	4.00486	0.00110441	61.807	1	S	GASGTVLLAGSSLMASPYKSSSPKLSGAMSS	GASGTVLLAGS(0.054)S(0.157)LMAS(0.784)PY(0.005)K	0.62729	0.61749	0.597836	0.487472	0.953652	0.786473	0.81666	0.714388	0.465983	0.485885	0.60501	0.72428	86355000	29655000	29389000	27310000	40346000	12460000	17770000	10116000	46009000	17195000	11620000	17194000
E9PCH4;Q8TEU7;Q8TEU7-2;Q8TEU7-4;B7Z7Y1;A0A0A6YYB7;Q8TEU7-5;D6RE77;A0A0A6YYJ1;Q8TEU7-6	778;728;728;728;728;728;728;443;728;728	E9PCH4	Rap guanine nucleotide exchange factor 6	RAPGEF6	0.52963	2.32573	9.80715e-43	185.06	185.06	185.06	0.313623	0	0.00281666	49.934	0.52963	2.32573	9.80715e-43	185.06	1	S	RHSLAIMPIPGTLSSSSPDLLQPTTSMLDFS	HSLAIMPIPGT(0.011)LS(0.057)S(0.31)S(0.53)S(0.092)PDLLQPTTSMLDFSNPSDIPDQVIR	NA	NA	NA	NA	NA	NA	NA	NA	NA	NA	0.80288	1.0008	157940000	55988000	47191000	54757000	0	0	0	0	157940000	55988000	47191000	54757000
E9PCH4;Q8TEU7;Q8TEU7-2;Q8TEU7-4;B7Z7Y1;A0A0A6YYB7;Q8TEU7-5;D6RE77;A0A0A6YYJ1;Q8TEU7-6	779;729;729;729;729;729;729;444;729;729	E9PCH4	Rap guanine nucleotide exchange factor 6	RAPGEF6	0.313623	0	0.00281666	49.934	48.534	49.934	0.313623	0	0.00281666	49.934	NA	NA	NA	NA		S	HSLAIMPIPGTLSSSSPDLLQPTTSMLDFSN	HSLAIMPIPGT(0.022)LS(0.049)S(0.295)S(0.314)S(0.314)PDLLQPT(0.002)T(0.002)S(0.002)MLDFSNPSDIPDQVIR	NA	NA	NA	NA	NA	NA	NA	NA	NA	NA	NA	NA	0	0	0	0	0	0	0	0	0	0	0	0
Q7Z460-4;F8WA11;Q7Z460-5	734;735;735	Q7Z460-4	CLIP-associating protein 1	CLASP1	0.940853	12.7069	0.00537396	67.367	59.019	67.367	0.940853	12.7069	0.00537396	67.367	NA	NA	NA	NA	2	S	PSSEKRSKIPRSQGCSRETSPNRIGLDRFGL	S(0.013)QGCS(0.941)RET(0.124)S(0.922)PNRIGLDR	0.46269	0.4872	0.691324	0.48752	1.49419	1.03983	NA	NA	NA	NA	NA	NA	198790000	52090000	111220000	35480000	198790000	52090000	111220000	35480000	0	0	0	0
E9PCH4;Q8TEU7;Q8TEU7-2;Q8TEU7-4;B7Z7Y1;A0A0A6YYB7;Q8TEU7-5;D6RE77;Q8TEU7-3	1123;1073;1073;1081;1073;1081;1081;796;1086	E9PCH4	Rap guanine nucleotide exchange factor 6	RAPGEF6	0.436285	0	0.0151231	61.86	54.85	61.86	0.436285	0	0.0151231	61.86	NA	NA	NA	NA		S	MDPAMMFRQRSLSQGSTNSNMLDVQGGAHKK	S(0.021)LS(0.978)QGS(0.436)T(0.436)NS(0.129)NMLDVQGGAHK	NA	NA	NA	NA	NA	NA	NA	NA	NA	NA	NA	NA	0	0	0	0	0	0	0	0	0	0	0	0
Q14676;Q14676-3;Q14676-2;Q14676-4	404;404;404;404	Q14676	Mediator of DNA damage checkpoint protein 1	MDC1	1	145.043	6.34846e-105	301.65	296.44	301.65	1	123.298	2.15776e-78	260.29	1	145.043	6.34846e-105	301.65	1;2	T	VPLEKSQASMVINSDTDDEEEVSAALTLAHL	SQASMVINS(1)DT(1)DDEEEVSAALTLAHLK	0.6587	0.65414	0.56844	0.488186	0.862962	0.73779	0.760803	0.675767	0.785484	0.787774	1.0322	1.1928	24266000000	7766700000	8746800000	7752500000	12852000000	3987200000	4915200000	3949900000	11414000000	3779500000	3831600000	3802600000
E9PDE8;O95757	806;832	E9PDE8	Heat shock 70 kDa protein 4L	HSPA4L	0.436374	0	0.0105061	49.655	45.129	49.655	NA	NA	NA	NA	0.436374	0	0.0105061	49.655		S	ETKSDSTKDSSQHTKSSGEMEVD________	DS(0.034)S(0.029)QHT(0.064)KS(0.436)S(0.436)GEMEVD	NA	NA	NA	NA	NA	NA	NA	NA	NA	NA	NA	NA	0	0	0	0	0	0	0	0	0	0	0	0
E9PDE8;O95757	807;833	E9PDE8	Heat shock 70 kDa protein 4L	HSPA4L	0.436374	0	0.0105061	49.655	45.129	49.655	NA	NA	NA	NA	0.436374	0	0.0105061	49.655		S	TKSDSTKDSSQHTKSSGEMEVD_________	DS(0.034)S(0.029)QHT(0.064)KS(0.436)S(0.436)GEMEVD	NA	NA	NA	NA	NA	NA	NA	NA	NA	NA	NA	NA	0	0	0	0	0	0	0	0	0	0	0	0
E9PDR5;Q9P2D0-2;Q9P2D0	792;993;993	E9PDR5	Inhibitor of Bruton tyrosine kinase	IBTK	0.526928	1.70008	1.48435e-08	120.33	103.64	120.33	NA	NA	NA	NA	0.526928	1.70008	1.48435e-08	120.33	1	S	AKTKAKKKPRKRSDSSGGYNLSDIIQSPSST	KRS(0.114)DS(0.356)S(0.527)GGYNLS(0.003)DIIQSPSSTGLLK	NA	NA	NA	NA	NA	NA	NA	NA	NA	NA	NA	NA	0	0	0	0	0	0	0	0	0	0	0	0
E9PDR5;Q9P2D0-2;Q9P2D0	812;1013;1013	E9PDR5	Inhibitor of Bruton tyrosine kinase	IBTK	0.385696	0	1.07919e-09	89.771	88.61	89.771	0.385696	0	1.07919e-09	89.771	NA	NA	NA	NA		S	LSDIIQSPSSTGLLKSGKTNSVESLPELLTS	S(0.386)GKT(0.387)NS(0.27)VES(0.957)LPELLTSDSEGSYAGVGSPR	NA	NA	NA	NA	NA	NA	NA	NA	NA	NA	NA	NA	0	0	0	0	0	0	0	0	0	0	0	0
Q86YP4-2;Q86YP4;Q86YP4-3	340;340;340	Q86YP4-2	Transcriptional repressor p66-alpha	GATAD2A	0.999896	39.8421	1.30083e-174	404.18	404.18	364.06	0.999896	39.8421	2.02042e-113	364.06	0.999153	31.0476	1.30083e-174	404.18	1	S	NSTPTSVASVVTSAESPASRQAAAKLALRKQ	GTTATSAQANSTPTSVASVVTSAES(1)PASR	0.64067	0.59452	0.642178	0.488854	1.06111	0.830082	0.62905	0.515517	0.500776	0.536769	0.7572	0.98187	1863800000	560050000	657630000	646100000	1066200000	314170000	464380000	287610000	797630000	245880000	193250000	358500000
O14686;O14686-3	1798;1801	O14686	Histone-lysine N-methyltransferase 2D	KMT2D	0.918911	10.5431	4.74657e-06	88.09	88.09	50.202	0.79601	5.9131	4.74657e-06	88.09	0.918911	10.5431	0.0297936	50.202	1	S	DLSRKALFAVGVGRPSFGLGTPKAKGDGGSE	ALFAVGVGRPS(0.919)FGLGT(0.081)PK	0.60437	0.6151	0.621118	0.488854	0.918189	0.727696	NA	NA	NA	NA	NA	NA	10854000	1737400	5611600	3505400	10854000	1737400	5611600	3505400	0	0	0	0
E9PEM5;P50851-2;P50851	1051;1051;1051	E9PEM5	Lipopolysaccharide-responsive and beige-like anchor protein	LRBA	0.56961	1.21718	0.000218876	83.944	79.977	83.944	NA	NA	NA	NA	0.56961	1.21718	0.000218876	83.944	1	S	ETLTNETRNADDLEVSSDIIEAVAISSNSFI	NADDLEVS(0.57)S(0.43)DIIEAVAISSNSFITTGK	NA	NA	NA	NA	NA	NA	1.57806	1.40182	0.88433	0.918527	0.56039	0.66278	38691000	24209000	7161000	7321700	0	0	0	0	38691000	24209000	7161000	7321700
Q9H1A4	355	Q9H1A4	Anaphase-promoting complex subunit 1	ANAPC1	1	114.419	3.22791e-26	196.3	196.3	196.3	1	78.4146	7.00884e-08	130.73	1	114.419	3.22791e-26	196.3	1	S	RSPSISNMAALSRAHSPALGVHSFSGVQRFN	AHS(1)PALGVHSFSGVQR	1.0326	1.0301	0.624142	0.489261	0.761093	0.610054	1.15099	0.965251	0.638325	0.643708	0.56442	0.68706	561380000	187010000	174320000	200050000	331740000	91179000	120950000	119620000	229630000	95832000	53369000	80434000
E9PER6;Q6A1A2;O15530-4;O15530-5;O15530;H3BQ10;O15530-3	9;9;36;36;36;9;36	E9PER6	Putative 3-phosphoinositide-dependent protein kinase 2;3-phosphoinositide-dependent protein kinase 1	PDPK1;PDPK2	0.508336	0.544594	7.31259e-07	152.64	124.9	152.64	NA	NA	NA	NA	0.508336	0.544594	7.31259e-07	152.64	1	S	_______MVRTQTESSTPPGIPGGSRQGPAM	TQTES(0.043)S(0.508)T(0.448)PPGIPGGSR	NA	NA	NA	NA	NA	NA	0.590947	0.478904	0.666756	0.720877	1.1283	1.5184	75105000	15783000	25292000	34030000	0	0	0	0	75105000	15783000	25292000	34030000
E9PF10;O75694;O75694-2	930;994;935	E9PF10	Nuclear pore complex protein Nup155	NUP155	0.649227	2.67371	0.0235187	54.068	42.475	54.068	NA	NA	NA	NA	0.649227	2.67371	0.0235187	54.068	1	S	LQELVNQSKAAPQSPSVPKKPGPPVLSSDPN	AAPQS(0.351)PS(0.649)VPK	NA	NA	NA	NA	NA	NA	1.55899	1.38974	0.896539	0.91878	0.61455	0.74355	294980000	132640000	75928000	86404000	0	0	0	0	294980000	132640000	75928000	86404000
Q14DU5;E9PF63;O75116	448;890;1133	Q14DU5	Rho-associated protein kinase 2	ROCK2	0.403855	0	0.000266368	58.432	54.31	58.432	0.403855	0	0.000266368	58.432	NA	NA	NA	NA		S	QLRSQLQALHIGLDSSSIGSGPGDAEADDGF	S(0.002)QLQALHIGLDS(0.135)S(0.404)S(0.404)IGS(0.056)GPGDAEADDGFPESR	NA	NA	NA	NA	NA	NA	NA	NA	NA	NA	NA	NA	0	0	0	0	0	0	0	0	0	0	0	0
Q14DU5;E9PF63;O75116	449;891;1134	Q14DU5	Rho-associated protein kinase 2	ROCK2	0.469915	0.509034	7.86525e-07	94.43	83.809	94.43	0.403855	0	0.000266368	58.432	0.469915	0.509034	7.86525e-07	94.43		S	LRSQLQALHIGLDSSSIGSGPGDAEADDGFP	SQLQALHIGLDS(0.115)S(0.418)S(0.47)IGS(0.997)GPGDAEADDGFPESR	NA	NA	NA	NA	NA	NA	NA	NA	NA	NA	NA	NA	0	0	0	0	0	0	0	0	0	0	0	0
A0A087WY58;P51956-2;P51956;A0A087X030	346;338;355;85	A0A087WY58	Serine/threonine-protein kinase Nek3	NEK3	0.998687	28.8125	0.0114411	92.239	61.847	92.239	0.971318	15.2976	0.0757657	59.067	0.998687	28.8125	0.0114411	92.239	1	S	VESALRRVNREEKASSPNLHRRQWEKNVPNT	AS(0.001)S(0.999)PNLHR	0.53109	0.52056	0.61207	0.489309	1.15246	0.932662	1.2614	1.02197	1.28679	1.28576	1.0201	1.253	64396000	22864000	23670000	17862000	15246000	4396500	6746300	4103200	49150000	18468000	16923000	13759000
E9PFK9;Q9UJ41-2;Q9UJ41-4;Q9UJ41-3;Q9UJ41;A0A0A0MSJ3;Q3HKR1	399;386;400;426;603;194;302	E9PFK9	Rab5 GDP/GTP exchange factor	RABGEF1	0.435034	0.863508	1.20696e-35	236.28	209.46	236.28	NA	NA	NA	NA	0.435034	0.863508	1.20696e-35	236.28		S	AQSLNLSQEDFDRYMSGQTSPRKQEAESWSP	LDAQSLNLSQEDFDRYMS(0.435)GQT(0.357)S(0.208)PRK	NA	NA	NA	NA	NA	NA	NA	NA	NA	NA	NA	NA	0	0	0	0	0	0	0	0	0	0	0	0
E9PG22;Q8IW35;Q8IW35-2	654;713;739	E9PG22	Centrosomal protein of 97 kDa	CEP97	0.534441	1.04026	1.17963e-06	76.937	76.937	76.937	NA	NA	NA	NA	0.534441	1.04026	1.17963e-06	76.937	1	S	FPDSGFHSSLTEQVHSLQHSLDFEKSSTEGS	SLPEFPDSGFHS(0.014)S(0.015)LT(0.015)EQVHS(0.534)LQHS(0.421)LDFEK	NA	NA	NA	NA	NA	NA	1.19373	1.04002	0.8036	0.813339	0.61722	0.72301	30315000	14197000	6108500	10009000	0	0	0	0	30315000	14197000	6108500	10009000
E9PG22;Q8IW35;Q8IW35-2	658;717;743	E9PG22	Centrosomal protein of 97 kDa	CEP97	0.5462	0.998	0.00033133	74.369	59.214	74.369	NA	NA	NA	NA	0.5462	0.998	0.00033133	74.369	1	S	GFHSSLTEQVHSLQHSLDFEKSSTEGSESSI	SLPEFPDS(0.002)GFHS(0.015)S(0.001)LT(0.001)EQVHS(0.434)LQHS(0.546)LDFEK	NA	NA	NA	NA	NA	NA	1.52258	1.33634	0.837521	0.849113	0.55008	0.63669	21124000	13790000	3942000	3392600	0	0	0	0	21124000	13790000	3942000	3392600
Q7LBC6-2;Q7LBC6	383;727	Q7LBC6-2	Lysine-specific demethylase 3B	KDM3B	0.962017	17.2853	3.36448e-208	408.56	392.02	408.56	0.960582	17.1298	1.19631e-206	388.69	0.962017	17.2853	3.36448e-208	408.56	1;2	S	SGGPSLSAMGNGRSSSPTSSLTQPIEMPTLS	S(0.014)S(0.018)S(0.962)PT(0.006)SSLTQPIEMPTLSS(0.079)S(0.92)PTEERPTVGPGQQDNPLLK	0.47193	0.47591	0.611471	0.489764	1.29566	0.981258	0.553833	0.444286	0.568376	0.575209	1.0263	1.3072	2935600000	1183300000	940550000	811810000	1022600000	432700000	326120000	263770000	1913000000	750560000	614430000	548050000
P08670;B0YJC4	63;63	P08670	Vimentin	VIM	0.952466	14.2079	2.25063e-09	108.88	94.193	77.899	0.505828	1.64195	2.25063e-09	108.88	0.952466	14.2079	0.000107763	99.161	1;2	T	TSRSLYASSPGGVYATRSSAVRLRSSVPGVR	SLYAS(0.01)S(0.036)PGGVY(0.001)AT(0.952)R	1.0962	1.1244	0.661419	0.490196	0.561545	0.420964	2.16319	1.77674	0.758956	0.791264	0.52475	0.67815	119440000	31635000	36552000	51250000	75660000	14511000	26361000	34787000	43778000	17124000	10191000	16463000
Q8IV63;M0QXD7;M0R025;M0QYG0;M0QYA8;Q8IV63-2;M0QZ79	55;55;55;55;55;55;55	Q8IV63	Inactive serine/threonine-protein kinase VRK3	VRK3	0.995818	23.7958	1.28016e-06	119.85	109.08	119.85	0.993719	22.6048	0.003882	82.922	0.995818	23.7958	1.28016e-06	119.85	2	S	PHVSSFQGSKRGLNSSFETSPKKVKWSSTVT	GLNS(0.004)S(0.996)FET(0.417)S(0.583)PKK	0.55138	0.56236	0.614288	0.490292	1.11412	0.894935	1.1538	0.992654	1.59434	1.61186	1.2864	1.5844	457380000	135620000	154670000	167090000	214020000	52420000	80209000	81391000	243360000	83200000	74456000	85704000
O75494-5	141	O75494-5	Serine/arginine-rich splicing factor 10	SRSF10	0.999999	62.9893	7.04039e-30	180.05	174.49	169.43	0.999999	62.9893	9.05419e-30	176.34	0.999988	49.8759	7.04039e-30	180.05	2;3	S	RRRSRSRSFDYNYRRSYSPRKPNCSWNTQYS	SFDYNYRRS(1)YS(1)PR	0.65924	0.66415	0.695604	0.490292	1.03443	0.715973	1.3223	0.972479	0.779302	0.755002	0.56739	0.76467	5675500000	2123700000	1767900000	1783900000	2108700000	678880000	821900000	607880000	3566800000	1444800000	946010000	1176000000
E9PGC8;P78559;P78559-2	2887;2649;2649	E9PGC8	Microtubule-associated protein 1A;MAP1A heavy chain;MAP1 light chain LC2	MAP1A	0.495228	0	0.000307385	123.72	111.29	117.08	0.493292	0	0.000307385	123.72	0.495228	0	0.000432949	117.08		S	KGPADRASRAPPRPRSTTSQVTPAEEKDGHS	S(0.495)T(0.495)T(0.01)SQVTPAEEK	NA	NA	NA	NA	NA	NA	NA	NA	NA	NA	NA	NA	0	0	0	0	0	0	0	0	0	0	0	0
Q16799	48	Q16799	Reticulon-1	RTN1	0.999996	54.0398	0.0134366	64.768	40.49	64.768	0.999996	54.0398	0.0134366	64.768	NA	NA	NA	NA	1	S	VTPKGATPAPQAGEPSPGLGARAREAASREA	GATPAPQAGEPS(1)PGLGAR	0.90667	0.84303	0.639672	0.490894	0.705517	0.569184	NA	NA	NA	NA	NA	NA	94933000	22282000	36992000	35658000	94933000	22282000	36992000	35658000	0	0	0	0
A0A0A0MTG4;P82094;P82094-2	929;929;932	A0A0A0MTG4	TATA element modulatory factor	TMF1	0.982965	18.1124	3.73957e-15	160.57	147.15	160.57	0.942203	15.0085	8.93833e-07	110.86	0.982965	18.1124	3.73957e-15	160.57	1;2	T	ETIKEKERKPFSVSSTPTMSRSSSISGVDMA	ERKPFS(0.048)VS(0.238)S(0.716)T(0.983)PT(0.015)MSR	0.63299	0.64382	0.663306	0.490966	1.04791	0.733945	2.95911	2.21263	1.87702	1.85601	0.64005	0.86551	1045800000	460750000	330930000	254120000	532740000	217560000	150680000	164500000	513060000	243190000	180250000	89620000
Q9UQ35;Q9UQ35-2	1581;1581	Q9UQ35	Serine/arginine repetitive matrix protein 2	SRRM2	1	94.6228	5.15186e-10	150.85	103.38	130.36	1	80.3913	5.15186e-10	150.85	1	94.6228	5.09823e-08	130.38	2;3;4	S	KAKTRTPLRQRSRSGSSPEVDSKSRLSPRRS	S(1)RS(1)GS(1)S(1)PEVDSK	0.48449	0.48514	0.637633	0.4914	1.34362	1.05675	0.571853	0.46753	0.601938	0.628852	0.98184	1.2594	125440000	39845000	42264000	43330000	55251000	18999000	20902000	15350000	70188000	20846000	21362000	27980000
Q9UQ35;Q9UQ35-2	1582;1582	Q9UQ35	Serine/arginine repetitive matrix protein 2	SRRM2	1	75.1503	5.15186e-10	150.85	103.38	130.36	1	65.285	5.15186e-10	150.85	1	75.1503	5.09823e-08	130.38	2;3;4	S	AKTRTPLRQRSRSGSSPEVDSKSRLSPRRSR	S(1)RS(1)GS(1)S(1)PEVDSK	0.48449	0.48514	0.637633	0.4914	1.34362	1.05675	0.571853	0.46753	0.601938	0.628852	0.98184	1.2594	125440000	39845000	42264000	43330000	55251000	18999000	20902000	15350000	70188000	20846000	21362000	27980000
H3BPJ7;H3BTP3;E9PH57;P15884-15;P15884-5;P15884-4;P15884-10;P15884-14;P15884-13;P15884-12;P15884;P15884-3;H3BNI2;H3BMC8;G0LNT4;H3BUQ3;A0A0D9SG55;H3BTC3;H3BP59;A0A0D9SEX8;A0A0D9SG61;A0A075B723;A0A0D9SGE5;H3BTZ0;H3BT24	68;92;194;68;92;92;50;68;68;90;92;92;13;68;92;68;92;68;80;68;68;68;92;96;79	H3BPJ7	Transcription factor 4	TCF4	0.519231	0.334551	0.0322202	54.559	43.698	54.559	NA	NA	NA	NA	0.519231	0.334551	0.0322202	54.559	1	S	YDHMTSRDLGSHDNLSPPFVNSRIQSKTERG	DLGS(0.481)HDNLS(0.519)PPFVNSR	NA	NA	NA	NA	NA	NA	1.66675	1.3897	1.04948	1.04788	0.62966	0.77571	16269000	6815600	4344000	5109400	0	0	0	0	16269000	6815600	4344000	5109400
H3BPJ7;H3BTP3;E9PH57;P15884-15;P15884-5;P15884-4;P15884-10;P15884-14;P15884-13;P15884-12;P15884;P15884-3;P15884-16;P15884-8;P15884-6;P15884-2;P15884-9;P15884-7;P15884-11	456;487;583;397;421;421;439;457;457;478;481;481;265;321;321;321;351;410;410	H3BPJ7	Transcription factor 4	TCF4	0.416383	1.56226	0.029227	40.685	38.02	40.685	NA	NA	NA	NA	0.416383	1.56226	0.029227	40.685		S	SLLPNQVPVPQLPVQSATSPDLNPPQDPYRG	GSHSLLPNQVPVPQLPVQS(0.416)AT(0.291)S(0.291)PDLNPPQDPY(0.002)R	NA	NA	NA	NA	NA	NA	NA	NA	NA	NA	NA	NA	0	0	0	0	0	0	0	0	0	0	0	0
Q14684-2;Q14684	714;732	Q14684-2	Ribosomal RNA processing protein 1 homolog B	RRP1B	0.997098	25.5799	7.86805e-38	267.67	240.66	187.13	0.993466	21.9029	2.43441e-30	252.37	0.997098	25.5799	7.86805e-38	267.67	1;2;3	S	PEQKPLHGVLKTPTSSPASSPLVAKKPLTTT	TPTS(0.003)S(0.997)PAS(0.094)S(0.906)PLVAKKPLTTTPR	0.60364	0.61395	0.581328	0.492611	1.16386	0.978378	0.769764	0.677369	0.518538	0.531096	0.72097	0.8663	10401000000	3137300000	3152600000	4111200000	3321700000	859390000	1582400000	879870000	7079600000	2277900000	1570200000	3231400000
Q4LE39-2;Q4LE39;H7C5R6	1067;1153;467	Q4LE39-2	AT-rich interactive domain-containing protein 4B	ARID4B	0.999995	53.1737	6.00602e-46	231.24	223	222.09	0.999995	53.1737	6.00602e-46	231.24	0.999927	41.3708	6.24749e-20	173.65	1;4	S	ATVVNNKKKGKGTNSSDSEELSAGESITKSQ	GKGT(0.001)NS(0.999)S(1)DS(1)EELS(1)AGESITK	0.49812	0.49803	0.605914	0.492708	1.27533	1.07195	0.670331	0.588478	0.6739	0.699692	1.0053	1.2086	129550000	38607000	48423000	42525000	65297000	20231000	30503000	14563000	64258000	18376000	17920000	27962000
E9PHV5;P28290-3;P28290;P28290-2	276;276;276;123	E9PHV5	Sperm-specific antigen 2	SSFA2	0.65271	3.70404	0.00348482	74.282	69.786	74.282	NA	NA	NA	NA	0.65271	3.70404	0.00348482	74.282	3	S	SGTPLQRIGSMSSVTSNKETDPPPPLTRSNT	IGS(0.876)MS(0.147)S(0.958)VT(0.29)S(0.653)NKET(0.077)DPPPPLTR	NA	NA	NA	NA	NA	NA	2.29938	1.87231	1.74886	1.82625	0.76059	0.94714	56900000	28481000	16717000	11702000	0	0	0	0	56900000	28481000	16717000	11702000
A0A0D9SGJ6;J3KQV8;O43426;J3KPK1;C9JFZ1;O43426-4;O43426-2	825;869;830;825;869;830;830	A0A0D9SGJ6	Synaptojanin-1	SYNJ1	0.998139	27.2957	3.88556e-05	123.64	88.552	74.683	0.737482	4.48592	3.88556e-05	123.64	0.998139	27.2957	9.42081e-05	110.89	1	S	WPFDRSAEDLDLLNASFQDESKILYTWTPGT	SAEDLDLLNAS(0.998)FQDES(0.002)K	1.0437	1.0293	0.586166	0.492732	0.56164	0.463671	0.951928	0.835003	0.900414	0.928591	0.94583	1.1512	116770000	32085000	37466000	47216000	39772000	8633700	14414000	16725000	76995000	23451000	23052000	30491000
E9PHY5;E9PK52;O43491-4;E9PII3;O43491-2;O43491-3;I6L9B1;E9PJP4;E9PQN0;E9PRG1;E9PIG0;E9PQD2;O43491	55;55;55;55;55;55;55;55;55;55;55;55;55	E9PHY5;O43491	Band 4.1-like protein 2	EPB41L2	0.427685	0	0.000183748	88.176	75.638	62.099	0.333333	0	0.000183748	76.817	0.427685	0	0.000427766	88.176		S	DPEEEKGSQPPPAAESQSSLRRQKREKETSE	GSQPPPAAES(0.428)QS(0.428)S(0.145)LRR	NA	NA	NA	NA	NA	NA	NA	NA	NA	NA	NA	NA	0	0	0	0	0	0	0	0	0	0	0	0
E9PI10;E9PK87;F8W6N5;Q3YBR2	9;9;9;9	E9PI10	Transforming growth factor beta regulator 1	TBRG1	0.607934	1.90498	0.00462058	72.315	41.426	72.315	NA	NA	NA	NA	0.607934	1.90498	0.00462058	72.315	1	S	_______MSLLDGLASSPRAPLQSSKARMKK	SLLDGLAS(0.608)S(0.392)PR	NA	NA	NA	NA	NA	NA	3.61076	3.00761	0.789266	0.811162	0.21859	0.27399	3792500	2303300	629680	859450	0	0	0	0	3792500	2303300	629680	859450
Q92541	697	Q92541	RNA polymerase-associated protein RTF1 homolog	RTF1	1	105.005	0.000169291	134.56	105.01	113.24	1	88.1059	0.00400449	103.14	1	105.005	0.000169291	134.56	1	S	ITSKAPPAKDGAPRRSLNLEDYKKRRGLI__	S(1)LNLEDYKK	2.1785	2.1751	0.614175	0.492829	0.28192	0.226475	0.580619	0.480584	0.310434	0.311468	0.53466	0.6746	534880000	127670000	119370000	287850000	336830000	65637000	82584000	188610000	198050000	62031000	36782000	99241000
Q14004-2;Q14004	340;340	Q14004-2	Cyclin-dependent kinase 13	CDK13	0.999929	40.7444	1.25286e-10	174.19	156.18	174.19	0.999929	40.7444	1.25286e-10	174.19	0.999653	36.4134	3.55447e-08	171.03	3	S	SPVSHRASQSLRSRKSPSPAGGGSSPYSRRL	SRKS(1)PS(0.997)PAGGGS(0.292)S(0.707)PYS(0.004)R	0.38852	0.39696	0.694637	0.49334	1.78789	1.24102	1.26154	0.943574	2.22846	2.21734	1.7665	2.3962	268490000	80449000	134130000	53906000	125290000	36924000	63142000	25227000	143200000	43525000	70992000	28678000
Q14004-2;Q14004	342;342	Q14004-2	Cyclin-dependent kinase 13	CDK13	0.999997	56.877	1.25286e-10	174.19	156.18	171.03	0.996903	23.6014	1.25286e-10	174.19	0.999997	56.877	3.55447e-08	171.03	3	S	VSHRASQSLRSRKSPSPAGGGSSPYSRRLPR	SRKS(1)PS(1)PAGGGS(0.223)S(0.774)PYS(0.003)R	0.38852	0.39696	0.694637	0.49334	1.78789	1.24102	1.26154	0.943574	2.22846	2.21734	1.7665	2.3962	268490000	80449000	134130000	53906000	125290000	36924000	63142000	25227000	143200000	43525000	70992000	28678000
E9PIQ6;Q14181	96;136	E9PIQ6	DNA polymerase alpha subunit B	POLA2	0.47579	0	7.67217e-06	103.94	89.161	103.94	0.305487	0.930241	7.67217e-06	72.657	0.47579	0	4.8921e-05	103.94		S	QKRAISTPETPLTKRSVSTRSPHQLLSPSSF	RS(0.476)VS(0.476)T(0.372)RS(0.676)PHQLLSPSSFSPSATPSQK	NA	NA	NA	NA	NA	NA	NA	NA	NA	NA	NA	NA	0	0	0	0	0	0	0	0	0	0	0	0
E9PIQ6;Q14181	110;150	E9PIQ6	DNA polymerase alpha subunit B	POLA2	0.592949	1.65519	1.16218e-18	133.71	128.9	122.24	0.452418	2.66814	1.16218e-18	133.71	0.592949	1.65519	2.13355e-13	122.24	3	S	RSVSTRSPHQLLSPSSFSPSATPSQKYNSRS	RS(0.264)VS(0.2)T(0.231)RS(0.31)PHQLLS(0.98)PS(0.027)S(0.593)FS(0.395)PS(0.002)ATPSQK	NA	NA	NA	NA	NA	NA	1.15372	0.862887	0.543685	0.541126	0.46634	0.63266	139590000	60829000	27879000	50883000	0	0	0	0	139590000	60829000	27879000	50883000
Q14004-2;Q14004	349;349	Q14004-2	Cyclin-dependent kinase 13	CDK13	0.774161	5.40039	1.25286e-10	174.19	156.18	171.03	0.706665	3.86439	1.25286e-10	174.19	0.774161	5.40039	3.55447e-08	171.03	3	S	SLRSRKSPSPAGGGSSPYSRRLPRSPSPYSR	SRKS(1)PS(1)PAGGGS(0.223)S(0.774)PYS(0.003)R	0.38852	0.39696	0.694637	0.49334	1.78789	1.24102	1.26154	0.943574	2.22846	2.21734	1.7665	2.3962	268490000	80449000	134130000	53906000	125290000	36924000	63142000	25227000	143200000	43525000	70992000	28678000
P84103	138	P84103	Serine/arginine-rich splicing factor 3	SRSF3	1	42.0307	0.00055402	132.06	77.376	42.031	1	96.6043	0.00055402	132.06	1	42.0307	0.000919831	116.98	1;2	S	RSRSRSLSRDRRRERSLSRERNHKPSRSFSR	RERS(1)LS(1)R	0.78543	0.8045	0.692473	0.493778	0.881368	0.613761	1.27543	0.94304	0.921659	0.888494	0.70518	0.95795	30990000000	10998000000	9642100000	10349000000	14209000000	4979300000	4558300000	4671700000	16780000000	6018700000	5083900000	5677700000
Q1ED39	111	Q1ED39	Lysine-rich nucleolar protein 1	KNOP1	1	63.4432	0.00018105	118.23	100.77	63.443	1	118.233	0.00018105	118.23	1	63.4432	0.0270221	63.443	1	S	SPSLRKQVFGHLEFLSGEKKNKKSPLAMSHA	QVFGHLEFLS(1)GEK	0.8218	0.8213	0.577067	0.493925	0.702198	0.596338	0.986972	0.868131	0.636416	0.644621	0.64481	0.7461	76090000	22845000	21850000	31395000	20339000	4588000	7143900	8607100	55752000	18257000	14706000	22788000
E9PK91;Q9NYF8-3;Q9NYF8-2;Q9NYF8;E9PQN2;E9PKI6;E9PK09;H0YF00;Q9NYF8-4;E9PJA7	272;270;270;272;270;272;272;13;272;270	E9PK91;Q9NYF8-4	Bcl-2-associated transcription factor 1	BCLAF1	0.486549	2.78191	6.70537e-10	99.94	93.37	99.94	0.486549	2.78191	6.70537e-10	99.94	0.36341	0	0.0152293	53.419		S	TPSQHSHSIQHSPERSGSGSVGNGSSRYSPS	NTPSQHSHS(0.001)IQHS(0.997)PERS(0.487)GS(0.257)GS(0.257)VGNGSSR	NA	NA	NA	NA	NA	NA	NA	NA	NA	NA	NA	NA	0	0	0	0	0	0	0	0	0	0	0	0
E9PK91;Q9NYF8-3;Q9NYF8-2;Q9NYF8;E9PQN2;E9PKI6;E9PK09;H0YF00;Q9NYF8-4;E9PJA7	274;272;272;274;272;274;274;15;274;272	E9PK91;Q9NYF8-4	Bcl-2-associated transcription factor 1	BCLAF1	0.430887	0	1.10546e-09	94.557	93.113	59.673	0.354685	0	1.10546e-09	94.557	0.430887	0	0.000390972	59.673		S	SQHSHSIQHSPERSGSGSVGNGSSRYSPSQN	S(0.116)GS(0.431)GS(0.423)VGNGS(0.262)S(0.263)RY(0.182)S(0.336)PS(0.363)QNS(0.625)PIHHIPSRR	NA	NA	NA	NA	NA	NA	NA	NA	NA	NA	NA	NA	0	0	0	0	0	0	0	0	0	0	0	0
E9PK91;Q9NYF8-3;Q9NYF8-2;Q9NYF8;E9PQN2;E9PKI6;E9PK09	427;425;425;427;425;427;427	E9PK91	Bcl-2-associated transcription factor 1	BCLAF1	0.561751	1.12647	0.005669	65.887	45.15	65.887	NA	NA	NA	NA	0.561751	1.12647	0.005669	65.887	1	S	RKSVLADQGKSFATASHRNTEEEGLKYKSKV	SFAT(0.005)AS(0.562)HRNT(0.433)EEEGLK	NA	NA	NA	NA	NA	NA	1.09697	0.888652	1.31598	1.36062	1.1996	1.5962	53598000	18462000	18736000	16400000	0	0	0	0	53598000	18462000	18736000	16400000
E9PK91;Q9NYF8-3;Q9NYF8-2;Q9NYF8;H0YF63;Q9NYF8-4	752;750;750;752;7;579	E9PK91;Q9NYF8-4	Bcl-2-associated transcription factor 1	BCLAF1	0.328555	0.626613	0.000800298	62.589	47.203	62.589	NA	NA	NA	NA	0.328555	0.626613	0.000800298	62.589		S	KDDSKHKREQDHSRSSSSSASPSSPSSREEK	S(0.285)S(0.329)S(0.285)S(0.078)S(0.022)AS(0.002)PS(0.176)S(0.133)PS(0.371)S(0.322)REEK	NA	NA	NA	NA	NA	NA	NA	NA	NA	NA	NA	NA	0	0	0	0	0	0	0	0	0	0	0	0
E9PK91;Q9NYF8-3;Q9NYF8-2;Q9NYF8;H0YF63;Q9NYF8-4	762;760;760;762;17;589	E9PK91;Q9NYF8-4	Bcl-2-associated transcription factor 1	BCLAF1	0.370565	0.626613	0.000800298	62.589	47.203	62.589	NA	NA	NA	NA	0.370565	0.626613	0.000800298	62.589		S	DHSRSSSSSASPSSPSSREEKESKKEREEEF	S(0.285)S(0.329)S(0.285)S(0.078)S(0.022)AS(0.002)PS(0.176)S(0.133)PS(0.371)S(0.322)REEK	NA	NA	NA	NA	NA	NA	NA	NA	NA	NA	NA	NA	0	0	0	0	0	0	0	0	0	0	0	0
Q8TC05-4;Q8TC05;H0YGX6	549;584;11	Q8TC05-4	Nuclear protein MDM1	MDM1;MAP2K6	0.970128	15.1156	1.29857e-07	126.16	105.95	107.5	0.970128	15.1156	1.31564e-06	107.5	0.965867	14.5174	1.29857e-07	126.16	1	S	NDFTKKESRAVSLLTSPAAGIKTVDPLPLRE	AVSLLT(0.03)S(0.97)PAAGIK	0.62569	0.62016	0.598946	0.49412	0.879121	0.720357	1.15461	1.0468	0.800128	0.871536	0.70401	0.91657	41534000	13365000	13831000	14338000	24183000	6621800	9814200	7746600	17352000	6743700	4017000	6591200
Q99618;F5GX58;F8WDL1;J3KMY0	44;44;44;44	Q99618	Cell division cycle-associated protein 3	CDCA3	0.934796	11.5644	3.95153e-22	152.31	146.14	152.31	0.769705	5.41892	0.000249027	77.983	0.934796	11.5644	3.95153e-22	152.31	1;2	S	SPSAGILRTPIQVESSPQPGLPAGEQLEGLK	TPIQVES(0.065)S(0.935)PQPGLPAGEQLEGLK	0.86411	0.87507	0.579374	0.494609	0.670511	0.551298	1.25804	1.10177	0.636254	0.660982	0.50574	0.60378	371780000	151060000	100720000	120000000	133400000	41334000	47555000	44516000	238370000	109730000	53166000	75482000
H0YDE2;E9PKC0;Q6IQ23-3;Q6IQ23;Q6IQ23-2	502;871;445;871;871	H0YDE2	Pleckstrin homology domain-containing family A member 7	PLEKHA7	0.505422	0	2.15522e-08	99.362	96.141	99.362	0.49891	0	3.35929e-08	93.302	0.505422	0	2.15522e-08	99.362	2	S	STSESKPPPQPSPPTSPVRTPLEVRLFPQLQ	TVPLFPHPPVPSLSTSESKPPPQPS(0.981)PPT(0.505)S(0.505)PVRT(0.007)PLEVR	NA	NA	NA	NA	NA	NA	0.603792	0.462535	0.326627	0.311197	0.54097	0.73932	347410000	112930000	35161000	199310000	0	0	0	0	347410000	112930000	35161000	199310000
H0YEN2;E9PQP7;H7BXH2;E9PKF6;Q5H9R7-4;Q5H9R7-6;Q5H9R7-2;Q5H9R7;Q5H9R7-5	558;619;805;816;771;822;845;851;857	H0YEN2	Serine/threonine-protein phosphatase 6 regulatory subunit 3	PPP6R3	0.333333	0	0.00549577	56.817	43.927	56.817	0.333333	0	0.0160779	44.539	0.333333	0	0.00549577	56.817		S	CPETAEAKCAAPRPPSSSPEQRTGQPSAPGD	CAAPRPPS(0.333)S(0.333)S(0.333)PEQR	NA	NA	NA	NA	NA	NA	NA	NA	NA	NA	NA	NA	0	0	0	0	0	0	0	0	0	0	0	0
E9PKG1;H7C2I1;Q99873-3;Q99873-2;Q99873-4;Q99873;A0A087X1W2	258;304;276;280;286;294;218	E9PKG1	Protein arginine N-methyltransferase 1	PRMT1	0.424343	0	0.00781516	50.916	48.816	50.916	0.424343	0	0.00781516	50.916	NA	NA	NA	NA		S	NIEFTRCHKRTGFSTSPESPYTHWKQTVFYM	RT(0.04)GFS(0.11)T(0.424)S(0.424)PES(0.001)PYTHWK	NA	NA	NA	NA	NA	NA	NA	NA	NA	NA	NA	NA	0	0	0	0	0	0	0	0	0	0	0	0
E9PKP5	3	E9PKP5		ZNF720	0.5	0	0.0122167	58.098	11.301	58.098	NA	NA	NA	NA	0.5	0	0.0122167	58.098	1	S	_____________MVSFTERGLDKEERPSEE	VS(0.5)FT(0.5)ERGLDK	NA	NA	NA	NA	NA	NA	1.27405	1.03898	1.08978	1.11085	0.91513	1.1734	87631000	30779000	29879000	26973000	0	0	0	0	87631000	30779000	29879000	26973000
E9PHV5;P28290-3;P28290;P28290-2	474;474;474;321	E9PHV5	Sperm-specific antigen 2	SSFA2	0.764383	5.18595	0.0106921	56.172	52.524	56.172	0.764383	5.18595	0.0106921	56.172	NA	NA	NA	NA	1	S	IMTQQKDSFEMEEVQSTEGEAPHVPATYQLG	DSFEMEEVQS(0.764)T(0.232)EGEAPHVPAT(0.001)Y(0.001)QLGLT(0.002)K	0.37345	0.37159	0.591051	0.494976	1.5827	1.3251	NA	NA	NA	NA	NA	NA	21946000	5403000	13310000	3233800	21946000	5403000	13310000	3233800	0	0	0	0
P08621;P08621-4;P08621-2	410;314;401	P08621	U1 small nuclear ribonucleoprotein 70 kDa	SNRNP70	1	71.6068	0.00569109	71.607	59.414	71.607	1	71.6068	0.00569109	71.607	NA	NA	NA	NA	1	S	GGGGQDNGLEGLGNDSRDMYMESEGGDGYLA	GGGGGQDNGLEGLGNDS(1)R	0.82894	0.82214	0.615574	0.495148	0.742611	0.591366	NA	NA	NA	NA	NA	NA	37629000	10945000	15253000	11431000	37629000	10945000	15253000	11431000	0	0	0	0
P33991;E5RFR3;E5RFJ8	120;120;70	P33991	DNA replication licensing factor MCM4	MCM4	1	72.8151	6.75036e-06	137.09	99.492	72.815	1	73.8566	0.00662236	73.857	1	72.8151	6.75036e-06	137.09	1	S	SGVRGTPVRQRPDLGSAQKGLQVDLQSDGAA	QRPDLGS(1)AQK	0.6947	0.69223	0.637471	0.495393	0.906372	0.7373	0.713521	0.593789	0.399026	0.403568	0.56857	0.72194	436020000	139630000	108980000	187410000	116440000	32616000	46696000	37123000	319580000	107010000	62288000	150280000
Q04656-5;Q04656;Q04656-2;Q04656-3	339;339;353;420	Q04656-5	Copper-transporting ATPase 1	ATP7A	0.999998	58.1084	0.00177625	103.76	51.371	103.76	0.99994	42.1851	0.00362612	78.505	0.999998	58.1084	0.00177625	103.76	1	S	SSVTPESLRKAIEAVSPGLYRVSITSEVEST	AIEAVS(1)PGLYR	0.77749	0.81007	0.640779	0.495933	0.824198	0.639795	1.29194	1.10803	0.49351	0.517331	0.382	0.4855	20771000	5907000	7001800	7862200	14446000	2985200	6062000	5398400	6325400	2921700	939860	2463800
H3BND4;Q6P996-3;Q6P996-4;Q6P996-5;Q6P996	804;695;758;759;786	H3BND4	Pyridoxal-dependent decarboxylase domain-containing protein 1	PDXDC1	1	68.8588	2.09252e-05	119.75	104.23	119.75	1	68.8588	2.09252e-05	119.75	NA	NA	NA	NA	1	S	VPHPEDDHSQVEGPESLR_____________	GVPHPEDDHSQVEGPES(1)LR	2.1482	2.1148	0.626174	0.496352	0.291477	0.2331	NA	NA	NA	NA	NA	NA	37072000	5958200	9901400	21213000	37072000	5958200	9901400	21213000	0	0	0	0
A0A088AWL3;O75376;O75376-2;E7EVK1;J3KS29;J3QKP0	2106;2202;2099;833;143;142	A0A088AWL3	Nuclear receptor corepressor 1	NCOR1	0.908919	9.99097	0.00265226	81.676	33.971	77.74	0.908919	9.99097	0.00446429	81.676	0.881786	8.72692	0.00265226	80.623	1	S	SISYLPSFFTKLENTSPMVKSKKQEIFRKLN	LENT(0.091)S(0.909)PMVK	0.67106	0.65566	0.609125	0.497067	0.907688	0.740302	0.637227	0.56057	0.453165	0.483279	0.56122	0.70156	98362000	25121000	37066000	36174000	67083000	15947000	30237000	20899000	31278000	9174100	6829000	15275000
E9PMQ6;Q00613-2;Q00613	368;368;368	E9PMQ6	Heat shock factor protein 1	HSF1	0.482059	1.69387	2.5527e-19	155.02	137.85	135.49	0.482059	1.69387	4.4172e-07	135.49	0.377862	0.450374	2.5527e-19	155.02		S	GHTDTEGRPPSPPPTSTPEKCLSVACLDNLA	GHTDTEGRPPS(0.985)PPPT(0.206)S(0.482)T(0.327)PEK	NA	NA	NA	NA	NA	NA	NA	NA	NA	NA	NA	NA	0	0	0	0	0	0	0	0	0	0	0	0
J3KMZ8;Q92785	176;176	J3KMZ8	Zinc finger protein ubi-d4	DPF2	1	96.1344	1.32828e-38	213.2	193.47	172.94	1	96.1344	4.27687e-30	213.2	1	65.1442	1.32828e-38	210.28	1	T	DDFLDDLDDEDYEEDTPKRRGKGKSKGKGVG	ILEPDDFLDDLDDEDYEEDT(1)PKR	0.48605	0.48288	0.626449	0.497339	0.93791	0.761325	0.699056	0.604741	0.457813	0.477806	0.65807	0.92252	826730000	217720000	272160000	336840000	406160000	104920000	190390000	110850000	420560000	112800000	81774000	225990000
G8JLH2;B4DIG0;P30305-2;P30305;P30305-4	96;96;146;160;146	G8JLH2	M-phase inducer phosphatase 2	CDC25B	1	67.9969	0.00678544	70.089	37.001	67.997	1	70.0893	0.0265722	70.089	1	67.9969	0.00678544	67.997	1	S	AIRRFQSMPVRLLGHSPVLRNITNSQAPDGR	LLGHS(1)PVLR	0.61106	0.58321	0.638244	0.497661	1.04447	0.83717	0.538851	0.4561	0.362358	0.37463	0.71177	0.88616	20095000	5328700	5838800	8927300	7580600	2146400	2658200	2776000	12514000	3182300	3180700	6151300
[truncated: 20,859 more rows]
