# Supplementary material for: ATM orchestrates the DNA-damage response to counter toxic non-homologous end-joining at broken replication forks
Source: Nat Commun. 2019 Jan 8;10:87. doi: 10.1038/s41467-018-07729-2 (PMC6325118; doi:10.1038/s41467-018-07729-2)
Supplement: Supplementary file 10 — Source data [file 41467_2018_7729_MOESM10_ESM.xlsx]

## Sheet: Figure 1c
	Topotecan (nM)	Atm+/+									Atm-/-
		Experiment 1			Experiment 2			Experiment 3			Experiment 1			Experiment 2			Experiment 3
	0	100	100	100	100	100	100	100	100	100	100	100	100	100	100	100	100	100	100
	50	89.5522	117.5	98.6842	103.086	90.1734	93.2692	95.3488	110.706	120.988	32.6923	39.4286	43	37.2549	35.514	48.1132	38	28	37.2549
	100	67.1642	112.5	96.7105	97.5309	82.0809	92.3077	68.6047	117.647	109.877	13.4615	14.2857	12.2	11.7647	9.34579	12.2642	14	12.5	11.7647
	200	49.2537	98.75	90.1316	84.5679	94.7977	79.8077	41.8605	57.3529	85.1852	3.84615	1.14286	2.3	0.980392	1.86916	3.77358	1.5	0.5	0.980392
	Baseline	0	0	0	0	0	0	0	0	0	0	0	0	0	0	0	0	0	0
	Total Area	14478	21750	19194	19198	17905	18077	14506	19726	21049	5337	5600	5680	5294	5070	6014	5525	4863	5294
	Total Peak Area	14478	21750	19194	19198	17905	18077	14506	19726	21049	5337	5600	5680	5294	5070	6014	5525	4863	5294
	Number of Peaks	1	1	1	1	1	1	1	1	1	1	1	1	1	1	1	1	1	1
	Peak 1
	First X	0	0	0	0	0	0	0	0	0	0	0	0	0	0	0	0	0	0
	Last X	200	200	200	200	200	200	200	200	200	200	200	200	200	200	200	200	200	200
	Peak X	0	50	0	50	0	0	0	100	50	0	0	0	0	0	0	0	0	0
	Peak Y	100	117.5	100	103.1	100	100	100	117.6	121	100	100	100	100	100	100	100	100	100
	Area	14478	21750	19194	19198	17905	18077	14506	19726	21049	5337	5600	5680	5294	5070	6014	5525	4863	5294
	%Area	100	100	100	100	100	100	100	100	100	100	100	100	100	100	100	100	100	100
		Atm+/+			Am-/-
	AUC	Mean	s.e.m.	n	Mean	s.e.m.	n
	Experiment 1	18474	1912	3	5539	205.7	3
	Experiment 2	18393	629.7	3	5459	266.4	3
	Experiment 3	18427	1893	3	5227	208.5	3
	Unpaired t test	Atm-/- vs. Atm+/+
	P value	<0.0001
	P value summary	****
	Significantly different (P < 0.05)?	Yes
	One- or two-tailed P value?	Two-tailed
	t, df	t=135 df=4
	How big is the difference?
	Mean ± SEM of column A	18431 ± 23.48, n=3
	Mean ± SEM of column B	5408 ± 93.56, n=3
	Difference between means	-13023 ± 96.46
	95% confidence interval	-13291 to -12755
	R squared (eta squared)	0.9998
	F test to compare variances
	F, DFn, Dfd	15.87, 2, 2
	P value	0.1185
	P value summary	ns
	Significantly different (P < 0.05)?	No

## Sheet: Figure 2b
	Topotecan (nM)	Atm+/+															Atm-/-															Atm-/- Xrcc4-/-															Atm-/-Abraxas-/-
		Experiment 1					Experiment 2					Experiment 3					Experiment 1					Experiment 2					Experiment 3					Experiment 1					Experiment 2					Experiment 3					Experiment 1
	0	100	100	100	100	100	100	100	100	100	100	100	100	100	100	100	100	100	100	100	100	100	100	100	100	100	100	100	100	100	100	100	100	100	100	100	100	100	100	100	100	100	100	100	100	100	100	100	100
	50	93.75	86.6667	79.6117	101.84	100	101.075	90.9091	87.6923	103.448	89.3805	87.3874	110.784	104.032	97.5207	94.5312	33.3333	26	60.9756	43.1579	31	35.443	30.2817	26.1538	32.5758	43.9024	54.0984	35.7143	44.3478	41.8605	38.0952	117.105	74.7368	82.1429	93.75	80.6452	100.82	78.1609	96.25	86.4865	98.5075	83.4437	88.5135	125.455	96.6667	91.3793	80	82.9787	105.556
	100	89.2857	84.1667	96.1165	98.1595	84.2697	89.7849	101.818	67.6923	100	78.7611	79.2793	98.0392	101.613	87.6033	100	7.14286	12	9.7561	10.5263	12	6.32911	7.04225	13.8462	11.3636	9.7561	4.91803	12.8571	20	32.5581	21.9048	84.2105	69.4737	83.3333	78.4722	85.8065	92.623	62.069	83.75	91.8919	77.6119	80.7947	81.0811	117.273	88.3333	97.4138	60	65.9574	105.556
	200	82.1429	75.8333	103.883	95.7055	91.573	90.8602	65.4545	73.8462	72.4138	77.8761	74.7748	74.5098	95.9677	105.785	78.9062	0	4	7.31707	2.10526	0	3.79747	2.11268	0.769231	2.27273	1.21951	0	0	8.69565	8.13953	5.71429	64.4737	68.4211	55.9524	60.4167	60.6452	76.2295	65.5172	67.5	66.2162	64.1791	61.5894	68.2432	67.2727	70.8333	67.2414	28	31.9149	36.1111
	Baseline	0	0	0	0	0	0	0	0	0	0	0	0	0	0	0	0	0	0	0	0	0	0	0	0	0	0	0	0	0	0	0	0	0	0	0	0	0	0	0	0	0	0	0	0	0	0	0	0
	Total Area	17991	16938	18883	19739	18399	18831	17955	15654	18793	16770	16554	19118	20121	19236	18672	4702	4900	6646	5553	4950	4937	4648	4885	5095	5488	5574	5250	6652	7442	6333	17895	14868	15655	16094	16000	18299	14339	16969	17027	16455	15811	16419	20932	17500	17737	12400	13191	17500
	Total Peak Area	17991	16938	18883	19739	18399	18831	17955	15654	18793	16770	16554	19118	20121	19236	18672	4702	4900	6646	5553	4950	4937	4648	4885	5095	5488	5574	5250	6652	7442	6333	17895	14868	15655	16094	16000	18299	14339	16969	17027	16455	15811	16419	20932	17500	17737	12400	13191	17500
	Number of Peaks	1	1	1	1	1	1	1	1	1	1	1	1	1	1	1	1	1	1	1	1	1	1	1	1	1	1	1	1	1	1	1	1	1	1	1	1	1	1	1	1	1	1	1	1	1	1	1	1
	First X	0	0	0	0	0	0	0	0	0	0	0	0	0	0	0	0	0	0	0	0	0	0	0	0	0	0	0	0	0	0	0	0	0	0	0	0	0	0	0	0	0	0	0	0	0	0	0	0
	Last X	200	200	200	200	200	200	200	200	200	200	200	200	200	200	200	200	200	200	200	200	200	200	200	200	200	200	200	200	200	200	200	200	200	200	200	200	200	200	200	200	200	200	200	200	200	200	200	200
	Peak X	0	0	200	50	0	50	100	0	50	0	0	50	50	200	0	0	0	0	0	0	0	0	0	0	0	0	0	0	0	0	50	0	0	0	0	50	0	0	0	0	0	0	50	0	0	0	0	50
	Peak Y	100	100	103.9	101.8	100	101.1	101.8	100	103.4	100	100	110.8	104	105.8	100	100	100	100	100	100	100	100	100	100	100	100	100	100	100	100	117.1	100	100	100	100	100.8	100	100	100	100	100	100	125.5	100	100	100	100	105.6
	Area	17991	16938	18883	19739	18399	18831	17955	15654	18793	16770	16554	19118	20121	19236	18672	4702	4900	6646	5553	4950	4937	4648	4885	5095	5488	5574	5250	6652	7442	6333	17895	14868	15655	16094	16000	18299	14339	16969	17027	16455	15811	16419	20932	17500	17737	12400	13191	17500
	%Area	100	100	100	100	100	100	100	100	100	100	100	100	100	100	100	100	100	100	100	100	100	100	100	100	100	100	100	100	100	100	100	100	100	100	100	100	100	100	100	100	100	100	100	100	100	100	100	100
		Atm+/+			Atm-/-			Atm-/- Xrcc4-/-			Atm-/-Abraxas-/-			Atm-/- Brcc3-/-			Atm-/- Bre-/-			Atm-/-Merit 40-/-
	AUC	Mean	s.e.m.	n	Mean	s.e.m.	n	Mean	s.e.m.	n	Mean	s.e.m.	n	Mean	s.e.m.	n	Mean	s.e.m.	n	Mean	s.e.m.	n
	Experiment 1	18390	739.9	5	5350	524.8	5	16102	738.5	5	13955	1107	5	15373	1112	5	12598	760.9	5	13059	591.9	5
	Experiment 2	17600	968.7	5	5010	297.8	5	16618	813.4	5	14027	638.7	5	12707	604.2	5	11773	1081	5	12753	929.7	5
	Experiment 3	18740	940.9	5	6250	665.8	5	17680	1045	5	14837	851.6	5	12954	516.9	5	13507	985.7	5	13087	998.2	5
		Atm+/+ vs.					Atm-/- vs.
	Unpaired t test	Atm-/- Xrcc4-/-	Atm-/-Abraxas-/-	Atm-/- Brcc3-/-	Atm-/-Merit 40-/-	Atm-/- Bre-/-	Atm-/- Xrcc4-/-	Atm-/-Abraxas-/-	Atm-/- Brcc3-/-	Atm-/-Merit 40-/-	Atm-/- Bre-/-
	P value	0.0657	0.0008	0.0075	0.0001	0.0007	<0.0001	<0.0001	0.0009	<0.0001	0.0003
	P value summary	ns	***	**	***	***	****	****	***	****	***
	Significantly different (P < 0.05)?	No	Yes	Yes	Yes	Yes	Yes	Yes	Yes	Yes	Yes
	One- or two-tailed P value?	Two-tailed	Two-tailed	Two-tailed	Two-tailed	Two-tailed	Two-tailed	Two-tailed	Two-tailed	Two-tailed	Two-tailed
	t, df	t=2.515 df=4	t=9.023 df=4	t=4.99 df=4	t=14.92 df=4	t=9.305 df=4	t=18.97 df=4	t=18.76 df=4	t=8.778 df=4	t=19.29 df=4	t=11.39 df=4
	How big is the difference?
	Mean ± SEM of column 1	18243 ± 337.2, n=3	18243 ± 337.2, n=3	18243 ± 337.2, n=3	18243 ± 337.2, n=3	18243 ± 337.2, n=3	5537 ± 369.9, n=3	5537 ± 369.9, n=3	5537 ± 369.9, n=3	5537 ± 369.9, n=3	5537 ± 369.9, n=3
	Mean ± SEM of column 2	16800 ± 464.5, n=3	14273 ± 282.8, n=3	13678 ± 850.5, n=3	12966 ± 107, n=3	12626 ± 500.8, n=3	16800 ± 464.5, n=3	14273 ± 282.8, n=3	13678 ± 850.5, n=3	12966 ± 107, n=3	12626 ± 500.8, n=3
	Difference between means	-1443 ± 574	-3970 ± 440	-4565 ± 914.9	-5277 ± 353.7	-5617 ± 603.7	11263 ± 593.8	8736 ± 465.6	8141 ± 927.5	7430 ± 385.1	7089 ± 622.6
	95% confidence interval	-3037 to 150.3	-5192 to -2749	-7105 to -2025	-6259 to -4295	-7293 to -3941	9615 to 12912	7444 to 10029	5566 to 10716	6361 to 8499	5361 to 8818
	R squared (eta squared)	0.6125	0.9532	0.8616	0.9823	0.9558	0.989	0.9888	0.9507	0.9894	0.9701
	F test to compare variances
	F, DFn, Dfd	1.898, 2, 2	1.422, 2, 2	6.363, 2, 2	9.934, 2, 2	2.206, 2, 2	1.577, 2, 2	1.711, 2, 2	5.286, 2, 2	11.96, 2, 2	1.832, 2, 2
	P value	0.6901	0.8258	0.2716	0.1829	0.6239	0.7761	0.7376	0.3182	0.1543	0.7061
	P value summary	ns	ns	ns	ns	ns	ns	ns	ns	ns	ns
	Significantly different (P < 0.05)?	No	No	No	No	No	No	No	No	No	No
[truncated: 57 more columns]

## Sheet: Figure 2e
	Topotecan (nM)	Atm+/+									Atm-/-									Atm+/+ Lig4-/-									Atm-/- Lig4-/-									Atm+/+ Xrcc4-/-									Atm-/- Xrcc4-/-
		Experiment 1			Experiment 2			Experiment 3			Experiment 1			Experiment 2			Experiment 3			Experiment 1			Experiment 2			Experiment 3			Experiment 1			Experiment 2			Experiment 3			Experiment 1			Experiment 2			Experiment 3			Experiment 1
	0	100	100	100	100	100	100	100	100	100	100	100	100	100	100	100	100	100	100	100	100	100	100	100	100	100	100	100	100	100	100	100	100	100	100	100	100	100	100	100	100	100	100	100	100	100	100	100	100
	100	107.619	95.9677	98.1651	90.7563	90.4255	83.7838	107.263	99.4624	108.333	20.4301	21.8391	29.3478	25.9036	23.6842	19.1011	20.3704	21.4953	19.3798	117.143	88.4615	102.273	80.8511	113.953	114.286	77.907	75.5102	106.329	82.9787	128.261	76.1194	95.4758	100	76.6355	79.4872	102.247	81.7204	102.825	104.706	95.1613	80	84.2105	104.082	91.2621	88.7755	149.351	124.706	109.375	83.3333
	200	88.5714	83.0645	106.422	83.1933	76.5957	77.4775	109.497	103.226	102.976	5.37634	11.4943	8.69565	0.60241	1.05263	1.1236	1.85185	0	0.775194	91.4286	59.6154	86.3636	112.766	95.3488	75.5102	89.5349	79.5918	106.329	82.9787	91.3043	53.7313	85	82.1782	75.7009	71.7949	89.3258	81.1828	83.0508	81.7647	80.1075	61.5385	73.6842	112.245	92.233	93.8776	102.597	85.8824	86.4583	78.9474
	400	64.7619	52.4194	55.9633	43.6975	71.2766	43.2432	57.5419	44.6237	45.8333	3.22581	2.29885	1.08696	0.60241	1.05263	0	0.925926	0.934579	0	88.5714	25	43.1818	55.3191	62.7907	46.9388	46.5116	37.7551	0	59.5745	43.4783	38.806	25.8065	27.7228	24.2991	18.9744	25.2809	17.2043	36.7232	57.0588	41.3978	58.4615	43.8596	40.8163	31.068	51.0204	59.7403	36.4706	44.7917	47.3684
	Baseline	0	0	0	0	0	0	0	0	0	0	0	0	0	0	0	0	0	0	0	0	0	0	0	0	0	0	0	0	0	0	0	0	0	0	0	0	0	0	0	0	0	0	0	0	0	0	0	0
	Total Area	35524	32298	36376	30924	32660	29324	37905	34892	35863	8172	9138	9348	7741	7632	7079	7407	7243	7054	39286	25288	32500	35532	36977	32449	30872	28265	31582	31702	35870	24552	29878	30099	26449	25615	31152	27070	31412	33441	30672	28077	28860	36327	31068	33061	41299	34000	33385	29912
	Total Peak Area	35524	32298	36376	30924	32660	29324	37905	34892	35863	8172	9138	9348	7741	7632	7079	7407	7150	7054	39286	25288	32500	35532	36977	32449	30872	28265	31582	31702	35870	24552	29878	30099	26449	25615	31152	27070	31412	33441	30672	28077	28860	36327	31068	33061	41299	34000	33385	29912
	Number of Peaks	1	1	1	1	1	1	1	1	1	1	1	1	1	1	1	1	1	1	1	1	1	1	1	1	1	1	1	1	1	1	1	1	1	1	1	1	1	1	1	1	1	1	1	1	1	1	1	1
	Peak 1
	First X	0	0	0	0	0	0	0	0	0	0	0	0	0	0	0	0	0	0	0	0	0	0	0	0	0	0	0	0	0	0	0	0	0	0	0	0	0	0	0	0	0	0	0	0	0	0	0	0
	Last X	400	400	400	400	400	400	400	400	400	400	400	400	400	400	400	400	200	400	400	400	400	400	400	400	400	400	400	400	400	400	400	400	400	400	400	400	400	400	400	400	400	400	400	400	400	400	400	400
	Peak X	100	0	200	0	0	0	200	200	100	0	0	0	0	0	0	0	0	0	100	0	100	200	100	100	0	0	100	0	100	0	0	0	0	0	100	0	100	100	0	0	0	200	0	0	100	100	100	0
	Peak Y	107.6	100	106.4	100	100	100	109.5	103.2	108.3	100	100	100	100	100	100	100	100	100	117.1	100	102.3	112.8	114	114.3	100	100	106.3	100	128.3	100	100	100	100	100	102.2	100	102.8	104.7	100	100	100	112.2	100	100	149.4	124.7	109.4	100
	Area	35524	32298	36376	30924	32660	29324	37905	34892	35863	8172	9138	9348	7741	7632	7079	7407	7150	7054	39286	25288	32500	35532	36977	32449	30872	28265	31582	31702	35870	24552	29878	30099	26449	25615	31152	27070	31412	33441	30672	28077	28860	36327	31068	33061	41299	34000	33385	29912
	%Area	100	100	100	100	100	100	100	100	100	100	100	100	100	100	100	100	100	100	100	100	100	100	100	100	100	100	100	100	100	100	100	100	100	100	100	100	100	100	100	100	100	100	100	100	100	100	100	100
		Atm+/+			Atm-/-			Atm+/+ Lig4-/-			Atm-/- Lig4-/-			Atm+/+ Xrcc4-/-			Atm-/- Xrcc4-/-
	AUC	Mean	s.e.m.	n	Mean	s.e.m.	n	Mean	s.e.m.	n	Mean	s.e.m.	n	Mean	s.e.m.	n	Mean	s.e.m.	n
	Experiment 1	34733	1568	3	8886	493.6	3	32358	3924	3	30708	3173	3	31842	1136	3	30757	1715	3
	Experiment 2	30969	1678	3	7484	252.9	3	34986	2611	3	28809	1040	3	31088	3237	3	29245	2127	3
	Experiment 3	36220	892.7	3	7235	138.9	3	30240	3140	3	27946	1389	3	35143	2902	3	30955	428.1	3
		Atm+/+ vs.					Atm-/- vs.
	Unpaired t test	Atm-/-	Atm+/+ Lig4-/-	Atm-/- Lig4-/-	Atm+/+ Xrcc4-/-	Atm-/- Xrcc4-/-	Atm+/+	Atm+/+ Lig4-/-	Atm-/- Lig4-/-	Atm+/+ Xrcc4-/-	Atm-/- Xrcc4-/-
	P value	<0.0001	0.5252	0.0522	0.5557	0.0916	<0.0001	<0.0001	<0.0001	<0.0001	<0.0001
	P value summary	****	ns	ns	ns	ns	****	****	****	****	****
	Significantly different (P < 0.05)?	Yes	No	No	No	No	Yes	Yes	Yes	Yes	Yes
	One- or two-tailed P value?	Two-tailed	Two-tailed	Two-tailed	Two-tailed	Two-tailed	Two-tailed	Two-tailed	Two-tailed	Two-tailed	Two-tailed
	t, df	t=15.87 df=4	t=0.6952 df=4	t=2.734 df=4	t=0.6421 df=4	t=2.211 df=4	t=15.87 df=4	t=16.82 df=4	t=22.08 df=4	t=18.43 df=4	t=30.12 df=4
	How big is the difference?
	Mean ± SEM of column 1	33974 ± 1563, n=3	33974 ± 1563, n=3	33974 ± 1563, n=3	33974 ± 1563, n=3	33974 ± 1563, n=3	33974 ± 1563, n=3	7868 ± 513.9, n=3	7868 ± 513.9, n=3	7868 ± 513.9, n=3	7868 ± 513.9, n=3
	Mean ± SEM of column 2	7868 ± 513.9, n=3	32528 ± 1373, n=3	29154 ± 815.8, n=3	32691 ± 1245, n=3	30319 ± 540, n=3	7868 ± 513.9, n=3	32528 ± 1373, n=3	29154 ± 815.8, n=3	32691 ± 1245, n=3	30319 ± 540, n=3
	Difference between means	-26106 ± 1645	-1446 ± 2080	-4820 ± 1763	-1283 ± 1998	-3655 ± 1653	-26106 ± 1645	24660 ± 1466	21286 ± 964.2	24823 ± 1347	22451 ± 745.5
	95% confidence interval	-30673 to -21539	-7221 to 4329	-9714 to 74.53	-6830 to 4264	-8245 to 935.3	-30673 to -21539	20590 to 28729	18609 to 23963	21083 to 28563	20381 to 24520
	R squared (eta squared)	0.9844	0.1078	0.6514	0.09345	0.5499	0.9844	0.9861	0.9919	0.9884	0.9956
	F test to compare variances
	F, DFn, Dfd	9.246, 2, 2	1.296, 2, 2	3.669, 2, 2	1.575, 2, 2	8.373, 2, 2	9.246, 2, 2	7.135, 2, 2	2.52, 2, 2	5.871, 2, 2	1.104, 2, 2
	P value	0.1952	0.8711	0.4284	0.7767	0.2134	0.1952	0.2458	0.5681	0.2911	0.9504
	P value summary	ns	ns	ns	ns	ns	ns	ns	ns	ns	ns
	Significantly different (P < 0.05)?	No	No	No	No	No	No	No	No	No	No
[truncated: 6 more columns]

## Sheet: Figure 2f
		WT						ATM KO						ATM/XRCC4 KO 1E9						ATM/XLF KO 4C												ATM/PAXX KO 6E				ATM/LIG4 CD 3H
	IR (Gy)	Experiment 1		Experiment 2		Experiment 3		Experiment 1		Experiment 2		Experiment 3		Experiment 1		Experiment 2		Experiment 3		Experiment 1		Experiment 2		Experiment 3		Experiment 4		Experiment 5		Experiment 6		Experiment 1	Experiment 2	Experiemnt 3		Experiment 1	Experiment 2	Experiemnt 3
	0	100	100	100	100	100	100	100	100	100	100	100	100	100	100	100	100	100	100	100	100	100	100	100	100	100	100	100	100	100	100	100	100	100	100	100	100	100	100
	1	77.7	82	75.7	77.7	82	75.7	36.5	29.7	29.4	36.5	29.7	29.4	10.4	6.1	7.9	10.4	6.1	7.9	10.8	9.5	10.6	26.9	16.2	24.7	10.8	9.5	10.6	26.9	16.2	24.7	36.5	44.4	36.5	44.4	8.9	11.8	8.9	11.8
	2	50.4	50.4	58.2	50.4	50.4	58.2	7.3	7.1	9.5	7.3	7.1	9.5	1.8	0.9	0.6	1.8	0.9	0.6	1.9	1.1	1	2.4	2.9	4.4	1.9	1.1	1	2.4	2.9	4.4	5.8	9.8	5.8	9.8	1.9	1.5	1.9	1.5
	3	35.2	23.1	34.9	35.2	23.1	34.9	2.1	0.5	2.8	2.1	0.5	2.8	0.8	0.2	0.1	0.8	0.2	0.1	1.4	0.02	0.2	0.5	0.3	0.9	1.4	0.02	0.2	0.5	0.3	0.9	1.3	2.6	1.3	2.6	0.4	0.4	0.4	0.4
	Baseline	0	0	0	0	0	0	0	0	0	0	0	0	0	0	0	0	0	0	0	0	0	0	0	0	0	0	0	0	0	0	0	0	0	0	0	0	0	0
	Total Area	218.8	210.3	226.4	195.7	194	201.4	95.93	87.31	91.75	94.85	87.05	90.3	63.3	57.21	58.55	62.6	57.1	58.55	64.25	60.63	61.7	80.05	69.41	80.03	63.4	60.61	61.7	79.55	69.25	79.55	93.7	106.9	92.95	105.5	61.22	63.72	61	63.5
	Total Peak Area	218.8	210.3	226.4	195.7	194	201.4	95.93	87.31	91.75	94.85	87.05	90.3	63.3	57.21	58.55	62.6	57.1	58.55	64.25	60.63	61.7	80.05	69.41	80.03	63.4	60.61	61.7	79.55	69.25	79.55	93.7	106.9	92.95	105.5	61.22	63.72	61	63.5
	Number of Peaks	1	1	1	1	1	1	1	1	1	1	1	1	1	1	1	1	1	1	1	1	1	1	1	1	1	1	1	1	1	1	1	1	1	1	1	1	1	1
	Peak 1
	First X	1	1	1	1	1	1	1	1	1	1	1	1	1	1	1	1	1	1	1	1	1	1	1	1	1	1	1	1	1	1	1	1	1	1	1	1	1	1
	Last X	5	5	5	4	4	4	5	5	5	4	4	4	5	5	4	4	4	4	5	5	4	5	5	5	4	4	4	4	4	4	5	5	4	4	5	5	4	4
	Peak X	1	1	1	1	1	1	1	1	1	1	1	1	1	1	1	1	1	1	1	1	1	1	1	1	1	1	1	1	1	1	1	1	1	1	1	1	1	1
	Peak Y	100	100	100	100	100	100	100	100	100	100	100	100	100	100	100	100	100	100	100	100	100	100	100	100	100	100	100	100	100	100	100	100	100	100	100	100	100	100
	Area	218.8	210.3	226.4	195.7	194	201.4	95.93	87.31	91.75	94.85	87.05	90.3	63.3	57.21	58.55	62.6	57.1	58.55	64.25	60.63	61.7	80.05	69.41	80.03	63.4	60.61	61.7	79.55	69.25	79.55	93.7	106.9	92.95	105.5	61.22	63.72	61	63.5
	%Area	100	100	100	100	100	100	100	100	100	100	100	100	100	100	100	100	100	100	100	100	100	100	100	100	100	100	100	100	100	100	100	100	100	100	100	100	100	100
		WT			ATM KO			ATM/XRCC4 KO 1E9			ATM/XLF KO 4C			ATM/PAXX KO 6E			ATM/LIG4 CD 3H
	AUC	Mean	s.e.m.	n	Mean	s.e.m.	n	Mean	s.e.m.	n	Mean	s.e.m.	n	Mean	s.e.m.	n	Mean	s.e.m.	n
	Experiment 1	194.8	4.788	2	90.95	3.448	2	60	2	2	62.01	0.7396	4	93	0	1	61	0	1
	Experiment 2	198.5	4.028	2	92.58	4	2	61	1.408	2	70.63	6.68	4	105.5	0	1	64	0	1
	Experiment 3	197.7	6.522	2	88.68	1.457	2	58	1	2	74.4	3.528	4	99.23	4.451	2	62	1	2
		WT vs.					ATM KO vs.
	Unpaired t test	ATM KO	ATM/XRCC4 KO 1E9	ATM/XLF KO 4C	ATM/PAXX KO 6E	ATM/LIG4 CD 3H	WT	ATM/XRCC4 KO 1E9	ATM/XLF KO 4C	ATM/PAXX KO 6E	ATM/LIG4 CD 3H
	P value	<0.0001	<0.0001	<0.0001	<0.0001	<0.0001	<0.0001	<0.0001	0.0048	0.0877	<0.0001
	P value summary	****	****	****	****	****	****	****	**	ns	****
	Significantly different (P < 0.05)?	Yes	Yes	Yes	Yes	Yes	Yes	Yes	Yes	No	Yes
	One- or two-tailed P value?	Two-tailed	Two-tailed	Two-tailed	Two-tailed	Two-tailed	Two-tailed	Two-tailed	Two-tailed	Two-tailed	Two-tailed
	t, df	t=66.65 df=4	t=96.13 df=4	t=33.37 df=4	t=25.87 df=4	t=94.26 df=4	t=66.65 df=4	t=21.67 df=4	t=5.661 df=4	t=2.25 df=4	t=19.81 df=4
	How big is the difference?
	Mean ± SEM of column 1	197 ± 1.124, n=3	197 ± 1.124, n=3	197 ± 1.124, n=3	197 ± 1.124, n=3	197 ± 1.124, n=3	197 ± 1.124, n=3	90.74 ± 1.131, n=3	90.74 ± 1.131, n=3	90.74 ± 1.131, n=3	90.74 ± 1.131, n=3
	Mean ± SEM of column 2	90.74 ± 1.131, n=3	59.67 ± 0.8819, n=3	69.01 ± 3.667, n=3	99.24 ± 3.608, n=3	62.33 ± 0.8819, n=3	90.74 ± 1.131, n=3	59.67 ± 0.8819, n=3	69.01 ± 3.667, n=3	99.24 ± 3.608, n=3	62.33 ± 0.8819, n=3
	Difference between means	-106.3 ± 1.594	-137.3 ± 1.429	-128 ± 3.835	-97.76 ± 3.779	-134.7 ± 1.429	-106.3 ± 1.594	-31.07 ± 1.434	-21.72 ± 3.837	8.507 ± 3.782	-28.4 ± 1.434
	95% confidence interval	-110.7 to -101.8	-141.3 to -133.4	-138.6 to -117.3	-108.3 to -87.26	-138.6 to -130.7	-110.7 to -101.8	-35.05 to -27.09	-32.38 to -11.07	-1.992 to 19.01	-32.39 to -24.42
	R squared (eta squared)	0.9991	0.9996	0.9964	0.9941	0.9996	0.9991	0.9916	0.889	0.5585	0.9899
	F test to compare variances
	F, DFn, Dfd	1.012, 2, 2	1.624, 2, 2	10.64, 2, 2	10.31, 2, 2	1.624, 2, 2	1.012, 2, 2	1.644, 2, 2	10.51, 2, 2	10.18, 2, 2	1.644, 2, 2
	P value	0.9939	0.7621	0.1718	0.1769	0.7621	0.9939	0.7564	0.1737	0.1789	0.7564
	P value summary	ns	ns	ns	ns	ns	ns	ns	ns	ns	ns
	Significantly different (P < 0.05)?	No	No	No	No	No	No	No	No	No	No

## Sheet: Figure 3b
		Atm+/+									Atm-/-									Atm-/- Lig4-/-									Atm-/-Lig4LD/LD
	Topotecan (nM)	Experiment 1			Experiment 2			Experiment 3			Experiment 1			Experiment 2			Experiment 3			Experiment 1			Experiment 2			Experiment 3			Experiment 1			Experiment 2			Experiment 3
	0	100	100	100	100	100	100	100	100	100	100	100	100	100	100	100	100	100	100	100	100	100	100	100	100	100	100	100	100	100	100	100	100	100	100	100	100
	50	102.105	97	102.941	100	91.6667	105.882	104.95	78.6885	91.1504			64.7059	61.2613	49.0196	52.2222	45.977	25.8333	55.2941	110.294	101.786	79.4118	122.989	104.082	93.4783	106.977	81.1765	81.1429	120	116.279	62.5	90.7407	89.3939	85.9649	94.3182	95.1923	87.6404
	100	111.579	104	80.3922	115.942		101.176	100	84.4262	90.2655	22.5352	29.8851	22.3529	18.9189	22.549	23.3333	12.6437	8.33333	16.4706	89.7059	125	79.4118	109.195	95.9184	84.7826	87.2093	88.8235	79.4286	55.5556	83.7209	76.7857	70.3704	100	92.9825	62.5	66.3462	85.3933
	200	85.2632	94	72.549	118.841	80.9524	92.9412	112.871	63.1148	92.0354	1.40845	1.14943	2.35294	1.8018	6.86275	3.33333	9.1954	7.5	4.70588	61.7647	107.143	86.7647	83.908	78.5714	78.2609	84.8837	87.0588	84	55.5556	58.1395	76.7857	62.963	53.0303	70.1754	63.6364	52.8846	80.8989
	Baseline	0	0	0	0	0	0	0	0	0	0	0	0	0	0	0	0	0	0	0	0	0	0	0	0	0	0	0	0	0	0	0	0	0	0	0	0
	Total Area	20237	19850	17304	22138	17738	20029	20891	15922	18429	7324	8046	7529	7072	6985	7028	6207	4792	6735	17831	22321	16765	21034	18827	17446	18634	17574	16714	15444	17500	15223	15463	17121	17281	15085	14880	17331
	Total Peak Area	20237	19850	17304	22138	17738	20029	20891	15922	18429	7324	8046	7529	7072	6985	7028	6207	4792	6735	17831	22321	16765	21034	18827	17446	18634	17574	16714	15444	17500	15223	15463	17121	17281	15085	14880	17331
	Number of Peaks	1	1	1	1	1	1	1	1	1	1	1	1	1	1	1	1	1	1	1	1	1	1	1	1	1	1	1	1	1	1	1	1	1	1	1	1
	Peak 1
	First X	0	0	0	0	0	0	0	0	0	0	0	0	0	0	0	0	0	0	0	0	0	0	0	0	0	0	0	0	0	0	0	0	0	0	0	0
	Last X	200	200	200	200	200	200	200	200	200	200	200	200	200	200	200	200	200	200	200	200	200	200	200	200	200	200	200	200	200	200	200	200	200	200	200	200
	Peak X	100	100	50	200	0	50	200	0	0	0	0	0	0	0	0	0	0	0	50	100	0	50	50	0	50	0	0	50	50	0	0	0	0	0	0	0
	Peak Y	111.6	104	102.9	118.8	100	105.9	112.9	100	100	100	100	100	100	100	100	100	100	100	110.3	125	100	123	104.1	100	107	100	100	120	116.3	100	100	100	100	100	100	100
	Area	20237	19850	17304	22138	17738	20029	20891	15922	18429	7324	8046	7529	7072	6985	7028	6207	4792	6735	17831	22321	16765	21034	18827	17446	18634	17574	16714	15444	17500	15223	15463	17121	17281	15085	14880	17331
	%Area	100	100	100	100	100	100	100	100	100	100	100	100	100	100	100	100	100	100	100	100	100	100	100	100	100	100	100	100	100	100	100	100	100	100	100	100
		Atm+/+			Atm-/-			Atm-/- Lig4-/-			Atm-/-Lig4LD/LD
	AUC	Mean	s.e.m.	n	Mean	s.e.m.	n	Mean	s.e.m.	n	Mean	s.e.m.	n
	Experiment 1	19130	1063	3	7686	242.3	3	18972	1843	3	16056	1517	3
	Experiment 2	20480	1158	3	7028	290.8	3	19102	878.3	3	16622	970.6	3
	Experiment 3	18414	1404	3	5911	590	3	17641	602.3	3	15765	995.1	3
		Atm+/+ vs			Atm-/- vs
	Unpaired t test	Atm-/-	Atm-/- Lig4-/-	Atm-/-Lig4LD/LD	Atm+/+	Atm-/- Lig4-/-	Atm-/-Lig4LD/LD
	P value	<0.0001	0.3711	0.0082	<0.0001	<0.0001	<0.0001
	P value summary	****	ns	**	****	****	****
	Significantly different (P < 0.05)?	Yes	No	Yes	Yes	Yes	Yes
	One- or two-tailed P value?	Two-tailed	Two-tailed	Two-tailed	Two-tailed	Two-tailed	Two-tailed
	t, df	t=15.64 df=4	t=1.006 df=4	t=4.869 df=4	t=15.64 df=4	t=16.77 df=4	t=16.1 df=4
	How big is the difference?
	Mean ± SEM of column 1	19341 ± 605.7, n=3	19341 ± 605.7, n=3	19341 ± 605.7, n=3	19341 ± 605.7, n=3	6875 ± 518.1, n=3	6875 ± 518.1, n=3
	Mean ± SEM of column 2	6875 ± 518.1, n=3	18572 ± 466.8, n=3	16148 ± 251.6, n=3	6875 ± 518.1, n=3	18572 ± 466.8, n=3	16148 ± 251.6, n=3
	Difference between means	-12466 ± 797	-769.7 ± 764.7	-3194 ± 655.9	-12466 ± 797	11697 ± 697.4	9273 ± 575.9
	95% confidence interval	-14679 to -10253	-2893 to 1354	-5015 to -1373	-14679 to -10253	9760 to 13633	7674 to 10872
	R squared (eta squared)	0.9839	0.2021	0.8557	0.9839	0.986	0.9848
	F test to compare variances
	F, DFn, Dfd	1.367, 2, 2	1.683, 2, 2	5.795, 2, 2	1.367, 2, 2	1.232, 2, 2	4.24, 2, 2
	P value	0.845	0.7454	0.2943	0.845	0.8962	0.3817
	P value summary	ns	ns	ns	ns	ns	ns
	Significantly different (P < 0.05)?	No	No	No	No	No	No

## Sheet: Figure 3c
	Day	WT - U			ATM - U			ATM/XRCC4 -U			WT (n=10) - treated										ATM (n=9) - treated									ATM/XRCC4 (n=9) - treated
	1	0	0	0	0	0	0	0	0	0	0	0	0	0	0	0	0	0	0	0	0	0	0	0	0	0	0	0	0	0	0	0	0	0	0	0	0	0
	2
	3
	4
	5
	6
	7	0	0	0	4	4	0	0	4	1	4	4	4	16	4	4	4	20	9	9	4	4	9	9	4	4	4	6	1	6	6	4	4	9	6	4	0	4
	8
	9
	10	0	0	4	12	9	9	4	4	4	4	4	4	25	4	12	12	40	9	12	4	6	9	9	4	9	4	6	4	6	6	4	9	9	20	4	0	12
	11
	12							16
	13	25	25	49	25	16	25		36	36	12	42	16	80	30	35	72	72	25	42	16	9	9	9	4	12	12	16	4	6	6	18	30	12	48	20	4	20
	14
	15
	16
	17	48	56	110	56	81	42	56	100	36	50	80	42	120	60	104	81	110	91	42	16	9	9	9	12	9	9	16	9	12	9	35	20	20	56	49	16	30
	18
	19
	20
	21	81	90	120	99	88	56	108	120	63	110	156	104		112	117	154		117	120	4	1	4	4	4	4	1	4	0	24	20	80	25	42	56	48	18	66
	22
	23
	24
	25	121	150		120	132	90	130		104	120		132		126	182			130		1	4	9	4	4	6	4	4	0	96	20	192	42	144	70	80	36	99
	26
	27	135								120											6	4	6	4	8	6	12	30	0	130	78		72	208	99	108	96	104
	28						120
	29
	30
		Genotype	WT -U			ATM - U			ATM/XRCC4 -U			WT										ATM										ATM/XRCC4
		Individual AUC	1102	971.5	863.5	1002	1041	1002	1010	796	970.5	952	809	934	667	1075	1425	938	682	1247	631.5	175	123.5	184	167	128	163	136	223	66.5		628	632	937	831	997.5	1356	1193	693	1260
		Genotype	WT -U			ATM - U			ATM/XRCC4 -U			WT - treated			ATM - treated			ATM/XRCC4 - treated
			Mean	s.e.m.	n	Mean	s.e.m.	n	Mean	s.e.m.	n	Mean	s.e.m.	n	Mean	s.e.m.	n	Mean	s.e.m.	n
		AUC of n individual mice	1334	125.5	3	1261	101.4	3	1247	132.4	3	1305	129.9	10	151.8	20.7	9	1121	168.7	9

## Sheet: Figure 4a
		WT						WT + ATMi						Ku80-/- + ATMi						Prkdc-/- + ATMi
	Topotecan (nM)	Experiment 1		Experiment 2		Experiment 3		Experiment 1		Experiment 2		Experiment 3		Experiment 1		Experiment 2		Experiment 3		Experiment 1		Experiment 2		Experiment 3
	0	100	100	100	100	100	100	100	100	100	100	100	100	100	100	100	100	100	100	100	100	100	100	100	100
	5	71.7	99.1	99.6	98	85	98	70.8	39.4	26.7	35	42	38	82.9	78	74.3	92	78	84	17	21.1	2.5	5	13.5	15
	10	88.5	100	100	95	83	93	28	17.7	13.9	18.5	12	15	66.8	55.2	52.7	63	62	65	2.4	13.1	0.5	2.5	7.5	8
	25	72.9	100	100	95	94	95	3.6	1	1.1	2.5	5	6	48.3	18.4	17.3	36	35	28	0	2.4	0.3	0	1.5	2
	Baseline	1	1	1	1	1	1	1	1	1	1	1	1	1	1	1	1	1	1	1	1	1	1	1	1
	Total Area	2015	2471	2473	2378	2185	2358	886	606.5	505.8	603.8	592.5	610	1670	1305	1253	1585	1498	1505	340.3	479.5	263.4	281	378.8	395
	Total Peak Area	2015	2471	2473	2378	2185	2358	886	606.5	505.8	603.8	592.5	610	1670	1305	1253	1585	1498	1505	337.1	479.5	254.1	278	378.8	395
	Number of Peaks	1	1	1	1	1	1	1	1	1	1	1	1	1	1	1	1	1	1	1	1	1	1	1	1
	Peak 1
	First X	0	0	0	0	0	0	0	0	0	0	0	0	0	0	0	0	0	0	0	0	0	0	0	0
	Last X	25	25	25	25	25	25	25	25	25	25	25	25	25	25	25	25	25	25	18.75	25	8.75	19	25	25
	Peak X	0	0	0	0	0	0	0	0	0	0	0	0	0	0	0	0	0	0	0	0	0	0	0	0
	Peak Y	100	100	100	100	100	100	100	100	100	100	100	100	100	100	100	100	100	100	100	100	100	100	100	100
	Peak Y - Baseline	99	99	99	99	99	99	99	99	99	99	99	99	99	99	99	99	99	99	99	99	99	99	99	99
	Area	2015	2471	2473	2378	2185	2358	886	606.5	505.8	603.8	592.5	610	1670	1305	1253	1585	1498	1505	337.1	479.5	254.1	278	378.8	395
	%Area	100	100	100	100	100	100	100	100	100	100	100	100	100	100	100	100	100	100	100	100	100	100	100	100
		WT			WT + ATMi			Ku80-/- + ATMi			Prkdc-/- + ATMi
	AUC	Mean	s.e.m.	n	Mean	s.e.m.	n	Mean	s.e.m.	n	Mean	s.e.m.	n
	Experiment 1	272.9	17.68	2	129.1	16.55	2	208.1	12.3	2	77.4	5.792	2
	Experiment 2	295.1	3.165	2	97.95	4.77	2	204.3	12.19	2	55.33	1.604	2
	Experiment 3	276.8	8.208	2	106.3	2.525	2	210.3	4.168	2	72.88	0.8101	2
				Unpaired t test
		WT vs			WT + ATMi vs
		WT + ATMi	Ku80-/- + ATM	Prkdc-/- + ATMi	WT	Ku80-/- + ATM	Prkdc-/- + ATMi
	P value	0.0001	0.0005	<0.0001	0.0001	0.0005	0.0207
	P value summary	***	***	****	***	***	*
	Significantly different (P < 0.05)?	Yes	Yes	Yes	Yes	Yes	Yes
	One- or two-tailed P value?	Two-tailed	Two-tailed	Two-tailed	Two-tailed	Two-tailed	Two-tailed
	t, df	t=14.76 df=4	t=10.48 df=4	t=22.2 df=4	t=14.76 df=4	t=10.18 df=4	t=3.707 df=4
	How big is the difference?
	Mean ± SEM of column 1	281.6 ± 6.843, n=3	281.6 ± 6.843, n=3	281.6 ± 6.843, n=3	281.6 ± 6.843, n=3	111.1 ± 9.309, n=3	111.1 ± 9.309, n=3
	Mean ± SEM of column 2	111.1 ± 9.309, n=3	207.6 ± 1.752, n=3	68.54 ± 6.731, n=3	111.1 ± 9.309, n=3	207.6 ± 1.752, n=3	68.54 ± 6.731, n=3
	Difference between means	-170.5 ± 11.55	-74.03 ± 7.064	-213.1 ± 9.599	-170.5 ± 11.55	96.45 ± 9.473	-42.58 ± 11.49
	95% confidence interval	-202.6 to -138.4	-93.65 to -54.42	-239.7 to -186.4	-202.6 to -138.4	70.15 to 122.8	-74.47 to -10.69
	R squared (eta squared)	0.982	0.9649	0.9919	0.982	0.9629	0.7745
	F test to compare variances
	F, DFn, Dfd	1.851, 2, 2	15.25, 2, 2	1.034, 2, 2	1.851, 2, 2	28.22, 2, 2	1.913, 2, 2
	P value	0.7016	0.1231	0.9835	0.7016	0.0685	0.6866
	P value summary	ns	ns	ns	ns	ns	ns
	Significantly different (P < 0.05)?	No	No	No	No	No	No

## Sheet: Figure 4d
	Topotecan (nM)	WT															Atm-/-															Atm-/- Lig4-/-															Atm-/- Xlf-/-
		Experiment 1					Experiment 2					Experiment 3					Experiment 1					Experiment 2					Experiment 3					Experiment 1					Experiment 2					Experiment 3					Experiment 1
	0	100	100	100	100	100	100	100	100	100	100	100	100	100	100	100	100	100	100	100	100	100	100	100	100	100	100	100	100	100	100	100	100	100	100	100	100	100	100	100	100	100	100	100	100	100	100	100	100
	50	120.879	91.0714	77.9528	120.988	117.5	93.2692	103.086	90.1734	98.6842	105.556	83	98.8372	95.1515	96.5714	80	47.2527	48.4211	51	35.1759	32.6923	39.4286	37.2549	35.514	48.1132	25.3807	36.1386	23.2877	31.1321	28.6765	31.5315	103.012	91.3295	91.0714	81.6327	91.3043	100	108.333	114.151	99.0385	91.7808	92.562	101.724	89.5197	99.5652	90	89.5238	104.95	96.4706
	100	108.791	109.821	77.1654	109.877	112.5	92.3077	97.5309	82.0809	96.7105	92.2222	88	110.465	95.7576	89.7143	74.5	23.0769	21.0526	19	11.5578	13.4615	14.2857	11.7647	9.34579	12.2642	5.58376	9.90099	7.76256	5.66038	5.14706	7.20721	101.205	93.6416	88.6905	65.3061	79.7101	117.647	79.6296	110.377	108.654		99.1736	107.759	84.7162	93.0435	90.4545	83.8095	83.1683	101.176
	200	128.571	78.5714	74.8031	85.1852	98.75	79.8077	84.5679	94.7977	90.1316	81.1111	72	94.186	81.2121	81.1429	75.5	10.989	11.5789	5	1.50754	3.84615	1.14286	0.980392	1.86916	3.77358	1.52284	0.49505		3.77358	1.47059	2.7027	90.9639	72.8324	92.2619	91.8367	68.1159	88.2353	64.8148	79.2453	90.3846	63.6986	85.124	93.9655	65.0655	72.1739	78.6364	48.5714	62.3762	72.9412
	Baseline	0	0	0	0	0	0	0	0	0	0	0	0	0	0	0	0	0	0	0	0	0	0	0	0	0	0	0	0	0	0	0	0	0	0	0	0	0	0	0	0	0	0	0	0	0	0	0	0
	Total Area	23132	19219	15925	21049	21750	18077	19198	17905	19194	18750	16850	20436	18500	18114	15863	7143	7079	6725	5201	5337	5600	5294	5070	6014	4264	5074	3858	4670	4393	4752	19789	17731	18318	16071	16449	20735	17130	20448	20120	16455	18822	20366	16583	18065	17716	15690	17104	18559
	Total Peak Area	23132	19219	15925	21049	21750	18077	19198	17905	19194	18750	16850	20436	18500	18114	15863	7143	7079	6725	5201	5337	5600	5294	5070	6014	4264	5074	3858	4670	4393	4752	19789	17731	18318	16071	16449	20735	17130	20448	20120	16455	18822	20366	16583	18065	17716	15690	17104	18559
	Number of Peaks	1	1	1	1	1	1	1	1	1	1	1	1	1	1	1	1	1	1	1	1	1	1	1	1	1	1	1	1	1	1	1	1	1	1	1	1	1	1	1	1	1	1	1	1	1	1	1	1
	Peak 1
	First X	0	0	0	0	0	0	0	0	0	0	0	0	0	0	0	0	0	0	0	0	0	0	0	0	0	0	0	0	0	0	0	0	0	0	0	0	0	0	0	0	0	0	0	0	0	0	0	0
	Last X	200	200	200	200	200	200	200	200	200	200	200	200	200	200	200	200	200	200	200	200	200	200	200	200	200	200	100	200	200	200	200	200	200	200	200	200	200	200	200	200	200	200	200	200	200	200	200	200
	Peak X	200	100	0	50	50	0	50	0	0	50	0	100	0	0	0	0	0	0	0	0	0	0	0	0	0	0	0	0	0	0	50	0	0	0	0	100	50	50	100	0	0	100	0	0	0	0	50	100
	Peak Y	128.6	109.8	100	121	117.5	100	103.1	100	100	105.6	100	110.5	100	100	100	100	100	100	100	100	100	100	100	100	100	100	100	100	100	100	103	100	100	100	100	117.6	108.3	114.2	108.7	100	100	107.8	100	100	100	100	105	101.2
	Area	23132	19219	15925	21049	21750	18077	19198	17905	19194	18750	16850	20436	18500	18114	15863	7143	7079	6725	5201	5337	5600	5294	5070	6014	4264	5074	3858	4670	4393	4752	19789	17731	18318	16071	16449	20735	17130	20448	20120	16455	18822	20366	16583	18065	17716	15690	17104	18559
	%Area	100	100	100	100	100	100	100	100	100	100	100	100	100	100	100	100	100	100	100	100	100	100	100	100	100	100	100	100	100	100	100	100	100	100	100	100	100	100	100	100	100	100	100	100	100	100	100	100
		WT			Atm-/-			Atm-/- Lig4-/-			Atm-/- Xlf-/-			Atm-/- Paxx-/-
	AUC	Mean	s.e.m.	n	Mean	s.e.m.	n	Mean	s.e.m.	n	Mean	s.e.m.	n	Mean	s.e.m.	n
	Experiment 1	20215	1540	5	6297	462	5	17672	1007	5	16765	1117	10	3965	342.1	10
	Experiment 2	18625	519.1	5	5248	348.1	5	19303	1170	5	16675	1119	10	4071	365.3	10
	Experiment 3	17953	896.1	5	4648	209	5	18311	772	5	16832	1815	10	3637	210.5	10
					Unpaired t test
		WT vs				Atm-/-
		Atm-/-	Atm-/- Lig4-/-	Atm-/- Xlf-/-	Atm-/- Paxx-/-	WT	Atm-/- Lig4-/-	Atm-/- Xlf-/-	Atm-/- Paxx-/-
	P value	<0.0001	0.5739	0.0319	<0.0001	<0.0001	<0.0001	<0.0001	0.0392
	P value summary	****	ns	*	****	****	****	****	*
	Significantly different (P < 0.05)?	Yes	No	Yes	Yes	Yes	Yes	Yes	Yes
	One- or two-tailed P value?	Two-tailed	Two-tailed	Two-tailed	Two-tailed	Two-tailed	Two-tailed	Two-tailed	Two-tailed
	t, df	t=16.39 df=4	t=0.6114 df=4	t=3.234 df=4	t=22.01 df=4	t=16.39 df=4	t=19.27 df=4	t=23.47 df=4	t=3.018 df=4
	How big is the difference?
	Mean ± SEM of column 1	18931 ± 670.7, n=3	18931 ± 670.7, n=3	18931 ± 670.7, n=3	18931 ± 670.7, n=3	18931 ± 670.7, n=3	5398 ± 481.9, n=3	5398 ± 481.9, n=3	5398 ± 481.9, n=3
	Mean ± SEM of column 2	5398 ± 481.9, n=3	18429 ± 474.5, n=3	16757 ± 45.48, n=3	3891 ± 130.6, n=3	5398 ± 481.9, n=3	18429 ± 474.5, n=3	16757 ± 45.48, n=3	3891 ± 130.6, n=3
	Difference between means	-13533 ± 825.8	-502.3 ± 821.5	-2174 ± 672.2	-15040 ± 683.3	-13533 ± 825.8	13031 ± 676.3	11360 ± 484	-1507 ± 499.3
	95% confidence interval	-15826 to -11240	-2783 to 1779	-4040 to -307.3	-16937 to -13143	-15826 to -11240	11153 to 14909	10016 to 12704	-2893 to -120.5
	R squared (eta squared)	0.9853	0.08548	0.7233	0.9918	0.9853	0.9893	0.9928	0.6948
	F test to compare variances
	F, DFn, Dfd	1.937, 2, 2	1.998, 2, 2	217.4, 2, 2	26.36, 2, 2	1.937, 2, 2	1.031, 2, 2	112.2, 2, 2	13.61, 2, 2
	P value	0.6809	0.6671	0.0092	0.0731	0.6809	0.9846	0.0177	0.1369
	P value summary	ns	ns	**	ns	ns	ns	*	ns
	Significantly different (P < 0.05)?	No	No	Yes	No	No	No	Yes	No
				Unpaired t test with Welch's correction (assume not equal SD)
		WT vs Atm-/- Xlf-/-			Atm-/- vs Atm-/- Xlf-/-
	P value	0.0828			0.0017
	P value summary	ns			**
	Significantly different (P < 0.05)?	No			Yes
	One- or two-tailed P value?	Two-tailed			Two-tailed
	Welch-corrected t, df	t=3.234 df=2.018			t=23.47 df=2.036
	How big is the difference?
	Mean ± SEM of column A	18931 ± 670.7, n=3			5398 ± 481.9, n=3
	Mean ± SEM of column D	16757 ± 45.48, n=3			16757 ± 45.48, n=3
	Difference between means	-2174 ± 672.2			11360 ± 484
	95% confidence interval	-5041 to 693.5			9312 to 13408
	R squared (eta squared)	0.8382			0.9963
	F test to compare variances
	F, DFn, Dfd	217.4, 2, 2			112.2, 2, 2
	P value	0.0092			0.0177
	P value summary	**			*
	Significantly different (P < 0.05)?	Yes			Yes
	Model comparison	SS	DF	Probability it is correct	SS	DF	Probability it is correct
	Null H. Population means identical	9798429	5	75.87%	194968654	5	0.01%
	Alternative H: Distinct population means	2711189	4	24.13%	1405613	4	99.99%
	Ratio of probabilities			3.144			0
	Difference in AICc			-2.291			19.59
[truncated: 57 more columns]

## Sheet: Figure 5b
	Olaparib (nM)	WT															Atm-/-															Atm-/- Lig4-/-															Atm-/- Xlf-/-
		Experiment 1					Experiment 2					Experiment 3					Experiment 1					Experiment 2					Experiment 3					Experiment 1					Experiment 2					Experiment 3					Experiment 1
	0	100	100	100	100	100	100	100	100	100	100	100	100	100	100	100	100	100	100	100	100	100	100	100	100	100	100	100	100	100	100	100	100	100	100	100	100	100	100	100	100	100	100	100	100	100	100	100	100
	50	92.3077	85.6	108.475	86.3636	104.545	87.9518	85.7143	80.7453	92.3567	91.6667	100	100	102	88.7574	101.974	5.26316	25.2747	12.1212	22.0994	28.4916	35.5072	25	40.5941	29.8077	22.5352	30.6878	28.125	35.2941	36.6337	34.7107	98.8304	91.2371	99.435	98.6014	93.6	95.614	104.469	90.0585	85.6322	124.528	86.7647	90.7895	74.4186	96.8992	85.9649	46.8085	77.1084	75
	100	83.7607	80.8	94.9153		104.545	90.3614	68.0272	65.2174	78.9809	81.25	120.988	91.0112	96	86.3905	93.4211	14.7368	10.989	8.08081	3.31492	7.26257	5.7971	10	7.92079	4.80769	11.7371	20.1058	13.5417	26.4706	22.7723	12.3967	88.3041	74.7423	90.3955	65.7343	78.4	84.2105	84.3575	92.3977	81.0345	92.4528	97.0588	68.4211	62.0155	96.124	83.3333	45.7447	59.0361	61.9565
	200	72.6496	84.8	77.1186	62.5	101.515	81.9277	80.9524	71.4286	82.8025	91.6667	103.704	86.5169	87.3333	89.9408	92.1053	4.21053	10.989	6.06061	1.65746	1.67598	0	1	0.990099	0	4.69484	10.0529	10.4167	9.80392	8.91089	8.26446	95.9064	70.6186	71.1864	60.8392	64.8	84.2105	67.5978	73.0994	62.6437	77.3585	70.5882	64.4737	51.938	69.7674	59.6491	36.1702	48.1928	44.5652
	Baseline	0	0	0	0	0	0	0	0	0	0	0	0	0	0	0	0	0	0	0	0	0	0	0	0	0	0	0	0	0	0	0	0	0	0	0	0	0	0	0	0	0	0	0	0	0	0	0	0
	Total Area	17030	17080	18898	15824	20644	17771	15935	15000	17182	17760	21759	18652	19167	17914	19211	4079	5137	4015	3936	4553	4710	4550	5173	4351	4742	6045	5443	6740	6485	5579	18860	16198	17811	15402	16300	17807	17430	17588	15991	19528	17647	15395	13469	18043	16031	10080	13193	13125
	Total Peak Area	17030	17080	18898	15824	20644	17771	15935	15000	17182	17760	21759	18652	19167	17914	19211	4079	5137	4015	3936	4553	4710	4550	5173	4351	4742	6045	5443	6740	6485	5579	18860	16198	17811	15402	16300	17807	17430	17588	15991	19528	17647	15395	13469	18043	16031	10080	13193	13125
	Number of Peaks	1	1	1	1	1	1	1	1	1	1	1	1	1	1	1	1	1	1	1	1	1	1	1	1	1	1	1	1	1	1	1	1	1	1	1	1	1	1	1	1	1	1	1	1	1	1	1	1
	Peak 1
	First X	0	0	0	0	0	0	0	0	0	0	0	0	0	0	0	0	0	0	0	0	0	0	0	0	0	0	0	0	0	0	0	0	0	0	0	0	0	0	0	0	0	0	0	0	0	0	0	0
	Last X	200	200	200	200	200	200	200	200	200	200	200	200	200	200	200	200	200	200	200	200	200	200	200	200	200	200	200	200	200	200	200	200	200	200	200	200	200	200	200	200	200	200	200	200	200	200	200	200
	Peak X	0	0	50	0	50	0	0	0	0	0	100	0	50	0	50	0	0	0	0	0	0	0	0	0	0	0	0	0	0	0	0	0	0	0	0	0	50	0	0	50	0	0	0	0	0	0	0	0
	Peak Y	100	100	108.5	100	104.5	100	100	100	100	100	121	100	102	100	102	100	100	100	100	100	100	100	100	100	100	100	100	100	100	100	100	100	100	100	100	100	104.5	100	100	124.5	100	100	100	100	100	100	100	100
	Area	17030	17080	18898	15824	20644	17771	15935	15000	17182	17760	21759	18652	19167	17914	19211	4079	5137	4015	3936	4553	4710	4550	5173	4351	4742	6045	5443	6740	6485	5579	18860	16198	17811	15402	16300	17807	17430	17588	15991	19528	17647	15395	13469	18043	16031	10080	13193	13125
	%Area	100	100	100	100	100	100	100	100	100	100	100	100	100	100	100	100	100	100	100	100	100	100	100	100	100	100	100	100	100	100	100	100	100	100	100	100	100	100	100	100	100	100	100	100	100	100	100	100
		WT			Atm-/-			Atm-/- Lig4-/-			Atm-/- Xlf-/-			Atm-/- 53BP1-/-
	AUC	Mean	s.e.m.	n	Mean	s.e.m.	n	Mean	s.e.m.	n	Mean	s.e.m.	n	Mean	s.e.m.	n
	Experiment 1	18084	1021	5	4344	459.8	5	16914	897	5	13011	850.1	5	3632	293.8	10
	Experiment 2	16730	696.4	5	4705	322.9	5	17669	746.1	5	15471	782.5	5	3666	330.6	10
	Experiment 3	19340	856.9	5	6058	361.5	5	16117	1012	5	15026	1088	5	4960	753	10
					Unpaired t test
		WT vs				Atm-/-
		Atm-/-	Atm-/- Lig4-/-	Atm-/- Xlf-/-	Atm-/- 53BP1-/-	WT	Atm-/- Lig4-/-	Atm-/- Xlf-/-	Atm-/- 53BP1-/-
	P value	0.0001	0.2594	0.0293	<0.0001	0.0001	<0.0001	0.0005	0.2354
	P value summary	***	ns	*	****	***	****	***	ns
	Significantly different (P < 0.05)?	Yes	No	Yes	Yes	Yes	Yes	Yes	No
	One- or two-tailed P value?	Two-tailed	Two-tailed	Two-tailed	Two-tailed	Two-tailed	Two-tailed	Two-tailed	Two-tailed
	t, df	t=14.2 df=4	t=1.313 df=4	t=3.323 df=4	t=16.03 df=4	t=14.2 df=4	t=17.25 df=4	t=10.3 df=4	t=1.395 df=4
	How big is the difference?
	Mean ± SEM of column 1	18051 ± 753.6, n=3	18051 ± 753.6, n=3	18051 ± 753.6, n=3	18051 ± 753.6, n=3	18051 ± 753.6, n=3	5036 ± 521.7, n=3	5036 ± 521.7, n=3	5036 ± 521.7, n=3
	Mean ± SEM of column 2	5036 ± 521.7, n=3	16900 ± 448.1, n=3	14503 ± 756.8, n=3	4086 ± 437.1, n=3	5036 ± 521.7, n=3	16900 ± 448.1, n=3	14503 ± 756.8, n=3	4086 ± 437.1, n=3
	Difference between means	-13016 ± 916.6	-1151 ± 876.8	-3549 ± 1068	-13965 ± 871.2	-13016 ± 916.6	11864 ± 687.7	9467 ± 919.2	-949.7 ± 680.6
	95% confidence interval	-15560 to -10471	-3586 to 1283	-6514 to -583.3	-16384 to -11546	-15560 to -10471	9955 to 13774	6915 to 12019	-2839 to 940
	R squared (eta squared)	0.9805	0.3012	0.734	0.9847	0.9805	0.9867	0.9637	0.3274
	F test to compare variances
	F, DFn, Dfd	2.087, 2, 2	2.829, 2, 2	1.009, 2, 2	2.973, 2, 2	2.087, 2, 2	1.356, 2, 2	2.105, 2, 2	1.424, 2, 2
	P value	0.6479	0.5224	0.9958	0.5035	0.6479	0.8491	0.6442	0.8249
	P value summary	ns	ns	ns	ns	ns	ns	ns	ns
	Significantly different (P < 0.05)?	No	No	No	No	No	No	No	No
[truncated: 42 more columns]

## Sheet: Figure 5d
	Olaparib	WT															Atm-/-															Atm-/- Xrcc4-/-															Atm-/-Abraxas-/-
		Experiment 1					Experiment 2					Experiment 3					Experiment 1					Experiment 2					Experiment 3					Experiment 1					Experiment 2					Experiment 3					Experiment 1
	0	100	100	100	100	100	100	100	100	100	100	100	100	100	100	100	100	100	100	100	100	100	100	100	100	100	100	100	100	100	100	100	100	100	100	100	100	100	100	100	100	100	100	100	100	100	100	100	100
	50	78.1513	97.2477	98.0198	92.6554	96.1111	103.509	80	81.5385	93.1034	78.7611	94.5946	99.0196	107.143	106.422	98.3607							24.6479	23.8462	22.7273	9.7561	27.8689	20	14.1509	22.2222	21.2598	115.714	64.4231	77.2727	88.0795	79.8742	95.2703	75.8621	83.75	83.7838	92.5373	78.8079	87.1622	88.7755	78.7611	94.5652	80.3419	66.1972	77.5
	100	75.6303	89.9083	92.0792	89.8305	90	89.4737	92.7273	66.1538	82.7586	77.8761	73.8739	98.0392	108.036	95.4128	67.2131	21.5827	20.8333	18.5484	24.5283	22.0588	26.2295	8.4507	4.61538	3.0303	3.65854	8.19672	7.14286	10.3774	12.037	5.51181	90	74.0385	84.0909	76.8212	72.956	72.2973	60.9195	65	97.2973	80.597	72.1854	66.8919	101.02	90.2655	73.913	52.9915	53.5211	60
	200	78.1513	77.9817	103.96	81.9209	81.6667	74.269	90.9091	104.615	68.9655	58.4071	77.4775	87.2549	81.25	86.2385	67.2131	12.2302	7.63889	12.0968	13.2075	8.82353	6.55738	0.704225	0.769231	0	0	1.63934	0	3.77358	6.48148	8.66142	81.4286	56.7308	77.2727	63.5762	64.1509	62.1622		73.75	70.2703	64.1791	52.3179	56.0811	62.2449	44.2478	69.5652	43.5897	44.3662	48.3333
	Baseline	0	0	0	0	0	0	0	0	0	0	0	0	0	0	0	0	0	0	0	0	0	0	0	0	0	0	0	0	0	0	0	0	0	0	0	0	0	0	0	0	0	0	0	0	0	0	0	0
	Total Area	15987	18005	19505	17966	18139	18099	18000	16769	16810	15199	16644	19167	20022	19289	15820	7770	7465	7460	8113	7647	7951	4401	4077	3864	3262	4590	4036	4175	4838	4409	19107	14111	16534	15844	15173	15794	7816	15250	17500	16381	14470	14679	17628	15420	16250	12671	12042	13292
	Total Peak Area	15987	18005	19505	17966	18139	18099	18000	16769	16810	15199	16644	19167	20022	19289	15820	7770	7465	7460	8113	7647	7951	4401	4077	3864	3262	4590	4036	4175	4838	4409	19107	14111	16534	15844	15173	15794	7816	15250	17500	16381	14470	14679	17628	15420	16250	12671	12042	13292
	Number of Peaks	1	1	1	1	1	1	1	1	1	1	1	1	1	1	1	1	1	1	1	1	1	1	1	1	1	1	1	1	1	1	1	1	1	1	1	1	1	1	1	1	1	1	1	1	1	1	1	1
	Peak 1
	First X	0	0	0	0	0	0	0	0	0	0	0	0	0	0	0	0	0	0	0	0	0	0	0	0	0	0	0	0	0	0	0	0	0	0	0	0	0	0	0	0	0	0	0	0	0	0	0	0
	Last X	200	200	200	200	200	200	200	200	200	200	200	200	200	200	200	200	200	200	200	200	200	200	200	200	200	200	200	200	200	200	200	200	200	200	200	200	100	200	200	200	200	200	200	200	200	200	200	200
	Peak X	0	0	200	0	0	50	0	200	0	0	0	0	100	50	0	0	0	0	0	0	0	0	0	0	0	0	0	0	0	0	50	0	0	0	0	0	0	0	0	0	0	0	100	0	0	0	0	0
	Peak Y	100	100	104	100	100	103.5	100	104.6	100	100	100	100	108	106.4	100	100	100	100	100	100	100	100	100	100	100	100	100	100	100	100	115.7	100	100	100	100	100	100	100	100	100	100	100	101	100	100	100	100	100
	Area	15987	18005	19505	17966	18139	18099	18000	16769	16810	15199	16644	19167	20022	19289	15820	7770	7465	7460	8113	7647	7951	4401	4077	3864	3262	4590	4036	4175	4838	4409	19107	14111	16534	15844	15173	15794	7816	15250	17500	16381	14470	14679	17628	15420	16250	12671	12042	13292
	%Area	100	100	100	100	100	100	100	100	100	100	100	100	100	100	100	100	100	100	100	100	100	100	100	100	100	100	100	100	100	100	100	100	100	100	100	100	100	100	100	100	100	100	100	100	100	100	100	100
		WT			Atm-/-			Atm-/- Xrcc4-/-			Atm-/-Abraxas-/-			Atm-/- Brcc3-/-			Atm-/- Bre-/-			Atm-/-Merit 40-/-
	AUC	Mean	s.e.m.	n	Mean	s.e.m.	n	Mean	s.e.m.	n	Mean	s.e.m.	n	Mean	s.e.m.	n	Mean	s.e.m.	n	Mean	s.e.m.	n
	Experiment 1	17920	722.9	5	7691	194.8	5	16154	942.3	5	12718	321.8	5	13514	969	5	14605	798.1	5	13745	514.7	5
	Experiment 2	18054	881.7	5	5059	490.7	5	15922	950.3	5	12312	769.3	5	12069	1072	5	13513	916.7	5	12039	1028	5
	Experiment 3	18188	1063	5	4410	286.4	5	15689	961.9	5	11711	810.4	5	10625	579.7	5	12422	646.4	5	10334	465.6	5
					Unpaired t test
		WT vs						Atm-/- vs
		Atm-/-	Atm-/- Xrcc4-/-	Atm-/-Abraxas-/-	Atm-/- Brcc3-/-	Atm-/- Bre-/-	Atm-/-Merit 40-/-	WT	Atm-/- Xrcc4-/-	Atm-/-Abraxas-/-	Atm-/- Brcc3-/-	Atm-/- Bre-/-	Atm-/-Merit 40-/-
	P value	0.0003	0.0002	<0.0001	0.002	0.002	0.0037	0.0003	0.0005	0.0033	0.0082	0.0028	0.0109
	P value summary	***	***	****	**	**	**	***	***	**	**	**	*
	Significantly different (P < 0.05)?	Yes	Yes	Yes	Yes	Yes	Yes	Yes	Yes	Yes	Yes	Yes	Yes
	One- or two-tailed P value?	Two-tailed	Two-tailed	Two-tailed	Two-tailed	Two-tailed	Two-tailed	Two-tailed	Two-tailed	Two-tailed	Two-tailed	Two-tailed	Two-tailed
	t, df	t=12.26 df=4	t=13.76 df=4	t=19.19 df=4	t=7.145 df=4	t=7.152 df=4	t=6.09 df=4	t=12.26 df=4	t=10.08 df=4	t=6.246 df=4	t=4.867 df=4	t=6.579 df=4	t=4.496 df=4
	How big is the difference?
	Mean ± SEM of column 1	18054 ± 77.36, n=3	18054 ± 77.36, n=3	18054 ± 77.36, n=3	18054 ± 77.36, n=3	18054 ± 77.36, n=3	18054 ± 77.36, n=3	18054 ± 77.36, n=3	5720 ± 1003, n=3	5720 ± 1003, n=3	5720 ± 1003, n=3	5720 ± 1003, n=3	5720 ± 1003, n=3
	Mean ± SEM of column 2	5720 ± 1003, n=3	15922 ± 134.2, n=3	12247 ± 292.5, n=3	12069 ± 834, n=3	13513 ± 630.2, n=3	12039 ± 984.7, n=3	5720 ± 1003, n=3	15922 ± 134.2, n=3	12247 ± 292.5, n=3	12069 ± 834, n=3	13513 ± 630.2, n=3	12039 ± 984.7, n=3
	Difference between means	-12334 ± 1006	-2132 ± 154.9	-5807 ± 302.6	-5985 ± 837.6	-4541 ± 634.9	-6015 ± 987.7	-12334 ± 1006	10202 ± 1012	6527 ± 1045	6349 ± 1305	7793 ± 1185	6319 ± 1406
	95% confidence interval	-15127 to -9541	-2562 to -1702	-6647 to -4967	-8310 to -3659	-6303 to -2778	-8757 to -3272	-15127 to -9541	7392 to 13012	3626 to 9428	2727 to 9971	4504 to 11082	2417 to 10222
	R squared (eta squared)	0.9741	0.9793	0.9893	0.9273	0.9275	0.9026	0.9741	0.9621	0.907	0.8555	0.9154	0.8348
	F test to compare variances
	F, DFn, Dfd	168.1, 2, 2	3.01, 2, 2	14.29, 2, 2	116.2, 2, 2	66.35, 2, 2	162, 2, 2	168.1, 2, 2	55.85, 2, 2	11.76, 2, 2	1.447, 2, 2	2.534, 2, 2	1.038, 2, 2
	P value	0.0118	0.4987	0.1308	0.0171	0.0297	0.0123	0.0118	0.0352	0.1567	0.8174	0.5659	0.9814
	P value summary	*	ns	ns	*	*	*	*	*	ns	ns	ns	ns
	Significantly different (P < 0.05)?	Yes	No	No	Yes	Yes	Yes	Yes	Yes	No	No	No	No
				Unpaired t test with Welch's correction (assume not equal SD)
		WT vs Atm-/-			WT vs Atm-/- Brcc3-/-			WT vs Atm-/- Bre-/-			WT vs Atm-/- Merit40-/-
	P value	0.0063			0.0182			0.0175			0.0252
	P value summary	**			*			*			*
	Significantly different (P < 0.05)?	Yes			Yes			Yes			Yes
	One- or two-tailed P value?	Two-tailed			Two-tailed			Two-tailed			Two-tailed
	Welch-corrected t, df	t=12.26 df=2.024			t=7.145 df=2.034			t=7.152 df=2.06			t=6.09 df=2.025
	How big is the difference?
	Mean ± SEM of column A	18054 ± 77.36, n=3			18054 ± 77.36, n=3			18054 ± 77.36, n=3			18054 ± 77.36, n=3
	Mean ± SEM of column D	5720 ± 1003, n=3			12069 ± 834, n=3			13513 ± 630.2, n=3			12039 ± 984.7, n=3
	Difference between means	-12334 ± 1006			-5985 ± 837.6			-4541 ± 634.9			-6015 ± 987.7
	95% confidence interval	-16615 to -8053			-9531 to -2439			-7197 to -1884			-10215 to -1814
	R squared (eta squared)	0.9867			0.9617			0.9613			0.9482
	F test to compare variances
	F, DFn, Dfd	168.1, 2, 2			116.2, 2, 2			66.35, 2, 2			162, 2, 2
	P value	0.0118			0.0171			0.0297			0.0123
	P value summary	*			*			*			*
	Significantly different (P < 0.05)?	Yes			Yes			Yes			Yes
	Model comparison	SS	DF	Probability it is correct	SS	DF	Probability it is correct	SS	DF	Probability it is correct	SS	DF	Probability it is correct
	Null H. Population means identical	234265108	5	0.26%	57933425	5	5.39%	33345137	5	5.36%	60117695	5	12.05%
	Alternative H: Distinct population means	6073774	4	99.74%	4209073	4	94.61%	2418657	4	94.64%	5853373	4	87.95%
	Ratio of probabilities			386.6			17.57			17.66			7.3
	Difference in AICc			11.91			5.732			5.742			3.976
				Unpaired t test with Welch's correction (assume not equal SD)
		Atm-/- vs WT			Atm-/- vs Atm-/- Xrcc4-/-
	P value	0.0063			0.0086
	P value summary	**			**
	Significantly different (P < 0.05)?	Yes			Yes
	One- or two-tailed P value?	Two-tailed			Two-tailed
	Welch-corrected t, df	t=12.26 df=2.024			t=10.08 df=2.072
	How big is the difference?
	Mean ± SEM of column A	18054 ± 77.36, n=3			5720 ± 1003, n=3
	Mean ± SEM of column D	5720 ± 1003, n=3			15922 ± 134.2, n=3
	Difference between means	-12334 ± 1006			10202 ± 1012
	95% confidence interval	-16615 to -8053			5988 to 14415
	R squared (eta squared)	0.9867			0.98
	F test to compare variances
	F, DFn, Dfd	168.1, 2, 2			55.85, 2, 2
	P value	0.0118			0.0352
	P value summary	*			*
	Significantly different (P < 0.05)?	Yes			Yes
	Model comparison	SS	DF	Probability it is correct	SS	DF	Probability it is correct
	Null H. Population means identical	234265108	5	0.26%	162256979	5	0.80%
	Alternative H: Distinct population means	6073774	4	99.74%	6145975	4	99.20%
	Ratio of probabilities			386.6			124
	Difference in AICc			11.91			9.64
[truncated: 57 more columns]

[truncated: 9 more sheets: Figure 6c, Figure 6d, Figure 7a, Figure 7b, Figure 7d, Figure 7f, Figure 7h, Figure 8b, Figure 8d]
